# Supplementary material for: Realizing four-electron conversion chemistry for all-solid-state Li||I2 batteries at room temperature
Source: Nat Commun. 2025 Feb 18;16:1723. doi: 10.1038/s41467-025-56932-5 (PMC11836363; doi:10.1038/s41467-025-56932-5)
Supplement: Supplementary file 4 — Supplementary Data 1–6 [file 41467_2025_56932_MOESM4_ESM.zip]

Archive with 7 entries (6 files):
- DFT-structure/
- DFT-structure/Supplementary Data 1.cif
- DFT-structure/Supplementary Data 2.cif
- DFT-structure/Supplementary Data 3.cif
- DFT-structure/Supplementary Data 4.cif
- DFT-structure/Supplementary Data 5.cif
- DFT-structure/Supplementary Data 6.cif
