# Supplementary material for: Realizing four-electron conversion chemistry for all-solid-state Li||I2 batteries at room temperature
Source: Nat Commun. 2025 Feb 18;16:1723. doi: 10.1038/s41467-025-56932-5 (PMC11836363; doi:10.1038/s41467-025-56932-5)
Supplement: Supplementary file 4 — Supplementary Data 1–6 [file 41467_2025_56932_MOESM4_ESM.zip › DFT-structure/Supplementary Data 1.cif]

01-matrix-LIC
#======================================================================

# CRYSTAL DATA

#----------------------------------------------------------------------

data_VESTA_phase_1


_chemical_name_common                  'LIC-C2\(0\1\0)                        '
_cell_length_a                         12.91520
_cell_length_b                         13.23060
_cell_length_c                         29.12870
_cell_angle_alpha                      90
_cell_angle_beta                       90
_cell_angle_gamma                      111.69290
_space_group_name_H-M_alt              'P 1'
_space_group_IT_number                 1

loop_
_space_group_symop_operation_xyz
   'x, y, z'

loop_
   _atom_site_label
   _atom_site_occupancy
   _atom_site_fract_x
   _atom_site_fract_y
   _atom_site_fract_z
   _atom_site_adp_type
   _atom_site_B_iso_or_equiv
   _atom_site_type_symbol
   Li1        1.0     0.250017      0.999961      0.298232     Biso  1.000000 Li
   Li2        1.0     0.250044      0.499967      0.298207     Biso  1.000000 Li
   Li3        1.0     0.750017      0.999963      0.298232     Biso  1.000000 Li
   Li4        1.0     0.750057      0.499984      0.298195     Biso  1.000000 Li
   Li5        1.0     0.250153      0.000061      0.187373     Biso  1.000000 Li
   Li6        1.0     0.250162      0.500060      0.187366     Biso  1.000000 Li
   Li7        1.0     0.750153      0.000061      0.187372     Biso  1.000000 Li
   Li8        1.0     0.750161      0.500062      0.187366     Biso  1.000000 Li
   Li9        1.0     0.250000      0.250000      0.119620     Biso  1.000000 Li
   Li10       1.0     0.250000      0.750000      0.119620     Biso  1.000000 Li
   Li11       1.0     0.750000      0.250000      0.119620     Biso  1.000000 Li
   Li12       1.0     0.750000      0.750000      0.119620     Biso  1.000000 Li
   Li13       1.0     0.250000      0.250000      0.000160     Biso  1.000000 Li
   Li14       1.0     0.250000      0.750000      0.000160     Biso  1.000000 Li
   Li15       1.0     0.750000      0.250000      0.000160     Biso  1.000000 Li
   Li16       1.0     0.750000      0.750000      0.000160     Biso  1.000000 Li
   Li17       1.0     0.250012      0.249968      0.250363     Biso  1.000000 Li
   Li18       1.0     0.250031      0.749958      0.250366     Biso  1.000000 Li
   Li19       1.0     0.750011      0.249969      0.250363     Biso  1.000000 Li
   Li20       1.0     0.750064      0.750024      0.250409     Biso  1.000000 Li
   Li21       1.0     0.250000      0.000000      0.059890     Biso  1.000000 Li
   Li22       1.0     0.250000      0.500000      0.059890     Biso  1.000000 Li
   Li23       1.0     0.750000      0.000000      0.059890     Biso  1.000000 Li
   Li24       1.0     0.750000      0.500000      0.059890     Biso  1.000000 Li
   In1        1.0     0.000106      0.000015      0.248846     Biso  1.000000 In
   In2        1.0     0.000156      0.500002      0.248836     Biso  1.000000 In
   In3        1.0     0.500105      0.000013      0.248847     Biso  1.000000 In
   In4        1.0     0.500160      0.500003      0.248834     Biso  1.000000 In
   In5        1.0     0.500000      0.250000      0.059890     Biso  1.000000 In
   In6        1.0     0.500000      0.750000      0.059890     Biso  1.000000 In
   In7        1.0     0.000000      0.250000      0.059890     Biso  1.000000 In
   In8        1.0     0.000000      0.750000      0.059890     Biso  1.000000 In
   Cl1        1.0     0.137486      0.113218      0.308732     Biso  1.000000 Cl
   Cl2        1.0     0.137519      0.613216      0.308729     Biso  1.000000 Cl
   Cl3        1.0     0.637489      0.113218      0.308733     Biso  1.000000 Cl
   Cl4        1.0     0.637519      0.613216      0.308731     Biso  1.000000 Cl
   Cl5        1.0     0.364713      0.379977      0.188976     Biso  1.000000 Cl
   Cl6        1.0     0.364714      0.880009      0.188980     Biso  1.000000 Cl
   Cl7        1.0     0.864714      0.379978      0.188976     Biso  1.000000 Cl
   Cl8        1.0     0.864713      0.880010      0.188982     Biso  1.000000 Cl
   Cl9        1.0     0.362843      0.386885      0.308722     Biso  1.000000 Cl
   Cl10       1.0     0.362811      0.886860      0.308730     Biso  1.000000 Cl
   Cl11       1.0     0.862841      0.386884      0.308722     Biso  1.000000 Cl
   Cl12       1.0     0.862811      0.886863      0.308733     Biso  1.000000 Cl
   Cl13       1.0     0.135503      0.120035      0.188993     Biso  1.000000 Cl
   Cl14       1.0     0.135548      0.620015      0.188982     Biso  1.000000 Cl
   Cl15       1.0     0.635503      0.120033      0.188994     Biso  1.000000 Cl
   Cl16       1.0     0.635548      0.620016      0.188985     Biso  1.000000 Cl
   Cl17       1.0     0.136795      0.370145      0.119790     Biso  1.000000 Cl
   Cl18       1.0     0.136795      0.870145      0.119790     Biso  1.000000 Cl
   Cl19       1.0     0.636795      0.370145      0.119790     Biso  1.000000 Cl
   Cl20       1.0     0.636795      0.870145      0.119790     Biso  1.000000 Cl
   Cl21       1.0     0.363205      0.129860      0.000000     Biso  1.000000 Cl
   Cl22       1.0     0.363205      0.629860      0.000000     Biso  1.000000 Cl
   Cl23       1.0     0.863205      0.129860      0.000000     Biso  1.000000 Cl
   Cl24       1.0     0.863205      0.629860      0.000000     Biso  1.000000 Cl
   Cl25       1.0     0.363205      0.129860      0.119790     Biso  1.000000 Cl
   Cl26       1.0     0.363205      0.629860      0.119790     Biso  1.000000 Cl
   Cl27       1.0     0.863205      0.129860      0.119790     Biso  1.000000 Cl
   Cl28       1.0     0.863205      0.629860      0.119790     Biso  1.000000 Cl
   Cl29       1.0     0.136795      0.370145      0.000000     Biso  1.000000 Cl
   Cl30       1.0     0.136795      0.870145      0.000000     Biso  1.000000 Cl
   Cl31       1.0     0.636795      0.370145      0.000000     Biso  1.000000 Cl
   Cl32       1.0     0.636795      0.870145      0.000000     Biso  1.000000 Cl
   Cl33       1.0     0.383444      0.119690      0.246734     Biso  1.000000 Cl
   Cl34       1.0     0.383475      0.619665      0.246698     Biso  1.000000 Cl
   Cl35       1.0     0.883441      0.119692      0.246735     Biso  1.000000 Cl
   Cl36       1.0     0.883477      0.619664      0.246698     Biso  1.000000 Cl
   Cl37       1.0     0.116771      0.380360      0.246714     Biso  1.000000 Cl
   Cl38       1.0     0.116757      0.880369      0.246724     Biso  1.000000 Cl
   Cl39       1.0     0.616772      0.380360      0.246714     Biso  1.000000 Cl
   Cl40       1.0     0.616762      0.880365      0.246724     Biso  1.000000 Cl
   Cl41       1.0     0.381005      0.364825      0.059890     Biso  1.000000 Cl
   Cl42       1.0     0.381005      0.864825      0.059890     Biso  1.000000 Cl
   Cl43       1.0     0.881005      0.364825      0.059890     Biso  1.000000 Cl
   Cl44       1.0     0.881005      0.864825      0.059890     Biso  1.000000 Cl
   Cl45       1.0     0.118995      0.135175      0.059890     Biso  1.000000 Cl
   Cl46       1.0     0.118995      0.635175      0.059890     Biso  1.000000 Cl
   Cl47       1.0     0.618995      0.135175      0.059890     Biso  1.000000 Cl
   Cl48       1.0     0.618995      0.635175      0.059890     Biso  1.000000 Cl
