# Supplementary material for: Realizing four-electron conversion chemistry for all-solid-state Li||I2 batteries at room temperature
Source: Nat Commun. 2025 Feb 18;16:1723. doi: 10.1038/s41467-025-56932-5 (PMC11836363; doi:10.1038/s41467-025-56932-5)
Supplement: Supplementary file 4 — Supplementary Data 1–6 [file 41467_2025_56932_MOESM4_ESM.zip › DFT-structure/Supplementary Data 2.cif]

matrix-LYB
#======================================================================

# CRYSTAL DATA

#----------------------------------------------------------------------

data_VESTA_phase_1


_chemical_name_common                  'CONTCAR\(4)\(0\0\1)                   '
_cell_length_a                         13.92850
_cell_length_b                         13.87040
_cell_length_c                         29.79780
_cell_angle_alpha                      90
_cell_angle_beta                       90
_cell_angle_gamma                      110.30620
_space_group_name_H-M_alt              'P 1'
_space_group_IT_number                 1

loop_
_space_group_symop_operation_xyz
   'x, y, z'

loop_
   _atom_site_label
   _atom_site_occupancy
   _atom_site_fract_x
   _atom_site_fract_y
   _atom_site_fract_z
   _atom_site_adp_type
   _atom_site_B_iso_or_equiv
   _atom_site_type_symbol
   Li1        1.0     0.247837     -0.002159      0.311312     Biso  1.000000 Li
   Li2        1.0     0.249642     -0.000327      0.197237     Biso  1.000000 Li
   Li3        1.0     0.250000      0.250000      0.126400     Biso  1.000000 Li
   Li4        1.0     0.250000      0.250000      0.002370     Biso  1.000000 Li
   Li5        1.0     0.249760      0.249545      0.262672     Biso  1.000000 Li
   Li6        1.0     0.250000      0.000000      0.064390     Biso  1.000000 Li
   Li7        1.0     0.747997     -0.002106      0.311329     Biso  1.000000 Li
   Li8        1.0     0.749688     -0.000277      0.197237     Biso  1.000000 Li
   Li9        1.0     0.750000      0.250000      0.126400     Biso  1.000000 Li
   Li10       1.0     0.750000      0.250000      0.002370     Biso  1.000000 Li
   Li11       1.0     0.748607      0.248464      0.263017     Biso  1.000000 Li
   Li12       1.0     0.750000      0.000000      0.064390     Biso  1.000000 Li
   Li13       1.0     0.249958      0.499981      0.310538     Biso  1.000000 Li
   Li14       1.0     0.250064      0.500222      0.197159     Biso  1.000000 Li
   Li15       1.0     0.250000      0.750000      0.126400     Biso  1.000000 Li
   Li16       1.0     0.250000      0.750000      0.002370     Biso  1.000000 Li
   Li17       1.0     0.249838      0.749742      0.262736     Biso  1.000000 Li
   Li18       1.0     0.250000      0.500000      0.064390     Biso  1.000000 Li
   Li19       1.0     0.748508      0.498397      0.310941     Biso  1.000000 Li
   Li20       1.0     0.749847      0.499797      0.197205     Biso  1.000000 Li
   Li21       1.0     0.750000      0.750000      0.126400     Biso  1.000000 Li
   Li22       1.0     0.750000      0.750000      0.002370     Biso  1.000000 Li
   Li23       1.0     0.749924      0.749916      0.262889     Biso  1.000000 Li
   Li24       1.0     0.750000      0.500000      0.064390     Biso  1.000000 Li
   Y1         1.0    -0.000684     -0.000269      0.262424     Biso  1.000000 Y
   Y2         1.0     1.000000      0.250000      0.064390     Biso  1.000000 Y
   Y3         1.0     0.499235     -0.000404      0.262406     Biso  1.000000 Y
   Y4         1.0     0.500000      0.250000      0.064390     Biso  1.000000 Y
   Y5         1.0    -0.000195      0.500076      0.262085     Biso  1.000000 Y
   Y6         1.0     1.000000      0.750000      0.064390     Biso  1.000000 Y
   Y7         1.0     0.499696      0.499894      0.262059     Biso  1.000000 Y
   Y8         1.0     0.500000      0.750000      0.064390     Biso  1.000000 Y
   Br1        1.0     0.138353      0.113448      0.326863     Biso  1.000000 Br
   Br2        1.0     0.365064      0.375355      0.197593     Biso  1.000000 Br
   Br3        1.0     0.361225      0.386424      0.326670     Biso  1.000000 Br
   Br4        1.0     0.133519      0.122368      0.197557     Biso  1.000000 Br
   Br5        1.0     0.133460      0.374500      0.128780     Biso  1.000000 Br
   Br6        1.0     0.366540      0.125500      0.000000     Biso  1.000000 Br
   Br7        1.0     0.366540      0.125500      0.128780     Biso  1.000000 Br
   Br8        1.0     0.133460      0.374500      0.000000     Biso  1.000000 Br
   Br9        1.0     0.378820      0.125376      0.259740     Biso  1.000000 Br
   Br10       1.0     0.119630      0.373420      0.259151     Biso  1.000000 Br
   Br11       1.0     0.373330      0.369060      0.064390     Biso  1.000000 Br
   Br12       1.0     0.126670      0.130940      0.064390     Biso  1.000000 Br
   Br13       1.0     0.638303      0.113435      0.326912     Biso  1.000000 Br
   Br14       1.0     0.865304      0.375212      0.197879     Biso  1.000000 Br
   Br15       1.0     0.861216      0.386420      0.326671     Biso  1.000000 Br
   Br16       1.0     0.633506      0.122352      0.197568     Biso  1.000000 Br
   Br17       1.0     0.633460      0.374500      0.128780     Biso  1.000000 Br
   Br18       1.0     0.866540      0.125500      0.000000     Biso  1.000000 Br
   Br19       1.0     0.866540      0.125500      0.128780     Biso  1.000000 Br
   Br20       1.0     0.633460      0.374500      0.000000     Biso  1.000000 Br
   Br21       1.0     0.878859      0.125402      0.259745     Biso  1.000000 Br
   Br22       1.0     0.618347      0.372656      0.258907     Biso  1.000000 Br
   Br23       1.0     0.873330      0.369060      0.064390     Biso  1.000000 Br
   Br24       1.0     0.626670      0.130940      0.064390     Biso  1.000000 Br
   Br25       1.0     0.138764      0.613565      0.326669     Biso  1.000000 Br
   Br26       1.0     0.365442      0.875844      0.197796     Biso  1.000000 Br
   Br27       1.0     0.360784      0.885592      0.326962     Biso  1.000000 Br
   Br28       1.0     0.134687      0.624759      0.197757     Biso  1.000000 Br
   Br29       1.0     0.133460      0.874500      0.128780     Biso  1.000000 Br
   Br30       1.0     0.366540      0.625500      0.000000     Biso  1.000000 Br
   Br31       1.0     0.366540      0.625500      0.128780     Biso  1.000000 Br
   Br32       1.0     0.133460      0.874500      0.000000     Biso  1.000000 Br
   Br33       1.0     0.380248      0.626547      0.259153     Biso  1.000000 Br
   Br34       1.0     0.118325      0.872574      0.259207     Biso  1.000000 Br
   Br35       1.0     0.373330      0.869060      0.064390     Biso  1.000000 Br
   Br36       1.0     0.126670      0.630940      0.064390     Biso  1.000000 Br
   Br37       1.0     0.638706      0.613432      0.326675     Biso  1.000000 Br
   Br38       1.0     0.864634      0.875532      0.198021     Biso  1.000000 Br
   Br39       1.0     0.860791      0.885640      0.326995     Biso  1.000000 Br
   Br40       1.0     0.634305      0.623845      0.197737     Biso  1.000000 Br
   Br41       1.0     0.633460      0.874500      0.128780     Biso  1.000000 Br
   Br42       1.0     0.866540      0.625500      0.000000     Biso  1.000000 Br
   Br43       1.0     0.866540      0.625500      0.128780     Biso  1.000000 Br
   Br44       1.0     0.633460      0.874500      0.000000     Biso  1.000000 Br
   Br45       1.0     0.879706      0.626140      0.259176     Biso  1.000000 Br
   Br46       1.0     0.618542      0.872701      0.259391     Biso  1.000000 Br
   Br47       1.0     0.873330      0.869060      0.064390     Biso  1.000000 Br
   Br48       1.0     0.626670      0.630940      0.064390     Biso  1.000000 Br
