# Supplementary material for: Realizing four-electron conversion chemistry for all-solid-state Li||I2 batteries at room temperature
Source: Nat Commun. 2025 Feb 18;16:1723. doi: 10.1038/s41467-025-56932-5 (PMC11836363; doi:10.1038/s41467-025-56932-5)
Supplement: Supplementary file 4 — Supplementary Data 1–6 [file 41467_2025_56932_MOESM4_ESM.zip › DFT-structure/Supplementary Data 3.cif]

matrix-IBr-LYB
#======================================================================

# CRYSTAL DATA

#----------------------------------------------------------------------

data_VESTA_phase_1


_chemical_name_common                  'CONTCAR\(5)                           '
_cell_length_a                         13.92850
_cell_length_b                         13.87040
_cell_length_c                         29.79780
_cell_angle_alpha                      90
_cell_angle_beta                       90
_cell_angle_gamma                      110.30620
_space_group_name_H-M_alt              'P 1'
_space_group_IT_number                 1

loop_
_space_group_symop_operation_xyz
   'x, y, z'

loop_
   _atom_site_label
   _atom_site_occupancy
   _atom_site_fract_x
   _atom_site_fract_y
   _atom_site_fract_z
   _atom_site_adp_type
   _atom_site_B_iso_or_equiv
   _atom_site_type_symbol
   Li1        1.0     0.247624      0.997185      0.311286     Biso  1.000000 Li
   Li2        1.0     0.248647      0.998003      0.196749     Biso  1.000000 Li
   Li3        1.0     0.250000      0.250000      0.126400     Biso  1.000000 Li
   Li4        1.0     0.250000      0.250000      0.002370     Biso  1.000000 Li
   Li5        1.0     0.255468      0.245372      0.260476     Biso  1.000000 Li
   Li6        1.0     0.250000      0.000000      0.064390     Biso  1.000000 Li
   Li7        1.0     0.747986      0.997407      0.311356     Biso  1.000000 Li
   Li8        1.0     0.749896     -0.000267      0.197181     Biso  1.000000 Li
   Li9        1.0     0.750000      0.250000      0.126400     Biso  1.000000 Li
   Li10       1.0     0.750000      0.250000      0.002370     Biso  1.000000 Li
   Li11       1.0     0.749421      0.248982      0.262249     Biso  1.000000 Li
   Li12       1.0     0.750000      0.000000      0.064390     Biso  1.000000 Li
   Li13       1.0     0.258745      0.486705      0.314339     Biso  1.000000 Li
   Li14       1.0     0.248790      0.497883      0.197914     Biso  1.000000 Li
   Li15       1.0     0.250000      0.750000      0.126400     Biso  1.000000 Li
   Li16       1.0     0.250000      0.750000      0.002370     Biso  1.000000 Li
   Li17       1.0     0.253761      0.749384      0.262091     Biso  1.000000 Li
   Li18       1.0     0.250000      0.500000      0.064390     Biso  1.000000 Li
   Li19       1.0     0.751098      0.500659      0.309666     Biso  1.000000 Li
   Li20       1.0     0.753988      0.499909      0.196519     Biso  1.000000 Li
   Li21       1.0     0.750000      0.750000      0.126400     Biso  1.000000 Li
   Li22       1.0     0.750000      0.750000      0.002370     Biso  1.000000 Li
   Li23       1.0     0.749475      0.749249      0.262029     Biso  1.000000 Li
   Li24       1.0     0.750000      0.500000      0.064390     Biso  1.000000 Li
   Y1         1.0     0.999628     -0.000219      0.262533     Biso  1.000000 Y
   Y2         1.0     1.000000      0.250000      0.064390     Biso  1.000000 Y
   Y3         1.0     0.499779      0.998896      0.262319     Biso  1.000000 Y
   Y4         1.0     0.500000      0.250000      0.064390     Biso  1.000000 Y
   Y5         1.0     0.000311      0.498915      0.262070     Biso  1.000000 Y
   Y6         1.0     1.000000      0.750000      0.064390     Biso  1.000000 Y
   Y7         1.0     0.502576      0.498210      0.259847     Biso  1.000000 Y
   Y8         1.0     0.500000      0.750000      0.064390     Biso  1.000000 Y
   Br1        1.0     0.138821      0.113302      0.326705     Biso  1.000000 Br
   Br2        1.0     0.367263      0.376859      0.195108     Biso  1.000000 Br
   Br3        1.0     0.370028      0.372710      0.322583     Biso  1.000000 Br
   Br4        1.0     0.133843      0.122706      0.197602     Biso  1.000000 Br
   Br5        1.0     0.133460      0.374500      0.128780     Biso  1.000000 Br
   Br6        1.0     0.366540      0.125500      0.000000     Biso  1.000000 Br
   Br7        1.0     0.366540      0.125500      0.128780     Biso  1.000000 Br
   Br8        1.0     0.133460      0.374500      0.000000     Biso  1.000000 Br
   Br9        1.0     0.378772      0.122988      0.258541     Biso  1.000000 Br
   Br10       1.0     0.122966      0.375679      0.260663     Biso  1.000000 Br
   Br11       1.0     0.373330      0.369060      0.064390     Biso  1.000000 Br
   Br12       1.0     0.126670      0.130940      0.064390     Biso  1.000000 Br
   Br13       1.0     0.638674      0.113471      0.326679     Biso  1.000000 Br
   Br14       1.0     0.868430      0.374910      0.197453     Biso  1.000000 Br
   Br15       1.0     0.861724      0.386613      0.326796     Biso  1.000000 Br
   Br16       1.0     0.633583      0.122156      0.197521     Biso  1.000000 Br
   Br17       1.0     0.633460      0.374500      0.128780     Biso  1.000000 Br
   Br18       1.0     0.866540      0.125500      0.000000     Biso  1.000000 Br
   Br19       1.0     0.866540      0.125500      0.128780     Biso  1.000000 Br
   Br20       1.0     0.633460      0.374500      0.000000     Biso  1.000000 Br
   Br21       1.0     0.878915      0.125405      0.259782     Biso  1.000000 Br
   Br22       1.0     0.623992      0.373722      0.256641     Biso  1.000000 Br
   Br23       1.0     0.873330      0.369060      0.064390     Biso  1.000000 Br
   Br24       1.0     0.626670      0.130940      0.064390     Biso  1.000000 Br
   Br25       1.0     0.133956      0.624949      0.325581     Biso  1.000000 Br
   Br26       1.0     0.364632      0.874334      0.197831     Biso  1.000000 Br
   Br27       1.0     0.361345      0.885374      0.326878     Biso  1.000000 Br
   Br28       1.0     0.133907      0.622516      0.197486     Biso  1.000000 Br
   Br29       1.0     0.133460      0.874500      0.128780     Biso  1.000000 Br
   Br30       1.0     0.366540      0.625500      0.000000     Biso  1.000000 Br
   Br31       1.0     0.366540      0.625500      0.128780     Biso  1.000000 Br
   Br32       1.0     0.133460      0.874500      0.000000     Biso  1.000000 Br
   Br33       1.0     0.377788      0.620187      0.260362     Biso  1.000000 Br
   Br34       1.0     0.117869      0.872239      0.258913     Biso  1.000000 Br
   Br35       1.0     0.373330      0.869060      0.064390     Biso  1.000000 Br
   Br36       1.0     0.126670      0.630940      0.064390     Biso  1.000000 Br
   Br37       1.0     0.638779      0.611259      0.325663     Biso  1.000000 Br
   Br38       1.0     0.865570      0.877733      0.197339     Biso  1.000000 Br
   Br39       1.0     0.859784      0.883596      0.326228     Biso  1.000000 Br
   Br40       1.0     0.636276      0.624237      0.196279     Biso  1.000000 Br
   Br41       1.0     0.633460      0.874500      0.128780     Biso  1.000000 Br
   Br42       1.0     0.866540      0.625500      0.000000     Biso  1.000000 Br
   Br43       1.0     0.866540      0.625500      0.128780     Biso  1.000000 Br
   Br44       1.0     0.633460      0.874500      0.000000     Biso  1.000000 Br
   Br45       1.0     0.880992      0.626099      0.257796     Biso  1.000000 Br
   Br46       1.0     0.617200      0.871396      0.259375     Biso  1.000000 Br
   Br47       1.0     0.873330      0.869060      0.064390     Biso  1.000000 Br
   Br48       1.0     0.626670      0.630940      0.064390     Biso  1.000000 Br
   Br49       1.0     0.207576      0.504496      0.396391     Biso  1.000000 Br
   I1         1.0     0.276758      0.399947      0.448839     Biso  1.000000 I
