# Supplementary material for: Realizing four-electron conversion chemistry for all-solid-state Li||I2 batteries at room temperature
Source: Nat Commun. 2025 Feb 18;16:1723. doi: 10.1038/s41467-025-56932-5 (PMC11836363; doi:10.1038/s41467-025-56932-5)
Supplement: Supplementary file 4 — Supplementary Data 1–6 [file 41467_2025_56932_MOESM4_ESM.zip › DFT-structure/Supplementary Data 4.cif]

matrix-ICl-LIC
#======================================================================

# CRYSTAL DATA

#----------------------------------------------------------------------

data_VESTA_phase_1


_chemical_name_common                  'POSCAR                                '
_cell_length_a                         12.91520
_cell_length_b                         13.23060
_cell_length_c                         29.12870
_cell_angle_alpha                      90
_cell_angle_beta                       90
_cell_angle_gamma                      111.69290
_space_group_name_H-M_alt              'P 1'
_space_group_IT_number                 1

loop_
_space_group_symop_operation_xyz
   'x, y, z'

loop_
   _atom_site_label
   _atom_site_occupancy
   _atom_site_fract_x
   _atom_site_fract_y
   _atom_site_fract_z
   _atom_site_adp_type
   _atom_site_B_iso_or_equiv
   _atom_site_type_symbol
   Li1        1.0     0.252238     -0.001427      0.296565     Biso  1.000000 Li
   Li2        1.0     0.250615      0.492987      0.301643     Biso  1.000000 Li
   Li3        1.0     0.752604     -0.000493      0.296850     Biso  1.000000 Li
   Li4        1.0     0.752287      0.500755      0.297193     Biso  1.000000 Li
   Li5        1.0     0.251840     -0.000897      0.185980     Biso  1.000000 Li
   Li6        1.0     0.249968      0.499272      0.188786     Biso  1.000000 Li
   Li7        1.0     0.754734      0.001861      0.187282     Biso  1.000000 Li
   Li8        1.0     0.752537      0.499714      0.185966     Biso  1.000000 Li
   Li9        1.0     0.250000      0.250000      0.119620     Biso  1.000000 Li
   Li10       1.0     0.250000      0.750000      0.119620     Biso  1.000000 Li
   Li11       1.0     0.750000      0.250000      0.119620     Biso  1.000000 Li
   Li12       1.0     0.750000      0.750000      0.119620     Biso  1.000000 Li
   Li13       1.0     0.250000      0.250000      0.000160     Biso  1.000000 Li
   Li14       1.0     0.250000      0.750000      0.000160     Biso  1.000000 Li
   Li15       1.0     0.750000      0.250000      0.000160     Biso  1.000000 Li
   Li16       1.0     0.750000      0.750000      0.000160     Biso  1.000000 Li
   Li17       1.0     0.261043      0.244769      0.248990     Biso  1.000000 Li
   Li18       1.0     0.259207      0.747699      0.249065     Biso  1.000000 Li
   Li19       1.0     0.744499      0.256920      0.250632     Biso  1.000000 Li
   Li20       1.0     0.759327      0.747245      0.249358     Biso  1.000000 Li
   Li21       1.0     0.250000      0.000000      0.059890     Biso  1.000000 Li
   Li22       1.0     0.250000      0.500000      0.059890     Biso  1.000000 Li
   Li23       1.0     0.750000      0.000000      0.059890     Biso  1.000000 Li
   Li24       1.0     0.750000      0.500000      0.059890     Biso  1.000000 Li
   In1        1.0     0.003168      0.000293      0.249007     Biso  1.000000 In
   In2        1.0     0.001998      0.501639      0.249079     Biso  1.000000 In
   In3        1.0     0.503541      0.000179      0.248587     Biso  1.000000 In
   In4        1.0     0.502424      0.500587      0.248680     Biso  1.000000 In
   In5        1.0     0.500000      0.250000      0.059890     Biso  1.000000 In
   In6        1.0     0.500000      0.750000      0.059890     Biso  1.000000 In
   In7        1.0     0.000000      0.250000      0.059890     Biso  1.000000 In
   In8        1.0     0.000000      0.750000      0.059890     Biso  1.000000 In
   Cl1        1.0     0.142162      0.111670      0.308865     Biso  1.000000 Cl
   Cl2        1.0     0.135782      0.621594      0.307883     Biso  1.000000 Cl
   Cl3        1.0     0.640325      0.113563      0.308584     Biso  1.000000 Cl
   Cl4        1.0     0.640119      0.611915      0.308581     Biso  1.000000 Cl
   Cl5        1.0     0.366684      0.382521      0.188374     Biso  1.000000 Cl
   Cl6        1.0     0.367421      0.880614      0.188518     Biso  1.000000 Cl
   Cl7        1.0     0.866930      0.381075      0.189186     Biso  1.000000 Cl
   Cl8        1.0     0.866993      0.880351      0.188637     Biso  1.000000 Cl
   Cl9        1.0     0.368863      0.381619      0.307420     Biso  1.000000 Cl
   Cl10       1.0     0.365578      0.887649      0.308294     Biso  1.000000 Cl
   Cl11       1.0     0.863908      0.390413      0.309318     Biso  1.000000 Cl
   Cl12       1.0     0.864767      0.886333      0.308538     Biso  1.000000 Cl
   Cl13       1.0     0.138904      0.121223      0.188927     Biso  1.000000 Cl
   Cl14       1.0     0.138014      0.620327      0.188737     Biso  1.000000 Cl
   Cl15       1.0     0.638615      0.121743      0.189112     Biso  1.000000 Cl
   Cl16       1.0     0.635975      0.620359      0.188868     Biso  1.000000 Cl
   Cl17       1.0     0.136800      0.370150      0.119790     Biso  1.000000 Cl
   Cl18       1.0     0.136800      0.870150      0.119790     Biso  1.000000 Cl
   Cl19       1.0     0.636800      0.370150      0.119790     Biso  1.000000 Cl
   Cl20       1.0     0.636800      0.870150      0.119790     Biso  1.000000 Cl
   Cl21       1.0     0.363210      0.129860      0.000000     Biso  1.000000 Cl
   Cl22       1.0     0.363210      0.629860      0.000000     Biso  1.000000 Cl
   Cl23       1.0     0.863210      0.129860      0.000000     Biso  1.000000 Cl
   Cl24       1.0     0.863210      0.629860      0.000000     Biso  1.000000 Cl
   Cl25       1.0     0.363210      0.129860      0.119790     Biso  1.000000 Cl
   Cl26       1.0     0.363210      0.629860      0.119790     Biso  1.000000 Cl
   Cl27       1.0     0.863210      0.129860      0.119790     Biso  1.000000 Cl
   Cl28       1.0     0.863210      0.629860      0.119790     Biso  1.000000 Cl
   Cl29       1.0     0.136800      0.370150      0.000000     Biso  1.000000 Cl
   Cl30       1.0     0.136800      0.870150      0.000000     Biso  1.000000 Cl
   Cl31       1.0     0.636800      0.370150      0.000000     Biso  1.000000 Cl
   Cl32       1.0     0.636800      0.870150      0.000000     Biso  1.000000 Cl
   Cl33       1.0     0.386013      0.120123      0.245926     Biso  1.000000 Cl
   Cl34       1.0     0.382900      0.618465      0.249491     Biso  1.000000 Cl
   Cl35       1.0     0.887902      0.119894      0.246719     Biso  1.000000 Cl
   Cl36       1.0     0.883760      0.621172      0.245409     Biso  1.000000 Cl
   Cl37       1.0     0.117581      0.382467      0.248074     Biso  1.000000 Cl
   Cl38       1.0     0.118204      0.880072      0.245575     Biso  1.000000 Cl
   Cl39       1.0     0.620025      0.379917      0.245522     Biso  1.000000 Cl
   Cl40       1.0     0.618758      0.880411      0.245956     Biso  1.000000 Cl
   Cl41       1.0     0.381010      0.364830      0.059890     Biso  1.000000 Cl
   Cl42       1.0     0.381010      0.864830      0.059890     Biso  1.000000 Cl
   Cl43       1.0     0.881010      0.364830      0.059890     Biso  1.000000 Cl
   Cl44       1.0     0.881010      0.864830      0.059890     Biso  1.000000 Cl
   Cl45       1.0     0.119000      0.135180      0.059890     Biso  1.000000 Cl
   Cl46       1.0     0.119000      0.635180      0.059890     Biso  1.000000 Cl
   Cl47       1.0     0.619000      0.135170      0.059890     Biso  1.000000 Cl
   Cl48       1.0     0.619000      0.635180      0.059890     Biso  1.000000 Cl
   Cl49       1.0     0.162619      0.459957      0.380803     Biso  1.000000 Cl
   I1         1.0     0.202672      0.327070      0.422929     Biso  1.000000 I
