# Supplementary material for: Realizing four-electron conversion chemistry for all-solid-state Li||I2 batteries at room temperature
Source: Nat Commun. 2025 Feb 18;16:1723. doi: 10.1038/s41467-025-56932-5 (PMC11836363; doi:10.1038/s41467-025-56932-5)
Supplement: Supplementary file 4 — Supplementary Data 1–6 [file 41467_2025_56932_MOESM4_ESM.zip › DFT-structure/Supplementary Data 5.cif]

matrix-I-LIC
#======================================================================

# CRYSTAL DATA

#----------------------------------------------------------------------

data_VESTA_phase_1


_chemical_name_common                  'CONTCAR\(2)                           '
_cell_length_a                         12.91520
_cell_length_b                         13.23060
_cell_length_c                         29.12870
_cell_angle_alpha                      90
_cell_angle_beta                       90
_cell_angle_gamma                      111.69290
_space_group_name_H-M_alt              'P 1'
_space_group_IT_number                 1

loop_
_space_group_symop_operation_xyz
   'x, y, z'

loop_
   _atom_site_label
   _atom_site_occupancy
   _atom_site_fract_x
   _atom_site_fract_y
   _atom_site_fract_z
   _atom_site_adp_type
   _atom_site_B_iso_or_equiv
   _atom_site_type_symbol
   Li1        1.0     0.249227      0.000834      0.297155     Biso  1.000000 Li
   Li2        1.0     0.749979      0.000052      0.298476     Biso  1.000000 Li
   Li3        1.0     0.750321      0.501181      0.300125     Biso  1.000000 Li
   Li4        1.0     0.250187      0.000135      0.187664     Biso  1.000000 Li
   Li5        1.0     0.248939      0.500538      0.192067     Biso  1.000000 Li
   Li6        1.0     0.749974      0.000045      0.187351     Biso  1.000000 Li
   Li7        1.0     0.750363      0.500809      0.187804     Biso  1.000000 Li
   Li8        1.0     0.250000      0.250000      0.119620     Biso  1.000000 Li
   Li9        1.0     0.250000      0.750000      0.119620     Biso  1.000000 Li
   Li10       1.0     0.750000      0.250000      0.119620     Biso  1.000000 Li
   Li11       1.0     0.750000      0.750000      0.119620     Biso  1.000000 Li
   Li12       1.0     0.250000      0.250000      0.000160     Biso  1.000000 Li
   Li13       1.0     0.250000      0.750000      0.000160     Biso  1.000000 Li
   Li14       1.0     0.750000      0.250000      0.000160     Biso  1.000000 Li
   Li15       1.0     0.750000      0.750000      0.000160     Biso  1.000000 Li
   Li16       1.0     0.217274      0.256139      0.248797     Biso  1.000000 Li
   Li17       1.0     0.281651      0.744677      0.249401     Biso  1.000000 Li
   Li18       1.0     0.740880      0.250498      0.249927     Biso  1.000000 Li
   Li19       1.0     0.759763      0.749734      0.249787     Biso  1.000000 Li
   Li20       1.0     0.250000      0.000000      0.059890     Biso  1.000000 Li
   Li21       1.0     0.250000      0.500000      0.059890     Biso  1.000000 Li
   Li22       1.0     0.750000      0.000000      0.059890     Biso  1.000000 Li
   Li23       1.0     0.750000      0.500000      0.059890     Biso  1.000000 Li
   In1        1.0     0.999562      0.000417      0.249111     Biso  1.000000 In
   In2        1.0    -0.003697      0.491469      0.251476     Biso  1.000000 In
   In3        1.0     0.500452      0.000279      0.249336     Biso  1.000000 In
   In4        1.0     0.503684      0.510084      0.251184     Biso  1.000000 In
   In5        1.0     0.500000      0.250000      0.059890     Biso  1.000000 In
   In6        1.0     0.500000      0.750000      0.059890     Biso  1.000000 In
   In7        1.0     0.000000      0.250000      0.059890     Biso  1.000000 In
   In8        1.0     0.000000      0.750000      0.059890     Biso  1.000000 In
   Cl1        1.0     0.139103      0.118863      0.308126     Biso  1.000000 Cl
   Cl2        1.0     0.114577      0.600888      0.323042     Biso  1.000000 Cl
   Cl3        1.0     0.636179      0.111955      0.309750     Biso  1.000000 Cl
   Cl4        1.0     0.644123      0.622701      0.309394     Biso  1.000000 Cl
   Cl5        1.0     0.360866      0.376462      0.198061     Biso  1.000000 Cl
   Cl6        1.0     0.366635      0.880369      0.188233     Biso  1.000000 Cl
   Cl7        1.0     0.857906      0.382780      0.189281     Biso  1.000000 Cl
   Cl8        1.0     0.864616      0.879356      0.189015     Biso  1.000000 Cl
   Cl9        1.0     0.386869      0.400367      0.323456     Biso  1.000000 Cl
   Cl10       1.0     0.360653      0.882470      0.308329     Biso  1.000000 Cl
   Cl11       1.0     0.855581      0.379118      0.309648     Biso  1.000000 Cl
   Cl12       1.0     0.864115      0.888452      0.309591     Biso  1.000000 Cl
   Cl13       1.0     0.133535      0.120063      0.188087     Biso  1.000000 Cl
   Cl14       1.0     0.138826      0.624356      0.197951     Biso  1.000000 Cl
   Cl15       1.0     0.635844      0.121517      0.189288     Biso  1.000000 Cl
   Cl16       1.0     0.642213      0.618390      0.189039     Biso  1.000000 Cl
   Cl17       1.0     0.136800      0.370150      0.119790     Biso  1.000000 Cl
   Cl18       1.0     0.136800      0.870150      0.119790     Biso  1.000000 Cl
   Cl19       1.0     0.636800      0.370150      0.119790     Biso  1.000000 Cl
   Cl20       1.0     0.636800      0.870150      0.119790     Biso  1.000000 Cl
   Cl21       1.0     0.363210      0.129860      0.000000     Biso  1.000000 Cl
   Cl22       1.0     0.363210      0.629860      0.000000     Biso  1.000000 Cl
   Cl23       1.0     0.863210      0.129860      0.000000     Biso  1.000000 Cl
   Cl24       1.0     0.863210      0.629860      0.000000     Biso  1.000000 Cl
   Cl25       1.0     0.363210      0.129860      0.119790     Biso  1.000000 Cl
   Cl26       1.0     0.363210      0.629860      0.119790     Biso  1.000000 Cl
   Cl27       1.0     0.863210      0.129860      0.119790     Biso  1.000000 Cl
   Cl28       1.0     0.863210      0.629860      0.119790     Biso  1.000000 Cl
   Cl29       1.0     0.136800      0.370150      0.000000     Biso  1.000000 Cl
   Cl30       1.0     0.136800      0.870150      0.000000     Biso  1.000000 Cl
   Cl31       1.0     0.636800      0.370150      0.000000     Biso  1.000000 Cl
   Cl32       1.0     0.636800      0.870150      0.000000     Biso  1.000000 Cl
   Cl33       1.0     0.384890      0.118196      0.247002     Biso  1.000000 Cl
   Cl34       1.0     0.399294      0.632468      0.238125     Biso  1.000000 Cl
   Cl35       1.0     0.882020      0.117879      0.246663     Biso  1.000000 Cl
   Cl36       1.0     0.887700      0.619212      0.250755     Biso  1.000000 Cl
   Cl37       1.0     0.100075      0.368375      0.238236     Biso  1.000000 Cl
   Cl38       1.0     0.115283      0.882566      0.247009     Biso  1.000000 Cl
   Cl39       1.0     0.612653      0.382853      0.250949     Biso  1.000000 Cl
   Cl40       1.0     0.617914      0.882618      0.246702     Biso  1.000000 Cl
   Cl41       1.0     0.381010      0.364830      0.059890     Biso  1.000000 Cl
   Cl42       1.0     0.381010      0.864830      0.059890     Biso  1.000000 Cl
   Cl43       1.0     0.881010      0.364830      0.059890     Biso  1.000000 Cl
   Cl44       1.0     0.881010      0.864830      0.059890     Biso  1.000000 Cl
   Cl45       1.0     0.119000      0.135180      0.059890     Biso  1.000000 Cl
   Cl46       1.0     0.119000      0.635180      0.059890     Biso  1.000000 Cl
   Cl47       1.0     0.619000      0.135170      0.059890     Biso  1.000000 Cl
   Cl48       1.0     0.619000      0.635180      0.059890     Biso  1.000000 Cl
   I1         1.0     0.251085      0.500366      0.336608     Biso  1.000000 I
