# Supplementary material for: Realizing four-electron conversion chemistry for all-solid-state Li||I2 batteries at room temperature
Source: Nat Commun. 2025 Feb 18;16:1723. doi: 10.1038/s41467-025-56932-5 (PMC11836363; doi:10.1038/s41467-025-56932-5)
Supplement: Supplementary file 4 — Supplementary Data 1–6 [file 41467_2025_56932_MOESM4_ESM.zip › DFT-structure/Supplementary Data 6.cif]

matrix-I-LYB
#======================================================================

# CRYSTAL DATA

#----------------------------------------------------------------------

data_VESTA_phase_1


_chemical_name_common                  'CONTCAR\(5)                           '
_cell_length_a                         13.92850
_cell_length_b                         13.87040
_cell_length_c                         29.79780
_cell_angle_alpha                      90
_cell_angle_beta                       90
_cell_angle_gamma                      110.30620
_space_group_name_H-M_alt              'P 1'
_space_group_IT_number                 1

loop_
_space_group_symop_operation_xyz
   'x, y, z'

loop_
   _atom_site_label
   _atom_site_occupancy
   _atom_site_fract_x
   _atom_site_fract_y
   _atom_site_fract_z
   _atom_site_adp_type
   _atom_site_B_iso_or_equiv
   _atom_site_type_symbol
   Li1        1.0     0.247956      0.997789      0.310767     Biso  1.000000 Li
   Li2        1.0     0.247806      0.998066      0.198257     Biso  1.000000 Li
   Li3        1.0     0.250000      0.250000      0.126400     Biso  1.000000 Li
   Li4        1.0     0.250000      0.250000      0.002370     Biso  1.000000 Li
   Li5        1.0     0.227210      0.251488      0.259845     Biso  1.000000 Li
   Li6        1.0     0.250000      0.000000      0.064390     Biso  1.000000 Li
   Li7        1.0     0.748243      0.997721      0.311569     Biso  1.000000 Li
   Li8        1.0     0.750171      0.000232      0.197177     Biso  1.000000 Li
   Li9        1.0     0.750000      0.250000      0.126400     Biso  1.000000 Li
   Li10       1.0     0.750000      0.250000      0.002370     Biso  1.000000 Li
   Li11       1.0     0.748507      0.246788      0.262970     Biso  1.000000 Li
   Li12       1.0     0.750000      0.000000      0.064390     Biso  1.000000 Li
   Li13       1.0     0.248987      0.498928      0.202424     Biso  1.000000 Li
   Li14       1.0     0.250000      0.750000      0.126400     Biso  1.000000 Li
   Li15       1.0     0.250000      0.750000      0.002370     Biso  1.000000 Li
   Li16       1.0     0.272792      0.747510      0.259358     Biso  1.000000 Li
   Li17       1.0     0.250000      0.500000      0.064390     Biso  1.000000 Li
   Li18       1.0     0.748150      0.498118      0.310861     Biso  1.000000 Li
   Li19       1.0     0.749059      0.498712      0.196747     Biso  1.000000 Li
   Li20       1.0     0.750000      0.750000      0.126400     Biso  1.000000 Li
   Li21       1.0     0.750000      0.750000      0.002370     Biso  1.000000 Li
   Li22       1.0     0.751340      0.751266      0.262137     Biso  1.000000 Li
   Li23       1.0     0.750000      0.500000      0.064390     Biso  1.000000 Li
   I1         1.0     0.251417      0.498632      0.351664     Biso  1.000000 I
   Y1         1.0     0.998514     -0.002268      0.262488     Biso  1.000000 Y
   Y2         1.0     1.000000      0.250000      0.064390     Biso  1.000000 Y
   Y3         1.0     0.499885      0.001619      0.262001     Biso  1.000000 Y
   Y4         1.0     0.500000      0.250000      0.064390     Biso  1.000000 Y
   Y5         1.0    -0.002499      0.492107      0.261943     Biso  1.000000 Y
   Y6         1.0     1.000000      0.750000      0.064390     Biso  1.000000 Y
   Y7         1.0     0.501880      0.507573      0.261699     Biso  1.000000 Y
   Y8         1.0     0.500000      0.750000      0.064390     Biso  1.000000 Y
   Br1        1.0     0.139452      0.118143      0.325201     Biso  1.000000 Br
   Br2        1.0     0.361328      0.372873      0.202296     Biso  1.000000 Br
   Br3        1.0     0.382500      0.391179      0.337152     Biso  1.000000 Br
   Br4        1.0     0.131118      0.119021      0.196898     Biso  1.000000 Br
   Br5        1.0     0.133460      0.374500      0.128780     Biso  1.000000 Br
   Br6        1.0     0.366540      0.125500      0.000000     Biso  1.000000 Br
   Br7        1.0     0.366540      0.125500      0.128780     Biso  1.000000 Br
   Br8        1.0     0.133460      0.374500      0.000000     Biso  1.000000 Br
   Br9        1.0     0.377892      0.124508      0.260300     Biso  1.000000 Br
   Br10       1.0     0.108153      0.364789      0.252780     Biso  1.000000 Br
   Br11       1.0     0.373330      0.369060      0.064390     Biso  1.000000 Br
   Br12       1.0     0.126670      0.130940      0.064390     Biso  1.000000 Br
   Br13       1.0     0.637292      0.112203      0.327378     Biso  1.000000 Br
   Br14       1.0     0.863111      0.376768      0.196778     Biso  1.000000 Br
   Br15       1.0     0.856880      0.378718      0.325420     Biso  1.000000 Br
   Br16       1.0     0.635204      0.125778      0.197897     Biso  1.000000 Br
   Br17       1.0     0.633460      0.374500      0.128780     Biso  1.000000 Br
   Br18       1.0     0.866540      0.125500      0.000000     Biso  1.000000 Br
   Br19       1.0     0.866540      0.125500      0.128780     Biso  1.000000 Br
   Br20       1.0     0.633460      0.374500      0.000000     Biso  1.000000 Br
   Br21       1.0     0.877910      0.122800      0.259280     Biso  1.000000 Br
   Br22       1.0     0.614775      0.374149      0.260407     Biso  1.000000 Br
   Br23       1.0     0.873330      0.369060      0.064390     Biso  1.000000 Br
   Br24       1.0     0.626670      0.130940      0.064390     Biso  1.000000 Br
   Br25       1.0     0.121209      0.606620      0.337226     Biso  1.000000 Br
   Br26       1.0     0.368854      0.881091      0.195576     Biso  1.000000 Br
   Br27       1.0     0.358952      0.879223      0.324517     Biso  1.000000 Br
   Br28       1.0     0.137857      0.625906      0.202310     Biso  1.000000 Br
   Br29       1.0     0.133460      0.874500      0.128780     Biso  1.000000 Br
   Br30       1.0     0.366540      0.625500      0.000000     Biso  1.000000 Br
   Br31       1.0     0.366540      0.625500      0.128780     Biso  1.000000 Br
   Br32       1.0     0.133460      0.874500      0.000000     Biso  1.000000 Br
   Br33       1.0     0.391259      0.635013      0.252450     Biso  1.000000 Br
   Br34       1.0     0.117548      0.872060      0.259772     Biso  1.000000 Br
   Br35       1.0     0.373330      0.869060      0.064390     Biso  1.000000 Br
   Br36       1.0     0.126670      0.630940      0.064390     Biso  1.000000 Br
   Br37       1.0     0.642464      0.620528      0.325303     Biso  1.000000 Br
   Br38       1.0     0.864609      0.874324      0.197813     Biso  1.000000 Br
   Br39       1.0     0.861196      0.885489      0.327374     Biso  1.000000 Br
   Br40       1.0     0.636697      0.622015      0.196429     Biso  1.000000 Br
   Br41       1.0     0.633460      0.874500      0.128780     Biso  1.000000 Br
   Br42       1.0     0.866540      0.625500      0.000000     Biso  1.000000 Br
   Br43       1.0     0.866540      0.625500      0.128780     Biso  1.000000 Br
   Br44       1.0     0.633460      0.874500      0.000000     Biso  1.000000 Br
   Br45       1.0     0.881189      0.622510      0.259935     Biso  1.000000 Br
   Br46       1.0     0.621198      0.876901      0.258505     Biso  1.000000 Br
   Br47       1.0     0.873330      0.869060      0.064390     Biso  1.000000 Br
   Br48       1.0     0.626670      0.630940      0.064390     Biso  1.000000 Br
