# Supplementary material for: Realizing four-electron conversion chemistry for all-solid-state Li||I2 batteries at room temperature
Source: Nat Commun. 2025 Feb 18;16:1723. doi: 10.1038/s41467-025-56932-5 (PMC11836363; doi:10.1038/s41467-025-56932-5)
Supplement: Supplementary file 5 — Source Data [file 41467_2025_56932_MOESM5_ESM.zip]

Archive with 22 entries (21 files):
- SI/
- SI/Supplementary Figure 1.xlsx
- SI/Supplementary Figure 10.xlsx
- SI/Supplementary Figure 14.xlsx
- SI/Supplementary Figure 16.xlsx
- SI/Supplementary Figure 19.xlsx
- SI/Supplementary Figure 2.xlsx
- SI/Supplementary Figure 3.xlsx
- SI/Supplementary Figure 5.xlsx
- SI/Supplementary Figure 6.xlsx
- SI/Supplementary Figure 9.xlsx
- SI/Supplementray Figure 11.xlsx
- SI/Supplementray Figure 12.xlsx
- SI/Supplementray Figure 13.xlsx
- SI/Supplementray Figure 15.xlsx
- SI/Supplementray Figure 17.xlsx
- SI/Supplementray Figure 18.xlsx
- SI/Supplementray Figure 20.xlsx
- SI/Supplementray Figure 21.xlsx
- SI/Supplementray Figure 22.xlsx
- SI/Supplementray Figure 23.xlsx
- SI/Supplementray Figure 24.xlsx
