# Supplementary material for: Realizing four-electron conversion chemistry for all-solid-state Li||I2 batteries at room temperature
Source: Nat Commun. 2025 Feb 18;16:1723. doi: 10.1038/s41467-025-56932-5 (PMC11836363; doi:10.1038/s41467-025-56932-5)
Supplement: Supplementary file 5 — Source Data [file 41467_2025_56932_MOESM5_ESM.zip › SI/Supplementary Figure 1.xlsx]

## Sheet: Sheet1
LIC6.0		LIC6.6		LIC7.2		LIC7.8
2θ	Intensity (arb. units)	2θ	Intensity (arb. units)	2θ	Intensity (arb. units)	2θ	Intensity (arb. units)
10.0042	970.455	10.0001	1485.52	10.0002	1665	10.0001	1339.16
10.0125	986.636	10.0103	1448.35	10.0085	1691	10.0103	1398.38
10.0209	1002.21	10.0206	1406.74	10.0169	1746	10.0206	1353.03
10.0292	1017.18	10.0308	1460.7	10.0252	1751	10.0308	1303.11
10.0376	1031.55	10.041	1410.23	10.0336	1729	10.041	1348.61
10.046	1045.3	10.0512	1455.32	10.042	1710	10.0512	1389.54
10.0543	1067.31	10.0615	1495.98	10.0503	1684	10.0615	1325.89
10.0627	1076.88	10.0717	1532.21	10.0587	1662	10.0717	1357.67
10.071	1075.4	10.0819	1564	10.067	1653	10.0819	1384.88
10.0794	1072.05	10.0922	1591.36	10.0754	1739	10.0922	1407.51
10.0877	1021.47	10.1024	1614.29	10.0837	1708	10.1024	1425.57
10.0961	1000.94	10.1126	1632.45	10.0921	1639	10.1126	1435.12
10.1044	1014	10.1228	1650.14	10.1005	1728	10.1228	1442.86
10.1128	1034.16	10.1331	1665.05	10.1088	1704	10.1331	1449.34
10.1212	1027.62	10.1433	1657.57	10.1172	1662	10.1433	1451.36
10.1295	981.026	10.1535	1630.27	10.1255	1677	10.1535	1436.8
10.1379	1010.7	10.1638	1627.28	10.1339	1644	10.1638	1412.17
10.1462	1001.05	10.174	1640.85	10.1422	1737	10.174	1414.35
10.1546	1012.84	10.1842	1643.05	10.1506	1651	10.1842	1409.76
10.1629	1014.01	10.1944	1631.93	10.1589	1689	10.1944	1413.6
10.1713	1003.83	10.2047	1629.53	10.1673	1714	10.2047	1421.01
10.1797	1040.2	10.2149	1624.46	10.1756	1679	10.2149	1425.21
10.188	1066.04	10.2251	1617.42	10.184	1646	10.2251	1429.61
10.1964	1061.9	10.2354	1596.21	10.1924	1717	10.2354	1410.5
10.2047	1041.95	10.2456	1580.85	10.2007	1642	10.2456	1407.82
10.2131	1023.36	10.2558	1567.54	10.2091	1637	10.2558	1407.97
10.2214	1030.29	10.266	1570.79	10.2174	1715	10.266	1404.5
10.2298	1026.55	10.2763	1586.73	10.2258	1694	10.2763	1407.09
10.2381	1026.19	10.2865	1573	10.2341	1702	10.2865	1417.66
10.2465	1020.47	10.2967	1557.28	10.2425	1656	10.2967	1415.4
10.2548	1000.78	10.3069	1539.5	10.2508	1706	10.3069	1412.14
10.2632	1023.96	10.3172	1546.92	10.2592	1671	10.3172	1419.8
10.2716	1017.6	10.3274	1557.83	10.2676	1677	10.3274	1420.05
10.2799	998.24	10.3376	1564.47	10.2759	1675	10.3376	1432.05
10.2883	1003.66	10.3479	1556.85	10.2843	1595	10.3479	1436.69
10.2966	1046.62	10.3581	1560.69	10.2926	1735	10.3581	1431.95
10.305	1045.85	10.3683	1562.75	10.301	1617	10.3683	1436.16
10.3133	1063.92	10.3785	1551.93	10.3093	1763	10.3785	1434.06
10.3217	1069.66	10.3888	1552.5	10.3177	1712	10.3888	1434.19
10.33	1059.09	10.399	1556.08	10.3261	1647	10.399	1455.69
10.3384	1051.81	10.4092	1561.92	10.3344	1670	10.4092	1475.05
10.3468	1055.55	10.4195	1562.63	10.3428	1709	10.4195	1484.12
10.3551	1051.45	10.4297	1559.79	10.3511	1734	10.4297	1468.88
10.3635	1032.9	10.4399	1554.33	10.3595	1642	10.4399	1463.06
10.3718	1036.17	10.4501	1546.39	10.3678	1698	10.4501	1465.55
10.3802	1022.82	10.4604	1541.66	10.3762	1635	10.4604	1461.9
10.3885	993.368	10.4706	1541.23	10.3845	1764	10.4706	1473.57
10.3969	1011.08	10.4808	1523.44	10.3929	1657	10.4808	1482.28
10.4053	995.35	10.491	1511.67	10.4012	1637	10.491	1478.58
10.4136	984.592	10.5013	1513.37	10.4096	1671	10.5013	1471.32
10.422	973.077	10.5115	1521.38	10.418	1614	10.5115	1478.1
10.4303	973.1	10.5217	1526.64	10.4263	1685	10.5217	1480.62
10.4387	990.932	10.532	1536.86	10.4347	1627	10.532	1476.93
10.447	990.338	10.5422	1542.07	10.443	1573	10.5422	1476.67
10.4554	979.697	10.5524	1550.28	10.4514	1643	10.5524	1454.34
10.4637	962.296	10.5626	1554.43	10.4597	1612	10.5626	1446.84
10.4721	985.559	10.5729	1545.49	10.4681	1661	10.5729	1459.91
10.4804	1012.62	10.5831	1544.64	10.4764	1584	10.5831	1456.85
10.4888	1026.9	10.5933	1554.75	10.4848	1647	10.5933	1463.19
10.4972	1044.55	10.6036	1566.92	10.4932	1610	10.6036	1464.16
10.5055	1037.32	10.6138	1572.82	10.5015	1720	10.6138	1456.97
10.5139	1038.69	10.624	1569.37	10.5099	1639	10.624	1449.52
10.5222	1040.26	10.6342	1567.79	10.5182	1646	10.6342	1442.44
10.5306	1031.75	10.6445	1560.28	10.5266	1581	10.6445	1451.33
10.5389	1014.01	10.6547	1554.49	10.5349	1666	10.6547	1444.91
10.5473	1028.24	10.6649	1549.83	10.5433	1713	10.6649	1442.11
10.5556	1032.39	10.6752	1540.94	10.5517	1601	10.6752	1444.74
10.564	1014.64	10.6854	1526.08	10.56	1662	10.6854	1434.28
10.5724	1035.38	10.6956	1534	10.5684	1672	10.6956	1434.38
10.5807	1038.99	10.7058	1533.41	10.5767	1631	10.7058	1444.37
10.5891	1033.85	10.7161	1544.59	10.5851	1642	10.7161	1458.31
10.5974	1037.76	10.7263	1553.3	10.5934	1685	10.7263	1464.23
10.6058	1040.05	10.7365	1556.52	10.6018	1698	10.7365	1455.88
10.6141	1029.81	10.7468	1557.55	10.6101	1703	10.7468	1446.98
10.6225	1047.77	10.757	1568.45	10.6185	1746	10.757	1443.18
10.6309	1054.01	10.7672	1564.96	10.6268	1631	10.7672	1458.27
10.6392	1029.77	10.7774	1553.2	10.6352	1664	10.7774	1473.77
10.6476	1009.71	10.7877	1556.97	10.6436	1607	10.7877	1472.44
10.6559	1015.03	10.7979	1567.93	10.6519	1635	10.7979	1465.08
10.6643	1018.89	10.8081	1580.73	10.6603	1648	10.8081	1463.01
10.6726	1008.52	10.8184	1578.86	10.6686	1672	10.8184	1465.43
10.681	1021.85	10.8286	1572.04	10.677	1575	10.8286	1481.98
10.6893	1006.27	10.8388	1583.75	10.6853	1617	10.8388	1488.78
10.6977	1001.11	10.849	1573.09	10.6937	1650	10.849	1491.36
10.706	1013.22	10.8593	1568.57	10.702	1697	10.8593	1472.3
10.7144	1030.57	10.8695	1553.27	10.7104	1670	10.8695	1466.74
10.7228	1030.99	10.8797	1543.19	10.7188	1681	10.8797	1467.45
10.7311	1043.67	10.89	1543.14	10.7271	1681	10.89	1483.93
10.7395	1062.17	10.9002	1565.33	10.7355	1642	10.9002	1480.28
10.7478	1058.25	10.9104	1571.44	10.7438	1658	10.9104	1468.93
10.7562	1062.72	10.9206	1568.62	10.7522	1677	10.9206	1461.51
10.7645	1058.17	10.9309	1556.8	10.7605	1543	10.9309	1454.64
10.7729	1033.34	10.9411	1550.45	10.7689	1622	10.9411	1460.39
10.7812	990.653	10.9513	1551.82	10.7773	1608	10.9513	1460.02
10.7896	971.27	10.9616	1547.39	10.7856	1653	10.9616	1466.92
10.798	972.448	10.9718	1545.54	10.794	1590	10.9718	1471.31
10.8063	940.793	10.982	1529.19	10.8023	1607	10.982	1479.16
10.8147	940.466	10.9922	1530.77	10.8107	1658	10.9922	1483.39
10.823	960.688	11.0025	1531.16	10.819	1694	11.0025	1478.85
10.8314	972.401	11.0127	1539.58	10.8274	1628	11.0127	1490.69
10.8397	1002.23	11.0229	1549.02	10.8357	1630	11.0229	1495.33
10.8481	1001.97	11.0331	1550.55	10.8441	1699	11.0331	1501.84
10.8565	995.455	11.0434	1535.81	10.8524	1691	11.0434	1503.4
10.8648	995.897	11.0536	1526.25	10.8608	1684	11.0536	1509.55
10.8732	995.862	11.0638	1546.76	10.8692	1690	11.0638	1492.17
10.8815	979.545	11.0741	1551.26	10.8775	1711	11.0741	1485.6
10.8899	963.578	11.0843	1565	10.8859	1694	11.0843	1476.37
10.8982	968.065	11.0945	1575	10.8942	1648	11.0945	1477.27
10.9066	973.625	11.1047	1575.22	10.9026	1682	11.1047	1463.58
10.9149	990.443	11.115	1563.86	10.9109	1628	11.115	1472.73
10.9233	1017.16	11.1252	1559.02	10.9193	1658	11.1252	1484.06
10.9316	1037.41	11.1354	1552.64	10.9276	1676	11.1354	1494.04
10.94	1050.73	11.1457	1545.55	10.936	1667	11.1457	1501.78
10.9484	1062.35	11.1559	1533.59	10.9444	1671	11.1559	1495.45
10.9567	1079.86	11.1661	1525.81	10.9527	1613	11.1661	1497.02
10.9651	1096.07	11.1763	1527.21	10.9611	1688	11.1763	1485.69
10.9734	1104.99	11.1866	1518.37	10.9694	1574	11.1866	1488.37
10.9818	1098.08	11.1968	1521.45	10.9778	1683	11.1968	1488.75
10.9901	1101.1	11.207	1531.49	10.9861	1659	11.207	1486.38
10.9985	1100.43	11.2173	1547.6	10.9945	1646	11.2173	1489.14
11.0069	1095	11.2275	1557.33	11.0029	1659	11.2275	1493.53
11.0152	1069.39	11.2377	1558.35	11.0112	1747	11.2377	1494.03
11.0236	1029.77	11.2479	1556.09	11.0196	1597	11.2479	1501.83
11.0319	1031.41	11.2582	1574.21	11.0279	1571	11.2582	1480.04
11.0403	1022.86	11.2684	1566.03	11.0363	1683	11.2684	1456.43
11.0486	1027.41	11.2786	1554.58	11.0446	1686	11.2786	1447.47
11.057	1014.78	11.2889	1550.13	11.053	1637	11.2889	1449.66
11.0653	997.366	11.2991	1552.42	11.0613	1695	11.2991	1463.4
11.0737	988.601	11.3093	1555.5	11.0697	1677	11.3093	1465.03
11.0821	976.713	11.3195	1554.59	11.078	1581	11.3195	1475.57
11.0904	965.583	11.3298	1553.21	11.0864	1694	11.3298	1470.67
11.0988	976.119	11.34	1540.63	11.0948	1615	11.34	1485.27
11.1071	982.529	11.3502	1527.69	11.1031	1635	11.3502	1476.59
11.1155	1026.4	11.3605	1539.67	11.1115	1622	11.3605	1479.07
11.1238	1022.28	11.3707	1535.13	11.1198	1689	11.3707	1473.3
11.1322	1053.95	11.3809	1542.72	11.1282	1656	11.3809	1465.47
11.1405	1033.97	11.3911	1546.02	11.1365	1650	11.3911	1484.41
11.1489	1003.73	11.4014	1547.07	11.1449	1669	11.4014	1480.35
11.1573	979.837	11.4116	1547.17	11.1533	1616	11.4116	1484.63
11.1656	983.835	11.4218	1554.91	11.1616	1595	11.4218	1483.12
11.174	982.657	11.4321	1554.2	11.17	1604	11.4321	1506.87
11.1823	990.443	11.4423	1557.41	11.1783	1617	11.4423	1519.54
11.1907	974.872	11.4525	1543.36	11.1867	1697	11.4525	1517.99
11.199	993.438	11.4627	1538.11	11.195	1657	11.4627	1494.78
11.2074	1017.48	11.473	1530.85	11.2034	1673	11.473	1494.54
11.2157	1021.35	11.4832	1543.6	11.2117	1676	11.4832	1498.26
11.2241	1018.92	11.4934	1552.77	11.2201	1632	11.4934	1508.85
11.2325	1022.55	11.5037	1545.8	11.2285	1650	11.5037	1512.78
11.2408	1038.23	11.5139	1549.11	11.2368	1729	11.5139	1510.22
11.2492	1072.72	11.5241	1549.78	11.2452	1624	11.5241	1506.23
11.2575	1094.71	11.5343	1561.77	11.2535	1651	11.5343	1511.61
11.2659	1088.95	11.5446	1552.73	11.2619	1644	11.5446	1522.19
11.2742	1094.71	11.5548	1540.68	11.2702	1733	11.5548	1510.59
11.2826	1108.62	11.565	1550.84	11.2786	1756	11.565	1506.98
11.291	1109.99	11.5753	1538.03	11.2869	1589	11.5753	1506
11.2993	1091.82	11.5855	1551.97	11.2953	1642	11.5855	1505.46
11.3077	1101.5	11.5957	1542.08	11.3037	1636	11.5957	1500.12
11.316	1081.35	11.6059	1549.89	11.312	1645	11.6059	1482.71
11.3244	1048.85	11.6162	1541.97	11.3204	1652	11.6162	1483.97
11.3327	1036.19	11.6264	1539.39	11.3287	1574	11.6264	1488.97
11.3411	1009.5	11.6366	1529.18	11.3371	1682	11.6366	1514.95
11.3494	989.207	11.6469	1524.18	11.3454	1675	11.6469	1504.67
11.3578	983.695	11.6571	1516.35	11.3538	1629	11.6571	1469.46
11.3661	997.576	11.6673	1523.69	11.3621	1655	11.6673	1450.7
11.3745	1007.02	11.6775	1522.84	11.3705	1631	11.6775	1452.51
11.3829	1031.18	11.6878	1524.75	11.3789	1666	11.6878	1464.36
11.3912	1044.42	11.698	1523.38	11.3872	1636	11.698	1472.86
11.3996	1036.69	11.7082	1488.61	11.3956	1650	11.7082	1472.6
11.4079	1027.74	11.7185	1492.28	11.4039	1598	11.7185	1460.05
11.4163	1017.59	11.7287	1497.11	11.4123	1670	11.7287	1448.16
11.4246	1021.1	11.7389	1499.93	11.4206	1594	11.7389	1447.32
11.433	1046.82	11.7491	1487.61	11.429	1656	11.7491	1443.27
11.4413	1050.35	11.7594	1497.19	11.4374	1637	11.7594	1446.16
11.4497	1099.97	11.7696	1510.81	11.4457	1657	11.7696	1445.45
11.4581	1089.32	11.7798	1534.36	11.4541	1669	11.7798	1456.18
11.4664	1098.24	11.7901	1540.06	11.4624	1684	11.7901	1442.09
11.4748	1085.37	11.8003	1538.18	11.4708	1571	11.8003	1431.76
11.4831	1089.3	11.8105	1547.29	11.4791	1723	11.8105	1445.5
11.4915	1091.1	11.8207	1527.39	11.4875	1554	11.8207	1452.84
11.4998	1089.65	11.831	1519.44	11.4958	1668	11.831	1467.98
11.5082	1075.54	11.8412	1522.9	11.5042	1587	11.8412	1459.32
11.5166	1089.73	11.8514	1538.99	11.5125	1624	11.8514	1452.06
11.5249	1080.8	11.8616	1544.14	11.5209	1638	11.8616	1442.1
11.5333	1073.32	11.8719	1532.16	11.5293	1673	11.8719	1450.41
11.5416	1054.81	11.8821	1525.39	11.5376	1586	11.8821	1455.71
11.55	1066.72	11.8923	1516.49	11.546	1642	11.8923	1461.58
11.5583	1075.43	11.9026	1514.2	11.5543	1601	11.9026	1461.73
11.5667	1073.46	11.9128	1495.94	11.5627	1611	11.9128	1463.79
11.575	1076.62	11.923	1506.83	11.571	1630	11.923	1448.65
11.5834	1068.64	11.9332	1512.63	11.5794	1547	11.9332	1443.98
11.5917	1029.63	11.9435	1520.34	11.5877	1588	11.9435	1430.74
11.6001	1026.4	11.9537	1525.27	11.5961	1662	11.9537	1438.97
11.6085	1007.53	11.9639	1543.25	11.6045	1667	11.9639	1446.44
11.6168	977.11	11.9742	1538.84	11.6128	1608	11.9742	1446.71
11.6252	981.119	11.9844	1538.7	11.6212	1571	11.9844	1449.08
11.6335	979.522	11.9946	1515.94	11.6295	1621	11.9946	1430.34
11.6419	974.301	12.0048	1515.64	11.6379	1641	12.0048	1438.39
11.6502	982.366	12.0151	1485.19	11.6462	1581	12.0151	1441.18
11.6586	1002.82	12.0253	1468.06	11.6546	1637	12.0253	1438.74
11.6669	1022.54	12.0355	1459.51	11.663	1569	12.0355	1438.39
11.6753	1026.55	12.0457	1474.16	11.6713	1581	12.0457	1426.65
11.6837	1058.22	12.056	1492.24	11.6797	1630	12.056	1430.79
11.692	1060.51	12.0662	1484.55	11.688	1609	12.0662	1430.73
11.7004	1026.89	12.0764	1475.75	11.6964	1601	12.0764	1433.48
11.7087	999.009	12.0867	1471.18	11.7047	1581	12.0867	1431.73
11.7171	1003.48	12.0969	1462.73	11.7131	1569	12.0969	1441.58
11.7254	978.007	12.1071	1475.99	11.7214	1588	12.1071	1430.74
11.7338	993.182	12.1174	1484.51	11.7298	1622	12.1174	1422.44
11.7422	1014.38	12.1276	1496.68	11.7381	1510	12.1276	1410.16
11.7505	1006.25	12.1378	1498.54	11.7465	1481	12.1378	1402.28
11.7589	1010	12.148	1510.68	11.7549	1540	12.148	1398.58
11.7672	1021.93	12.1583	1522.93	11.7632	1543	12.1583	1405.65
11.7756	1015.68	12.1685	1524.58	11.7716	1638	12.1685	1414.37
11.7839	989.371	12.1787	1525.36	11.7799	1573	12.1787	1411.92
11.7923	1019.52	12.189	1510.32	11.7883	1560	12.189	1407.45
11.8006	1052.37	12.1992	1495.71	11.7966	1556	12.1992	1400.61
11.809	1030.42	12.2094	1475.12	11.805	1613	12.2094	1413.22
11.8173	1069.95	12.2196	1446.53	11.8133	1551	12.2196	1410.03
11.8257	1061.34	12.2299	1455.76	11.8217	1586	12.2299	1410.65
11.8341	1023.09	12.2401	1464.04	11.8301	1565	12.2401	1406.8
11.8424	1014.92	12.2503	1482.17	11.8384	1538	12.2503	1412.24
11.8508	986.876	12.2606	1481.2	11.8468	1537	12.2606	1421.74
11.8591	973.263	12.2708	1471.22	11.8551	1503	12.2708	1440.14
11.8675	967.832	12.281	1458.74	11.8635	1509	12.281	1440.27
11.8758	1010.52	12.2912	1449.28	11.8718	1614	12.2912	1432.42
11.8842	1025.72	12.3015	1447.14	11.8802	1511	12.3015	1427.02
11.8925	1033.04	12.3117	1463.69	11.8886	1617	12.3117	1403.23
11.9009	1058.93	12.3219	1466.98	11.8969	1512	12.3219	1409.92
11.9093	1021.5	12.3322	1466.42	11.9053	1477	12.3322	1404.51
11.9176	1014.16	12.3424	1454.18	11.9136	1499	12.3424	1400.19
11.926	1009.83	12.3526	1461.72	11.922	1536	12.3526	1390.47
11.9343	992.156	12.3628	1473.51	11.9303	1422	12.3628	1381.55
11.9427	969.848	12.3731	1483.14	11.9387	1520	12.3731	1386.41
11.951	958.357	12.3833	1487.69	11.947	1551	12.3833	1374.91
11.9594	975.291	12.3935	1470.89	11.9554	1563	12.3935	1371.1
11.9678	989.184	12.4037	1472.09	11.9637	1579	12.4037	1353.33
11.9761	1004.31	12.414	1465.2	11.9721	1517	12.414	1340.6
11.9845	987.051	12.4242	1466.83	11.9805	1547	12.4242	1327.71
11.9928	977.483	12.4344	1458.14	11.9888	1547	12.4344	1321.48
12.0012	974.58	12.4447	1451.82	11.9972	1575	12.4447	1338.74
12.0095	987.692	12.4549	1438.99	12.0055	1529	12.4549	1352.96
12.0179	1002.03	12.4651	1441.1	12.0139	1486	12.4651	1368.68
12.0262	980.268	12.4753	1441.11	12.0222	1409	12.4753	1375.43
12.0346	972.529	12.4856	1445.65	12.0306	1389	12.4856	1375.07
12.0429	1001.19	12.4958	1444.36	12.0389	1541	12.4958	1363.53
12.0513	1009.06	12.506	1453.88	12.0473	1534	12.506	1369.93
12.0597	1039.8	12.5162	1462.13	12.0557	1565	12.5162	1373.17
12.068	1021.68	12.5265	1457.01	12.064	1453	12.5265	1377.6
12.0764	1036.11	12.5367	1455.9	12.0724	1442	12.5367	1361.87
12.0847	1016.47	12.5469	1463.96	12.0807	1545	12.5469	1359.1
12.0931	1016.18	12.5572	1486.44	12.0891	1507	12.5572	1348.35
12.1014	1016.76	12.5674	1505.92	12.0974	1439	12.5674	1343.03
12.1098	1019.93	12.5776	1499.66	12.1058	1424	12.5776	1338.91
12.1181	1030.83	12.5878	1505.01	12.1142	1425	12.5878	1316.64
12.1265	1031.41	12.5981	1506.25	12.1225	1478	12.5981	1307.36
12.1349	1031.54	12.6083	1523.79	12.1309	1450	12.6083	1289.18
12.1432	1051.78	12.6185	1505.79	12.1392	1502	12.6185	1287.5
12.1516	1039.49	12.6288	1496.81	12.1476	1424	12.6288	1293
12.1599	1019.56	12.639	1472.81	12.1559	1465	12.639	1293.54
12.1683	978.695	12.6492	1481.69	12.1643	1491	12.6492	1310.1
12.1766	955.105	12.6594	1478.28	12.1726	1503	12.6594	1310.25
12.185	968.869	12.6697	1492.89	12.181	1468	12.6697	1307.35
12.1934	985.082	12.6799	1484.82	12.1893	1401	12.6799	1304.97
12.2017	990.653	12.6901	1492.32	12.1977	1467	12.6901	1301.26
12.2101	982.494	12.7004	1478.23	12.2061	1396	12.7004	1293.28
12.2184	1001.01	12.7106	1480.79	12.2144	1458	12.7106	1298.82
12.2268	1016.24	12.7208	1477.57	12.2228	1479	12.7208	1304.82
12.2351	1014.49	12.731	1468.09	12.2311	1429	12.731	1293.52
12.2435	988.24	12.7413	1483.77	12.2395	1478	12.7413	1297.21
12.2518	966.748	12.7515	1492.16	12.2478	1434	12.7515	1303.57
12.2602	944.639	12.7617	1490.67	12.2562	1397	12.7617	1294.6
12.2685	949.755	12.772	1481.74	12.2645	1379	12.772	1293.27
12.2769	936.294	12.7822	1461.53	12.2729	1422	12.7822	1300.72
12.2853	937.413	12.7924	1478.39	12.2813	1517	12.7924	1315.24
12.2936	919.068	12.8026	1488.7	12.2896	1522	12.8026	1319.75
12.302	940.793	12.8129	1500.44	12.298	1397	12.8129	1301.41
12.3103	945.315	12.8231	1485.15	12.3063	1431	12.8231	1307.35
12.3187	959.709	12.8333	1488.76	12.3147	1391	12.8333	1314.23
12.327	966.538	12.8436	1484.28	12.323	1428	12.8436	1312.17
12.3354	959.825	12.8538	1497.96	12.3314	1411	12.8538	1316.59
12.3438	955.851	12.864	1498.58	12.3398	1442	12.864	1305.17
12.3521	949.755	12.8742	1503.64	12.3481	1421	12.8742	1287.13
12.3605	955.711	12.8845	1490.7	12.3565	1382	12.8845	1293.32
12.3688	958.392	12.8947	1490.14	12.3648	1465	12.8947	1295.94
12.3772	952.634	12.9049	1467.19	12.3732	1412	12.9049	1297.77
12.3855	980.653	12.9152	1473.03	12.3815	1449	12.9152	1296.95
12.3939	977.914	12.9254	1474.63	12.3899	1479	12.9254	1300.5
12.4022	982.448	12.9356	1472.21	12.3982	1402	12.9356	1301
12.4106	994.149	12.9458	1475.99	12.4066	1420	12.9458	1304.15
12.419	980.606	12.9561	1459.09	12.415	1375	12.9561	1292.54
12.4273	970.839	12.9663	1459.27	12.4233	1406	12.9663	1280.76
12.4357	969.406	12.9765	1444.32	12.4317	1382	12.9765	1286.84
12.444	968.508	12.9868	1449.67	12.44	1422	12.9868	1296.11
12.4524	983.66	12.997	1465.05	12.4484	1460	12.997	1307.55
12.4607	981.807	13.0072	1474.17	12.4567	1459	13.0072	1298.44
12.4691	979.126	13.0174	1469.4	12.4651	1443	13.0174	1292.5
12.4774	945.629	13.0277	1462.51	12.4734	1474	13.0277	1307.86
12.4858	900.594	13.0379	1465.06	12.4818	1462	13.0379	1300.77
12.4942	887.168	13.0481	1470.34	12.4902	1427	13.0481	1298.51
12.5025	895.268	13.0584	1464.08	12.4985	1455	13.0584	1295.88
12.5109	919.382	13.0686	1468.36	12.5069	1441	13.0686	1291.68
12.5192	965.641	13.0788	1449.91	12.5152	1418	13.0788	1291.75
12.5276	965.198	13.089	1444.96	12.5236	1480	13.089	1296.62
12.5359	1009.32	13.0993	1443.35	12.5319	1447	13.0993	1301.29
12.5443	1003.45	13.1095	1443.71	12.5403	1399	13.1095	1298.45
12.5526	994.091	13.1197	1438.82	12.5487	1455	13.1197	1292.99
12.561	956.655	13.1299	1437.38	12.557	1438	13.1299	1286.48
12.5694	938.811	13.1402	1423.13	12.5654	1441	13.1402	1294.83
12.5777	946.084	13.1504	1421.2	12.5737	1411	13.1504	1283.48
12.5861	974.336	13.1606	1428.45	12.5821	1425	13.1606	1273.16
12.5944	967.378	13.1709	1437.51	12.5904	1441	13.1709	1264.59
12.6028	978.065	13.1811	1436.78	12.5988	1402	13.1811	1272.46
12.6111	974.837	13.1913	1445.59	12.6071	1411	13.1913	1275.69
12.6195	996.212	13.2015	1450.91	12.6155	1411	13.2015	1288.7
12.6279	1011.46	13.2118	1456.73	12.6238	1363	13.2118	1292.48
12.6362	1013.65	13.222	1458.51	12.6322	1410	13.222	1291.37
12.6446	1029.39	13.2322	1470.87	12.6406	1399	13.2322	1280.65
12.6529	1038.29	13.2425	1470.95	12.6489	1394	13.2425	1276.36
12.6613	1049.02	13.2527	1473.89	12.6573	1369	13.2527	1279.86
12.6696	1040.9	13.2629	1456.4	12.6656	1379	13.2629	1277
12.678	1019.07	13.2731	1456.28	12.674	1384	13.2731	1273.39
12.6863	1005.19	13.2834	1455.02	12.6823	1366	13.2834	1268.29
12.6947	1010.96	13.2936	1473.3	12.6907	1367	13.2936	1267.73
12.703	1005.51	13.3038	1470.32	12.699	1399	13.3038	1271.47
12.7114	1023.45	13.3141	1464.45	12.7074	1364	13.3141	1271.28
12.7198	970.396	13.3243	1448.45	12.7158	1426	13.3243	1280.12
12.7281	963.462	13.3345	1441.7	12.7241	1358	13.3345	1287.16
12.7365	949.965	13.3447	1420.87	12.7325	1407	13.3447	1303.1
12.7448	978.8	13.355	1412.68	12.7408	1450	13.355	1295.18
12.7532	987.005	13.3652	1410.64	12.7492	1410	13.3652	1286.37
12.7615	1004.14	13.3754	1409.14	12.7575	1479	13.3754	1284.77
12.7699	1030.07	13.3857	1394.63	12.7659	1416	13.3857	1286.91
12.7782	1032.9	13.3959	1392.78	12.7743	1347	13.3959	1294.13
12.7866	1029.42	13.4061	1382.1	12.7826	1394	13.4061	1311.34
12.795	1039.39	13.4163	1374.41	12.791	1340	13.4163	1313.23
12.8033	977.879	13.4266	1370.42	12.7993	1386	13.4266	1319.2
12.8117	979.592	13.4368	1376.35	12.8077	1428	13.4368	1309.91
12.82	970.128	13.447	1376.23	12.816	1385	13.447	1324.26
12.8284	961.993	13.4573	1378.58	12.8244	1428	13.4573	1329.07
12.8367	927.133	13.4675	1369.34	12.8327	1362	13.4675	1339.25
12.8451	951.399	13.4777	1384.44	12.8411	1378	13.4777	1340.5
12.8535	966.958	13.4879	1402.67	12.8494	1399	13.4879	1340.33
12.8618	952.995	13.4982	1412.6	12.8578	1419	13.4982	1335.47
12.8702	952.494	13.5084	1403.79	12.8662	1426	13.5084	1330.61
12.8785	960.804	13.5186	1400.54	12.8745	1430	13.5186	1337.75
12.8869	962.821	13.5289	1399.11	12.8829	1364	13.5289	1343.33
12.8952	993.17	13.5391	1408.94	12.8912	1384	13.5391	1337.89
12.9036	988.496	13.5493	1410.04	12.8996	1365	13.5493	1342.14
12.9119	978.496	13.5595	1416.74	12.9079	1377	13.5595	1332.15
12.9203	973.182	13.5698	1422.03	12.9163	1437	13.5698	1329.8
12.9286	1010.16	13.58	1426.88	12.9246	1411	13.58	1334.13
12.937	994.324	13.5902	1415.8	12.933	1375	13.5902	1330.09
12.9454	982.471	13.6005	1421.87	12.9414	1427	13.6005	1337.64
12.9537	968.135	13.6107	1405.26	12.9497	1471	13.6107	1349.72
12.9621	960.979	13.6209	1408.09	12.9581	1405	13.6209	1350.67
12.9704	958.578	13.6311	1392.44	12.9664	1380	13.6311	1378.74
12.9788	983.345	13.6414	1391.18	12.9748	1391	13.6414	1386.15
12.9871	998.485	13.6516	1391.52	12.9831	1404	13.6516	1390.95
12.9955	1000.78	13.6618	1389.37	12.9915	1390	13.6618	1397.96
13.0038	1028.15	13.6721	1404.16	12.9999	1409	13.6721	1396.22
13.0122	1038.85	13.6823	1405.73	13.0082	1465	13.6823	1397.48
13.0206	1018.58	13.6925	1410.15	13.0166	1405	13.6925	1392.91
13.0289	997.471	13.7027	1398.54	13.0249	1389	13.7027	1392.12
13.0373	1004.14	13.713	1383.92	13.0333	1421	13.713	1388.33
13.0456	1018.71	13.7232	1378.13	13.0416	1406	13.7232	1396.97
13.054	978.357	13.7334	1371.22	13.05	1486	13.7334	1398.92
13.0623	1001.52	13.7437	1386.24	13.0583	1394	13.7437	1406.51
13.0707	1013.66	13.7539	1395.07	13.0667	1402	13.7539	1420.27
13.0791	1027.83	13.7641	1402.29	13.075	1384	13.7641	1415.78
13.0874	1040.09	13.7743	1404.67	13.0834	1441	13.7743	1415.79
13.0958	1029.27	13.7846	1409.55	13.0918	1335	13.7846	1410.33
13.1041	1017.39	13.7948	1413.05	13.1001	1489	13.7948	1412.22
13.1125	1005.12	13.805	1407.15	13.1085	1376	13.805	1426.28
13.1208	1015.64	13.8153	1403.25	13.1168	1386	13.8153	1436.07
13.1292	1020.99	13.8255	1407.49	13.1252	1351	13.8255	1438.09
13.1375	986.27	13.8357	1404.85	13.1335	1394	13.8357	1444.06
13.1459	1000.82	13.8459	1429.64	13.1419	1365	13.8459	1422.42
13.1542	998.1	13.8562	1455.13	13.1502	1387	13.8562	1413.78
13.1626	998.555	13.8664	1466.19	13.1586	1327	13.8664	1426.53
13.171	987.855	13.8766	1469.96	13.167	1377	13.8766	1432.23
13.1793	983.205	13.8868	1454.08	13.1753	1350	13.8868	1455.05
13.1877	1001.88	13.8971	1450.51	13.1837	1443	13.8971	1452.52
13.196	1011.46	13.9073	1443.35	13.192	1327	13.9073	1448.87
13.2044	1013.6	13.9175	1446.16	13.2004	1400	13.9175	1440.06
13.2127	1039.06	13.9278	1438.38	13.2087	1491	13.9278	1449.62
13.2211	1048.9	13.938	1432.05	13.2171	1361	13.938	1458.67
13.2294	1058.68	13.9482	1433.61	13.2255	1369	13.9482	1480.63
13.2378	1053	13.9584	1441.22	13.2338	1392	13.9584	1488.31
13.2462	1046.77	13.9687	1445.68	13.2422	1420	13.9687	1492.29
13.2545	1034.98	13.9789	1460.39	13.2505	1421	13.9789	1502.39
13.2629	1008.4	13.9891	1459.12	13.2589	1380	13.9891	1511.68
13.2712	1019.51	13.9994	1467.37	13.2672	1380	13.9994	1538.82
13.2796	992.809	14.0096	1455.56	13.2756	1385	14.0096	1544.48
13.2879	956.853	14.0198	1468.49	13.2839	1390	14.0198	1544.05
13.2963	977.949	14.03	1476.54	13.2923	1369	14.03	1545.53
13.3047	974.837	14.0403	1484.35	13.3006	1401	14.0403	1541.37
13.313	992.145	14.0505	1506.46	13.309	1433	14.0505	1534.91
13.3214	998.403	14.0607	1517.66	13.3174	1360	14.0607	1539.79
13.3297	1016.83	14.0709	1505.94	13.3257	1431	14.0709	1543.13
13.3381	1010.06	14.0812	1514.98	13.3341	1339	14.0812	1552.25
13.3464	993.858	14.0914	1501.3	13.3424	1431	14.0914	1552.49
13.3548	993.788	14.1016	1504.01	13.3508	1434	14.1016	1545.33
13.3631	963.089	14.1119	1500.9	13.3591	1364	14.1119	1541.22
13.3715	940.979	14.1221	1504.37	13.3675	1341	14.1221	1534.32
13.3798	975.886	14.1323	1492.6	13.3758	1485	14.1323	1535.11
13.3882	998.24	14.1425	1488	13.3842	1425	14.1425	1552.39
13.3966	1009.98	14.1528	1482.87	13.3926	1400	14.1528	1573.22
13.4049	1011.78	14.163	1490.94	13.4009	1435	14.163	1585.27
13.4133	1041.47	14.1732	1503.34	13.4093	1433	14.1732	1591.26
13.4216	1046.6	14.1835	1502.66	13.4176	1393	14.1835	1610.85
13.43	1059.16	14.1937	1480.77	13.426	1384	14.1937	1616.87
13.4383	1059.44	14.2039	1487.28	13.4343	1369	14.2039	1622.18
13.4467	1042.66	14.2142	1479.77	13.4427	1368	14.2142	1608.41
13.455	1023.97	14.2244	1500.71	13.4511	1436	14.2244	1609.81
13.4634	1024.78	14.2346	1507.99	13.4594	1382	14.2346	1613.14
13.4718	1034.94	14.2448	1521.15	13.4678	1353	14.2448	1613.23
13.4801	1026.39	14.2551	1531.31	13.4761	1373	14.2551	1614.17
13.4885	1009.14	14.2653	1531.6	13.4845	1412	14.2653	1600.17
13.4968	1033.59	14.2755	1527.41	13.4928	1358	14.2755	1594.74
13.5052	1046.63	14.2858	1542.28	13.5012	1395	14.2858	1595.95
13.5135	1061.45	14.296	1530.89	13.5095	1344	14.296	1588.95
13.5219	1048.11	14.3062	1548.66	13.5179	1452	14.3062	1599.21
13.5303	1006.77	14.3164	1570.91	13.5263	1433	14.3164	1595.85
13.5386	1005.7	14.3267	1586.13	13.5346	1421	14.3267	1596.8
13.547	1009.24	14.3369	1585.31	13.543	1535	14.3369	1615.59
13.5553	1037.77	14.3471	1577.98	13.5513	1433	14.3471	1634.2
13.5637	1056.05	14.3574	1567.91	13.5597	1354	14.3574	1647.53
13.572	1076.41	14.3676	1564.22	13.568	1463	14.3676	1648.73
13.5804	1115.3	14.3778	1564.62	13.5764	1521	14.3778	1650.59
13.5887	1117.17	14.388	1568.21	13.5847	1433	14.388	1655.86
13.5971	1111.43	14.3983	1573.47	13.5931	1377	14.3983	1639.06
13.6055	1104.56	14.4085	1591.89	13.6015	1466	14.4085	1630.27
13.6138	1078.95	14.4187	1588.91	13.6098	1440	14.4187	1624.54
13.6222	1066.89	14.4289	1603.35	13.6182	1420	14.4289	1628.47
13.6305	1051.64	14.4392	1594.27	13.6265	1425	14.4392	1634.94
13.6389	1038.37	14.4494	1592.49	13.6349	1414	14.4494	1634.27
13.6472	1036.21	14.4596	1592.98	13.6432	1409	14.4596	1627.11
13.6556	1037.38	14.4699	1601.97	13.6516	1463	14.4699	1592.78
13.6639	1040.27	14.4801	1616.7	13.66	1402	14.4801	1577.23
13.6723	1033.08	14.4903	1639.46	13.6683	1457	14.4903	1582.48
13.6807	1043.33	14.5005	1648.56	13.6767	1436	14.5005	1583.7
13.689	1063.25	14.5108	1669.72	13.685	1479	14.5108	1594.14
13.6974	1042.04	14.521	1668.47	13.6934	1503	14.521	1602.17
13.7057	1029.91	14.5312	1663.41	13.7017	1522	14.5312	1621.82
13.7141	1031.42	14.5415	1665.77	13.7101	1542	14.5415	1627.57
13.7224	1031.84	14.5517	1662.33	13.7184	1420	14.5517	1629.13
13.7308	1036.34	14.5619	1663.32	13.7268	1492	14.5619	1621.72
13.7392	1049.95	14.5721	1651.72	13.7352	1472	14.5721	1623.96
13.7475	1077.87	14.5824	1655.9	13.7435	1485	14.5824	1639.83
13.7559	1099.84	14.5926	1651.2	13.7519	1492	14.5926	1649.46
13.7642	1112.26	14.6028	1644.17	13.7602	1442	14.6028	1650.42
13.7726	1133.14	14.613	1630.97	13.7686	1506	14.613	1649.75
13.7809	1132.65	14.6233	1617.39	13.7769	1470	14.6233	1652.14
13.7893	1130.41	14.6335	1635.5	13.7853	1539	14.6335	1661.64
13.7976	1136.01	14.6437	1626.05	13.7936	1456	14.6437	1661.67
13.806	1145.02	14.654	1646.25	13.802	1386	14.654	1657.79
13.8143	1138.18	14.6642	1645.04	13.8103	1508	14.6642	1640.63
13.8227	1141.11	14.6744	1658.04	13.8187	1473	14.6744	1614.03
13.8311	1145.89	14.6846	1655.34	13.8271	1540	14.6846	1603.02
13.8394	1170.98	14.6949	1645.81	13.8354	1541	14.6949	1605.18
13.8478	1170.64	14.7051	1639.33	13.8438	1547	14.7051	1582.32
13.8561	1159.23	14.7153	1641.63	13.8521	1582	14.7153	1568.26
13.8645	1167.88	14.7256	1644.47	13.8605	1569	14.7256	1562.2
13.8728	1170.84	14.7358	1651.06	13.8688	1516	14.7358	1557.69
13.8812	1200.47	14.746	1650	13.8772	1552	14.746	1547.72
13.8895	1190.07	14.7562	1645.66	13.8856	1525	14.7562	1548.77
13.8979	1167.97	14.7665	1630.9	13.8939	1565	14.7665	1542.86
13.9063	1160.29	14.7767	1607.41	13.9023	1532	14.7767	1551.33
13.9146	1175.34	14.7869	1603.31	13.9106	1507	14.7869	1553.35
13.923	1211.97	14.7972	1585.06	13.919	1618	14.7972	1536.62
13.9313	1238.82	14.8074	1576.92	13.9273	1492	14.8074	1519.55
13.9397	1220.76	14.8176	1576.27	13.9357	1505	14.8176	1518.48
13.948	1232.67	14.8278	1589.54	13.944	1555	14.8278	1518.96
13.9564	1253.05	14.8381	1599.35	13.9524	1560	14.8381	1522.65
13.9648	1262.67	14.8483	1593.96	13.9608	1575	14.8483	1515.52
13.9731	1247	14.8585	1598.17	13.9691	1526	14.8585	1516.08
13.9815	1222.67	14.8688	1577.51	13.9775	1624	14.8688	1500.93
13.9898	1233.11	14.879	1576.72	13.9858	1556	14.879	1488.29
13.9982	1240.9	14.8892	1554.12	13.9942	1662	14.8892	1474.36
14.0065	1259.3	14.8994	1559.21	14.0025	1543	14.8994	1472.19
14.0149	1287.51	14.9097	1567.75	14.0109	1653	14.9097	1455.71
14.0232	1259.17	14.9199	1569.72	14.0192	1626	14.9199	1455.2
14.0316	1269.79	14.9301	1553.15	14.0276	1639	14.9301	1472.79
14.0399	1293.54	14.9404	1537.41	14.0359	1580	14.9404	1486.74
14.0483	1285.09	14.9506	1522.76	14.0443	1642	14.9506	1501.42
14.0567	1294.67	14.9608	1509.1	14.0527	1638	14.9608	1510.64
14.065	1272.86	14.971	1502.7	14.061	1565	14.971	1497.45
14.0734	1276.74	14.9813	1498.28	14.0694	1624	14.9813	1488.84
14.0817	1272.18	14.9915	1494.27	14.0777	1706	14.9915	1492.28
14.0901	1252.13	15.0017	1507.14	14.0861	1584	15.0017	1489.83
14.0984	1245.83	15.012	1500.61	14.0944	1636	15.012	1499.51
14.1068	1221.66	15.0222	1509.25	14.1028	1676	15.0222	1501.02
14.1151	1224.04	15.0324	1509.28	14.1112	1650	15.0324	1489.74
14.1235	1242.84	15.0426	1500.27	14.1195	1656	15.0426	1481.98
14.1319	1238.64	15.0529	1503.97	14.1279	1688	15.0529	1463.53
14.1402	1280.09	15.0631	1493.31	14.1362	1648	15.0631	1453.66
14.1486	1284.44	15.0733	1500.86	14.1446	1638	15.0733	1428.7
14.1569	1323.53	15.0836	1514.53	14.1529	1626	15.0836	1419.57
14.1653	1349.92	15.0938	1521.82	14.1613	1631	15.0938	1417.04
14.1736	1332.76	15.104	1535.73	14.1696	1682	15.104	1422.78
14.182	1343.94	15.1142	1535.91	14.178	1691	15.1142	1423.4
14.1904	1311.69	15.1245	1523.36	14.1863	1703	15.1245	1438.21
14.1987	1280.2	15.1347	1516.09	14.1947	1640	15.1347	1440.65
14.2071	1274.55	15.1449	1511.19	14.2031	1789	15.1449	1432.91
14.2154	1284.87	15.1552	1506.46	14.2114	1714	15.1552	1427.26
14.2238	1330.69	15.1654	1510.33	14.2198	1726	15.1654	1421.77
14.2321	1366.47	15.1756	1507.62	14.2281	1689	15.1756	1420.19
14.2405	1432.76	15.1858	1505.19	14.2365	1824	15.1858	1423.78
14.2488	1447.4	15.1961	1500.67	14.2448	1780	15.1961	1424.79
14.2572	1445.24	15.2063	1508.67	14.2532	1738	15.2063	1422.64
14.2655	1447.63	15.2165	1502.33	14.2615	1743	15.2165	1418.69
14.2739	1430.69	15.2267	1505.58	14.2699	1772	15.2267	1414.9
14.2823	1377.49	15.237	1487.8	14.2783	1803	15.237	1416.91
14.2906	1349.86	15.2472	1469.52	14.2866	1774	15.2472	1416.29
14.299	1354.73	15.2574	1461.88	14.295	1804	15.2574	1412.07
14.3073	1372.68	15.2677	1459.1	14.3033	1704	15.2677	1413.98
14.3157	1380.12	15.2779	1473.16	14.3117	1738	15.2779	1404.96
14.324	1399.45	15.2881	1477.84	14.32	1782	15.2881	1416.61
14.3324	1386.97	15.2983	1464.79	14.3284	1807	15.2983	1436.44
14.3407	1393.57	15.3086	1450.17	14.3368	1739	15.3086	1440.04
14.3491	1415.93	15.3188	1447.05	14.3451	1787	15.3188	1448.31
14.3575	1483.82	15.329	1437.6	14.3535	1803	15.329	1447.15
14.3658	1482.61	15.3393	1436.33	14.3618	1782	15.3393	1435.87
14.3742	1497.76	15.3495	1437.59	14.3702	1829	15.3495	1432.28
14.3825	1512.23	15.3597	1437.67	14.3785	1761	15.3597	1431.99
14.3909	1500.52	15.3699	1439.42	14.3869	1846	15.3699	1437.98
14.3992	1488.79	15.3802	1445.39	14.3952	1796	15.3802	1431.08
14.4076	1456.47	15.3904	1450.07	14.4036	1832	15.3904	1406.24
14.416	1430.84	15.4006	1457.06	14.4119	1720	15.4006	1397.03
14.4243	1443.14	15.4109	1459.78	14.4203	1762	15.4109	1407.13
14.4327	1480.16	15.4211	1467.91	14.4287	1783	15.4211	1404.96
14.441	1546.12	15.4313	1466.32	14.437	1753	15.4313	1405.65
14.4494	1550.76	15.4415	1454.45	14.4454	1871	15.4415	1406.73
14.4577	1575.29	15.4518	1454.87	14.4537	1815	15.4518	1388.93
14.4661	1588.3	15.462	1456.56	14.4621	1829	15.462	1387.03
14.4744	1560.96	15.4722	1454.21	14.4704	1800	15.4722	1383.13
14.4828	1564.01	15.4825	1442.56	14.4788	1882	15.4825	1375.8
14.4911	1526.6	15.4927	1433.4	14.4871	1836	15.4927	1380.12
14.4995	1509.63	15.5029	1425.87	14.4955	1811	15.5029	1394.52
14.5079	1510.5	15.5131	1416.39	14.5039	1870	15.5131	1385.82
14.5162	1492.77	15.5234	1415.25	14.5122	1796	15.5234	1390.63
14.5246	1486.7	15.5336	1414.16	14.5206	1807	15.5336	1387.82
14.5329	1468.19	15.5438	1407.73	14.5289	1854	15.5438	1384.5
14.5413	1488.33	15.5541	1419.53	14.5373	1778	15.5541	1383.81
14.5496	1497.26	15.5643	1414.8	14.5456	1928	15.5643	1394.33
14.558	1498.04	15.5745	1424.49	14.554	1864	15.5745	1394.27
14.5663	1538.52	15.5847	1431.51	14.5624	1855	15.5847	1393.28
14.5747	1552.65	15.595	1423.01	14.5707	1950	15.595	1399.07
14.5831	1595.91	15.6052	1425.12	14.5791	1863	15.6052	1404.36
14.5914	1609.32	15.6154	1424.34	14.5874	1914	15.6154	1408.26
14.5998	1584.24	15.6257	1432.5	14.5958	1844	15.6257	1408.02
14.6081	1550.21	15.6359	1435.92	14.6041	1914	15.6359	1398.18
14.6165	1549.64	15.6461	1436.69	14.6125	1886	15.6461	1400.07
14.6248	1578.1	15.6563	1428.87	14.6208	1828	15.6563	1389.7
14.6332	1585.8	15.6666	1415.13	14.6292	1849	15.6666	1404.66
14.6416	1626.71	15.6768	1396.27	14.6375	1816	15.6768	1408.04
14.6499	1658.4	15.687	1383.2	14.6459	1927	15.687	1409.7
14.6583	1651.64	15.6973	1388.45	14.6543	1852	15.6973	1423.46
14.6666	1704.94	15.7075	1394.36	14.6626	1856	15.7075	1432.27
14.675	1692.27	15.7177	1392.35	14.671	1783	15.7177	1426.06
14.6833	1669.71	15.7279	1396.81	14.6793	1845	15.7279	1421.4
14.6917	1668.33	15.7382	1402.59	14.6877	1877	15.7382	1407.2
14.7	1657.76	15.7484	1396.92	14.696	1798	15.7484	1420.74
14.7084	1652.7	15.7586	1402.05	14.7044	1823	15.7586	1427.6
14.7168	1627.81	15.7689	1393.24	14.7128	1771	15.7689	1427.08
14.7251	1624.32	15.7791	1407.45	14.7211	1862	15.7791	1423.15
14.7335	1599.76	15.7893	1410.52	14.7295	1828	15.7893	1412.96
14.7418	1545.45	15.7995	1412.68	14.7378	1775	15.7995	1400.82
14.7502	1549.46	15.8098	1400.62	14.7462	1847	15.8098	1390.46
14.7585	1534.38	15.82	1395.38	14.7545	1807	15.82	1397.55
14.7669	1548.5	15.8302	1394.6	14.7629	1848	15.8302	1411.62
14.7752	1590.14	15.8405	1392.86	14.7713	1857	15.8405	1404.25
14.7836	1567.59	15.8507	1393.96	14.7796	1805	15.8507	1411.65
14.792	1567.59	15.8609	1382.84	14.788	1796	15.8609	1397.25
14.8003	1544.83	15.8711	1367.66	14.7963	1778	15.8711	1393.04
14.8087	1549.02	15.8814	1353.39	14.8047	1796	15.8814	1392.89
14.817	1545.84	15.8916	1365.59	14.813	1693	15.8916	1383.94
14.8254	1533.19	15.9018	1371.64	14.8214	1705	15.9018	1396.67
14.8337	1532.87	15.9121	1391.45	14.8297	1784	15.9121	1401.14
14.8421	1555.9	15.9223	1410.63	14.8381	1742	15.9223	1402.3
14.8505	1571.74	15.9325	1410.83	14.8465	1784	15.9325	1401.38
14.8588	1560.29	15.9427	1407.72	14.8548	1730	15.9427	1406.1
14.8672	1551.61	15.953	1397.25	14.8632	1751	15.953	1419.49
14.8755	1570.15	15.9632	1388.8	14.8715	1733	15.9632	1404.15
14.8839	1545.68	15.9734	1403.98	14.8799	1783	15.9734	1393.86
14.8922	1544.42	15.9836	1411.89	14.8882	1738	15.9836	1384.41
14.9006	1563.4	15.9939	1408.68	14.8966	1738	15.9939	1375.04
14.9089	1590.43	16.0041	1415.88	14.9049	1684	16.0041	1383.94
14.9173	1558.46	16.0143	1393.66	14.9133	1652	16.0143	1410.86
14.9256	1561.69	16.0246	1393.39	14.9216	1724	16.0246	1421.39
14.934	1537.95	16.0348	1390.26	14.93	1774	16.0348	1424.99
14.9424	1489.39	16.045	1388.55	14.9384	1659	16.045	1411.89
14.9507	1474.91	16.0552	1402.44	14.9467	1760	16.0552	1396.59
14.9591	1487.06	16.0655	1396.53	14.9551	1784	16.0655	1390.13
14.9674	1476.06	16.0757	1386.84	14.9634	1829	16.0757	1393.34
14.9758	1496.45	16.0859	1388.97	14.9718	1769	16.0859	1408.89
14.9841	1525.85	16.0962	1391.64	14.9801	1842	16.0962	1420.34
14.9925	1530.55	16.1064	1389.11	14.9885	1713	16.1064	1446.56
15.0008	1492.63	16.1166	1408.88	14.9969	1670	16.1166	1454.78
15.0092	1502.48	16.1268	1417.84	15.0052	1743	16.1268	1460.71
15.0176	1496.01	16.1371	1411.87	15.0136	1729	16.1371	1450.93
15.0259	1502.67	16.1473	1407.1	15.0219	1656	16.1473	1444.75
15.0343	1479.8	16.1575	1391.74	15.0303	1679	16.1575	1420.07
15.0426	1501.9	16.1678	1393.8	15.0386	1618	16.1678	1402.81
15.051	1525.78	16.178	1400.72	15.047	1709	16.178	1407.37
15.0593	1555.59	16.1882	1395.65	15.0553	1684	16.1882	1401.76
15.0677	1556.98	16.1984	1409.28	15.0637	1667	16.1984	1416.49
15.0761	1531.67	16.2087	1405.12	15.0721	1656	16.2087	1428.67
15.0844	1535.47	16.2189	1397.67	15.0804	1622	16.2189	1419.11
15.0928	1509.03	16.2291	1399.6	15.0888	1643	16.2291	1402.74
15.1011	1482.3	16.2394	1391.17	15.0971	1666	16.2394	1398.38
15.1095	1503.46	16.2496	1399.18	15.1055	1720	16.2496	1384.98
15.1178	1498.45	16.2598	1411.67	15.1138	1644	16.2598	1385.28
15.1262	1514.01	16.27	1400.74	15.1222	1656	16.27	1390.12
15.1345	1515.02	16.2803	1404.15	15.1305	1612	16.2803	1389.98
15.1429	1543.18	16.2905	1403.09	15.1389	1650	16.2905	1405.46
15.1512	1525.37	16.3007	1408.5	15.1472	1647	16.3007	1408.88
15.1596	1492.14	16.3109	1408.39	15.1556	1682	16.3109	1417.32
15.168	1475.09	16.3212	1413.29	15.164	1667	16.3212	1420.34
15.1763	1400.29	16.3314	1419.12	15.1723	1651	16.3314	1426.84
15.1847	1396.47	16.3416	1407.96	15.1807	1672	16.3416	1405.55
15.193	1386.61	16.3519	1397.97	15.189	1588	16.3519	1395.04
15.2014	1396.22	16.3621	1388.16	15.1974	1603	16.3621	1394.1
15.2097	1392.82	16.3723	1385.94	15.2057	1669	16.3723	1401.2
15.2181	1392.88	16.3825	1388.66	15.2141	1676	16.3825	1416.9
15.2264	1402.04	16.3928	1384.74	15.2225	1575	16.3928	1405.81
15.2348	1408.71	16.403	1384.14	15.2308	1597	16.403	1402.27
15.2432	1401.13	16.4132	1377.13	15.2392	1595	16.4132	1398.06
15.2515	1370.87	16.4235	1382.73	15.2475	1623	16.4235	1389.58
15.2599	1338.32	16.4337	1387.05	15.2559	1694	16.4337	1393.1
15.2682	1350.47	16.4439	1383.51	15.2642	1615	16.4439	1397.96
15.2766	1306.67	16.4541	1399.74	15.2726	1588	16.4541	1389
15.2849	1305.82	16.4644	1403.37	15.2809	1647	16.4644	1392.67
15.2933	1288.25	16.4746	1398.73	15.2893	1590	16.4746	1369.25
15.3017	1298.74	16.4848	1402.42	15.2977	1545	16.4848	1370.59
15.31	1333.92	16.4951	1395.97	15.306	1583	16.4951	1376.19
15.3184	1400.56	16.5053	1397.88	15.3144	1578	16.5053	1372.36
15.3267	1414.62	16.5155	1392.97	15.3227	1639	16.5155	1396.34
15.3351	1435.43	16.5257	1397.94	15.3311	1599	16.5257	1403.42
15.3434	1442.25	16.536	1412.38	15.3394	1639	16.536	1404.54
15.3518	1466.42	16.5462	1407.92	15.3478	1539	16.5462	1394
15.3601	1429.79	16.5564	1418.89	15.3561	1608	16.5564	1403.06
15.3685	1420.02	16.5667	1415	15.3645	1556	16.5667	1410.72
15.3768	1399.1	16.5769	1408.06	15.3728	1547	16.5769	1402.72
15.3852	1374.28	16.5871	1420.25	15.3812	1534	16.5871	1403.27
15.3936	1363.68	16.5973	1411.04	15.3896	1578	16.5973	1396.75
15.4019	1367.33	16.6076	1409.77	15.3979	1583	16.6076	1388.5
15.4103	1357.58	16.6178	1418.54	15.4063	1539	16.6178	1392.01
15.4186	1349.38	16.628	1426.8	15.4146	1549	16.628	1385.23
15.427	1325.44	16.6383	1431.89	15.423	1554	16.6383	1379.53
15.4353	1339.88	16.6485	1427.44	15.4313	1520	16.6485	1385.97
15.4437	1291.78	16.6587	1441.54	15.4397	1536	16.6587	1368.49
15.452	1295.23	16.6689	1432.5	15.4481	1579	16.6689	1366.07
15.4604	1292.68	16.6792	1421.65	15.4564	1556	16.6792	1355.81
15.4688	1298.12	16.6894	1414.12	15.4648	1535	16.6894	1355.33
15.4771	1354.24	16.6996	1394.74	15.4731	1598	16.6996	1344.45
15.4855	1399.43	16.7098	1391.71	15.4815	1554	16.7098	1349.29
15.4938	1424.65	16.7201	1400	15.4898	1563	16.7201	1356.98
15.5022	1426.9	16.7303	1412.69	15.4982	1571	16.7303	1353.32
15.5105	1416.55	16.7405	1429	15.5065	1555	16.7405	1347.89
15.5189	1403.41	16.7508	1418.72	15.5149	1587	16.7508	1353.87
15.5273	1341.63	16.761	1422.64	15.5233	1525	16.761	1363.49
15.5356	1301.01	16.7712	1410.06	15.5316	1557	16.7712	1355.58
15.544	1262.45	16.7814	1403.73	15.54	1496	16.7814	1354.92
15.5523	1237.18	16.7917	1412.9	15.5483	1489	16.7917	1347.93
15.5607	1256.93	16.8019	1407.11	15.5567	1500	16.8019	1345.61
15.569	1250.92	16.8121	1404.91	15.565	1487	16.8121	1327.38
15.5774	1243.5	16.8224	1415.48	15.5734	1494	16.8224	1323.92
15.5857	1257.89	16.8326	1416.63	15.5817	1472	16.8326	1321.92
15.5941	1270.17	16.8428	1419.29	15.5901	1582	16.8428	1326.1
15.6024	1289.28	16.853	1425.14	15.5984	1493	16.853	1333.66
15.6108	1316.53	16.8633	1432.23	15.6068	1501	16.8633	1329.93
15.6192	1334.79	16.8735	1415.77	15.6152	1505	16.8735	1325.44
15.6275	1332.66	16.8837	1398.54	15.6235	1473	16.8837	1327.13
15.6359	1331.86	16.894	1385.96	15.6319	1541	16.894	1317.63
15.6442	1354.02	16.9042	1385.41	15.6402	1478	16.9042	1327.32
15.6526	1340.75	16.9144	1402.05	15.6486	1524	16.9144	1335.52
15.6609	1336.95	16.9246	1415.83	15.6569	1500	16.9246	1343.7
15.6693	1338.19	16.9349	1419.15	15.6653	1559	16.9349	1341.53
15.6776	1307.18	16.9451	1416.9	15.6737	1551	16.9451	1346.17
15.686	1302.62	16.9553	1399.46	15.682	1522	16.9553	1356.13
15.6944	1294.59	16.9656	1395.71	15.6904	1486	16.9656	1358.43
15.7027	1324.36	16.9758	1382.04	15.6987	1411	16.9758	1362.48
15.7111	1306.06	16.986	1379.31	15.7071	1518	16.986	1369.75
15.7194	1331.85	16.9962	1389.57	15.7154	1479	16.9962	1357.4
15.7278	1352.31	17.0065	1393.6	15.7238	1445	17.0065	1362.48
15.7361	1360.86	17.0167	1393.35	15.7321	1541	17.0167	1351.27
15.7445	1392.09	17.0269	1403.64	15.7405	1423	17.0269	1354.79
15.7529	1400.29	17.0372	1416.55	15.7488	1505	17.0372	1366.5
15.7612	1365.9	17.0474	1418.12	15.7572	1437	17.0474	1366.67
15.7696	1338.26	17.0576	1430.19	15.7656	1378	17.0576	1357.27
15.7779	1314.72	17.0678	1433.45	15.7739	1495	17.0678	1346.56
15.7863	1343.75	17.0781	1423.42	15.7823	1482	17.0781	1331.33
15.7946	1319.22	17.0883	1426.61	15.7906	1462	17.0883	1338.6
15.803	1330.76	17.0985	1425.98	15.799	1439	17.0985	1344.49
15.8113	1304.91	17.1088	1436.28	15.8073	1520	17.1088	1336.39
15.8197	1302.68	17.119	1433.56	15.8157	1466	17.119	1331.03
15.8281	1284.01	17.1292	1428.29	15.8241	1465	17.1292	1325.71
15.8364	1285.52	17.1394	1425.49	15.8324	1440	17.1394	1306.68
15.8448	1238.09	17.1497	1429.11	15.8408	1441	17.1497	1310.68
15.8531	1210.83	17.1599	1412.08	15.8491	1361	17.1599	1312.28
15.8615	1226.64	17.1701	1405.16	15.8575	1472	17.1701	1306.21
15.8698	1248.32	17.1804	1401.88	15.8658	1493	17.1804	1318.72
15.8782	1278.76	17.1906	1397.84	15.8742	1442	17.1906	1317.54
15.8865	1283.12	17.2008	1389.37	15.8825	1552	17.2008	1317.15
15.8949	1285.16	17.211	1399.7	15.8909	1384	17.211	1324.57
15.9033	1305.76	17.2213	1402.28	15.8993	1383	17.2213	1314.78
15.9116	1284.72	17.2315	1421.13	15.9076	1479	17.2315	1321.93
15.92	1286.47	17.2417	1441.99	15.916	1450	17.2417	1333.94
15.9283	1264.85	17.252	1434.28	15.9243	1514	17.252	1331.17
15.9367	1275.27	17.2622	1444.09	15.9327	1447	17.2622	1319.13
15.945	1261.63	17.2724	1443.91	15.941	1450	17.2724	1326.33
15.9534	1264.85	17.2826	1426.98	15.9494	1420	17.2826	1334.53
15.9618	1277.41	17.2929	1426.15	15.9578	1405	17.2929	1334.76
15.9701	1283.48	17.3031	1414.53	15.9661	1425	17.3031	1348.92
15.9785	1309.24	17.3133	1407.74	15.9745	1438	17.3133	1335.87
15.9868	1277.1	17.3236	1404.21	15.9828	1459	17.3236	1341.29
15.9952	1247.95	17.3338	1410.99	15.9912	1454	17.3338	1336.95
16.0035	1255.41	17.344	1406.58	15.9995	1411	17.344	1322.44
16.0119	1267.97	17.3542	1404.12	16.0079	1476	17.3542	1318.4
16.0202	1249.29	17.3645	1402.18	16.0162	1430	17.3645	1316.09
16.0286	1258.62	17.3747	1402.33	16.0246	1477	17.3747	1304.96
16.037	1266.84	17.3849	1386.27	16.0329	1428	17.3849	1321.38
16.0453	1272.48	17.3952	1384.24	16.0413	1420	17.3952	1324.46
16.0537	1308.34	17.4054	1381.55	16.0497	1371	17.4054	1321.78
16.062	1301.7	17.4156	1390.23	16.058	1360	17.4156	1312.94
16.0704	1251.41	17.4258	1404.34	16.0664	1361	17.4258	1293.76
16.0787	1260.3	17.4361	1410.38	16.0747	1381	17.4361	1306.98
16.0871	1277.12	17.4463	1407.9	16.0831	1411	17.4463	1320.63
16.0954	1266.08	17.4565	1406.55	16.0914	1472	17.4565	1319.61
16.1038	1246.11	17.4668	1403.57	16.0998	1398	17.4668	1312.06
16.1121	1257.25	17.477	1387.2	16.1081	1442	17.477	1319.24
16.1205	1229.16	17.4872	1373.39	16.1165	1447	17.4872	1316.81
16.1289	1241.72	17.4974	1380.95	16.1249	1372	17.4974	1301.82
16.1372	1258.74	17.5077	1372.69	16.1332	1393	17.5077	1314.62
16.1456	1252.67	17.5179	1368.15	16.1416	1406	17.5179	1305.55
16.1539	1274.62	17.5281	1380.6	16.1499	1382	17.5281	1316.44
16.1623	1299.11	17.5383	1382.76	16.1583	1433	17.5383	1326.8
16.1706	1306.15	17.5486	1370.42	16.1666	1479	17.5486	1328.33
16.179	1305.86	17.5588	1376.48	16.175	1399	17.5588	1321.48
16.1873	1295.92	17.569	1377.34	16.1834	1407	17.569	1327.91
16.1957	1279.24	17.5793	1369.54	16.1917	1410	17.5793	1326.47
16.2041	1241.17	17.5895	1369.91	16.2001	1443	17.5895	1337.84
16.2124	1220.91	17.5997	1377.16	16.2084	1466	17.5997	1343.79
16.2208	1210.71	17.6099	1371.41	16.2168	1376	17.6099	1344.09
16.2291	1225.4	17.6202	1380.35	16.2251	1322	17.6202	1347.28
16.2375	1209.18	17.6304	1388.88	16.2335	1381	17.6304	1345.4
16.2458	1180.48	17.6406	1385.11	16.2418	1396	17.6406	1354.02
16.2542	1185.15	17.6509	1375.93	16.2502	1435	17.6509	1343.17
16.2626	1204.1	17.6611	1362.76	16.2585	1407	17.6611	1313.15
16.2709	1193.73	17.6713	1354.02	16.2669	1395	17.6713	1292.87
16.2793	1173.18	17.6815	1344.11	16.2753	1405	17.6815	1284.63
16.2876	1180.91	17.6918	1359.38	16.2836	1425	17.6918	1274.3
16.296	1201.6	17.702	1373.8	16.292	1412	17.702	1283.4
16.3043	1263.55	17.7122	1375.58	16.3003	1386	17.7122	1296.56
16.3127	1303.1	17.7224	1384.84	16.3087	1409	17.7224	1294.43
16.321	1306.78	17.7327	1390.96	16.317	1373	17.7327	1303.26
16.3294	1322.09	17.7429	1383.66	16.3254	1423	17.7429	1300.03
16.3377	1354.57	17.7531	1380.43	16.3337	1423	17.7531	1280.89
16.3461	1366.12	17.7634	1377.9	16.3421	1385	17.7634	1270.82
16.3545	1331.01	17.7736	1376.07	16.3505	1384	17.7736	1281.8
16.3628	1291.49	17.7838	1375.62	16.3588	1414	17.7838	1286.59
16.3712	1241.43	17.794	1385.78	16.3672	1412	17.794	1299.4
16.3795	1200.83	17.8043	1381.07	16.3755	1406	17.8043	1291.04
16.3879	1194.77	17.8145	1392.93	16.3839	1449	17.8145	1292.63
16.3962	1177.35	17.8247	1404.95	16.3922	1429	17.8247	1299.27
16.4046	1174.27	17.835	1398.17	16.4006	1415	17.835	1281.24
16.4129	1190.94	17.8452	1397.75	16.409	1362	17.8452	1264.67
16.4213	1219.11	17.8554	1384.51	16.4173	1439	17.8554	1255.97
16.4297	1255.05	17.8656	1390.81	16.4257	1397	17.8656	1251.39
16.438	1257.07	17.8759	1402.57	16.434	1474	17.8759	1263.43
16.4464	1263.22	17.8861	1391.84	16.4424	1330	17.8861	1277.81
16.4547	1249.9	17.8963	1397.46	16.4507	1387	17.8963	1290.53
16.4631	1261.12	17.9066	1398.57	16.4591	1411	17.9066	1310.12
16.4714	1266.47	17.9168	1394.4	16.4674	1405	17.9168	1317.72
16.4798	1299	17.927	1388.3	16.4758	1392	17.927	1317.98
16.4882	1318.83	17.9372	1382.96	16.4841	1452	17.9372	1315.01
16.4965	1336.46	17.9475	1389.47	16.4925	1401	17.9475	1310.47
16.5049	1312.47	17.9577	1390.68	16.5009	1395	17.9577	1300.3
16.5132	1289.6	17.9679	1372.79	16.5092	1379	17.9679	1312.71
16.5216	1245.69	17.9782	1358.3	16.5176	1365	17.9782	1316.08
16.5299	1245.98	17.9884	1346.1	16.5259	1411	17.9884	1297.98
16.5383	1226.66	17.9986	1349.58	16.5343	1383	17.9986	1297.99
16.5466	1230.14	18.0088	1340.85	16.5426	1438	18.0088	1272.96
16.555	1243.04	18.0191	1350.32	16.551	1390	18.0191	1275.54
16.5633	1272.17	18.0293	1354.14	16.5593	1358	18.0293	1286.42
16.5717	1308.01	18.0395	1352.65	16.5677	1414	18.0395	1270.27
16.5801	1303.05	18.0498	1349.79	16.5761	1343	18.0498	1291.73
16.5884	1296.85	18.06	1346.74	16.5844	1362	18.06	1307.34
16.5968	1270.37	18.0702	1348.86	16.5928	1402	18.0702	1312.1
16.6051	1252.39	18.0804	1332.42	16.6011	1422	18.0804	1307.69
16.6135	1252.51	18.0907	1323.97	16.6095	1433	18.0907	1306.36
16.6218	1233.43	18.1009	1330.29	16.6178	1347	18.1009	1310.98
16.6302	1245.15	18.1111	1326.72	16.6262	1321	18.1111	1306.46
16.6385	1247.95	18.1214	1330.58	16.6346	1435	18.1214	1319.39
16.6469	1253.97	18.1316	1320.68	16.6429	1341	18.1316	1324.09
16.6553	1244.5	18.1418	1322.04	16.6513	1395	18.1418	1307.94
16.6636	1239.79	18.152	1328.58	16.6596	1405	18.152	1320.35
16.672	1229.9	18.1623	1323.62	16.668	1348	18.1623	1318.87
16.6803	1211.76	18.1725	1315.51	16.6763	1421	18.1725	1298.27
16.6887	1191.89	18.1827	1314.67	16.6847	1389	18.1827	1295.98
16.697	1198.02	18.1929	1318.15	16.693	1399	18.1929	1285.45
16.7054	1216.18	18.2032	1320.35	16.7014	1411	18.2032	1279.12
16.7138	1228.1	18.2134	1323.13	16.7097	1380	18.2134	1288.73
16.7221	1247.6	18.2236	1332.75	16.7181	1415	18.2236	1295.89
16.7305	1234.08	18.2339	1345.81	16.7265	1373	18.2339	1314.22
16.7388	1227.49	18.2441	1353.42	16.7348	1394	18.2441	1318
16.7472	1233.29	18.2543	1356.81	16.7432	1402	18.2543	1337.67
16.7555	1222.66	18.2645	1367.56	16.7515	1335	18.2645	1329.21
16.7639	1217.82	18.2748	1376.15	16.7599	1347	18.2748	1314.98
16.7722	1215.76	18.285	1368.74	16.7682	1404	18.285	1294.68
16.7806	1213.71	18.2952	1372.69	16.7766	1338	18.2952	1287.05
16.7889	1215	18.3055	1371.64	16.7849	1391	18.3055	1278.61
16.7973	1210.41	18.3157	1378.03	16.7933	1402	18.3157	1271.42
16.8057	1214.38	18.3259	1378.55	16.8017	1332	18.3259	1284.6
16.814	1162.18	18.3361	1369.34	16.81	1430	18.3361	1282.64
16.8224	1152.6	18.3464	1369.58	16.8184	1398	18.3464	1280.22
16.8307	1141.72	18.3566	1375.79	16.8267	1394	18.3566	1299.36
16.8391	1142.51	18.3668	1360.03	16.8351	1344	18.3668	1287.1
16.8474	1175.58	18.3771	1357.99	16.8434	1365	18.3771	1273.78
16.8558	1200.37	18.3873	1339.94	16.8518	1358	18.3873	1293.62
16.8641	1246.4	18.3975	1337.43	16.8602	1361	18.3975	1289.27
16.8725	1285.94	18.4078	1338.92	16.8685	1436	18.4078	1284.26
16.8809	1299.58	18.418	1341.59	16.8769	1380	18.418	1307.52
16.8892	1305.79	18.4282	1339.79	16.8852	1371	18.4282	1300.21
16.8976	1276.36	18.4384	1352.05	16.8936	1356	18.4384	1291.15
16.9059	1261.42	18.4487	1346.9	16.9019	1398	18.4487	1298.08
16.9143	1275.33	18.4589	1342.97	16.9103	1356	18.4589	1292.48
16.9226	1256.82	18.4691	1343.63	16.9186	1411	18.4691	1292.93
16.931	1249.93	18.4794	1325.47	16.927	1350	18.4794	1294.96
16.9394	1236.04	18.4896	1323.41	16.9353	1409	18.4896	1305.77
16.9477	1247.3	18.4998	1324.6	16.9437	1293	18.4998	1318.17
16.9561	1238.51	18.51	1327.25	16.9521	1410	18.51	1317.65
16.9644	1199.97	18.5203	1338.49	16.9604	1315	18.5203	1339.77
16.9728	1182.77	18.5305	1326.66	16.9688	1297	18.5305	1339.11
16.9811	1167.95	18.5407	1326.35	16.9771	1386	18.5407	1336.63
16.9895	1160.15	18.5509	1308.65	16.9855	1323	18.5509	1338.47
16.9978	1179.55	18.5612	1301.45	16.9938	1315	18.5612	1341.65
17.0062	1178.96	18.5714	1281.31	17.0022	1356	18.5714	1331.54
17.0146	1175	18.5816	1302.33	17.0106	1319	18.5816	1333.38
17.0229	1192.97	18.5919	1300.15	17.0189	1382	18.5919	1345.75
17.0313	1219.53	18.6021	1323.46	17.0273	1389	18.6021	1334.6
17.0396	1245.63	18.6123	1320.4	17.0356	1363	18.6123	1335.75
17.048	1230.23	18.6225	1315.49	17.044	1334	18.6225	1328.29
17.0563	1207.48	18.6328	1313.01	17.0523	1270	18.6328	1332.97
17.0647	1178.5	18.643	1320.76	17.0607	1355	18.643	1325.23
17.073	1191.96	18.6532	1310.21	17.069	1346	18.6532	1329.4
17.0814	1184.37	18.6635	1303.34	17.0774	1352	18.6635	1325.17
17.0898	1180.9	18.6737	1305.74	17.0858	1321	18.6737	1326.44
17.0981	1189.66	18.6839	1317.15	17.0941	1357	18.6839	1318.24
17.1065	1206.63	18.6941	1329.54	17.1025	1309	18.6941	1320.38
17.1148	1243.23	18.7044	1332.72	17.1108	1303	18.7044	1308.31
17.1232	1232.21	18.7146	1342.14	17.1192	1272	18.7146	1307.54
17.1315	1225.34	18.7248	1335.42	17.1275	1362	18.7248	1317.74
17.1399	1174.11	18.7351	1322.1	17.1359	1327	18.7351	1307.08
17.1483	1191.55	18.7453	1321.71	17.1442	1340	18.7453	1296.07
17.1566	1208.07	18.7555	1309.57	17.1526	1323	18.7555	1300
17.165	1201.61	18.7657	1309.91	17.161	1353	18.7657	1298.88
17.1733	1192.45	18.776	1321.86	17.1693	1353	18.776	1284.58
17.1817	1213.18	18.7862	1346.88	17.1777	1315	18.7862	1282
17.19	1218.87	18.7964	1351.08	17.186	1342	18.7964	1303.2
17.1984	1212.93	18.8067	1367.12	17.1944	1324	18.8067	1303.02
17.2067	1175.78	18.8169	1353.69	17.2027	1317	18.8169	1313.1
17.2151	1179.74	18.8271	1352.77	17.2111	1301	18.8271	1322.46
17.2234	1176.62	18.8373	1339.22	17.2194	1308	18.8373	1348.07
17.2318	1221.08	18.8476	1331.95	17.2278	1385	18.8476	1337.39
17.2402	1246.04	18.8578	1320.9	17.2362	1284	18.8578	1321.61
17.2485	1252.49	18.868	1327.1	17.2445	1330	18.868	1319.26
17.2569	1241.46	18.8783	1346.17	17.2529	1312	18.8783	1317.44
17.2652	1241.46	18.8885	1362.2	17.2612	1363	18.8885	1307.64
17.2736	1197.21	18.8987	1354.95	17.2696	1361	18.8987	1298.46
17.2819	1142.16	18.9089	1364.55	17.2779	1306	18.9089	1294
17.2903	1081.74	18.9192	1359.55	17.2863	1320	18.9192	1297.73
17.2986	1066.61	18.9294	1354.88	17.2947	1326	18.9294	1305.96
17.307	1083.99	18.9396	1360.97	17.303	1313	18.9396	1317.42
17.3154	1089.63	18.9499	1371.13	17.3114	1344	18.9499	1310.26
17.3237	1116.98	18.9601	1369.59	17.3197	1347	18.9601	1311.85
17.3321	1125.77	18.9703	1377.52	17.3281	1271	18.9703	1311.95
17.3404	1135.75	18.9805	1392.51	17.3364	1397	18.9805	1306.31
17.3488	1188.36	18.9908	1404.93	17.3448	1344	18.9908	1308.19
17.3571	1199.52	19.001	1404.39	17.3531	1361	19.001	1319.74
17.3655	1217.54	19.0112	1408.8	17.3615	1333	19.0112	1322.5
17.3739	1204.28	19.0215	1396.4	17.3698	1337	19.0215	1310.98
17.3822	1196.5	19.0317	1369.39	17.3782	1312	19.0317	1312.16
17.3906	1195.03	19.0419	1363.38	17.3866	1350	19.0419	1319.09
17.3989	1190.29	19.0521	1366.75	17.3949	1268	19.0521	1298.31
17.4073	1179.65	19.0624	1372.73	17.4033	1309	19.0624	1287.22
17.4156	1190.2	19.0726	1377.41	17.4116	1312	19.0726	1311.1
17.424	1183.02	19.0828	1390.45	17.42	1307	19.0828	1314.57
17.4323	1213.97	19.093	1388.55	17.4283	1358	19.093	1310.16
17.4407	1210.02	19.1033	1389.08	17.4367	1257	19.1033	1312.38
17.449	1211.66	19.1135	1394.79	17.445	1219	19.1135	1322.24
17.4574	1201.52	19.1237	1395.02	17.4534	1276	19.1237	1319.13
17.4658	1205.22	19.134	1409.53	17.4618	1296	19.134	1336.61
17.4741	1198.29	19.1442	1403.71	17.4701	1277	19.1442	1350.24
17.4825	1219.36	19.1544	1392.15	17.4785	1271	19.1544	1340.62
17.4908	1208.59	19.1646	1365.59	17.4868	1281	19.1646	1338.08
17.4992	1243.29	19.1749	1362.15	17.4952	1275	19.1749	1348.48
17.5075	1237.82	19.1851	1356.19	17.5035	1260	19.1851	1342.65
17.5159	1238.44	19.1953	1348.94	17.5119	1232	19.1953	1350.63
17.5242	1263.31	19.2055	1338.4	17.5203	1317	19.2055	1350.01
17.5326	1266.79	19.2158	1348.85	17.5286	1319	19.2158	1351.25
17.541	1275.57	19.226	1344.96	17.537	1301	19.226	1339.31
17.5493	1274.21	19.2362	1334.83	17.5453	1292	19.2362	1335.59
17.5577	1226.56	19.2465	1352.65	17.5537	1334	19.2465	1333.67
17.566	1218.05	19.2567	1354.72	17.562	1362	19.2567	1330.25
17.5744	1173.37	19.2669	1342.81	17.5704	1297	19.2669	1349.59
17.5827	1141.17	19.2771	1346.09	17.5787	1234	19.2771	1363.26
17.5911	1113.74	19.2874	1344.94	17.5871	1297	19.2874	1357.89
17.5995	1086.18	19.2976	1335.24	17.5954	1319	19.2976	1355.5
17.6078	1108.18	19.3078	1340.83	17.6038	1293	19.3078	1355.89
17.6162	1107.19	19.3181	1352.12	17.6122	1309	19.3181	1348.65
17.6245	1133.21	19.3283	1363.89	17.6205	1261	19.3283	1331.85
17.6329	1142.66	19.3385	1372.45	17.6289	1339	19.3385	1324.16
17.6412	1115.34	19.3487	1369.73	17.6372	1281	19.3487	1303.78
17.6496	1121.5	19.359	1376.49	17.6456	1292	19.359	1281.26
17.6579	1115.33	19.3692	1374.9	17.6539	1236	19.3692	1278.07
17.6663	1075.06	19.3794	1380.23	17.6623	1284	19.3794	1292.85
17.6746	1095.44	19.3897	1372.55	17.6706	1303	19.3897	1300.17
17.683	1089.73	19.3999	1368.64	17.679	1265	19.3999	1311.39
17.6914	1104.88	19.4101	1377.48	17.6874	1320	19.4101	1300.52
17.6997	1123.59	19.4203	1404.68	17.6957	1282	19.4203	1308.37
17.7081	1156.69	19.4306	1416.29	17.7041	1240	19.4306	1301.31
17.7164	1164.21	19.4408	1422.11	17.7124	1239	19.4408	1303.2
17.7248	1157.49	19.451	1412.14	17.7208	1185	19.451	1300.21
17.7331	1181.76	19.4613	1398.16	17.7291	1272	19.4613	1313.33
17.7415	1205.13	19.4715	1372.76	17.7375	1236	19.4715	1316.07
17.7498	1167.39	19.4817	1370.08	17.7459	1237	19.4817	1316.87
17.7582	1174.18	19.4919	1339.35	17.7542	1262	19.4919	1327.02
17.7666	1146.99	19.5022	1338.43	17.7626	1298	19.5022	1338.21
17.7749	1141.01	19.5124	1346.36	17.7709	1254	19.5124	1354.48
17.7833	1137.62	19.5226	1354	17.7793	1282	19.5226	1348.8
17.7916	1128.37	19.5329	1361.09	17.7876	1256	19.5329	1325.23
17.8	1110.94	19.5431	1365.73	17.796	1281	19.5431	1323.2
17.8083	1137.32	19.5533	1370.67	17.8043	1247	19.5533	1314.59
17.8167	1189.92	19.5635	1362.27	17.8127	1269	19.5635	1316.56
17.8251	1201.19	19.5738	1343.93	17.821	1285	19.5738	1314.52
17.8334	1184.08	19.584	1338.26	17.8294	1292	19.584	1321.41
17.8418	1182.72	19.5942	1329.29	17.8378	1224	19.5942	1309.01
17.8501	1172.65	19.6045	1332.77	17.8461	1263	19.6045	1294.49
17.8585	1160.91	19.6147	1351.42	17.8545	1298	19.6147	1282.03
17.8668	1143.75	19.6249	1375.58	17.8628	1223	19.6249	1281.84
17.8752	1110.71	19.6351	1388.9	17.8712	1248	19.6351	1273.13
17.8835	1093.58	19.6454	1385.79	17.8795	1291	19.6454	1282.9
17.8919	1119.34	19.6556	1386.12	17.8879	1276	19.6556	1271.58
17.9002	1156	19.6658	1385.94	17.8962	1230	19.6658	1264.79
17.9086	1149.57	19.6761	1390.81	17.9046	1254	19.6761	1273.15
17.917	1137.84	19.6863	1385.65	17.913	1202	19.6863	1299.09
17.9253	1140.84	19.6965	1378.44	17.9213	1256	19.6965	1305.27
17.9337	1150.26	19.7067	1401.52	17.9297	1247	19.7067	1323.18
17.942	1120.07	19.717	1398.15	17.938	1254	19.717	1335.49
17.9504	1132.59	19.7272	1402.61	17.9464	1208	19.7272	1333.25
17.9587	1124.41	19.7374	1414.37	17.9547	1261	19.7374	1326.93
17.9671	1114.93	19.7477	1406.25	17.9631	1239	19.7477	1338.9
17.9754	1146.99	19.7579	1392.53	17.9715	1318	19.7579	1323.04
17.9838	1171.38	19.7681	1384.93	17.9798	1282	19.7681	1314.98
17.9922	1168.97	19.7783	1370.52	17.9882	1232	19.7783	1311.51
18.0005	1156.38	19.7886	1357.45	17.9965	1249	19.7886	1315.35
18.0089	1164.77	19.7988	1336.95	18.0049	1251	19.7988	1294.83
18.0172	1194.5	19.809	1327.81	18.0132	1197	19.809	1289.16
18.0256	1177.02	19.8193	1308.75	18.0216	1236	19.8193	1301.95
18.0339	1170.8	19.8295	1309.33	18.0299	1241	19.8295	1290.23
18.0423	1146.24	19.8397	1311.7	18.0383	1338	19.8397	1293.39
18.0507	1103.4	19.8499	1308.79	18.0466	1195	19.8499	1281.98
18.059	1094.01	19.8602	1316.19	18.055	1255	19.8602	1270.11
18.0674	1098.65	19.8704	1315.33	18.0634	1269	19.8704	1242.66
18.0757	1095.72	19.8806	1324.15	18.0717	1209	19.8806	1254.36
18.0841	1085.42	19.8909	1320.59	18.0801	1274	19.8909	1252.34
18.0924	1084.79	19.9011	1354.78	18.0884	1235	19.9011	1266.4
18.1008	1126.88	19.9113	1378.73	18.0968	1329	19.9113	1290.16
18.1091	1109.25	19.9215	1380.77	18.1051	1209	19.9215	1314.92
18.1175	1111.45	19.9318	1405.15	18.1135	1252	19.9318	1326.66
18.1258	1101.66	19.942	1423.42	18.1218	1197	19.942	1336.35
18.1342	1065.05	19.9522	1415.06	18.1302	1209	19.9522	1350.46
18.1426	1084.85	19.9625	1416.91	18.1386	1164	19.9625	1348.2
18.1509	1105.28	19.9727	1427.37	18.1469	1264	19.9727	1354.65
18.1593	1111.89	19.9829	1408.36	18.1553	1283	19.9829	1359.41
18.1676	1109.92	19.9931	1401.79	18.1636	1217	19.9931	1355.18
18.176	1116.49	20.0034	1409.21	18.172	1187	20.0034	1341.6
18.1843	1113.19	20.0136	1403.43	18.1803	1225	20.0136	1356.35
18.1927	1079.41	20.0238	1390.67	18.1887	1173	20.0238	1356.44
18.2011	1100.19	20.0341	1404.56	18.1971	1260	20.0341	1336.81
18.2094	1099.99	20.0443	1404.41	18.2054	1172	20.0443	1343.25
18.2178	1095.1	20.0545	1387.68	18.2138	1190	20.0545	1330.51
18.2261	1126.06	20.0647	1373.21	18.2221	1174	20.0647	1322.35
18.2345	1133.46	20.075	1368.05	18.2305	1214	20.075	1292.6
18.2428	1123.73	20.0852	1355.6	18.2388	1249	20.0852	1302.99
18.2512	1116.92	20.0954	1342.34	18.2472	1224	20.0954	1313.54
18.2595	1108.52	20.1057	1366.64	18.2555	1293	20.1057	1327.4
18.2679	1094.97	20.1159	1362.3	18.2639	1210	20.1159	1333.27
18.2763	1061.11	20.1261	1366.55	18.2723	1234	20.1261	1344.98
18.2846	1077.14	20.1363	1378.63	18.2806	1275	20.1363	1331.04
18.293	1076.34	20.1466	1376.15	18.289	1277	20.1466	1316.81
18.3013	1102.96	20.1568	1367.52	18.2973	1201	20.1568	1315.21
18.3097	1122.97	20.167	1373.66	18.3057	1132	20.167	1300.3
18.318	1149.41	20.1772	1379.3	18.314	1239	20.1772	1274.77
18.3264	1133.67	20.1875	1381.83	18.3224	1223	20.1875	1269.44
18.3347	1144.59	20.1977	1396.01	18.3307	1245	20.1977	1265.27
18.3431	1160.64	20.2079	1398.07	18.3391	1195	20.2079	1257.21
18.3515	1160.5	20.2182	1382.9	18.3475	1233	20.2182	1261.55
18.3598	1132.81	20.2284	1378.82	18.3558	1225	20.2284	1260.71
18.3682	1111.08	20.2386	1381.98	18.3642	1199	20.2386	1264.97
18.3765	1101.84	20.2488	1364.18	18.3725	1232	20.2488	1273.33
18.3849	1100.33	20.2591	1355.37	18.3809	1225	20.2591	1284.85
18.3932	1097.73	20.2693	1356.04	18.3892	1195	20.2693	1289.98
18.4016	1109.37	20.2795	1353.51	18.3976	1176	20.2795	1297.95
18.4099	1098.29	20.2898	1344.15	18.406	1220	20.2898	1318.24
18.4183	1103.07	20.3	1342.67	18.4143	1183	20.3	1329.1
18.4267	1101.13	20.3102	1351.23	18.4227	1235	20.3102	1317.02
18.435	1095.02	20.3204	1347.85	18.431	1172	20.3204	1320.48
18.4434	1100.26	20.3307	1353.2	18.4394	1202	20.3307	1310.7
18.4517	1077.8	20.3409	1358.9	18.4477	1188	20.3409	1290.56
18.4601	1080.41	20.3511	1345.05	18.4561	1232	20.3511	1279.77
18.4684	1054.43	20.3614	1344.62	18.4644	1208	20.3614	1299.57
18.4768	1067.44	20.3716	1344.72	18.4728	1224	20.3716	1301.07
18.4852	1073.19	20.3818	1348.67	18.4811	1261	20.3818	1287.14
18.4935	1069.95	20.392	1336.91	18.4895	1283	20.392	1297.85
18.5019	1067.59	20.4023	1333.47	18.4979	1216	20.4023	1302.16
18.5102	1051.12	20.4125	1317.16	18.5062	1192	20.4125	1277.37
18.5186	1077.55	20.4227	1310.43	18.5146	1196	20.4227	1277.15
18.5269	1107.28	20.433	1317.98	18.5229	1243	20.433	1276.83
18.5353	1115.51	20.4432	1321.71	18.5313	1205	20.4432	1284.1
18.5436	1146.89	20.4534	1323.92	18.5396	1146	20.4534	1279.18
18.552	1150.79	20.4636	1349.97	18.548	1216	20.4636	1298
18.5603	1161.46	20.4739	1367.15	18.5563	1219	20.4739	1293.26
18.5687	1154.04	20.4841	1365.03	18.5647	1166	20.4841	1302.61
18.5771	1141.13	20.4943	1361.63	18.5731	1245	20.4943	1297.73
18.5854	1104	20.5045	1347.72	18.5814	1267	20.5045	1301.35
18.5938	1093.54	20.5148	1343.1	18.5898	1184	20.5148	1291.72
18.6021	1103.8	20.525	1342.02	18.5981	1250	20.525	1287.88
18.6105	1090.26	20.5352	1343.94	18.6065	1290	20.5352	1268.13
18.6188	1081.61	20.5455	1351.89	18.6148	1194	20.5455	1270.52
18.6272	1075.33	20.5557	1335.23	18.6232	1263	20.5557	1271.98
18.6355	1073.24	20.5659	1329.83	18.6316	1179	20.5659	1287.3
18.6439	1058.33	20.5761	1347.31	18.6399	1164	20.5761	1300.81
18.6523	1037.47	20.5864	1341.62	18.6483	1205	20.5864	1317.32
18.6606	1049.78	20.5966	1337.38	18.6566	1178	20.5966	1324.14
18.669	1046.36	20.6068	1341.12	18.665	1143	20.6068	1330.08
18.6773	1092.12	20.6171	1336.98	18.6733	1212	20.6171	1312.92
18.6857	1081.19	20.6273	1321.32	18.6817	1187	20.6273	1311.25
18.694	1085.7	20.6375	1332.22	18.69	1140	20.6375	1295.44
18.7024	1100.4	20.6477	1331.17	18.6984	1243	20.6477	1295.65
18.7108	1098.41	20.658	1340.78	18.7067	1239	20.658	1276.55
18.7191	1130.44	20.6682	1355.87	18.7151	1207	20.6682	1292.09
18.7275	1104.17	20.6784	1361.45	18.7235	1177	20.6784	1292.79
18.7358	1080.91	20.6887	1342.05	18.7318	1145	20.6887	1301.22
18.7442	1097.27	20.6989	1339.12	18.7402	1169	20.6989	1303.13
18.7525	1074.81	20.7091	1317.76	18.7485	1156	20.7091	1311.71
18.7609	1068.21	20.7193	1317.4	18.7569	1187	20.7193	1307.05
18.7692	1028.53	20.7296	1311.83	18.7652	1213	20.7296	1294.36
18.7776	1038.86	20.7398	1308.14	18.7736	1156	20.7398	1286.57
18.7859	1058.94	20.75	1309.45	18.7819	1227	20.75	1283.76
18.7943	1107.12	20.7603	1311.52	18.7903	1167	20.7603	1273.82
18.8027	1169.14	20.7705	1323.04	18.7987	1183	20.7705	1275.45
18.811	1183.8	20.7807	1344.34	18.807	1201	20.7807	1295.58
18.8194	1195.24	20.7909	1339.34	18.8154	1170	20.7909	1296.36
18.8277	1220.89	20.8012	1338.59	18.8237	1123	20.8012	1284.95
18.8361	1204.1	20.8114	1320.3	18.8321	1143	20.8114	1288.06
18.8444	1169.2	20.8216	1304.66	18.8404	1176	20.8216	1295.72
18.8528	1117.41	20.8318	1295.71	18.8488	1233	20.8318	1287.14
18.8611	1070.55	20.8421	1308.89	18.8572	1181	20.8421	1289.02
18.8695	1045.45	20.8523	1312.36	18.8655	1150	20.8523	1301.41
18.8779	1045.4	20.8625	1328.11	18.8739	1175	20.8625	1307.11
18.8862	1047.54	20.8728	1327.98	18.8822	1141	20.8728	1317.36
18.8946	1043.8	20.883	1317.85	18.8906	1153	20.883	1326.39
18.9029	1025.73	20.8932	1309	18.8989	1076	20.8932	1320.14
18.9113	1032.58	20.9034	1301.43	18.9073	1131	20.9034	1317.98
18.9196	1027.86	20.9137	1284.89	18.9156	1101	20.9137	1312.79
18.928	1033.76	20.9239	1282.45	18.924	1126	20.9239	1305.59
18.9364	1054.04	20.9341	1284.3	18.9323	1193	20.9341	1293.81
18.9447	1058.8	20.9444	1288.05	18.9407	1163	20.9444	1284.86
18.9531	1064.84	20.9546	1298.64	18.9491	1193	20.9546	1264.94
18.9614	1080.84	20.9648	1305.92	18.9574	1151	20.9648	1256.32
18.9698	1090.63	20.975	1311.64	18.9658	1127	20.975	1240.74
18.9781	1077.83	20.9853	1306.88	18.9741	1212	20.9853	1246.57
18.9865	1069.73	20.9955	1302.89	18.9825	1214	20.9955	1236.33
18.9948	1081.56	21.0057	1288.81	18.9908	1137	21.0057	1239.24
19.0032	1093.85	21.016	1273.84	18.9992	1193	21.016	1244.8
19.0115	1079.51	21.0262	1282.11	19.0075	1210	21.0262	1267.25
19.0199	1078.62	21.0364	1300.9	19.0159	1121	21.0364	1256.58
19.0283	1064.66	21.0466	1312.2	19.0243	1184	21.0466	1267.73
19.0366	1054.52	21.0569	1335.05	19.0326	1153	21.0569	1285.35
19.045	1058.28	21.0671	1342.71	19.041	1154	21.0671	1300.85
19.0533	1046.01	21.0773	1333.46	19.0493	1192	21.0773	1300
19.0617	1055.57	21.0876	1331.47	19.0577	1188	21.0876	1314.31
19.07	1058.66	21.0978	1328.41	19.066	1148	21.0978	1303.96
19.0784	1075.19	21.108	1317.3	19.0744	1205	21.108	1294.42
19.0867	1091.74	21.1182	1300.02	19.0828	1146	21.1182	1286.53
19.0951	1055.05	21.1285	1302.34	19.0911	1175	21.1285	1290.4
19.1035	1049.55	21.1387	1305.89	19.0995	1172	21.1387	1277.55
19.1118	1051.67	21.1489	1305.19	19.1078	1151	21.1489	1262.26
19.1202	1057.05	21.1592	1294.75	19.1162	1159	21.1592	1267.04
19.1285	1074.8	21.1694	1303.07	19.1245	1177	21.1694	1269.98
19.1369	1112.86	21.1796	1290.72	19.1329	1162	21.1796	1266.2
19.1452	1128.93	21.1898	1268.62	19.1412	1231	21.1898	1278.49
19.1536	1091.2	21.2001	1273.97	19.1496	1234	21.2001	1284.93
19.162	1102.35	21.2103	1275.89	19.1579	1113	21.2103	1276.25
19.1703	1074.16	21.2205	1267.95	19.1663	1168	21.2205	1287.85
19.1787	1043.31	21.2308	1284.72	19.1747	1152	21.2308	1303.42
19.187	1047.55	21.241	1295.77	19.183	1151	21.241	1289.03
19.1954	1036.75	21.2512	1286.71	19.1914	1155	21.2512	1295.04
19.2037	1023.48	21.2614	1289.71	19.1997	1176	21.2614	1306.59
19.2121	1040.8	21.2717	1272.68	19.2081	1187	21.2717	1295.78
19.2204	1065.35	21.2819	1261.83	19.2164	1214	21.2819	1282.41
19.2288	1066.35	21.2921	1255.1	19.2248	1199	21.2921	1281.71
19.2371	1058.69	21.3024	1255.77	19.2331	1153	21.3024	1267.74
19.2455	1069.6	21.3126	1255.57	19.2415	1129	21.3126	1252.14
19.2539	1053.26	21.3228	1268.3	19.2499	1148	21.3228	1247.11
19.2622	1070.1	21.333	1279.72	19.2582	1091	21.333	1241.05
19.2706	1091.26	21.3433	1281.69	19.2666	1146	21.3433	1212.01
19.2789	1105.84	21.3535	1286.08	19.2749	1185	21.3535	1190.86
19.2873	1117.07	21.3637	1290.64	19.2833	1197	21.3637	1196.41
19.2956	1122.83	21.374	1295.56	19.2916	1117	21.374	1208.01
19.304	1090.15	21.3842	1276.33	19.3	1132	21.3842	1221.63
19.3123	1080.4	21.3944	1282.14	19.3084	1117	21.3944	1235.03
19.3207	1051.18	21.4046	1302.94	19.3167	1169	21.4046	1266.32
19.3291	1035	21.4149	1289.89	19.3251	1164	21.4149	1265.11
19.3374	991.713	21.4251	1288.45	19.3334	1191	21.4251	1288.86
19.3458	991.935	21.4353	1286.9	19.3418	1140	21.4353	1289.63
19.3541	1033.53	21.4456	1274.69	19.3501	1124	21.4456	1281.69
19.3625	1073.21	21.4558	1243.66	19.3585	1165	21.4558	1272.85
19.3708	1094.2	21.466	1232.84	19.3668	1110	21.466	1275.52
19.3792	1090.57	21.4762	1219.3	19.3752	1143	21.4762	1262.78
19.3876	1073.44	21.4865	1214.26	19.3836	1132	21.4865	1271.32
19.3959	1067.33	21.4967	1211.76	19.3919	1193	21.4967	1280.63
19.4043	1058.37	21.5069	1228.02	19.4003	1207	21.5069	1287.51
19.4126	1051.07	21.5172	1232.84	19.4086	1218	21.5172	1280.42
19.421	1027.96	21.5274	1243.33	19.417	1222	21.5274	1274.74
19.4293	1072.3	21.5376	1239.63	19.4253	1178	21.5376	1259.27
19.4377	1121.79	21.5478	1251.38	19.4337	1164	21.5478	1239.91
19.446	1114.27	21.5581	1250.76	19.442	1143	21.5581	1227.19
19.4544	1133.04	21.5683	1245.75	19.4504	1158	21.5683	1245.7
19.4628	1120.38	21.5785	1250.22	19.4588	1172	21.5785	1250.21
19.4711	1102.53	21.5888	1246.79	19.4671	1220	21.5888	1260.75
19.4795	1090.17	21.599	1257.6	19.4755	1124	21.599	1270.49
19.4878	1058.01	21.6092	1257.39	19.4838	1177	21.6092	1291.77
19.4962	1042.48	21.6194	1250.78	19.4922	1214	21.6194	1285.57
19.5045	1026.07	21.6297	1245.72	19.5005	1156	21.6297	1288.46
19.5129	1043.92	21.6399	1246.58	19.5089	1161	21.6399	1291.23
19.5212	1050.87	21.6501	1244.38	19.5173	1154	21.6501	1279.54
19.5296	1049.49	21.6603	1240.6	19.5256	1101	21.6603	1262.81
19.538	1057.23	21.6706	1243.99	19.534	1179	21.6706	1262.1
19.5463	1046.12	21.6808	1247.61	19.5423	1144	21.6808	1261.59
19.5547	1046.98	21.691	1254.67	19.5507	1163	21.691	1254.86
19.563	1046.63	21.7013	1269.54	19.559	1147	21.7013	1240.67
19.5714	1031.29	21.7115	1271.17	19.5674	1133	21.7115	1245.06
19.5797	1039.37	21.7217	1272.78	19.5757	1165	21.7217	1241.94
19.5881	1058.15	21.7319	1269.55	19.5841	1182	21.7319	1233.55
19.5965	1059.21	21.7422	1265.31	19.5924	1125	21.7422	1222.27
19.6048	1037.52	21.7524	1258.52	19.6008	1121	21.7524	1223.01
19.6132	1034.37	21.7626	1255.22	19.6092	1143	21.7626	1224.57
19.6215	1024.93	21.7729	1244.12	19.6175	1125	21.7729	1225.44
19.6299	1019.58	21.7831	1237.16	19.6259	1193	21.7831	1206.93
19.6382	1018.57	21.7933	1223.84	19.6342	1086	21.7933	1221.81
19.6466	1019.43	21.8035	1222.99	19.6426	1197	21.8035	1215.31
19.6549	1008.41	21.8138	1222.01	19.6509	1156	21.8138	1208.69
19.6633	1008.58	21.824	1223.21	19.6593	1129	21.824	1204.18
19.6716	999.138	21.8342	1214.49	19.6676	1170	21.8342	1217.37
19.68	951.62	21.8444	1235.2	19.676	1139	21.8444	1236
19.6884	939.394	21.8547	1237.36	19.6844	1125	21.8547	1237.62
19.6967	943.275	21.8649	1238.89	19.6927	1156	21.8649	1247.62
19.7051	962.821	21.8751	1240.97	19.7011	1120	21.8751	1268.39
19.7134	992.634	21.8854	1254.66	19.7094	1102	21.8854	1264.88
19.7218	1012.31	21.8956	1260.62	19.7178	1103	21.8956	1250.71
19.7301	1034.45	21.9058	1251.87	19.7261	1129	21.9058	1243.94
19.7385	1049.57	21.916	1234.65	19.7345	1111	21.916	1259.5
19.7468	1045.43	21.9263	1237.18	19.7429	1132	21.9263	1243.76
19.7552	1033.22	21.9365	1223.37	19.7512	1095	21.9365	1237.34
19.7636	1032.95	21.9467	1218.21	19.7596	1132	21.9467	1231.57
19.7719	1046.89	21.957	1225.11	19.7679	1193	21.957	1230.02
19.7803	1035.38	21.9672	1226.75	19.7763	1132	21.9672	1215.95
19.7886	1038.05	21.9774	1219.02	19.7846	1127	21.9774	1198.64
19.797	1038.67	21.9876	1208.27	19.793	1113	21.9876	1188.88
19.8053	1037.94	21.9979	1218.87	19.8013	1092	21.9979	1185.05
19.8137	1038.16	22.0081	1219.95	19.8097	1132	22.0081	1169.43
19.8221	1033.85	22.0183	1220.42	19.818	1169	22.0183	1175.94
19.8304	995.105	22.0286	1226.74	19.8264	1147	22.0286	1183.14
19.8388	1013.29	22.0388	1231.03	19.8348	1079	22.0388	1203.28
19.8471	1032.89	22.049	1233.39	19.8431	1151	22.049	1222.04
19.8555	1039.86	22.0592	1232.38	19.8515	1180	22.0592	1236.72
19.8638	1029.28	22.0695	1232.29	19.8598	1137	22.0695	1242.86
19.8722	1019.52	22.0797	1232.1	19.8682	1197	22.0797	1252.7
19.8805	1002.56	22.0899	1238.85	19.8765	1227	22.0899	1255.79
19.8889	993.788	22.1002	1224.75	19.8849	1113	22.1002	1249.58
19.8972	972.96	22.1104	1217.62	19.8932	1117	22.1104	1252.82
19.9056	955.315	22.1206	1214.98	19.9016	1159	22.1206	1263.29
19.914	943.392	22.1308	1219.12	19.91	1088	22.1308	1248.45
19.9223	969.441	22.1411	1210.98	19.9183	1113	22.1411	1243.17
19.9307	984.196	22.1513	1208.06	19.9267	1140	22.1513	1221.61
19.939	992.681	22.1615	1222.77	19.935	1103	22.1615	1204.06
19.9474	1004.15	22.1718	1215.32	19.9434	1153	22.1718	1194.38
19.9557	993.904	22.182	1214.29	19.9517	1149	22.182	1191.89
19.9641	984.301	22.1922	1201.51	19.9601	1182	22.1922	1193.01
19.9724	969.534	22.2024	1197.84	19.9685	1124	22.2024	1194.01
19.9808	973.182	22.2127	1183.12	19.9768	1188	22.2127	1196.24
19.9892	986.643	22.2229	1175.61	19.9852	1072	22.2229	1197.32
19.9975	1021.49	22.2331	1178.82	19.9935	1189	22.2331	1198.36
20.0059	1020.76	22.2434	1171.63	20.0019	1101	22.2434	1204.04
20.0142	1028.22	22.2536	1163.22	20.0102	1134	22.2536	1197.52
20.0226	1026.9	22.2638	1169.91	20.0186	1179	22.2638	1196.67
20.0309	1028.94	22.274	1164.59	20.0269	1145	22.274	1198.29
20.0393	996.62	22.2843	1164.69	20.0353	1106	22.2843	1208.77
20.0477	991.492	22.2945	1160.4	20.0436	1066	22.2945	1223.41
20.056	986.807	22.3047	1151.14	20.052	1112	22.3047	1224.87
20.0644	982.424	22.3149	1144.81	20.0604	1127	22.3149	1238.83
20.0727	995.291	22.3252	1147.82	20.0687	1119	22.3252	1225.73
20.0811	1014.15	22.3354	1144.53	20.0771	1042	22.3354	1206.11
20.0894	981.9	22.3456	1133.43	20.0854	1173	22.3456	1190.51
20.0978	994.464	22.3559	1141.96	20.0938	1077	22.3559	1175.22
20.1061	983.578	22.3661	1152.7	20.1021	1140	22.3661	1153.58
20.1145	963.951	22.3763	1151.16	20.1105	1118	22.3763	1159.66
20.1228	946.62	22.3865	1147.87	20.1188	1120	22.3865	1166.28
20.1312	957.296	22.3968	1151.95	20.1272	1104	22.3968	1176.16
20.1396	971.841	22.407	1149.29	20.1356	1123	22.407	1189.11
20.1479	974.347	22.4172	1133.37	20.1439	1094	22.4172	1187.51
20.1563	987.471	22.4275	1137.08	20.1523	1131	22.4275	1191.93
20.1646	986.702	22.4377	1135.92	20.1606	1076	22.4377	1199.19
20.173	960.431	22.4479	1135.68	20.169	1066	22.4479	1197.04
20.1813	981.993	22.4581	1132.86	20.1773	1184	22.4581	1185.52
20.1897	1000.17	22.4684	1148.15	20.1857	1111	22.4684	1198.92
20.198	1001.91	22.4786	1153.35	20.1941	1067	22.4786	1191.88
20.2064	1016.84	22.4888	1157.8	20.2024	1136	22.4888	1192.04
20.2148	1027.89	22.4991	1151.91	20.2108	1129	22.4991	1196.59
20.2231	1065.78	22.5093	1132.01	20.2191	1146	22.5093	1199.03
20.2315	1070.68	22.5195	1109.25	20.2275	1039	22.5195	1188.42
20.2398	1055.19	22.5297	1106.45	20.2358	1176	22.5297	1180.72
20.2482	1048.12	22.54	1094.8	20.2442	1037	22.54	1179.1
20.2565	1003.58	22.5502	1091.15	20.2525	1074	22.5502	1178.78
20.2649	1008.81	22.5604	1100.37	20.2609	1118	22.5604	1162.03
20.2733	1009.52	22.5707	1107.91	20.2692	1091	22.5707	1156.53
20.2816	994.837	22.5809	1113.83	20.2776	1144	22.5809	1167.08
20.29	961.154	22.5911	1104.89	20.286	1108	22.5911	1178.11
20.2983	975.618	22.6014	1112.11	20.2943	1139	22.6014	1183.6
20.3067	996.783	22.6116	1088.38	20.3027	1088	22.6116	1179.54
20.315	1000.26	22.6218	1075.57	20.311	1112	22.6218	1179.39
20.3234	987.296	22.632	1084.59	20.3194	1101	22.632	1175.94
20.3317	991.865	22.6423	1081.37	20.3277	1086	22.6423	1161.46
20.3401	965.967	22.6525	1088.95	20.3361	1053	22.6525	1147.05
20.3484	960.699	22.6627	1096.58	20.3444	1101	22.6627	1133.13
20.3568	984.138	22.6729	1124.94	20.3528	1069	22.6729	1128.55
20.3652	968.427	22.6832	1135.36	20.3612	1140	22.6832	1105.42
20.3735	959.883	22.6934	1141.9	20.3695	1126	22.6934	1115.85
20.3819	1013.51	22.7036	1131.46	20.3779	1168	22.7036	1114.88
20.3902	1003.6	22.7139	1107.95	20.3862	1073	22.7139	1126.16
20.3986	1015.9	22.7241	1105.7	20.3946	1115	22.7241	1125.58
20.4069	1010.35	22.7343	1122.45	20.4029	1067	22.7343	1142.28
20.4153	993.998	22.7445	1115.16	20.4113	1082	22.7445	1151.31
20.4236	994.021	22.7548	1114.72	20.4197	1046	22.7548	1159.84
20.432	992.739	22.765	1126.57	20.428	1093	22.765	1162.23
20.4404	1004.02	22.7752	1125.24	20.4364	1052	22.7752	1179.25
20.4487	982.331	22.7855	1108.48	20.4447	1078	22.7855	1183.24
20.4571	981.469	22.7957	1094.82	20.4531	1161	22.7957	1196.61
20.4654	977.669	22.8059	1091.9	20.4614	1078	22.8059	1196.49
20.4738	934.744	22.8161	1081.84	20.4698	1124	22.8161	1198.54
20.4821	926.97	22.8264	1082.96	20.4781	1100	22.8264	1202.26
20.4905	938.427	22.8366	1091.2	20.4865	1117	22.8366	1184.7
20.4989	937.005	22.8468	1102.88	20.4948	1107	22.8468	1172.03
20.5072	945.793	22.8571	1099.75	20.5032	1132	22.8571	1160.9
20.5156	963.182	22.8673	1104.31	20.5116	1053	22.8673	1158.53
20.5239	964.802	22.8775	1107.22	20.5199	1125	22.8775	1152.15
20.5323	987.389	22.8877	1098.38	20.5283	1038	22.8877	1145.05
20.5406	985.804	22.898	1088.16	20.5366	1103	22.898	1139.88
20.549	990.175	22.9082	1069.83	20.545	1063	22.9082	1130.63
20.5573	988.275	22.9184	1057.02	20.5533	1080	22.9184	1129.03
20.5657	985.886	22.9287	1055.07	20.5617	1105	22.9287	1121.14
20.5741	986.41	22.9389	1058.08	20.5701	1010	22.9389	1126.16
20.5824	990.513	22.9491	1051.57	20.5784	1061	22.9491	1123.95
20.5908	969.569	22.9593	1050.17	20.5868	1031	22.9593	1135.95
20.5991	950.28	22.9696	1055.25	20.5951	1105	22.9696	1139.76
20.6075	942.075	22.9798	1049.64	20.6035	1046	22.9798	1148.25
20.6158	929.814	22.99	1043.35	20.6118	1105	22.99	1153.08
20.6242	905.233	23.0003	1046.45	20.6202	1045	23.0003	1164.27
20.6325	928.753	23.0105	1051.88	20.6285	1116	23.0105	1163.41
20.6409	939.907	23.0207	1045.15	20.6369	1116	23.0207	1168.02
20.6493	939.091	23.0309	1052.73	20.6453	1017	23.0309	1164.42
20.6576	939.814	23.0412	1060.1	20.6536	1063	23.0412	1173.19
20.666	963.974	23.0514	1061.43	20.662	1060	23.0514	1172.38
20.6743	977.214	23.0616	1045.25	20.6703	1147	23.0616	1179.51
20.6827	981.259	23.0719	1039.4	20.6787	1112	23.0719	1181.14
20.691	1003.88	23.0821	1029	20.687	1140	23.0821	1173.87
20.6994	980.944	23.0923	1017.14	20.6954	1058	23.0923	1158.1
20.7078	974.394	23.1025	1010.52	20.7037	1156	23.1025	1143.1
20.7161	988.403	23.1128	1011.01	20.7121	1119	23.1128	1131.49
20.7245	991.317	23.123	1002.65	20.7205	1084	23.123	1127.18
20.7328	979.266	23.1332	1006.65	20.7288	1109	23.1332	1128.01
20.7412	978.765	23.1435	1023.89	20.7372	1102	23.1435	1137.47
20.7495	962.354	23.1537	1033.78	20.7455	1050	23.1537	1144.26
20.7579	983.998	23.1639	1020.08	20.7539	1084	23.1639	1159.24
20.7662	984.814	23.1741	1028	20.7622	1088	23.1741	1163.15
20.7746	991.119	23.1844	1034.22	20.7706	1096	23.1844	1176.77
20.7829	979.977	23.1946	1016.26	20.7789	1110	23.1946	1182.11
20.7913	985.35	23.2048	1009.68	20.7873	1064	23.2048	1189.14
20.7997	994.592	23.215	1010.45	20.7957	1073	23.215	1190.47
20.808	999.219	23.2253	1013.11	20.804	1023	23.2253	1192.81
20.8164	1000.1	23.2355	1025.28	20.8124	1014	23.2355	1191.17
20.8247	988.601	23.2457	1024.3	20.8207	1096	23.2457	1198.86
20.8331	937.879	23.256	1030.87	20.8291	1066	23.256	1177.25
20.8414	935.862	23.2662	1027.4	20.8374	1109	23.2662	1176.38
20.8498	913.636	23.2764	1030.55	20.8458	1075	23.2764	1156.94
20.8581	934.639	23.2866	1037.85	20.8542	1081	23.2866	1139.1
20.8665	918.823	23.2969	1030.99	20.8625	1061	23.2969	1127.33
20.8749	934.091	23.3071	1035.65	20.8709	1104	23.3071	1114.15
20.8832	955.396	23.3173	1027.25	20.8792	1080	23.3173	1105.52
20.8916	963.019	23.3276	1007.38	20.8876	1121	23.3276	1108.7
20.8999	995.14	23.3378	1008.5	20.8959	1089	23.3378	1101.39
20.9083	993.182	23.348	1009.35	20.9043	1123	23.348	1104.54
20.9166	977.564	23.3582	1000.35	20.9126	1105	23.3582	1109.86
20.925	986.795	23.3685	978.02	20.921	1031	23.3685	1118.76
20.9334	998.625	23.3787	990.502	20.9293	1035	23.3787	1131.72
20.9417	1008.88	23.3889	976.85	20.9377	1091	23.3889	1131.99
20.9501	977.995	23.3991	974.016	20.9461	1092	23.3991	1147.34
20.9584	972.727	23.4094	972.229	20.9544	1115	23.4094	1159.24
20.9668	967.005	23.4196	987.685	20.9628	1065	23.4196	1153.42
20.9751	959.767	23.4298	995.446	20.9711	1127	23.4298	1156.39
20.9835	974.604	23.4401	994.023	20.9795	1110	23.4401	1154.52
20.9918	965.699	23.4503	1002.03	20.9878	1023	23.4503	1171.56
21.0002	967.063	23.4605	994.188	20.9962	1032	23.4605	1163.87
21.0085	972.296	23.4707	999.642	21.0045	1008	23.4707	1173.43
21.0169	971.818	23.481	998.751	21.0129	1053	23.481	1168.92
21.0253	968.916	23.4912	997.325	21.0213	1063	23.4912	1167.96
21.0336	942.296	23.5014	982.714	21.0296	1040	23.5014	1156.7
21.042	935.944	23.5117	976.483	21.038	1043	23.5117	1132.58
21.0503	927.925	23.5219	975.46	21.0463	992	23.5219	1128.98
21.0587	945.723	23.5321	960.343	21.0547	1057	23.5321	1113.05
21.067	964.056	23.5423	970.696	21.063	1061	23.5423	1094.91
21.0754	957.133	23.5526	961.443	21.0714	1060	23.5526	1092.81
21.0837	986.014	23.5628	948.37	21.0798	1039	23.5628	1094.55
21.0921	1002.03	23.573	944.871	21.0881	1044	23.573	1101.01
21.1005	1032.25	23.5833	957.665	21.0965	1024	23.5833	1098.74
21.1088	1045.14	23.5935	941.701	21.1048	1105	23.5935	1093.7
21.1172	1005.83	23.6037	947.005	21.1132	1007	23.6037	1108.12
21.1255	1006.61	23.6139	947.675	21.1215	1018	23.6139	1100.02
21.1339	995.571	23.6242	966.961	21.1299	1096	23.6242	1093.4
21.1422	980.466	23.6344	968.862	21.1382	1063	23.6344	1099.9
21.1506	944.86	23.6446	970.214	21.1466	1137	23.6446	1104.03
21.159	923.928	23.6549	970.445	21.1549	1123	23.6549	1120.33
21.1673	909.953	23.6651	966.432	21.1633	1047	23.6651	1119.09
21.1757	903.427	23.6753	973.374	21.1717	1025	23.6753	1135.52
21.184	909.79	23.6855	957.039	21.18	1052	23.6855	1131.6
21.1924	908.368	23.6958	958.242	21.1884	1047	23.6958	1135.06
21.2007	890.175	23.706	953.643	21.1967	1044	23.706	1136.54
21.2091	908.555	23.7162	952.983	21.2051	1075	23.7162	1134.96
21.2174	919.51	23.7265	956.507	21.2134	1029	23.7265	1136.52
21.2258	930.105	23.7367	948.824	21.2218	1050	23.7367	1109.45
21.2341	958.159	23.7469	955.377	21.2301	1081	23.7469	1111.14
21.2425	981.434	23.7571	932.417	21.2385	1071	23.7571	1107.15
21.2509	955.443	23.7674	930.072	21.2469	1076	23.7674	1108.31
21.2592	969.534	23.7776	929.881	21.2552	1077	23.7776	1113.46
21.2676	958.135	23.7878	933.902	21.2636	1029	23.7878	1116.46
21.2759	960.862	23.7981	926.658	21.2719	1079	23.7981	1120.51
21.2843	938.496	23.8083	929.717	21.2803	1058	23.8083	1121.27
21.2926	948.683	23.8185	953.78	21.2886	1110	23.8185	1117.82
21.301	960.781	23.8287	964.292	21.297	1081	23.8287	1116.17
21.3093	987.145	23.839	967.403	21.3054	1050	23.839	1124.32
21.3177	1001.67	23.8492	968.548	21.3137	1090	23.8492	1127.6
21.3261	981.643	23.8594	969.866	21.3221	1102	23.8594	1127.7
21.3344	966.876	23.8697	973.037	21.3304	1087	23.8697	1129.95
21.3428	963.543	23.8799	957.232	21.3388	1092	23.8799	1127.47
21.3511	942.797	23.8901	949.327	21.3471	1087	23.8901	1123.91
21.3595	918.485	23.9003	946.809	21.3555	1011	23.9003	1129.29
21.3678	919.056	23.9106	937.498	21.3638	1125	23.9106	1136.56
21.3762	943.846	23.9208	941.682	21.3722	1003	23.9208	1115.06
21.3846	957.879	23.931	945.557	21.3805	1050	23.931	1097.19
21.3929	971.807	23.9413	955.369	21.3889	1059	23.9413	1085.08
21.4013	957.599	23.9515	956.034	21.3973	1095	23.9515	1086.61
21.4096	952.599	23.9617	948.986	21.4056	1055	23.9617	1066.99
21.418	949.825	23.9719	956.686	21.414	1111	23.9719	1069.25
21.4263	943.217	23.9822	954.685	21.4223	1046	23.9822	1084.45
21.4347	924.802	23.9924	962.084	21.4307	1042	23.9924	1099.2
21.443	929.172	24.0026	965.093	21.439	1061	24.0026	1091.07
21.4514	945.676	24.0129	977.817	21.4474	1065	24.0129	1095.28
21.4597	976.853	24.0231	995.384	21.4557	1046	24.0231	1108.02
21.4681	1000.33	24.0333	992.009	21.4641	1066	24.0333	1119.55
21.4765	1010.54	24.0435	995.188	21.4725	1058	24.0435	1122.73
21.4848	1007.09	24.0538	997.796	21.4808	1105	24.0538	1129.38
21.4932	1011.47	24.064	996.839	21.4892	1051	24.064	1128.68
21.5015	997.424	24.0742	991.854	21.4975	1061	24.0742	1127.66
21.5099	990.163	24.0845	986.48	21.5059	1006	24.0845	1127.83
21.5182	980.793	24.0947	988.235	21.5142	1009	24.0947	1119.87
21.5266	1003.6	24.1049	989.428	21.5226	1077	24.1049	1119.04
21.5349	999.825	24.1151	993.539	21.531	1050	24.1151	1110.11
21.5433	1007.33	24.1254	994.601	21.5393	1024	24.1254	1092.98
21.5517	1004.3	24.1356	990.562	21.5477	1082	24.1356	1088.39
21.56	988.019	24.1458	995.196	21.556	1063	24.1458	1086.12
21.5684	951.538	24.1561	987.368	21.5644	974	24.1561	1080.79
21.5767	916.737	24.1663	977.582	21.5727	1031	24.1663	1070.13
21.5851	904.254	24.1765	961.057	21.5811	1039	24.1765	1077.73
21.5934	906.096	24.1867	965.593	21.5894	1101	24.1867	1077.8
21.6018	916.061	24.197	957.984	21.5978	1054	24.197	1073.69
21.6102	917.156	24.2072	962.342	21.6061	1071	24.2072	1054.6
21.6185	899.662	24.2174	957.975	21.6145	1058	24.2174	1055.95
21.6269	901.107	24.2277	952.504	21.6229	1055	24.2277	1060.86
21.6352	886.142	24.2379	946.965	21.6312	1018	24.2379	1067.17
21.6436	877.774	24.2481	925.157	21.6396	1029	24.2481	1076.64
21.6519	865.408	24.2583	920.088	21.6479	1063	24.2583	1089.86
21.6603	880.851	24.2686	916.256	21.6563	1032	24.2686	1093.44
21.6686	927.541	24.2788	916.013	21.6646	1053	24.2788	1098.01
21.677	960.385	24.289	930.097	21.673	1065	24.289	1099.49
21.6853	976.177	24.2992	931.422	21.6813	1087	24.2992	1087.88
21.6937	961.725	24.3095	953.02	21.6897	1045	24.3095	1085.93
21.7021	950.361	24.3197	969.957	21.6981	1003	24.3197	1075.35
21.7104	921.935	24.3299	976.988	21.7064	1067	24.3299	1077.74
21.7188	879.953	24.3402	1006.64	21.7148	1022	24.3402	1071.62
21.7271	863.357	24.3504	1013.73	21.7231	1007	24.3504	1078.12
21.7355	859.72	24.3606	1019.62	21.7315	1071	24.3606	1083.71
21.7438	837.04	24.3708	1019.56	21.7398	1035	24.3708	1081.36
21.7522	844.732	24.3811	1007.73	21.7482	1061	24.3811	1084.29
21.7606	839.254	24.3913	1010.7	21.7566	1074	24.3913	1089.91
21.7689	866.958	24.4015	991.267	21.7649	1055	24.4015	1084.03
21.7773	895.385	24.4118	993.113	21.7733	1037	24.4118	1069.15
21.7856	908.438	24.422	978.955	21.7816	1052	24.422	1082.88
21.794	892.226	24.4322	968.233	21.79	1030	24.4322	1099.34
21.8023	903.73	24.4424	959.668	21.7983	1032	24.4424	1102.5
21.8107	923.52	24.4527	942.205	21.8067	1003	24.4527	1114.8
21.819	920.653	24.4629	952.927	21.815	1060	24.4629	1116.73
21.8274	883.03	24.4731	951.84	21.8234	1062	24.4731	1132.02
21.8358	868.788	24.4834	962.015	21.8318	1095	24.4834	1120.51
21.8441	875.163	24.4936	974.383	21.8401	1086	24.4936	1120.76
21.8525	894.021	24.5038	978.788	21.8485	1015	24.5038	1115.56
21.8608	937.576	24.514	1012.95	21.8568	1055	24.514	1111.17
21.8692	936.364	24.5243	1025.41	21.8652	1052	24.5243	1104.24
21.8775	945.233	24.5345	1029.81	21.8735	1064	24.5345	1101.98
21.8859	951.154	24.5447	1032.6	21.8819	1035	24.5447	1096.2
21.8942	967.296	24.555	1022.35	21.8903	1098	24.555	1098.07
21.9026	945.152	24.5652	1022.79	21.8986	962	24.5652	1092.82
21.911	929.009	24.5754	1006	21.907	1010	24.5754	1083.5
21.9193	937.902	24.5856	990.508	21.9153	1022	24.5856	1091.26
21.9277	965.606	24.5959	983.92	21.9237	1095	24.5959	1099.18
21.936	958.963	24.6061	989.329	21.932	1014	24.6061	1082.79
21.9444	983.089	24.6163	989.849	21.9404	1084	24.6163	1095.1
21.9527	981.55	24.6266	986.504	21.9487	1048	24.6266	1101.7
21.9611	961.515	24.6368	999.605	21.9571	1061	24.6368	1099.71
21.9694	955.723	24.647	1010.64	21.9655	1002	24.647	1079.69
21.9778	945.233	24.6572	1010.83	21.9738	1062	24.6572	1085.73
21.9862	933.963	24.6675	1009.36	21.9822	1089	24.6675	1087.4
21.9945	918.776	24.6777	1008.75	21.9905	1005	24.6777	1080.84
22.0029	934.51	24.6879	1006.32	21.9989	1023	24.6879	1067.22
22.0112	939.685	24.6981	1004.93	22.0072	1063	24.6981	1073.2
22.0196	903.427	24.7084	992.052	22.0156	1060	24.7084	1081.7
22.0279	878.462	24.7186	992.95	22.0239	1079	24.7186	1075.8
22.0363	871.329	24.7288	988.322	22.0323	1011	24.7288	1068.48
22.0447	840.967	24.7391	980.358	22.0406	1061	24.7391	1079.2
22.053	846.841	24.7493	982.066	22.049	1019	24.7493	1081.4
22.0614	866.294	24.7595	993.088	22.0574	1063	24.7595	1083.74
22.0697	907.739	24.7697	1000.28	22.0657	1124	24.7697	1083.32
22.0781	943.904	24.78	992.218	22.0741	1074	24.78	1088.22
22.0864	984.207	24.7902	991.088	22.0824	1035	24.7902	1111.35
22.0948	976.655	24.8004	990.408	22.0908	1065	24.8004	1115.8
22.1031	963.496	24.8107	987.613	22.0991	1061	24.8107	1115.37
22.1115	949.988	24.8209	979.344	22.1075	1035	24.8209	1128.69
22.1198	940.443	24.8311	980.894	22.1158	1077	24.8311	1134.86
22.1282	906.585	24.8413	991.29	22.1242	1045	24.8413	1144.28
22.1366	884.242	24.8516	992.115	22.1326	1078	24.8516	1143.37
22.1449	907.016	24.8618	991.681	22.1409	1047	24.8618	1148.14
22.1533	938.403	24.872	996.363	22.1493	1036	24.872	1147.9
22.1616	959.93	24.8822	998.815	22.1576	1051	24.8822	1139.38
22.17	954.382	24.8925	995.411	22.166	1033	24.8925	1122.93
22.1783	936.725	24.9027	981.409	22.1743	1030	24.9027	1107.38
22.1867	905.536	24.9129	966.769	22.1827	1035	24.9129	1097.28
22.195	882.494	24.9232	977.03	22.1911	1088	24.9232	1081.47
22.2034	872.681	24.9334	978.152	22.1994	1075	24.9334	1077.37
22.2118	876.62	24.9436	980.076	22.2078	1034	24.9436	1076.53
22.2201	864.301	24.9538	990.656	22.2161	1007	24.9538	1072.18
22.2285	897.552	24.9641	995.258	22.2245	999	24.9641	1072.07
22.2368	912.587	24.9743	992.947	22.2328	994	24.9743	1071.38
22.2452	913.298	24.9845	986.26	22.2412	1119	24.9845	1069.98
22.2535	914.79	24.9948	983.537	22.2495	1049	24.9948	1071.7
22.2619	915.897	25.005	966.537	22.2579	1060	25.005	1078.38
22.2703	890.618	25.0152	957.748	22.2662	1068	25.0152	1073.9
22.2786	893.753	25.0254	959.214	22.2746	1073	25.0254	1086.59
22.287	907.04	25.0357	962.647	22.283	1042	25.0357	1106.52
22.2953	903.252	25.0459	975.673	22.2913	994	25.0459	1114.98
22.3037	881.061	25.0561	982.359	22.2997	1051	25.0561	1126.4
22.312	895.233	25.0664	999.376	22.308	1025	25.0664	1128.05
22.3204	885.186	25.0766	1012.03	22.3164	995	25.0766	1145.36
22.3287	867.774	25.0868	1026.48	22.3247	1016	25.0868	1142.24
22.3371	883.054	25.097	1013.86	22.3331	1043	25.097	1120.81
22.3454	909.068	25.1073	993.309	22.3414	1063	25.1073	1123.54
22.3538	928.1	25.1175	990.984	22.3498	1053	25.1175	1132
22.3622	938.695	25.1277	987.677	22.3582	1000	25.1277	1137.63
22.3705	929.219	25.138	979.316	22.3665	1054	25.138	1136.13
22.3789	904.709	25.1482	965.211	22.3749	1076	25.1482	1142.53
22.3872	906.445	25.1584	961.473	22.3832	1084	25.1584	1146.05
22.3956	890.793	25.1686	971.651	22.3916	1078	25.1686	1138.41
22.4039	872.273	25.1789	973.592	22.3999	1050	25.1789	1135.13
22.4123	864.464	25.1891	975.761	22.4083	1001	25.1891	1121.26
22.4206	891.573	25.1993	969.336	22.4167	1052	25.1993	1123.24
22.429	902.016	25.2096	970.326	22.425	1060	25.2096	1120.36
22.4374	909.464	25.2198	975.885	22.4334	1046	25.2198	1101.02
22.4457	915.047	25.23	984.932	22.4417	996	25.23	1111.63
22.4541	931.958	25.2402	986.889	22.4501	1038	25.2402	1109.33
22.4624	935.186	25.2505	995.216	22.4584	1035	25.2505	1110.47
22.4708	949.079	25.2607	1015.96	22.4668	1093	25.2607	1109.19
22.4791	926.643	25.2709	1030.4	22.4751	1062	25.2709	1114.02
22.4875	938.065	25.2812	1029.62	22.4835	1028	25.2812	1119.95
22.4959	942.657	25.2914	1022.61	22.4918	1074	25.2914	1118.78
22.5042	949.72	25.3016	992.707	22.5002	1007	25.3016	1114.42
22.5126	927.704	25.3118	980.275	22.5086	1092	25.3118	1129.92
22.5209	922.646	25.3221	963.987	22.5169	1025	25.3221	1136.94
22.5293	912.261	25.3323	959.271	22.5253	1079	25.3323	1127.5
22.5376	931.422	25.3425	950.646	22.5336	1037	25.3425	1124.27
22.546	928.054	25.3528	944.395	22.542	1115	25.3528	1122.03
22.5543	928.543	25.363	963.6	22.5503	1052	25.363	1115.21
22.5627	927.366	25.3732	968.921	22.5587	1051	25.3732	1102.2
22.571	931.259	25.3834	970.874	22.567	1068	25.3834	1101.24
22.5794	922.494	25.3937	978.495	22.5754	1029	25.3937	1101.66
22.5878	899.534	25.4039	983.169	22.5838	1030	25.4039	1117.91
22.5961	885.699	25.4141	995.302	22.5921	1143	25.4141	1125.45
22.6045	896.317	25.4244	992.682	22.6005	1013	25.4244	1141.63
22.6128	893.124	25.4346	1001.21	22.6088	999	25.4346	1153.29
22.6212	917.179	25.4448	1001.8	22.6172	1006	25.4448	1148.35
22.6295	934.009	25.455	1013.1	22.6255	984	25.455	1149.96
22.6379	932.517	25.4653	1026.76	22.6339	1030	25.4653	1154.18
22.6462	950.606	25.4755	1006.77	22.6423	1051	25.4755	1155.87
22.6546	935.816	25.4857	996.83	22.6506	1026	25.4857	1147.71
22.663	899.802	25.496	984.317	22.659	1034	25.496	1146.48
22.6713	854.196	25.5062	974.933	22.6673	984	25.5062	1139.9
22.6797	834.254	25.5164	966.982	22.6757	1025	25.5164	1138.47
22.688	830.326	25.5266	965.369	22.684	1064	25.5266	1132.11
22.6964	823.753	25.5369	976.52	22.6924	979	25.5369	1110.13
22.7047	822.121	25.5471	979.876	22.7007	1048	25.5471	1106.98
22.7131	837.552	25.5573	984.718	22.7091	1008	25.5573	1094.31
22.7215	837.203	25.5676	985.795	22.7174	1084	25.5676	1089.94
22.7298	856.189	25.5778	983.146	22.7258	1049	25.5778	1082.75
22.7382	829.51	25.588	985.915	22.7342	1015	25.588	1094.21
22.7465	833.508	25.5982	981.193	22.7425	1063	25.5982	1113.11
22.7549	850.664	25.6085	976.254	22.7509	987	25.6085	1133.17
22.7632	843.089	25.6187	977.876	22.7592	1059	25.6187	1139.02
22.7716	866.562	25.6289	976.298	22.7676	1039	25.6289	1145.29
22.7799	857.855	25.6392	986.814	22.7759	1071	25.6392	1135.22
22.7883	862.133	25.6494	990.121	22.7843	1000	25.6494	1151.25
22.7966	868.625	25.6596	992.599	22.7926	970	25.6596	1150.78
22.805	859.72	25.6698	989.509	22.801	1055	25.6698	1156.8
22.8134	840.047	25.6801	972.575	22.8094	1073	25.6801	1157.47
22.8217	814.965	25.6903	972.344	22.8177	1034	25.6903	1171.03
22.8301	837.284	25.7005	962.445	22.8261	1055	25.7005	1188.08
22.8384	869.056	25.7108	956.816	22.8344	968	25.7108	1199.46
22.8468	858.811	25.721	959.031	22.8428	1049	25.721	1191.62
22.8551	867.786	25.7312	968.582	22.8511	1025	25.7312	1191.59
22.8635	857.156	25.7414	977.844	22.8595	1028	25.7414	1184.37
22.8718	873.66	25.7517	987.348	22.8679	1007	25.7517	1184.18
22.8802	892.821	25.7619	981.899	22.8762	1019	25.7619	1164.17
22.8886	919.988	25.7721	978.189	22.8846	1074	25.7721	1151.79
22.8969	908.625	25.7823	982.378	22.8929	1039	25.7823	1153.8
22.9053	911.632	25.7926	979.717	22.9013	1090	25.7926	1152.29
22.9136	911.527	25.8028	977.393	22.9096	1005	25.8028	1138.2
22.922	916.562	25.813	981.223	22.918	1039	25.813	1119.61
22.9303	871.107	25.8233	988.49	22.9263	997	25.8233	1103.99
22.9387	863.741	25.8335	1001.7	22.9347	1031	25.8335	1110.63
22.9471	843.73	25.8437	1010.64	22.9431	989	25.8437	1103.75
22.9554	845.28	25.8539	1018.64	22.9514	1076	25.8539	1113.94
22.9638	863.986	25.8642	1009.17	22.9598	986	25.8642	1108.12
22.9721	868.858	25.8744	1008.43	22.9681	1077	25.8744	1136.09
22.9805	831.911	25.8846	998.312	22.9765	1074	25.8846	1150.15
22.9888	850.816	25.8949	995.262	22.9848	1061	25.8949	1164.07
22.9972	834.883	25.9051	986.337	22.9932	974	25.9051	1160.1
23.0055	827.925	25.9153	992.779	23.0016	991	25.9153	1152.72
23.0139	804.499	25.9255	1002.94	23.0099	1061	25.9255	1146.81
23.0223	829.172	25.9358	1004.85	23.0183	980	25.9358	1148.7
23.0306	821.876	25.946	1015.43	23.0266	1087	25.946	1132.12
23.039	842.925	25.9562	1019.03	23.035	1066	25.9562	1133.6
23.0473	856.935	25.9664	1005.86	23.0433	1017	25.9664	1125.29
23.0557	837.657	25.9767	1010.08	23.0517	1004	25.9767	1125.19
23.064	836.993	25.9869	1012.86	23.06	937	25.9869	1130.47
23.0724	859.697	25.9971	1006.24	23.0684	1062	25.9971	1121.38
23.0807	867.506	26.0074	1007.59	23.0768	1023	26.0074	1123.36
23.0891	842.879	26.0176	1017.64	23.0851	980	26.0176	1126.73
23.0975	827.191	26.0278	1032.81	23.0935	994	26.0278	1136.42
23.1058	825.291	26.038	1048.77	23.1018	1005	26.038	1149.87
23.1142	826.83	26.0483	1049.57	23.1102	1060	26.0483	1146.51
23.1225	846.096	26.0585	1055.85	23.1185	959	26.0585	1161.99
23.1309	837.448	26.0687	1050.66	23.1269	1049	26.0687	1172.74
23.1392	824.65	26.079	1061.83	23.1352	1009	26.079	1170.44
23.1476	812.471	26.0892	1044.65	23.1436	1005	26.0892	1155.86
23.156	815.583	26.0994	1051.39	23.1519	1017	26.0994	1150.04
23.1643	833.648	26.1096	1049.23	23.1603	1039	26.1096	1132.49
23.1727	793.683	26.1199	1058.13	23.1687	977	26.1199	1122.91
23.181	812.692	26.1301	1061.48	23.177	992	26.1301	1120.47
23.1894	819.779	26.1403	1061.43	23.1854	1028	26.1403	1112.84
23.1977	817.459	26.1506	1069.9	23.1937	988	26.1506	1106.36
23.2061	830.361	26.1608	1055.92	23.2021	973	26.1608	1133.29
23.2144	801.865	26.171	1042.22	23.2104	1038	26.171	1129.45
23.2228	801.504	26.1812	1037.64	23.2188	992	26.1812	1134.44
23.2311	801.131	26.1915	1024.17	23.2272	989	26.1915	1139.4
23.2395	829.394	26.2017	1015.46	23.2355	974	26.2017	1144.21
23.2479	843.695	26.2119	1008.29	23.2439	1042	26.2119	1153.42
23.2562	831.177	26.2222	1015.31	23.2522	968	26.2222	1141.14
23.2646	857.984	26.2324	1015.77	23.2606	1030	26.2324	1134.76
23.2729	845.897	26.2426	1010.96	23.2689	992	26.2426	1127.34
23.2813	820.082	26.2528	1008.5	23.2773	961	26.2528	1105.23
23.2896	807.646	26.2631	1006.79	23.2856	942	26.2631	1105.47
23.298	774.056	26.2733	1003.86	23.294	979	26.2733	1089.11
23.3063	782.587	26.2835	997.166	23.3024	989	26.2835	1071.49
23.3147	818.636	26.2938	986.278	23.3107	1004	26.2938	1074.55
23.3231	811.55	26.304	997.655	23.3191	1025	26.304	1073.76
23.3314	807.226	26.3142	998.758	23.3274	1015	26.3142	1075.77
23.3398	804.837	26.3244	1015.5	23.3358	978	26.3244	1086.68
23.3481	823.974	26.3347	1023.24	23.3441	995	26.3347	1105.71
23.3565	815.653	26.3449	1022.54	23.3525	929	26.3449	1119.58
23.3648	821.002	26.3551	1024.34	23.3608	1002	26.3551	1132.05
23.3732	807.133	26.3654	1033.04	23.3692	984	26.3654	1152.47
23.3816	806.084	26.3756	1043.61	23.3775	1032	26.3756	1144.66
23.3899	830.07	26.3858	1052.5	23.3859	1023	26.3858	1158.95
23.3983	839.872	26.396	1055.13	23.3943	955	26.396	1156.58
23.4066	836.422	26.4063	1058.94	23.4026	987	26.4063	1156.03
23.415	855.093	26.4165	1056.61	23.411	993	26.4165	1151.08
23.4233	876.608	26.4267	1068.89	23.4193	930	26.4267	1134.49
23.4317	893.462	26.437	1059.87	23.4277	1017	26.437	1126.78
23.44	894.534	26.4472	1058.5	23.436	888	26.4472	1107.9
23.4484	894.79	26.4574	1054.88	23.4444	963	26.4574	1089.2
23.4567	876.527	26.4676	1054.29	23.4528	1005	26.4676	1076.61
23.4651	869.056	26.4779	1044.44	23.4611	1038	26.4779	1063.48
23.4735	862.494	26.4881	1047.2	23.4695	997	26.4881	1078.04
23.4818	853.695	26.4983	1051.05	23.4778	1013	26.4983	1084.26
23.4902	846.072	26.5085	1056.73	23.4862	989	26.5085	1086.44
23.4985	843.951	26.5188	1059.3	23.4945	987	26.5188	1091.03
23.5069	831.597	26.529	1062.84	23.5029	958	26.529	1091.07
23.5152	815.28	26.5392	1055.03	23.5112	979	26.5392	1091.09
23.5236	785.105	26.5495	1060.57	23.5196	942	26.5495	1088.46
23.5319	774.033	26.5597	1061.97	23.528	965	26.5597	1080.01
23.5403	763.077	26.5699	1084.95	23.5363	1001	26.5699	1075.04
23.5487	769.72	26.5801	1081.24	23.5447	924	26.5801	1075.44
23.557	760.606	26.5904	1071.7	23.553	991	26.5904	1085.4
23.5654	787.529	26.6006	1069.4	23.5614	955	26.6006	1086.95
23.5737	792.786	26.6108	1066.33	23.5697	968	26.6108	1093.37
23.5821	825.851	26.6211	1066.45	23.5781	963	26.6211	1089.45
23.5904	837.191	26.6313	1068.7	23.5864	963	26.6313	1081.01
23.5988	840.023	26.6415	1064.69	23.5948	944	26.6415	1075.35
23.6072	827.751	26.6517	1078.21	23.6031	916	26.6517	1063.03
23.6155	836.795	26.662	1085.25	23.6115	1006	26.662	1056.97
23.6239	845.128	26.6722	1082.15	23.6199	994	26.6722	1055.9
23.6322	843.1	26.6824	1086.66	23.6282	949	26.6824	1064
23.6406	843.065	26.6927	1093.62	23.6366	982	26.6927	1082.07
23.6489	847.145	26.7029	1095.68	23.6449	939	26.7029	1085.41
23.6573	866.807	26.7131	1090.45	23.6533	950	26.7131	1095.84
23.6656	885.023	26.7233	1083.36	23.6616	952	26.7233	1098.4
23.674	866.737	26.7336	1081.83	23.67	994	26.7336	1098.99
23.6823	842.611	26.7438	1081.36	23.6783	949	26.7438	1103.27
23.6907	820.35	26.754	1087.15	23.6867	995	26.754	1103.96
23.6991	805.058	26.7643	1072.65	23.6951	965	26.7643	1097.39
23.7074	798.8	26.7745	1076.66	23.7034	970	26.7745	1089.94
23.7158	796.538	26.7847	1058.48	23.7118	931	26.7847	1088.35
23.7241	817.529	26.795	1041.46	23.7201	973	26.795	1082.44
23.7325	808.415	26.8052	1041.45	23.7285	939	26.8052	1083.53
23.7408	831.212	26.8154	1034.26	23.7368	988	26.8154	1069.73
23.7492	825.047	26.8256	1036.48	23.7452	921	26.8256	1060.18
23.7575	814.825	26.8359	1046.55	23.7536	971	26.8359	1072.25
23.7659	809.685	26.8461	1048.66	23.7619	979	26.8461	1074.57
23.7743	797.413	26.8563	1056.27	23.7703	929	26.8563	1083.17
23.7826	784.196	26.8665	1052.52	23.7786	951	26.8665	1096.98
23.791	783.31	26.8768	1051.46	23.787	961	26.8768	1103.26
23.7993	789.126	26.887	1069.6	23.7953	944	26.887	1104.09
23.8077	800.466	26.8972	1066.81	23.8037	910	26.8972	1113.27
23.816	810.455	26.9075	1066.72	23.812	965	26.9075	1109.14
23.8244	825.21	26.9177	1069.69	23.8204	956	26.9177	1104.79
23.8328	810.688	26.9279	1073.35	23.8287	945	26.9279	1085.85
23.8411	820.921	26.9381	1082.42	23.8371	920	26.9381	1064.82
23.8495	817.413	26.9484	1078.32	23.8455	995	26.9484	1068.23
23.8578	808.03	26.9586	1071.26	23.8538	973	26.9586	1060.42
23.8662	795.932	26.9688	1065.76	23.8622	912	26.9688	1054.69
23.8745	797.319	26.9791	1065.45	23.8705	963	26.9791	1055.03
23.8829	776.049	26.9893	1061.73	23.8789	980	26.9893	1046.93
23.8912	747.261	26.9995	1049.58	23.8872	1010	26.9995	1049.51
23.8996	743.193	27.0097	1055.87	23.8956	959	27.0097	1049.62
23.9079	741.585	27.02	1061.71	23.9039	952	27.02	1047.94
23.9163	726.772	27.0302	1078.13	23.9123	935	27.0302	1061.85
23.9247	735.769	27.0404	1080.93	23.9207	942	27.0404	1083.1
23.933	754.977	27.0507	1069.23	23.929	1003	27.0507	1076.61
23.9414	793.66	27.0609	1063.51	23.9374	941	27.0609	1081.28
23.9497	810.559	27.0711	1060.49	23.9457	963	27.0711	1078.56
23.9581	833.45	27.0813	1066.41	23.9541	914	27.0813	1064.98
23.9664	830.629	27.0916	1063	23.9624	890	27.0916	1055
23.9748	823.636	27.1018	1052.5	23.9708	997	27.1018	1042.48
23.9831	848.147	27.112	1055.63	23.9792	917	27.112	1026.34
23.9915	844.825	27.1223	1053.92	23.9875	970	27.1223	1024.22
23.9999	823.823	27.1325	1048.64	23.9959	924	27.1325	1018.05
24.0082	813.625	27.1427	1042.82	24.0042	953	27.1427	1033.01
24.0166	830.42	27.1529	1039.32	24.0126	945	27.1529	1043.88
24.0249	807.669	27.1632	1035.07	24.0209	934	27.1632	1049.73
24.0333	788.065	27.1734	1038.94	24.0293	955	27.1734	1064.07
24.0416	767.541	27.1836	1039.77	24.0376	936	27.1836	1078.07
24.05	759.883	27.1939	1056.62	24.046	970	27.1939	1077.14
24.0584	773.578	27.2041	1058.51	24.0544	943	27.2041	1092.76
24.0667	808.089	27.2143	1067.97	24.0627	936	27.2143	1098.56
24.0751	794.545	27.2245	1067.93	24.0711	923	27.2245	1100.47
24.0834	814.359	27.2348	1061.74	24.0794	962	27.2348	1102.54
24.0918	839.149	27.245	1052.73	24.0878	999	27.245	1095.34
24.1001	851.725	27.2552	1051.59	24.0961	943	27.2552	1086.46
24.1085	828.228	27.2655	1044.72	24.1045	912	27.2655	1080.34
24.1168	834.347	27.2757	1043.63	24.1128	916	27.2757	1078.97
24.1252	809.196	27.2859	1047.59	24.1212	914	27.2859	1085.23
24.1336	819.114	27.2961	1042.47	24.1296	937	27.2961	1086.02
24.1419	827.448	27.3064	1043.57	24.1379	952	27.3064	1087.57
24.1503	835.268	27.3166	1044.84	24.1463	945	27.3166	1085.56
24.1586	818.741	27.3268	1032.29	24.1546	929	27.3268	1092.95
24.167	821.235	27.337	1033.25	24.163	985	27.337	1097.71
24.1753	819.639	27.3473	1036.86	24.1713	928	27.3473	1092.65
24.1837	796.026	27.3575	1038.23	24.1797	930	27.3575	1083.93
24.192	789.114	27.3677	1029.15	24.1881	967	27.3677	1085.94
24.2004	806.807	27.378	1028.63	24.1964	937	27.378	1093.49
24.2088	798.671	27.3882	1028.22	24.2048	923	27.3882	1098.57
24.2171	828.566	27.3984	1040.45	24.2131	961	27.3984	1092.22
24.2255	819.779	27.4086	1028.22	24.2215	899	27.4086	1098.54
24.2338	822.576	27.4189	1027.7	24.2298	889	27.4189	1104.65
24.2422	828.963	27.4291	1027.64	24.2382	917	27.4291	1106.66
24.2505	821.061	27.4393	1038.41	24.2465	917	27.4393	1109.45
24.2589	830.047	27.4496	1051.27	24.2549	944	27.4496	1104.97
24.2673	801.165	27.4598	1043.52	24.2632	926	27.4598	1107.22
24.2756	802.692	27.47	1035.75	24.2716	871	27.47	1122.69
24.284	793.671	27.4802	1056.89	24.28	924	27.4802	1130.88
24.2923	780.793	27.4905	1058.59	24.2883	872	27.4905	1129.7
24.3007	765.723	27.5007	1061.81	24.2967	912	27.5007	1126.34
24.309	754.277	27.5109	1056.47	24.305	910	27.5109	1125.81
24.3174	755.163	27.5211	1049.33	24.3134	896	27.5211	1128.17
24.3257	768.858	27.5314	1065.05	24.3217	926	27.5314	1121.23
24.3341	791.538	27.5416	1067.12	24.3301	907	27.5416	1108.23
24.3424	819.72	27.5518	1072.15	24.3385	947	27.5518	1109.34
24.3508	825.163	27.5621	1066.32	24.3468	886	27.5621	1115.68
24.3592	834.382	27.5723	1062.74	24.3552	906	27.5723	1114.77
24.3675	827.751	27.5825	1054.62	24.3635	912	27.5825	1111.9
24.3759	842.646	27.5927	1052.87	24.3719	936	27.5927	1101.73
24.3842	827.669	27.603	1048.16	24.3802	915	27.603	1094.9
24.3926	827.366	27.6132	1038.31	24.3886	923	27.6132	1112.65
24.4009	805.455	27.6234	1046.34	24.3969	899	27.6234	1119.95
24.4093	793.881	27.6337	1044.07	24.4053	822	27.6337	1128.79
24.4176	794.499	27.6439	1051.89	24.4137	885	27.6439	1125.05
24.426	788.998	27.6541	1057.91	24.422	863	27.6541	1129.86
24.4344	774.86	27.6643	1053.42	24.4304	923	27.6643	1144.35
24.4427	773.03	27.6746	1058.57	24.4387	921	27.6746	1151.45
24.4511	756.282	27.6848	1075.89	24.4471	862	27.6848	1139.93
24.4594	762.867	27.695	1068.33	24.4554	883	27.695	1141.44
24.4678	777.483	27.7053	1069.99	24.4638	934	27.7053	1134.47
24.4761	801.76	27.7155	1063.63	24.4721	886	27.7155	1144.66
24.4845	792.517	27.7257	1056.12	24.4805	888	27.7257	1137.14
24.4929	797.133	27.7359	1073.86	24.4888	878	27.7359	1119.91
24.5012	784.371	27.7462	1075.61	24.4972	875	27.7462	1120.72
24.5096	783.636	27.7564	1078.68	24.5056	975	27.7564	1132.32
24.5179	791.981	27.7666	1080.08	24.5139	907	27.7666	1123.26
24.5263	783.648	27.7769	1075.09	24.5223	923	27.7769	1119.13
24.5346	762.552	27.7871	1074.36	24.5306	891	27.7871	1101.04
24.543	775.07	27.7973	1080.6	24.539	865	27.7973	1093.15
24.5513	788.835	27.8075	1074.41	24.5473	939	27.8075	1098.05
24.5597	814.592	27.8178	1066.6	24.5557	906	27.8178	1113.08
24.568	805.629	27.828	1076.79	24.5641	898	27.828	1112.78
24.5764	791.259	27.8382	1076.08	24.5724	898	27.8382	1123.9
24.5848	776.981	27.8485	1074.46	24.5808	859	27.8485	1123.7
24.5931	788.182	27.8587	1075.11	24.5891	850	27.8587	1133.44
24.6015	775.886	27.8689	1069.68	24.5975	893	27.8689	1141.98
24.6098	753.275	27.8791	1074.04	24.6058	857	27.8791	1143.75
24.6182	762.517	27.8894	1080.13	24.6142	891	27.8894	1146.24
24.6265	770.967	27.8996	1076.16	24.6225	915	27.8996	1156.42
24.6349	787.471	27.9098	1066.38	24.6309	931	27.9098	1145.23
24.6432	818.135	27.9201	1062.3	24.6393	870	27.9201	1148.54
24.6516	804.79	27.9303	1058.73	24.6476	884	27.9303	1124.09
24.66	799.114	27.9405	1079.98	24.656	920	27.9405	1125.06
24.6683	779.72	27.9507	1081.51	24.6643	869	27.9507	1126.45
24.6767	777.343	27.961	1072.77	24.6727	910	27.961	1122.43
24.685	748.928	27.9712	1080.5	24.681	873	27.9712	1109.04
24.6934	748.846	27.9814	1087.96	24.6894	869	27.9814	1109.88
24.7017	745.734	27.9916	1084.39	24.6977	916	27.9916	1106.45
24.7101	738.939	28.0019	1081.35	24.7061	880	28.0019	1103.54
24.7185	758.869	28.0121	1064.03	24.7144	921	28.0121	1102.01
24.7268	766.597	28.0223	1071.78	24.7228	876	28.0223	1100.99
24.7352	746.76	28.0326	1077.1	24.7312	962	28.0326	1089.77
24.7435	737.925	28.0428	1070.93	24.7395	901	28.0428	1090.32
24.7519	693.939	28.053	1055.39	24.7479	901	28.053	1084.9
24.7602	700.443	28.0633	1058.29	24.7562	869	28.0633	1090.92
24.7686	705.513	28.0735	1060.07	24.7646	879	28.0735	1093.55
24.7769	729.289	28.0837	1058.99	24.7729	909	28.0837	1113.63
24.7853	743.555	28.0939	1050.62	24.7813	903	28.0939	1112.98
24.7936	768.496	28.1042	1045.5	24.7897	881	28.1042	1124.23
24.802	786.212	28.1144	1039.38	24.798	896	28.1144	1112.84
24.8104	785.769	28.1246	1050.69	24.8064	949	28.1246	1115.99
24.8187	763.45	28.1349	1049.96	24.8147	857	28.1349	1110.97
24.8271	742.844	28.1451	1045.87	24.8231	847	28.1451	1115.13
24.8354	721.061	28.1553	1031.17	24.8314	935	28.1553	1093.61
24.8438	724.883	28.1655	1041.96	24.8398	846	28.1655	1098.23
24.8521	737.786	28.1758	1054	24.8481	909	28.1758	1098.26
24.8605	746.83	28.186	1059.12	24.8565	887	28.186	1102.38
24.8688	748.869	28.1962	1045	24.8649	898	28.1962	1087.41
24.8772	760.897	28.2065	1048.02	24.8732	869	28.2065	1083.46
24.8856	756.282	28.2167	1058.05	24.8816	883	28.2167	1079.41
24.8939	756.294	28.2269	1075.76	24.8899	846	28.2269	1079.68
24.9023	745.594	28.2371	1063.83	24.8983	933	28.2371	1061.13
24.9106	758.578	28.2474	1060.02	24.9066	876	28.2474	1056.23
24.919	769.266	28.2576	1051.85	24.915	896	28.2576	1055.08
24.9273	787.669	28.2678	1053.51	24.9233	874	28.2678	1052.24
24.9357	796.69	28.2781	1052.04	24.9317	898	28.2781	1041.72
24.9441	794.534	28.2883	1047.23	24.94	896	28.2883	1046.91
24.9524	776.34	28.2985	1046.46	24.9484	918	28.2985	1031.33
24.9608	789.779	28.3087	1056.4	24.9568	883	28.3087	1034.68
24.9691	793.671	28.319	1046.4	24.9651	843	28.319	1028.1
24.9775	792.622	28.3292	1052.33	24.9735	807	28.3292	1031.38
24.9858	808.671	28.3394	1046.93	24.9818	889	28.3394	1024.55
24.9942	811.573	28.3496	1046	24.9902	833	28.3496	1023.73
25.0025	792.086	28.3599	1054.18	24.9985	898	28.3599	1022.23
25.0109	800.641	28.3701	1063.2	25.0069	855	28.3701	1046.86
25.0192	797.646	28.3803	1070.84	25.0153	901	28.3803	1037.35
25.0276	781.562	28.3906	1079.42	25.0236	879	28.3906	1028
25.036	749.464	28.4008	1068.9	25.032	894	28.4008	1029.47
25.0443	746.282	28.411	1068.17	25.0403	904	28.411	1045.07
25.0527	720.851	28.4212	1076.72	25.0487	825	28.4212	1038.74
25.061	707.506	28.4315	1070.58	25.057	838	28.4315	1033.03
25.0694	707.028	28.4417	1069.39	25.0654	864	28.4417	1019.09
25.0777	692.494	28.4519	1069.29	25.0737	854	28.4519	1008.26
25.0861	702.04	28.4622	1068.75	25.0821	905	28.4622	1004.62
25.0944	733.811	28.4724	1079.07	25.0905	900	28.4724	997.213
25.1028	729.93	28.4826	1085.37	25.0988	876	28.4826	993.968
25.1112	747.354	28.4928	1074.76	25.1072	879	28.4928	997.564
25.1195	745.793	28.5031	1075.55	25.1155	891	28.5031	1005.55
25.1279	768.916	28.5133	1074.57	25.1239	890	28.5133	1005.98
25.1362	763.893	28.5235	1060.08	25.1322	871	28.5235	1003.71
25.1446	773.858	28.5338	1051.3	25.1406	844	28.5338	1007.4
25.1529	778.904	28.544	1047.22	25.1489	902	28.544	1005.2
25.1613	781.492	28.5542	1035.32	25.1573	904	28.5542	1010.75
25.1697	784.371	28.5644	1037.9	25.1656	857	28.5644	1012.4
25.178	772.156	28.5747	1027.81	25.174	871	28.5747	1011.39
25.1864	742.552	28.5849	1032.87	25.1824	891	28.5849	998.132
25.1947	749.697	28.5951	1033.86	25.1907	910	28.5951	1002.62
25.2031	724.149	28.6054	1029.81	25.1991	849	28.6054	1010.47
25.2114	723.228	28.6156	1035.33	25.2074	870	28.6156	1006
25.2198	705.21	28.6258	1035.65	25.2158	813	28.6258	997.916
25.2281	719.149	28.636	1030.34	25.2241	814	28.636	996.775
25.2365	725.862	28.6463	1036.89	25.2325	906	28.6463	1000.27
25.2449	712.249	28.6565	1038.69	25.2409	845	28.6565	983.824
25.2532	737.226	28.6667	1035.94	25.2492	886	28.6667	991.056
25.2616	760.21	28.677	1033.5	25.2576	862	28.677	999.702
25.2699	789.371	28.6872	1025.42	25.2659	830	28.6872	1004.74
25.2783	804.697	28.6974	1014.25	25.2743	879	28.6974	1003.73
25.2866	808.706	28.7076	1020.14	25.2826	851	28.7076	998.86
25.295	803.45	28.7179	1014.08	25.291	833	28.7179	984.888
25.3033	802.529	28.7281	1000.69	25.2993	913	28.7281	991.786
25.3117	830.758	28.7383	992.568	25.3077	869	28.7383	991.987
25.3201	807.494	28.7486	996.718	25.3161	876	28.7486	992.133
25.3284	797.401	28.7588	1001.96	25.3244	860	28.7588	1001.43
25.3368	806.935	28.769	1015.19	25.3328	878	28.769	1012.48
25.3451	794.545	28.7792	1018.02	25.3411	902	28.7792	1022.17
25.3535	804.895	28.7895	1036.88	25.3495	815	28.7895	1034.03
25.3618	784.942	28.7997	1064.68	25.3578	864	28.7997	1034.39
25.3702	780.152	28.8099	1082.59	25.3662	849	28.8099	1038.4
25.3786	754.872	28.8202	1090.81	25.3745	878	28.8202	1043.89
25.3869	750.14	28.8304	1082.7	25.3829	902	28.8304	1026.21
25.3953	762.331	28.8406	1083.61	25.3913	856	28.8406	1023.81
25.4036	747.657	28.8508	1084.83	25.3996	865	28.8508	1015.5
25.412	749.639	28.8611	1069.76	25.408	845	28.8611	1002.16
25.4203	760.082	28.8713	1048.02	25.4163	851	28.8713	1014.03
25.4287	776.772	28.8815	1027.95	25.4247	871	28.8815	1014.3
25.437	784.277	28.8917	1027.13	25.433	826	28.8917	1010.26
25.4454	779.056	28.902	1013.28	25.4414	864	28.902	1020.98
25.4537	754.266	28.9122	1010.3	25.4498	818	28.9122	1026.27
25.4621	743.322	28.9224	1007.56	25.4581	892	28.9224	1042.11
25.4705	718.182	28.9327	1008.77	25.4665	899	28.9327	1052.56
25.4788	684.825	28.9429	1023	25.4748	848	28.9429	1049.27
25.4872	705	28.9531	1031.7	25.4832	861	28.9531	1052.61
25.4955	682.179	28.9633	1049.91	25.4915	886	28.9633	1069.21
25.5039	691.317	28.9736	1059.27	25.4999	847	28.9736	1072.12
25.5122	712.634	28.9838	1082.04	25.5082	865	28.9838	1069.86
25.5206	709.149	28.994	1099.18	25.5166	898	28.994	1073.02
25.5289	723.263	29.0042	1118.79	25.525	825	29.0042	1074.61
25.5373	716.294	29.0145	1114.36	25.5333	834	29.0145	1093.37
25.5457	727.611	29.0247	1118.9	25.5417	822	29.0247	1103.16
25.554	701.235	29.0349	1110.42	25.55	856	29.0349	1097.85
25.5624	700.932	29.0452	1111.75	25.5584	885	29.0452	1121.11
25.5707	738.345	29.0554	1096.22	25.5667	916	29.0554	1126.33
25.5791	727.378	29.0656	1082.2	25.5751	898	29.0656	1147.45
25.5874	739.545	29.0758	1072.59	25.5834	865	29.0758	1161.76
25.5958	775.186	29.0861	1083.05	25.5918	873	29.0861	1161.7
25.6042	819.149	29.0963	1091.96	25.6001	862	29.0963	1180.4
25.6125	829.242	29.1065	1095.97	25.6085	877	29.1065	1192
25.6209	816.515	29.1168	1106.74	25.6169	859	29.1168	1196.77
25.6292	815.688	29.127	1130.5	25.6252	865	29.127	1208.46
25.6376	812.949	29.1372	1143.47	25.6336	890	29.1372	1213.37
25.6459	830.256	29.1474	1151.01	25.6419	845	29.1474	1218.45
25.6543	827.331	29.1577	1156.67	25.6503	857	29.1577	1232.8
25.6626	806.072	29.1679	1173.42	25.6586	862	29.1679	1242.23
25.671	806.818	29.1781	1184.16	25.667	896	29.1781	1242.68
25.6793	797.809	29.1884	1193.28	25.6754	909	29.1884	1249.7
25.6877	797.541	29.1986	1191.83	25.6837	930	29.1986	1254.14
25.6961	744.615	29.2088	1198.46	25.6921	873	29.2088	1262.51
25.7044	732.949	29.219	1200.29	25.7004	879	29.219	1268.75
25.7128	744.545	29.2293	1210.51	25.7088	856	29.2293	1263.85
25.7211	755	29.2395	1205.15	25.7171	835	29.2395	1266.88
25.7295	799.942	29.2497	1206.75	25.7255	856	29.2497	1274.14
25.7378	826.037	29.26	1212.08	25.7338	814	29.26	1282.7
25.7462	830.897	29.2702	1230.19	25.7422	918	29.2702	1303.14
25.7545	847.145	29.2804	1240.49	25.7506	898	29.2804	1308.08
25.7629	805.338	29.2906	1258.06	25.7589	874	29.2906	1324.22
25.7713	778.706	29.3009	1276.32	25.7673	846	29.3009	1331.88
25.7796	735.559	29.3111	1278.27	25.7756	842	29.3111	1341.27
25.788	724.138	29.3213	1271.58	25.784	848	29.3213	1359.36
25.7963	724.406	29.3316	1282.23	25.7923	893	29.3316	1366.64
25.8047	729.068	29.3418	1276.44	25.8007	836	29.3418	1366.1
25.813	748.858	29.352	1267.77	25.809	857	29.352	1358.45
25.8214	778.858	29.3622	1260.43	25.8174	864	29.3622	1347.79
25.8298	791.958	29.3725	1258.17	25.8257	893	29.3725	1326.99
25.8381	788.683	29.3827	1258.13	25.8341	848	29.3827	1319.98
25.8465	767.308	29.3929	1268.36	25.8425	881	29.3929	1303.17
25.8548	744.802	29.4032	1288.9	25.8508	883	29.4032	1289.86
25.8632	741.037	29.4134	1288.02	25.8592	847	29.4134	1270.13
25.8715	745.361	29.4236	1294.77	25.8675	841	29.4236	1251.05
25.8799	775.326	29.4338	1296.87	25.8759	910	29.4338	1230.95
25.8882	791.807	29.4441	1314.9	25.8842	848	29.4441	1233.13
25.8966	784.627	29.4543	1315.44	25.8926	871	29.4543	1224.88
25.9049	807.168	29.4645	1326	25.901	856	29.4645	1218.35
25.9133	794.277	29.4748	1313.34	25.9093	864	29.4748	1219.17
25.9217	778.566	29.485	1297	25.9177	880	29.485	1197.02
25.93	762.226	29.4952	1295.78	25.926	875	29.4952	1191.46
25.9384	753.613	29.5054	1289.46	25.9344	884	29.5054	1170.61
25.9467	758.835	29.5157	1251.59	25.9427	890	29.5157	1150.67
25.9551	760.42	29.5259	1231.18	25.9511	837	29.5259	1132
25.9634	789.359	29.5361	1217.33	25.9594	885	29.5361	1109.89
25.9718	808.007	29.5464	1198.55	25.9678	792	29.5464	1072.48
25.9801	805.198	29.5566	1194.51	25.9762	881	29.5566	1053.36
25.9885	784.697	29.5668	1187.06	25.9845	850	29.5668	1030.86
25.9969	747.424	29.577	1202.32	25.9929	926	29.577	1018.22
26.0052	710.268	29.5873	1226.98	26.0012	859	29.5873	1007.9
26.0136	700.769	29.5975	1249.98	26.0096	829	29.5975	994.609
26.0219	701.97	29.6077	1256.19	26.0179	864	29.6077	977.706
26.0303	705.175	29.618	1250.54	26.0263	836	29.618	975.446
26.0386	732.727	29.6282	1263	26.0346	875	29.6282	966.012
26.047	767.599	29.6384	1264.62	26.043	834	29.6384	953.96
26.0554	804.161	29.6486	1257.59	26.0513	856	29.6486	952.809
26.0637	836.55	29.6589	1223.62	26.0597	884	29.6589	948.764
26.0721	828.1	29.6691	1215.08	26.0681	847	29.6691	944.653
26.0804	811.154	29.6793	1193.3	26.0764	869	29.6793	938.537
26.0888	797.471	29.6896	1161.92	26.0848	860	29.6896	918.416
26.0971	837.879	29.6998	1134.03	26.0931	837	29.6998	920.694
26.1055	831.27	29.71	1109.17	26.1015	885	29.71	913.093
26.1138	843.858	29.7202	1086.15	26.1098	918	29.7202	904.213
26.1222	837.413	29.7305	1074.29	26.1182	901	29.7305	913.21
26.1305	811.981	29.7407	1068.21	26.1266	872	29.7407	907.716
26.1389	792.681	29.7509	1073	26.1349	883	29.7509	892.672
26.1473	782.622	29.7612	1085.2	26.1433	838	29.7612	911.381
26.1556	749.755	29.7714	1082.97	26.1516	876	29.7714	902.072
26.164	713.531	29.7816	1097.78	26.16	884	29.7816	899.151
26.1723	710.536	29.7918	1097.17	26.1683	877	29.7918	886.706
26.1807	742.681	29.8021	1084.7	26.1767	848	29.8021	883.541
26.189	740.256	29.8123	1071.47	26.185	858	29.8123	872.566
26.1974	771.608	29.8225	1067.4	26.1934	909	29.8225	868.685
26.2057	768.52	29.8328	1050.11	26.2018	952	29.8328	846.693
26.2141	779.114	29.843	1036.04	26.2101	893	29.843	834.984
26.2225	784.219	29.8532	1024.07	26.2185	913	29.8532	835.5
26.2308	809.394	29.8634	1013.77	26.2268	889	29.8634	834.6
26.2392	803.368	29.8737	1012.48	26.2352	949	29.8737	826.73
26.2475	800.699	29.8839	1004.27	26.2435	894	29.8839	825.523
26.2559	808.695	29.8941	984.834	26.2519	941	29.8941	828.451
26.2642	818.135	29.9043	992.64	26.2602	857	29.9043	832.541
26.2726	813.205	29.9146	998.878	26.2686	890	29.9146	829.103
26.281	801.014	29.9248	1005.16	26.2769	849	29.9248	832.524
26.2893	805.804	29.935	1013.23	26.2853	888	29.935	835.863
26.2977	794.51	29.9453	1017.04	26.2937	906	29.9453	831.542
26.306	782.11	29.9555	1013.31	26.302	873	29.9555	832.618
26.3144	785.42	29.9657	1005.94	26.3104	903	29.9657	842.227
26.3227	775.303	29.9759	1003.65	26.3187	876	29.9759	842.722
26.3311	771.678	29.9862	1007.5	26.3271	875	29.9862	831.209
26.3394	776.725	29.9964	1000.1	26.3354	909	29.9964	825.036
26.3478	783.415	30.0066	985.918	26.3438	904	30.0066	821.893
26.3561	771.748	30.0169	982.279	26.3522	856	30.0169	812.122
26.3645	757.098	30.0271	985.377	26.3605	930	30.0271	805.011
26.3729	766.259	30.0373	974.509	26.3689	910	30.0373	798.898
26.3812	753.718	30.0475	983.666	26.3772	895	30.0475	793.18
26.3896	775.524	30.0578	976.217	26.3856	876	30.0578	793.347
26.3979	772.751	30.068	964.764	26.3939	963	30.068	787.93
26.4063	771.061	30.0782	965.937	26.4023	834	30.0782	791.379
26.4146	757.576	30.0885	972.029	26.4106	895	30.0885	793.266
26.423	778.753	30.0987	967.303	26.419	856	30.0987	786.669
26.4314	776.632	30.1089	968.98	26.4274	926	30.1089	788.362
26.4397	764.58	30.1191	957.377	26.4357	854	30.1191	777.822
26.4481	752.11	30.1294	957.225	26.4441	892	30.1294	772.007
26.4564	765.35	30.1396	954.393	26.4524	835	30.1396	766.775
26.4648	795.688	30.1498	947.354	26.4608	867	30.1498	754.878
26.4731	817.179	30.16	940.692	26.4691	892	30.16	755.735
26.4815	793.112	30.1703	944.928	26.4775	893	30.1703	758.983
26.4898	789.476	30.1805	959.261	26.4858	922	30.1805	755.684
26.4982	798.846	30.1907	967.05	26.4942	936	30.1907	738.574
26.5066	795.303	30.201	966.535	26.5026	919	30.201	755.383
26.5149	764.534	30.2112	963.586	26.5109	886	30.2112	758.575
26.5233	759.662	30.2214	970.151	26.5193	837	30.2214	760.529
26.5316	747.098	30.2316	976.264	26.5276	891	30.2316	765.748
26.54	772.925	30.2419	974.833	26.536	892	30.2419	767.502
26.5483	775.268	30.2521	969.941	26.5443	864	30.2521	762.067
26.5567	787.238	30.2623	959.691	26.5527	901	30.2623	757.545
26.565	790.618	30.2726	956.02	26.5611	923	30.2726	753.366
26.5734	816.655	30.2828	950.322	26.5694	916	30.2828	752
26.5818	855.186	30.293	951.601	26.5778	917	30.293	746.403
26.5901	838.45	30.3032	942.99	26.5861	900	30.3032	745.855
26.5985	827.552	30.3135	942.814	26.5945	874	30.3135	750.53
26.6068	827.424	30.3237	935.935	26.6028	933	30.3237	737.81
26.6152	785.105	30.3339	933.283	26.6112	957	30.3339	742.668
26.6235	785.699	30.3442	930.542	26.6195	891	30.3442	757.62
26.6319	756.247	30.3544	932.809	26.6279	891	30.3544	753.871
26.6403	781.096	30.3646	926.738	26.6363	908	30.3646	755.129
26.6486	803.928	30.3748	920.6	26.6446	827	30.3748	751.679
26.657	811.795	30.3851	925.154	26.653	920	30.3851	748.903
26.6653	853.893	30.3953	923.728	26.6613	958	30.3953	754.718
26.6737	854.441	30.4055	915.36	26.6697	878	30.4055	754.534
26.682	828.846	30.4158	906.985	26.678	919	30.4158	748.378
26.6904	825.385	30.426	915.992	26.6864	953	30.426	741.293
[truncated: 6,380 more rows]
