# Supplementary material for: Realizing four-electron conversion chemistry for all-solid-state Li||I2 batteries at room temperature
Source: Nat Commun. 2025 Feb 18;16:1723. doi: 10.1038/s41467-025-56932-5 (PMC11836363; doi:10.1038/s41467-025-56932-5)
Supplement: Supplementary file 5 — Source Data [file 41467_2025_56932_MOESM5_ESM.zip › SI/Supplementary Figure 10.xlsx]

## Sheet: Sheet1
1st		2nd
Voltage (V)	Specific capacity (mAh g-1)	Voltage (V)	Specific capacity (mAh g-1)
2.6153	0.26316	3.2626	0
2.6112	0.46053	3.2798	0.19737
2.609	0.72368	3.2727	0.46053
2.6071	0.92105	3.2675	0.65789
2.6042	1.18421	3.2626	0.92105
2.6031	1.38158	3.2582	1.11842
2.6012	1.64474	3.2537	1.38158
2.5986	1.90789	3.2493	1.57895
2.5967	2.10526	3.2437	1.84211
2.596	2.36842	3.2418	2.03947
2.5949	2.56579	3.2359	2.30263
2.593	2.82895	3.231	2.5
2.5908	3.09211	3.2266	2.76316
2.59	3.28947	3.2221	2.96053
2.5897	3.55263	3.2188	3.15789
2.5871	3.75	3.2124	3.42105
2.5871	4.01316	3.208	3.61842
2.5852	4.21053	3.202	3.88158
2.5841	4.47368	3.2001	4.14474
2.5826	4.73684	3.1961	4.34211
2.5807	4.93421	3.1886	4.53947
2.58	5.19737	3.1864	4.80263
2.5781	5.39474	3.1834	5
2.5774	5.65789	3.1801	5.26316
2.5766	5.85526	3.1786	5.46053
2.5751	6.11842	3.1752	5.72368
2.5751	6.38158	3.1745	5.92105
2.5733	6.57895	3.17	6.18421
2.5714	6.84211	3.1682	6.38158
2.5711	7.03947	3.1682	6.64474
2.5707	7.30263	3.1674	6.84211
2.5681	7.56579	3.1659	7.03947
2.567	7.76316	3.1644	7.30263
2.5658	8.02632	3.1626	7.5
2.5658	8.22368	3.1622	7.76316
2.5644	8.48684	3.1626	7.96053
2.5636	8.68421	3.1592	8.22368
2.5625	8.94737	3.1589	8.42105
2.5606	9.21053	3.1577	8.68421
2.5595	9.40789	3.157	8.88158
2.5595	9.67105	3.1563	9.14474
2.5584	9.86842	3.1555	9.34211
2.5577	10.1316	3.1555	9.60526
2.5558	10.329	3.1566	9.80263
2.5554	10.5921	3.1548	10.0658
2.5536	10.8553	3.1529	10.2632
2.5532	11.0526	3.1522	10.5263
2.5525	11.3158	3.1514	10.7237
2.5506	11.5132	3.1499	10.9868
2.5502	11.7763	3.1496	11.1842
2.5484	12.0395	3.1503	11.4474
2.5476	12.2368	3.1496	11.6447
2.5461	12.5	3.1492	11.9079
2.5461	12.6974	3.1462	12.1053
2.5446	12.9605	3.1469	12.3684
2.5428	13.1579	3.1455	12.5658
2.5424	13.421	3.1443	12.829
2.5417	13.6842	3.1443	13.0263
2.5409	13.8816	3.1432	13.2895
2.5398	14.1447	3.1429	13.4868
2.5391	14.3421	3.1417	13.75
2.5394	14.6053	3.1417	14.0132
2.5383	14.8026	3.1421	14.2105
2.5361	15.0658	3.1429	14.4737
2.535	15.329	3.141	14.671
2.5339	15.5263	3.1399	14.9342
2.5342	15.7895	3.1399	15.1316
2.5331	15.9868	3.1373	15.3947
2.5324	16.25	3.1376	15.5921
2.532	16.5132	3.1391	15.8553
2.5316	16.7105	3.1365	16.0526
2.5313	16.9737	3.1362	16.3158
2.5279	17.1711	3.1369	16.5789
2.5279	17.4342	3.1365	16.7763
2.5275	17.6316	3.1358	17.0395
2.5268	17.8947	3.1354	17.2368
2.526	18.0921	3.1354	17.5
2.5253	18.3553	3.135	17.6974
2.5246	18.6184	3.1358	17.9605
2.5231	18.8158	3.1336	18.1579
2.5231	19.0789	3.1343	18.4211
2.5219	19.2763	3.1336	18.6184
2.5219	19.5395	3.1321	18.8158
2.5201	19.7368	3.1321	19.0789
2.5193	20	3.1336	19.2763
2.5182	20.2632	3.1306	19.5395
2.5179	20.4605	3.1313	19.7368
2.516	20.7237	3.1328	20
2.5149	20.9211	3.1295	20.1974
2.5149	21.1842	3.1291	20.4605
2.5145	21.3816	3.1283	20.6579
2.5141	21.6447	3.1291	20.9211
2.5141	21.9079	3.1291	21.1184
2.5134	22.1053	3.1287	21.3816
2.5123	22.3684	3.128	21.5789
2.5108	22.5658	3.128	21.8421
2.5104	22.8289	3.1276	22.0395
2.5097	23.0263	3.1261	22.3026
2.5089	23.2895	3.125	22.5
2.5071	23.5526	3.1239	22.7632
2.5071	23.75	3.1235	22.9605
2.5063	24.0132	3.1235	23.2237
2.5052	24.2105	3.1235	23.4211
2.5052	24.4737	3.1231	23.6842
2.5026	24.6711	3.1231	23.8816
2.5033	24.9342	3.1235	24.1447
2.5026	25.1974	3.1231	24.3421
2.5026	25.3947	3.1243	24.6053
2.5022	25.6579	3.1235	24.8026
2.5007	25.8553	3.1224	25.0658
2.5004	26.1184	3.1198	25.2632
2.4996	26.3158	3.119	25.5263
2.5	26.5789	3.1187	25.7237
2.4989	26.8421	3.1187	25.9868
2.4981	27.0395	3.1187	26.1842
2.4974	27.3026	3.1172	26.3816
2.4959	27.5	3.1168	26.6447
2.4952	27.7632	3.1187	26.8421
2.4952	28.0263	3.1168	27.1053
2.494	28.2237	3.1168	27.3026
2.4937	28.4868	3.1164	27.5658
2.4929	28.6842	3.1179	27.7632
2.4922	28.9474	3.1157	28.0263
2.49	29.1447	3.115	28.2237
2.49	29.4079	3.115	28.4868
2.4896	29.6711	3.1146	28.6842
2.4896	29.8684	3.1142	28.9474
2.4896	30.1316	3.1138	29.1447
2.4896	30.3289	3.1127	29.4079
2.4888	30.5921	3.1116	29.6053
2.4874	30.7895	3.1127	29.8684
2.4866	31.0526	3.1109	30.0658
2.4855	31.3158	3.1109	30.3289
2.4847	31.5132	3.1101	30.5263
2.4859	31.7763	3.1094	30.7895
2.4829	31.9737	3.1094	30.9868
2.4833	32.2368	3.1094	31.1842
2.4829	32.4342	3.1094	31.4474
2.4829	32.6974	3.1086	31.6447
2.4833	32.9605	3.1068	31.9079
2.4833	33.1579	3.1083	32.1053
2.4818	33.4211	3.106	32.3684
2.4814	33.6184	3.1057	32.5658
2.4807	33.8816	3.1075	32.8289
2.481	34.0789	3.1057	33.0263
2.4792	34.3421	3.1053	33.2895
2.4784	34.5395	3.1049	33.4868
2.4784	34.8026	3.1045	33.75
2.4781	35.0658	3.1038	33.9474
2.4769	35.2632	3.1034	34.2105
2.4769	35.5263	3.1034	34.4079
2.4766	35.7237	3.1027	34.6711
2.4762	35.9868	3.1049	34.8684
2.4758	36.1842	3.1049	35.1316
2.4747	36.4474	3.1019	35.3289
2.474	36.7105	3.1019	35.5921
2.4743	36.9079	3.1016	35.7895
2.4732	37.1711	3.1004	36.0526
2.4725	37.3684	3.1019	36.25
2.4721	37.6316	3.1001	36.5132
2.4717	37.8947	3.1001	36.7105
2.4706	38.0921	3.0975	36.9737
2.4699	38.3553	3.0967	37.1711
2.4706	38.5526	3.0997	37.4342
2.4695	38.8158	3.0975	37.6316
2.4695	39.0132	3.0967	37.8947
2.4691	39.2763	3.0956	38.0921
2.4684	39.5395	3.0956	38.2895
2.4676	39.7368	3.0952	38.5526
2.4676	40	3.096	38.75
2.4661	40.1974	3.0978	39.0132
2.4661	40.4605	3.0956	39.2105
2.4647	40.6579	3.0941	39.4737
2.4647	40.9211	3.0926	39.6711
2.4639	41.1842	3.0926	39.9342
2.4635	41.3816	3.0923	40.1316
2.4635	41.6447	3.0938	40.3947
2.4635	41.8421	3.0923	40.5921
2.4632	42.1053	3.0919	40.8553
2.4628	42.3026	3.0911	41.0526
2.4617	42.5658	3.0908	41.25
2.4613	42.8289	3.0908	41.5132
2.4609	43.0263	3.0908	41.7105
2.4598	43.2895	3.0904	41.9737
2.4598	43.4868	3.0897	42.1711
2.458	43.75	3.0878	42.4342
2.4594	43.9474	3.0882	42.6316
2.458	44.2105	3.0874	42.8289
2.4572	44.4737	3.0856	43.0921
2.4565	44.6711	3.0863	43.2895
2.4565	44.9342	3.0859	43.5526
2.4557	45.1316	3.0852	43.75
2.4554	45.3947	3.0852	44.0132
2.455	45.5921	3.0852	44.2105
2.4542	45.8553	3.0844	44.4737
2.4531	46.1184	3.0844	44.6711
2.4528	46.3158	3.0837	44.8684
2.4528	46.5789	3.0818	45.1316
2.4524	46.7763	3.0815	45.3289
2.452	47.0395	3.0826	45.5921
2.4513	47.2368	3.08	45.7895
2.4509	47.5	3.0796	46.0526
2.4509	47.7632	3.0807	46.3158
2.4501	47.9605	3.08	46.5132
2.4487	48.2237	3.0789	46.7763
2.4487	48.4211	3.0785	46.9737
2.4475	48.6842	3.08	47.2368
2.4468	48.9474	3.0781	47.4342
2.4472	49.1447	3.0778	47.6974
2.4461	49.4079	3.0774	47.8947
2.4457	49.6053	3.0751	48.1579
2.4461	49.8684	3.0755	48.3553
2.4453	50.0658	3.0748	48.6184
2.4453	50.3289	3.0729	48.8158
2.4435	50.5921	3.0722	49.0789
2.4435	50.7895	3.0725	49.2763
2.4435	51.0526	3.0722	49.5395
2.4427	51.25	3.0714	49.7368
2.4412	51.5132	3.0714	50
2.4408	51.7105	3.0707	50.1974
2.4405	51.9737	3.0729	50.4605
2.4397	52.2368	3.0729	50.6579
2.4386	52.4342	3.0707	50.9211
2.439	52.6974	3.0707	51.1842
2.4382	52.8947	3.0696	51.3816
2.4379	53.1579	3.0681	51.6447
2.439	53.3553	3.0677	51.8421
2.4386	53.6184	3.0688	52.1053
2.4371	53.8816	3.0666	52.3026
2.4356	54.0789	3.0658	52.5658
2.4353	54.3421	3.0677	52.7632
2.4349	54.5395	3.0658	53.0263
2.4345	54.8026	3.0651	53.2237
2.4334	55.0658	3.0655	53.4868
2.4334	55.2632	3.0647	53.6842
2.4334	55.5263	3.064	53.8816
2.4319	55.7237	3.0632	54.1447
2.433	55.9868	3.0621	54.3421
2.4301	56.1842	3.061	54.6053
2.4312	56.4474	3.0603	54.8026
2.4293	56.7105	3.0618	55.0658
2.4293	56.9079	3.0595	55.2632
2.4286	57.1711	3.0592	55.5263
2.4267	57.3684	3.0592	55.7237
2.4267	57.6316	3.0588	55.9868
2.426	57.8947	3.0584	56.1842
2.4263	58.0921	3.058	56.4474
2.4263	58.3553	3.0554	56.6447
2.4252	58.5526	3.0562	56.9079
2.4241	58.8158	3.0539	57.1053
2.423	59.0132	3.0539	57.3684
2.4226	59.2763	3.0539	57.5658
2.4219	59.5395	3.0532	57.8289
2.4219	59.7368	3.0525	58.0263
2.4196	60	3.0528	58.2895
2.4189	60.1974	3.0517	58.4868
2.4204	60.4605	3.0517	58.75
2.4193	60.6579	3.0513	58.9474
2.4193	60.9211	3.0517	59.2105
2.4185	61.1842	3.0484	59.4079
2.4182	61.3816	3.0484	59.6711
2.4178	61.6447	3.048	59.8684
2.417	61.8421	3.0469	60.1316
2.4159	62.1053	3.0491	60.3289
2.4156	62.3026	3.0484	60.5921
2.4144	62.5658	3.0469	60.7895
2.4137	62.8289	3.0465	61.0526
2.4129	63.0263	3.0461	61.25
2.4122	63.2895	3.0443	61.5132
2.4122	63.4868	3.0446	61.7105
2.4111	63.75	3.042	61.9737
2.4107	64.0132	3.0432	62.1711
2.4089	64.2105	3.0413	62.4342
2.4085	64.4737	3.0409	62.6316
2.4074	64.671	3.0424	62.8947
2.407	64.9342	3.0406	63.0921
2.407	65.1316	3.0406	63.3553
2.407	65.3947	3.0398	63.5526
2.4055	65.6579	3.0387	63.8158
2.4051	65.8553	3.0387	64.0132
2.4044	66.1184	3.0368	64.2763
2.4033	66.3158	3.0372	64.4737
2.4033	66.579	3.0361	64.7368
2.4014	66.7763	3.0346	64.9342
2.401	67.0395	3.035	65.1974
2.3996	67.3026	3.0342	65.3947
2.3996	67.5	3.0324	65.6579
2.4003	67.7632	3.0316	65.8553
2.3996	67.9605	3.0313	66.1184
2.3984	68.2237	3.0298	66.3158
2.3973	68.421	3.0301	66.579
2.3969	68.6842	3.0294	66.7763
2.3962	68.9474	3.0279	67.0395
2.3958	69.1447	3.0275	67.2368
2.3943	69.4079	3.0279	67.5
2.3936	69.6053	3.0272	67.6974
2.3932	69.8684	3.0268	67.9605
2.3925	70.1316	3.0264	68.1579
2.391	70.329	3.0231	68.3553
2.3899	70.5921	3.0227	68.6184
2.3899	70.7895	3.0212	68.8158
2.3888	71.0526	3.0216	69.079
2.3888	71.25	3.0216	69.2763
2.3876	71.5132	3.0212	69.5395
2.3869	71.7763	3.0219	69.7368
2.3854	71.9737	3.0205	70
2.3854	72.2368	3.0186	70.1974
2.3843	72.4342	3.0179	70.4605
2.3843	72.6974	3.0171	70.6579
2.385	72.8947	3.0164	70.921
2.3836	73.1579	3.0153	71.1184
2.3817	73.421	3.0145	71.3816
2.3806	73.6184	3.0138	71.579
2.3817	73.8816	3.0138	71.8421
2.3791	74.079	3.0115	72.0395
2.378	74.3421	3.0112	72.3026
2.378	74.6053	3.01	72.5
2.3765	74.8026	3.0093	72.7632
2.3761	75.0658	3.0082	72.9605
2.3757	75.2632	3.0089	73.2237
2.3731	75.5263	3.0078	73.421
2.3735	75.7237	3.0074	73.6842
2.3728	75.9868	3.0071	73.8816
2.3717	76.25	3.0063	74.1447
2.3709	76.4474	3.0037	74.3421
2.3698	76.7105	3.0033	74.6053
2.369	76.9079	3.0041	74.8026
2.3683	77.171	3.0015	75.0658
2.3683	77.3684	3.0015	75.2632
2.3672	77.6316	2.9993	75.4605
2.3653	77.829	2.9981	75.7237
2.3642	78.0921	2.9981	75.921
2.3631	78.3553	2.9967	76.1842
2.3635	78.5526	2.9959	76.3816
2.3624	78.8158	2.9959	76.6447
2.3616	79.0132	2.9944	76.8421
2.3609	79.2763	2.9937	77.1053
2.3605	79.4737	2.9918	77.3026
2.3594	79.7368	2.9926	77.5658
2.3586	80	2.9896	77.7632
2.3568	80.1974	2.9896	78.0263
2.3564	80.4605	2.9892	78.2237
2.3553	80.6579	2.9881	78.4868
2.3545	80.921	2.9855	78.6842
2.3545	81.1184	2.9855	78.9474
2.3531	81.3816	2.984	79.1447
2.3504	81.6447	2.9833	79.4079
2.3501	81.8421	2.9825	79.6053
2.349	82.1053	2.9814	79.8684
2.3486	82.3026	2.9795	80.1316
2.3475	82.5658	2.9792	80.329
2.3482	82.7632	2.9773	80.5921
2.3464	83.0263	2.9754	80.7895
2.3441	83.2895	2.9754	81.0526
2.3441	83.4868	2.9743	81.25
2.3426	83.75	2.9736	81.5132
2.3423	83.9474	2.9732	81.7105
2.3411	84.2105	2.971	81.9737
2.34	84.4079	2.9706	82.2368
2.3393	84.671	2.9706	82.4342
2.3385	84.9342	2.9669	82.6974
2.3367	85.1316	2.9654	82.8947
2.3371	85.3947	2.9647	83.1579
2.3367	85.5921	2.9643	83.3553
2.3344	85.8553	2.9639	83.6184
2.3341	86.0526	2.9628	83.8816
2.3333	86.3158	2.9598	84.079
2.3315	86.579	2.958	84.3421
2.3307	86.7763	2.9572	84.5395
2.33	87.0395	2.9565	84.8026
2.3285	87.2368	2.9554	85.0658
2.3281	87.5	2.952	85.2632
2.327	87.6974	2.952	85.5263
2.3266	87.9605	2.9505	85.7237
2.3244	88.2237	2.9498	85.9868
2.3233	88.421	2.9494	86.1842
2.3225	88.6842	2.9464	86.4474
2.3214	88.8816	2.9446	86.6447
2.3203	89.1447	2.9438	86.9079
2.3185	89.3421	2.9438	87.1053
2.3185	89.6053	2.9401	87.3684
2.3177	89.8026	2.9386	87.5658
2.3151	90.0658	2.9371	87.829
2.3136	90.329	2.9364	88.0263
2.3129	90.5263	2.9349	88.2895
2.3121	90.7895	2.933	88.4868
2.3125	90.9868	2.9327	88.75
2.311	91.25	2.9301	88.9474
2.3092	91.4474	2.9282	89.2105
2.3073	91.7105	2.9263	89.4079
2.3058	91.9737	2.9263	89.671
2.3047	92.171	2.9222	89.8684
2.3036	92.4342	2.9211	90.1316
2.3017	92.6316	2.9208	90.329
2.3017	92.8947	2.9185	90.5921
2.2999	93.0921	2.9159	90.7895
2.2995	93.3553	2.9152	91.0526
2.2984	93.5526	2.9129	91.25
2.2972	93.8158	2.9115	91.5132
2.295	94.079	2.9096	91.7105
2.2935	94.2763	2.9074	91.9737
2.2928	94.5395	2.9066	92.171
2.292	94.7368	2.9033	92.4342
2.2913	95	2.901	92.6316
2.2891	95.1974	2.8988	92.8947
2.2891	95.4605	2.8966	93.0921
2.2879	95.7237	2.8951	93.3553
2.285	95.921	2.894	93.5526
2.2835	96.1842	2.8903	93.8158
2.2831	96.3816	2.888	94.0132
2.2813	96.6447	2.888	94.2763
2.2794	96.8421	2.8847	94.4737
2.2783	97.1053	2.8813	94.7368
2.2764	97.3684	2.881	94.9342
2.2753	97.5658	2.8783	95.1974
2.2738	97.829	2.8769	95.3947
2.2727	98.0263	2.8746	95.6579
2.2719	98.2895	2.872	95.921
2.269	98.4868	2.8705	96.1184
2.2671	98.75	2.8676	96.3816
2.2656	99.0132	2.8646	96.579
2.263	99.2105	2.8635	96.8421
2.2615	99.4737	2.8605	97.0395
2.2597	99.671	2.8579	97.3026
2.2578	99.9342	2.8575	97.5
2.2563	100.132	2.8531	97.7632
2.2545	100.395	2.8512	97.9605
2.2537	100.658	2.8497	98.2237
2.2504	100.855	2.8452	98.421
2.2489	101.118	2.843	98.6842
2.2474	101.316	2.8385	98.8816
2.244	101.579	2.8378	99.1447
2.2426	101.776	2.8352	99.3421
2.2403	102.039	2.8337	99.6053
2.2381	102.303	2.8292	99.8026
2.2355	102.5	2.8259	100
2.234	102.763	2.824	100.263
2.2299	102.961	2.8222	100.461
2.2288	103.224	2.8188	100.724
2.2262	103.421	2.8155	100.921
2.2225	103.684	2.8121	101.184
2.2202	103.882	2.8095	101.382
2.218	104.145	2.8077	101.645
2.2143	104.408	2.8039	101.842
2.2098	104.605	2.801	102.105
2.2068	104.868	2.7976	102.303
2.2054	105.066	2.7943	102.566
2.2005	105.329	2.7906	102.763
2.1983	105.526	2.7883	103.026
2.1942	105.789	2.7853	103.224
2.1923	106.053	2.782	103.487
2.1864	106.25	2.7783	103.75
2.1838	106.513	2.7749	103.947
2.1789	106.711	2.7719	104.145
2.1745	106.974	2.7667	104.408
2.1711	107.171	2.7649	104.605
2.167	107.434	2.7604	104.868
2.1618	107.632	2.7574	105.066
2.1585	107.895	2.7537	105.329
2.1544	108.158	2.7507	105.526
2.1484	108.355	2.7485	105.789
2.1458	108.618	2.7429	105.987
2.1417	108.816	2.7396	106.25
2.138	109.079	2.7366	106.513
2.1332	109.276	2.7314	106.711
2.1283	109.539	2.7281	106.974
2.1235	109.737	2.7251	107.171
2.1187	110	2.7228	107.434
2.1142	110.263	2.7188	107.632
2.1094	110.461	2.7173	107.895
2.1068	110.724	2.7135	108.092
2.1023	110.921	2.7102	108.355
2.0978	111.184	2.7072	108.553
2.0923	111.382	2.7039	108.816
2.0893	111.645	2.7005	109.013
2.0852	111.842	2.6979	109.276
2.0826	112.105	2.6949	109.474
2.0781	112.303	2.6931	109.737
2.0733	112.566	2.6901	109.934
2.0685	112.829	2.6864	110.197
2.0666	113.026	2.6853	110.395
2.0647	113.289	2.6823	110.658
2.058	113.487	2.6801	110.855
2.0562	113.75	2.6789	111.118
2.051	113.947	2.6745	111.316
2.0465	114.211	2.6726	111.579
2.0446	114.408	2.6719	111.776
2.0409	114.671	2.6696	112.039
2.0376	114.868	2.6682	112.237
2.0339	115.132	2.6652	112.5
2.0301	115.329	2.6615	112.697
2.0279	115.592	2.6607	112.961
2.0246	115.855	2.6577	113.158
2.0216	116.053	2.6563	113.421
2.0186	116.316	2.654	113.618
2.016	116.513	2.6525	113.882
2.013	116.776	2.6496	114.079
2.0089	116.974	2.6488	114.342
2.006	117.237	2.6466	114.539
2.0026	117.434	2.6443	114.803
2.0015	117.697	2.6436	115.066
1.9996	117.895	2.6414	115.263
1.9959	118.158	2.6399	115.526
1.9937	118.355	2.6388	115.724
1.9888	118.618	2.6365	115.987
1.9874	118.882	2.6365	116.184
1.9847	119.079	2.6339	116.447
1.9833	119.342	2.6328	116.711
1.9807	119.539	2.6306	116.908
1.9784	119.803	2.6283	117.171
1.9751	120	2.6254	117.368
1.9728	120.263	2.6243	117.632
1.9702	120.461	2.6235	117.829
1.9691	120.724	2.6224	118.092
1.9661	120.921	2.6224	118.355
1.9639	121.184	2.6209	118.553
1.9613	121.447	2.6183	118.816
1.9583	121.645	2.6161	119.013
1.9565	121.908	2.6161	119.276
1.9546	122.105	2.6127	119.474
1.952	122.368	2.6124	119.737
1.9509	122.566	2.6109	119.934
1.9487	122.829	2.6097	120.197
1.9446	123.092	2.6086	120.461
1.9442	123.289	2.6071	120.658
1.9408	123.553	2.606	120.921
1.939	123.75	2.6045	121.118
1.9379	124.013	2.6031	121.382
1.9349	124.211	2.6019	121.579
1.9345	124.474	2.6008	121.842
1.9323	124.737	2.5997	122.039
1.9297	124.934	2.5986	122.303
1.9297	125.197	2.5967	122.5
1.926	125.395	2.5956	122.763
1.9241	125.658	2.5941	122.961
1.9234	125.855	2.593	123.224
1.9208	126.118	2.5919	123.487
1.9189	126.316	2.5908	123.684
1.9174	126.579	2.59	123.947
1.9152	126.842	2.5893	124.145
1.9133	127.039	2.5871	124.408
1.9115	127.303	2.5859	124.605
1.9085	127.5	2.5856	124.868
1.9081	127.763	2.5841	125.066
1.9066	127.961	2.5833	125.329
1.9063	128.224	2.5818	125.526
1.9044	128.487	2.5811	125.789
1.9022	128.684	2.5804	125.987
1.9007	128.947	2.5796	126.25
1.8992	129.145	2.5781	126.447
1.8969	129.408	2.5781	126.711
1.8966	129.605	2.5759	126.908
1.8951	129.868	2.5755	127.171
1.894	130.132	2.5744	127.368
1.8929	130.329	2.5729	127.632
1.8899	130.592	2.5714	127.829
1.8888	130.789	2.5707	128.092
1.888	131.053	2.5707	128.355
1.8865	131.25	2.5688	128.553
1.885	131.513	2.5681	128.816
1.8832	131.711	2.5673	129.013
1.8821	131.974	2.5655	129.276
1.8806	132.237	2.5655	129.474
1.8787	132.434	2.5644	129.671
1.8783	132.697	2.5629	129.934
1.8761	132.895	2.5625	130.132
1.8739	133.158	2.5606	130.395
1.8731	133.355	2.5599	130.592
1.872	133.618	2.5606	130.855
1.8694	133.882	2.5592	131.053
1.8694	134.079	2.5584	131.316
1.8694	134.342	2.5569	131.513
1.8664	134.539	2.5554	131.776
1.8657	134.803	2.5547	131.974
1.8646	135	2.5536	132.237
1.8627	135.263	2.5528	132.434
1.8609	135.526	2.5525	132.632
1.8609	135.724	2.5513	132.895
1.8579	135.987	2.5499	133.092
1.8571	136.184	2.5491	133.355
1.8557	136.447	2.5484	133.553
1.8553	136.645	2.5487	133.816
1.8542	136.908	2.5458	134.013
1.8534	137.105	2.5469	134.276
1.8519	137.368	2.5432	134.474
1.8504	137.566	2.5432	134.671
1.8497	137.829	2.542	134.934
1.8482	138.026	2.542	135.132
1.8464	138.289	2.5413	135.395
1.8441	138.553	2.5417	135.592
1.8434	138.75	2.5394	135.855
1.8423	139.013	2.5387	136.053
1.8404	139.211	2.5394	136.316
1.8385	139.474	2.5383	136.513
1.8378	139.671	2.5357	136.776
1.8371	139.934	2.5346	136.974
1.8359	140.132	2.5339	137.171
1.8337	140.395	2.5346	137.434
1.8337	140.658	2.5339	137.632
1.8311	140.855	2.532	137.895
1.83	141.118	2.532	138.092
1.8292	141.316	2.5327	138.355
1.8266	141.579	2.5294	138.553
1.8274	141.776	2.529	138.75
1.8248	142.039	2.5279	139.013
1.8233	142.237	2.5275	139.211
1.8222	142.5	2.5268	139.474
1.8199	142.763	2.5264	139.671
1.8196	142.961	2.5264	139.934
1.8177	143.224	2.5238	140.132
1.8155	143.421	2.5238	140.329
1.8158	143.684	2.5223	140.592
1.8129	143.882	2.5212	140.789
1.8132	144.145	2.5216	141.053
1.811	144.342	2.5201	141.25
1.8103	144.605	2.5193	141.513
1.808	144.868	2.519	141.711
1.8073	145.066	2.5179	141.908
1.8058	145.329	2.5164	142.171
1.8047	145.526	2.516	142.368
1.8039	145.789	2.5145	142.632
1.8017	145.987	2.5149	142.829
1.8013	146.25	2.5141	143.026
1.7987	146.513	2.513	143.289
1.7984	146.711	2.5123	143.487
1.7958	146.974	2.5119	143.75
1.7958	147.171	2.5108	143.947
1.7954	147.434	2.5093	144.211
1.7932	147.632	2.5097	144.408
1.792	147.895	2.5078	144.671
1.7917	148.092	2.5071	144.868
1.7898	148.355	2.5067	145.066
1.7894	148.618	2.506	145.329
1.7887	148.816	2.5048	145.526
1.7876	149.079	2.5045	145.789
1.7868	149.276	2.5019	145.987
1.7872	149.539	2.5019	146.25
1.7865	149.737	2.5022	146.447
1.7857	150	2.5022	146.645
1.785	150.197	2.5004	146.908
1.7842	150.461	2.4996	147.105
1.7831	150.658	2.5	147.368
1.7831	150.921	2.4996	147.566
1.7831	151.184	2.4985	147.829
1.782	151.382	2.4974	148.026
1.7813	151.645	2.4952	148.289
1.7805	151.842	2.4952	148.487
1.7805	152.105	2.494	148.75
1.7805	152.303	2.494	148.947
1.7805	152.566	2.4922	149.211
1.7798	152.763	2.49	149.408
1.7794	153.026	2.4896	149.671
1.7775	153.289	2.49	149.934
1.776	153.487	2.4896	150.132
1.7753	153.75	2.4885	150.395
1.7746	153.947	2.4881	150.592
1.7738	154.211	2.4874	150.855
1.7742	154.408	2.4866	151.053
1.7727	154.671	2.4833	151.316
1.7719	154.934	2.4825	151.579
1.7712	155.132	2.4829	151.776
1.7701	155.395	2.4844	152.039
1.769	155.592	2.4821	152.237
1.7679	155.855	2.4821	152.5
1.7664	156.053	2.4818	152.697
1.7664	156.316	2.4803	152.961
1.7649	156.579	2.4795	153.158
1.7634	156.776	2.4777	153.421
1.7626	157.039	2.4773	153.684
1.7604	157.237	2.4769	153.882
1.7593	157.5	2.4762	154.145
1.7589	157.697	2.4754	154.342
1.7571	157.961	2.4754	154.605
1.7574	158.158	2.474	154.803
1.7545	158.421	2.4743	155.066
1.7541	158.684	2.4732	155.329
1.7526	158.882	2.4725	155.526
1.7515	159.145	2.471	155.724
1.7504	159.342	2.4706	155.987
1.7485	159.605	2.471	156.184
1.7478	159.803	2.4714	156.447
1.7474	160.066	2.4688	156.645
1.7455	160.263	2.4688	156.908
1.7448	160.526	2.468	157.105
1.7437	160.789	2.4669	157.303
1.7411	160.987	2.4665	157.566
1.7407	161.25	2.4654	157.763
1.7388	161.447	2.4643	158.026
1.7388	161.711	2.4643	158.224
1.7374	161.908	2.4639	158.487
1.7366	162.171	2.4632	158.684
1.7359	162.434	2.4624	158.882
1.7336	162.632	2.4624	159.145
1.7325	162.895	2.4617	159.342
1.7318	163.092	2.4609	159.605
1.7303	163.355	2.4602	159.803
1.7292	163.553	2.4591	160.066
1.7273	163.816	2.458	160.263
1.7262	164.079	2.4576	160.461
1.7258	164.276	2.4568	160.724
1.724	164.539	2.4565	160.921
1.7228	164.737	2.4554	161.184
1.7228	165	2.4554	161.382
1.7225	165.197	2.4539	161.645
1.721	165.461	2.452	161.842
1.7202	165.658	2.4539	162.039
1.718	165.921	2.4528	162.303
1.7169	166.184	2.452	162.5
1.7169	166.382	2.4513	162.763
1.7154	166.645	2.4509	162.961
1.715	166.842	2.4494	163.224
1.7132	167.105	2.449	163.421
1.7113	167.303	2.4472	163.684
1.7113	167.566	2.4475	163.882
1.7106	167.763	2.4461	164.079
1.7087	168.026	2.4457	164.342
1.7083	168.224	2.4457	164.539
1.7068	168.487	2.4464	164.803
1.7065	168.75	2.4442	165
1.7046	168.947	2.4435	165.263
1.7035	169.211	2.4431	165.461
1.7024	169.408	2.4431	165.658
1.6998	169.671	2.4412	165.921
1.6994	169.868	2.4408	166.118
1.6987	170.132	2.4397	166.382
1.6972	170.395	2.4386	166.579
1.6968	170.592	2.4382	166.842
1.6949	170.855	2.439	167.039
1.6935	171.053	2.4386	167.303
1.6927	171.316	2.4382	167.5
1.6916	171.513	2.4382	167.697
1.6905	171.776	2.4353	167.961
1.6897	172.039	2.436	168.158
1.6886	172.237	2.4353	168.421
1.6886	172.5	2.4342	168.618
1.6882	172.697	2.4345	168.882
1.6853	172.961	2.4323	169.079
1.6853	173.158	2.4315	169.342
1.6827	173.421	2.4319	169.539
1.6815	173.618	2.4308	169.737
1.6815	173.882	2.4293	170
1.6797	174.145	2.4289	170.197
1.6793	174.342	2.4282	170.461
1.6767	174.605	2.4267	170.658
1.676	174.803	2.426	170.921
1.6756	175.066	2.426	171.118
1.6752	175.263	2.426	171.382
1.673	175.526	2.4256	171.579
1.6726	175.789	2.4241	171.842
1.6704	175.987	2.4237	172.039
1.6722	176.25	2.423	172.237
1.6696	176.447	2.4219	172.5
1.6685	176.711	2.4208	172.697
1.667	176.908	2.4204	172.961
1.6656	177.171	2.4193	173.158
1.6656	177.434	2.4189	173.421
1.6656	177.632	2.4189	173.618
1.6629	177.895	2.4182	173.816
1.6618	178.092	2.4185	174.079
1.6603	178.355	2.4174	174.276
1.6592	178.553	2.4178	174.539
1.6589	178.816	2.4159	174.737
1.6589	179.079	2.4148	175
1.6566	179.276	2.4141	175.197
1.657	179.539	2.4129	175.461
1.6551	179.737	2.4129	175.658
1.6533	180	2.4122	175.855
1.6525	180.197	2.4115	176.118
1.6529	180.461	2.4115	176.316
1.6518	180.724	2.4103	176.579
1.6496	180.921	2.4089	176.776
1.6481	181.184	2.4081	177.039
1.6469	181.382	2.4089	177.237
1.6462	181.645	2.4074	177.434
1.6455	181.842	2.4066	177.697
1.6451	182.105	2.4066	177.895
1.6447	182.368	2.4051	178.158
1.6436	182.566	2.4051	178.355
1.6417	182.829	2.4033	178.618
1.641	183.026	2.4029	178.816
1.6403	183.289	2.4018	179.013
1.6391	183.487	2.401	179.276
1.6384	183.75	2.3999	179.474
1.6365	184.013	2.3999	179.737
1.6354	184.211	2.3996	179.934
1.635	184.474	2.3999	180.197
1.6339	184.671	2.3988	180.395
1.6324	184.934	2.3981	180.592
1.6313	185.132	2.3977	180.855
1.631	185.395	2.3969	181.053
1.6302	185.658	2.3958	181.316
1.6306	185.855	2.3955	181.513
1.6276	186.118	2.394	181.776
1.6265	186.316	2.3936	181.974
1.6265	186.579	2.3925	182.237
1.6243	186.776	2.3917	182.434
1.6224	187.039	2.3906	182.697
1.6224	187.303	2.3899	182.895
1.6224	187.5	2.3888	183.158
1.6217	187.763	2.3884	183.355
1.6205	187.961	2.3865	183.618
1.6209	188.224	2.3869	183.816
1.6187	188.421	2.3858	184.079
1.6172	188.684	2.3865	184.342
1.6157	188.947	2.3843	184.539
1.6153	189.145	2.3832	184.803
1.6142	189.408	2.3847	185
1.6138	189.605	2.3824	185.263
1.612	189.868	2.3806	185.461
1.6109	190.132	2.3824	185.724
1.6101	190.329	2.3817	185.987
1.6083	190.592	2.3783	186.184
1.6075	190.789	2.378	186.447
1.6075	191.053	2.378	186.645
1.6064	191.25	2.3765	186.908
1.6045	191.513	2.3757	187.105
1.6038	191.711	2.375	187.368
1.6031	191.974	2.3754	187.632
1.6027	192.237	2.3731	187.829
1.6012	192.434	2.3724	188.092
1.6004	192.697	2.3717	188.289
1.599	192.895	2.3713	188.553
1.5982	193.158	2.3694	188.75
1.5971	193.355	2.369	189.013
1.596	193.618	2.369	189.276
1.5945	193.816	2.3698	189.474
1.5945	194.079	2.3683	189.737
1.5923	194.342	2.3679	189.934
1.5919	194.539	2.3664	190.132
1.5911	194.803	2.3661	190.395
1.5904	195	2.3638	190.592
1.5889	195.263	2.3635	190.855
1.5878	195.461	2.365	191.053
1.5859	195.724	2.3624	191.316
1.5859	195.921	2.3635	191.513
1.5852	196.184	2.362	191.776
1.5848	196.382	2.3612	191.974
1.5833	196.645	2.3609	192.237
1.5818	196.908	2.3605	192.434
1.5811	197.105	2.359	192.697
1.58	197.368	2.359	192.895
1.5789	197.566	2.3575	193.092
1.5778	197.829	2.3568	193.355
1.5766	198.026	2.3557	193.553
1.5759	198.289	2.3553	193.816
1.5751	198.487	2.3549	194.013
1.574	198.75	2.3545	194.276
1.5729	199.013	2.3542	194.474
1.5722	199.211	2.3508	194.671
1.5718	199.474	2.3501	194.934
1.5703	199.671	2.3501	195.132
1.5692	199.934	2.3486	195.395
1.5685	200.132	2.3482	195.592
1.567	200.395	2.3493	195.855
1.5658	200.658	2.349	196.053
1.5636	200.855	2.349	196.25
1.564	201.118	2.3456	196.513
1.5625	201.316	2.3441	196.711
1.5614	201.579	2.3434	196.974
1.5603	201.776	2.3426	197.171
1.5595	202.039	2.3423	197.434
1.558	202.237	2.3411	197.632
1.5569	202.5	2.3415	197.895
1.5562	202.763	2.3393	198.092
1.5558	202.961	2.3389	198.355
1.5547	203.224	2.3389	198.553
1.5532	203.421	2.3374	198.75
1.5528	203.684	2.3374	199.013
1.551	203.882	2.3378	199.211
1.5502	204.145	2.3378	199.474
1.5495	204.342	2.3356	199.671
1.5484	204.605	2.3356	199.934
1.5487	204.868	2.3337	200.132
1.5458	205.066	2.3348	200.395
1.545	205.329	2.3322	200.592
1.5439	205.526	2.3315	200.855
1.542	205.789	2.3296	201.053
1.5417	205.987	2.3289	201.25
1.5413	206.25	2.3285	201.513
1.5406	206.513	2.3285	201.711
1.5394	206.711	2.3278	201.974
1.5387	206.974	2.3263	202.171
1.5383	207.171	2.327	202.434
1.5361	207.434	2.3248	202.632
1.5353	207.632	2.3237	202.895
1.5339	207.895	2.3233	203.092
1.5324	208.158	2.3222	203.289
1.5316	208.355	2.3211	203.553
1.5309	208.618	2.3199	203.75
1.5298	208.816	2.3188	204.013
1.5294	209.079	2.3192	204.211
1.5283	209.276	2.3196	204.474
1.5268	209.539	2.3177	204.671
1.5257	209.737	2.3151	204.934
1.5253	210	2.3147	205.132
1.5234	210.263	2.3136	205.395
1.5227	210.461	2.3129	205.592
1.5201	210.724	2.3129	205.789
1.5205	210.921	2.3121	206.053
1.5186	211.184	2.3114	206.25
1.5186	211.382	2.3106	206.513
1.5175	211.645	2.3084	206.711
1.5171	211.842	2.308	206.974
1.516	212.105	2.3062	207.171
1.5134	212.303	2.3058	207.434
1.5123	212.566	2.3043	207.632
1.5126	212.829	2.3036	207.895
1.5119	213.026	2.3025	208.092
1.5108	213.289	2.3013	208.355
1.5097	213.487	2.301	208.553
1.5074	213.75	2.2999	208.816
1.5063	213.947	2.3006	209.013
1.506	214.211	2.2987	209.211
1.5056	214.408	2.2991	209.474
1.5041	214.671	2.2972	209.671
1.5026	214.934	2.295	209.934
1.5022	215.132	2.2943	210.132
1.4996	215.395	2.2924	210.395
1.4993	215.592	2.2924	210.592
1.4985	215.855	2.2928	210.855
1.4981	216.053	2.2932	211.053
1.4967	216.316	2.2913	211.25
1.4959	216.513	2.2894	211.513
1.4952	216.776	2.2891	211.711
1.4937	216.974	2.2872	211.974
1.4918	217.237	2.2868	212.171
1.4907	217.434	2.2853	212.434
1.4907	217.697	2.285	212.632
1.49	217.961	2.2827	212.895
1.4881	218.158	2.2824	213.092
1.487	218.421	2.282	213.355
1.4859	218.618	2.2801	213.553
1.4851	218.882	2.2794	213.75
1.4847	219.079	2.2783	214.013
1.484	219.342	2.2772	214.211
1.4833	219.539	2.2753	214.474
1.4821	219.803	2.2749	214.671
1.481	220	2.2734	214.934
1.4799	220.263	2.2727	215.132
1.4788	220.526	2.2712	215.395
1.4773	220.724	2.2701	215.592
1.4766	220.987	2.2682	215.789
1.4758	221.184	2.269	216.053
1.4751	221.447	2.2664	216.25
1.4743	221.645	2.266	216.513
1.4743	221.908	2.2638	216.711
1.4721	222.105	2.2612	216.974
1.4717	222.368	2.2608	217.171
1.4695	222.566	2.2597	217.434
1.4695	222.829	2.2582	217.697
1.4688	223.092	2.2567	217.895
1.4676	223.289	2.2556	218.158
1.4669	223.553	2.2537	218.355
1.4654	223.75	2.2526	218.618
1.4643	224.013	2.2515	218.816
1.4632	224.211	2.2493	219.079
1.4621	224.474	2.25	219.342
1.4621	224.671	2.2481	219.539
1.4606	224.934	2.2459	219.803
1.4598	225.197	2.2437	220
1.4594	225.395	2.2426	220.263
1.4576	225.658	2.2418	220.461
1.4561	225.855	2.24	220.724
1.4557	226.118	2.2381	220.921
1.4557	226.316	2.237	221.184
1.455	226.579	2.2355	221.447
1.4546	226.776	2.2336	221.645
1.4524	227.039	2.2336	221.908
1.4524	227.237	2.2307	222.105
1.4505	227.5	2.2288	222.368
1.4501	227.763	2.2269	222.566
1.4487	227.961	2.2254	222.829
1.4475	228.224	2.224	223.026
1.4479	228.421	2.2225	223.289
1.4468	228.684	2.221	223.553
1.4464	228.882	2.2206	223.75
1.4435	229.145	2.2184	224.013
1.4431	229.342	2.2169	224.211
1.4427	229.605	2.2158	224.408
1.4423	229.803	2.2139	224.671
1.4408	230.066	2.2109	224.868
1.4401	230.263	2.2098	225.132
1.4397	230.526	2.2083	225.329
1.4382	230.789	2.2068	225.592
1.4364	230.987	2.2054	225.789
1.4356	231.25	2.2031	226.053
1.4356	231.447	2.2009	226.25
1.4356	231.711	2.1987	226.447
1.4342	231.908	2.1979	226.711
1.4334	232.171	2.1957	226.908
1.4327	232.368	2.1946	227.171
1.4304	232.632	2.1927	227.368
1.4301	232.895	2.1905	227.632
1.4301	233.092	2.1879	227.829
1.4293	233.355	2.186	228.092
1.4282	233.553	2.1842	228.289
1.4275	233.816	2.1804	228.553
1.426	234.013	2.1793	228.75
1.4249	234.276	2.1775	228.947
1.4245	234.474	2.176	229.211
1.423	234.737	2.173	229.408
1.4226	234.934	2.1704	229.671
1.4215	235.197	2.1674	229.868
1.4208	235.395	2.1656	230.132
1.4196	235.658	2.1633	230.329
1.4196	235.921	2.1603	230.526
1.4193	236.118	2.1589	230.789
1.4189	236.382	2.1551	230.987
1.4182	236.579	2.1536	231.25
1.417	236.842	2.1499	231.447
1.4159	237.039	2.1481	231.711
1.4148	237.303	2.1455	231.908
1.4148	237.566	2.1421	232.171
1.4137	237.763	2.1403	232.368
1.4133	238.026	2.138	232.566
1.4122	238.224	2.1347	232.829
1.4118	238.487	2.1306	233.026
1.4111	238.684	2.1276	233.289
1.4107	238.947	2.125	233.487
1.4085	239.211	2.1224	233.75
1.4077	239.408	2.1213	233.947
1.407	239.671	2.1161	234.145
1.4066	239.868	2.1135	234.408
1.4059	240.132	2.109	234.605
1.4048	240.329	2.1075	234.868
1.404	240.592	2.1031	235.066
1.4029	240.855	2.1016	235.329
1.4022	241.053	2.0975	235.526
1.4014	241.316	2.0938	235.789
1.4007	241.513	2.0911	235.987
1.3999	241.711	2.0885	236.184
--	--	2.0833	236.447
1.4144	0	2.0818	236.645
1.4323	0.26316	2.0781	236.908
1.4427	0.46053	2.0733	237.105
1.4509	0.72368	2.0696	237.368
1.4583	0.92105	2.0673	237.566
1.4654	1.18421	2.0647	237.763
1.471	1.38158	2.0603	238.026
1.4762	1.64474	2.0562	238.224
1.4821	1.84211	2.0525	238.487
1.4859	2.10526	2.0491	238.684
1.4911	2.36842	2.0458	238.947
1.4967	2.56579	2.0409	239.145
1.5011	2.82895	2.0383	239.408
1.506	3.02632	2.0353	239.605
1.5097	3.28947	2.0313	239.803
1.5145	3.55263	2.0272	240.066
1.519	3.75	2.0242	240.263
1.5246	4.01316	2.0205	240.526
1.5279	4.21053	2.016	240.724
1.5324	4.47368	2.0138	240.987
1.5365	4.67105	2.0093	241.184
1.5406	4.93421	2.006	241.447
1.5435	5.13158	2.0019	241.645
1.548	5.39474	1.9985	241.908
1.5528	5.65789	1.9944	242.105
1.5562	5.85526	1.9896	242.368
1.5603	6.11842	1.9866	242.566
1.5636	6.31579	1.9844	242.763
1.5692	6.57895	1.9814	243.026
1.5722	6.77632	1.9777	243.224
1.5763	7.03947	1.974	243.487
1.5807	7.30263	1.9706	243.684
1.5844	7.5	1.968	243.947
1.5878	7.76316	1.9635	244.145
1.5911	7.96053	1.9606	244.408
1.596	8.22368	1.9565	244.605
1.5993	8.42105	1.9528	244.868
1.6038	8.68421	1.9513	245.066
1.6075	8.94737	1.9479	245.329
1.6112	9.14474	1.9438	245.526
1.6146	9.40789	1.9394	245.789
1.6205	9.60526	1.9386	245.987
1.6217	9.86842	1.9349	246.25
1.6261	10.0658	1.9315	246.447
1.6306	10.329	1.9293	246.645
1.6336	10.5921	1.9267	246.908
1.638	10.7895	1.9237	247.105
1.6425	11.0526	1.9204	247.368
1.6451	11.25	1.9189	247.566
1.6496	11.5132	1.9148	247.829
1.6533	11.7105	1.9133	248.026
1.6563	11.9737	1.91	248.289
1.6589	12.2368	1.9077	248.487
1.6641	12.4342	1.9051	248.684
1.667	12.6974	1.9033	248.947
1.6708	12.8947	1.9007	249.145
1.6752	13.1579	1.8977	249.408
1.6771	13.3553	1.8962	249.605
1.6819	13.6184	1.8947	249.868
1.6853	13.8816	1.8921	250.066
1.6894	14.079	1.8895	250.329
1.6916	14.3421	1.8884	250.526
1.6953	14.5395	1.8862	250.724
1.6994	14.8026	1.8821	250.987
1.7039	15	1.8806	251.25
1.7076	15.2632	1.8783	251.447
1.7102	15.5263	1.8754	251.711
1.7124	15.7237	1.8739	251.908
1.7158	15.9868	1.872	252.171
1.7195	16.1842	1.8694	252.368
1.7228	16.4474	1.8683	252.632
1.7254	16.6447	1.8657	252.829
1.7281	16.9079	1.865	253.092
1.7325	17.1053	1.8616	253.355
1.7362	17.3684	1.8609	253.553
1.7388	17.6316	1.8594	253.816
1.7418	17.8289	1.8575	254.013
1.7463	18.0921	1.8553	254.276
1.7478	18.2895	1.8553	254.474
1.7504	18.5526	1.8534	254.737
1.7541	18.75	1.8516	254.934
1.7578	19.0132	1.8497	255.197
1.7612	19.2763	1.8497	255.461
1.7634	19.4737	1.8493	255.658
1.7675	19.7368	1.8452	255.921
1.7701	19.9342	1.8449	256.118
1.7727	20.1974	1.8434	256.382
1.7749	20.3947	1.8423	256.579
1.7794	20.6579	1.8411	256.842
1.7805	20.9211	1.8385	257.105
1.7831	21.1184	1.8385	257.303
1.7865	21.3816	1.8374	257.566
1.7891	21.5789	1.8359	257.763
1.7917	21.8421	1.8356	258.026
1.7946	22.1053	1.8356	258.224
1.7969	22.3026	1.833	258.487
1.7991	22.5658	1.8333	258.684
1.8032	22.7632	1.8311	258.882
1.8047	23.0263	1.8307	259.145
1.8077	23.2237	1.8311	259.342
1.811	23.4868	1.83	259.605
1.8129	23.75	1.8274	259.803
1.8162	23.9474	1.827	260.066
1.8177	24.2105	1.8255	260.263
1.8196	24.4079	1.8251	260.526
1.8229	24.6711	1.8237	260.724
1.8251	24.8684	1.8229	260.987
1.8281	25.1316	1.8218	261.184
1.8304	25.3289	1.8199	261.382
1.8326	25.5921	1.8196	261.645
1.8344	25.8553	1.8188	261.842
1.8367	26.0526	1.8181	262.105
1.8378	26.3158	1.8158	262.303
1.8408	26.5132	1.8162	262.566
1.8434	26.7763	1.8151	262.763
1.8445	27.0395	1.814	263.026
1.8475	27.2368	1.814	263.224
1.8497	27.5	1.8132	263.487
1.8512	27.6974	1.8118	263.684
1.8534	27.9605	1.8106	263.947
1.8553	28.1579	1.8099	264.145
1.8575	28.4211	1.8084	264.408
1.8594	28.6842	1.8077	264.605
1.8612	28.8816	1.8062	264.868
1.8635	29.1447	1.8073	265.066
1.8657	29.3421	1.8054	265.329
1.8694	29.6053	1.8054	265.526
1.8694	29.8026	1.8039	265.789
1.8709	30.0658	1.8032	265.987
1.8728	30.3289	1.8021	266.184
1.8754	30.5263	1.8013	266.447
1.8765	30.7895	1.7999	266.645
1.8787	30.9868	1.7987	266.908
1.8817	31.25	1.7976	267.105
1.8828	31.4474	1.7976	267.368
1.8858	31.7105	1.7965	267.566
1.8869	31.9079	1.7961	267.829
1.8884	32.1711	1.7954	268.026
1.8903	32.4342	1.7943	268.224
1.8932	32.6316	1.7946	268.487
1.8947	32.8947	1.7932	268.684
1.8951	33.0921	1.7909	268.947
1.8977	33.3553	1.7909	269.145
1.8999	33.5526	1.7902	269.408
1.9007	33.8158	1.7887	269.605
1.9022	34.0789	1.7887	269.868
1.904	34.2763	1.7887	270.066
1.9055	34.5395	1.7883	270.263
1.9066	34.7368	1.7865	270.526
1.9074	35	1.7868	270.724
1.9103	35.1974	1.7846	270.987
1.9115	35.4605	1.7842	271.184
1.9141	35.7237	1.7831	271.447
1.9163	35.9211	1.7816	271.645
1.9174	36.1842	1.7816	271.908
1.9193	36.3816	1.7805	272.105
1.9211	36.6447	1.7805	272.368
1.9219	36.8421	1.7801	272.566
1.9245	37.1053	1.7794	272.763
1.926	37.3684	1.7786	273.026
1.9267	37.5658	1.7786	273.224
1.9289	37.8289	1.7772	273.487
1.9308	38.0263	1.776	273.684
1.9315	38.2895	1.7753	273.947
1.933	38.4868	1.7742	274.145
1.9345	38.75	1.7738	274.408
1.9375	38.9474	1.7753	274.605
1.9382	39.2105	1.7731	274.868
1.939	39.4737	1.7727	275.066
1.9397	39.6711	1.7723	275.263
1.9423	39.9342	1.7719	275.526
1.9446	40.1316	1.7705	275.724
1.9446	40.3947	1.7705	275.987
1.9475	40.5921	1.7697	276.184
1.9501	40.8553	1.769	276.447
1.9509	41.1184	1.7686	276.645
1.952	41.3158	1.7679	276.908
1.9528	41.5789	1.7671	277.105
1.9557	41.7763	1.7667	277.368
1.9565	42.0395	1.7656	277.566
1.9572	42.3026	1.7649	277.829
1.9591	42.5	1.7634	278.026
1.9617	42.7632	1.7623	278.224
1.9628	42.9605	1.7619	278.487
1.9643	43.2237	1.7615	278.684
1.9665	43.4211	1.7615	278.947
1.9688	43.6842	1.7604	279.145
1.9699	43.8816	1.7597	279.408
1.9699	44.1447	1.7604	279.605
1.9717	44.4079	1.7589	279.868
1.9732	44.6053	1.7586	280.066
1.9747	44.8684	1.7571	280.329
1.9777	45.0658	1.7556	280.526
1.9792	45.3289	1.7552	280.789
1.981	45.5263	1.7552	280.987
1.9818	45.7895	1.7545	281.25
1.9829	46.0526	1.7545	281.447
1.984	46.25	1.7541	281.711
1.9866	46.5132	1.7533	281.908
1.987	46.7105	1.7537	282.105
1.9877	46.9737	1.7507	282.368
1.9892	47.2368	1.7504	282.566
1.9911	47.4342	1.7489	282.829
1.9937	47.6974	1.75	283.026
1.9952	47.8947	1.7493	283.289
1.9967	48.1579	1.7481	283.487
1.9996	48.3553	1.7485	283.75
2.0007	48.6184	1.747	283.947
2.0015	48.8816	1.7474	284.211
2.0022	49.0789	1.7459	284.408
2.0045	49.3421	1.7459	284.671
2.0063	49.5395	1.7452	284.868
2.0082	49.8026	1.744	285.132
2.0089	50	1.7418	285.329
2.0126	50.2632	1.7403	285.592
2.0134	50.5263	1.7407	285.789
2.0149	50.7237	1.7396	286.053
2.0164	50.9868	1.7385	286.316
2.0182	51.1842	1.7388	286.513
2.0201	51.4474	1.7366	286.776
2.0219	51.6447	1.7366	286.974
2.0231	51.9079	1.7359	287.237
2.0246	52.1711	1.7347	287.434
2.026	52.3684	1.734	287.697
2.0275	52.6316	1.734	287.961
2.0294	52.8289	1.7329	288.158
2.0313	53.0921	1.7325	288.421
2.0331	53.2895	1.7314	288.618
2.035	53.5526	1.7299	288.882
2.0376	53.8158	1.7299	289.079
2.0387	54.0132	1.7288	289.342
2.0398	54.2763	1.7277	289.539
2.0424	54.4737	1.7269	289.803
2.0439	54.7368	1.7262	290.066
2.0458	55	1.7262	290.263
2.0465	55.1974	1.7254	290.526
2.0499	55.4605	1.7247	290.724
2.0521	55.6579	1.724	290.987
2.0532	55.9211	1.7236	291.184
2.0569	56.1184	1.7232	291.447
2.0584	56.3816	1.7225	291.711
2.0599	56.6447	1.7225	291.908
2.0655	56.8421	1.7221	292.171
2.0662	57.1053	1.7225	292.368
2.0673	57.3026	1.7217	292.632
2.0685	57.5658	1.7217	292.829
2.0714	57.7632	1.7221	293.092
2.0737	58.0263	1.7202	293.289
2.0766	58.2895	1.7195	293.553
2.0785	58.4868	1.7176	293.75
2.0811	58.75	1.7176	293.947
2.0837	58.9474	1.7173	294.211
2.0867	59.2105	1.7169	294.408
2.0893	59.4079	1.7169	294.671
2.0915	59.6711	1.7165	294.868
2.0956	59.9342	1.7165	295.132
2.0993	60.1316	1.7147	295.329
2.1016	60.3947	1.7158	295.592
2.1038	60.5921	1.7135	295.789
2.1079	60.8553	1.7124	295.987
2.1109	61.0526	1.7117	296.25
2.1146	61.3158	1.7109	296.447
2.1187	61.5789	1.7102	296.711
2.1235	61.7763	1.7109	296.908
2.1269	62.0395	1.7094	297.171
2.1313	62.2368	1.7094	297.368
2.1362	62.5	1.7091	297.566
2.141	62.6974	1.7083	297.829
2.1451	62.9605	1.7091	298.026
2.1492	63.1579	1.7083	298.289
2.1544	63.4211	1.708	298.487
2.16	63.6842	1.7065	298.75
2.1644	63.8816	1.7057	298.947
2.1696	64.1447	1.7054	299.145
2.1741	64.3421	1.7046	299.408
2.1793	64.6053	1.7039	299.605
2.1856	64.8026	1.7031	299.868
2.1901	65.0658	1.7035	300.066
2.1938	65.329	1.702	300.329
2.2001	65.5263	1.702	300.526
2.2054	65.7895	1.7005	300.724
2.2098	65.9868	1.6994	300.987
2.218	66.25	1.6998	301.184
2.2217	66.4474	1.6979	301.447
2.2254	66.7105	1.6987	301.645
2.2321	66.9737	1.6972	301.908
2.2366	67.171	1.6979	302.105
2.2411	67.4342	1.6968	302.303
2.247	67.6316	1.6964	302.566
2.2526	67.8947	1.6964	302.763
2.2571	68.0921	1.6957	303.026
2.2615	68.3553	1.6942	303.224
2.2693	68.6184	1.6942	303.421
2.2738	68.8158	1.6942	303.684
2.2794	69.079	1.6927	303.882
2.2846	69.2763	1.692	304.145
2.2906	69.5395	1.692	304.342
2.2943	69.7368	1.6916	304.605
2.2999	70	1.6916	304.803
2.3047	70.1974	1.6905	305
2.3103	70.4605	1.6905	305.263
2.314	70.6579	1.6901	305.461
2.3203	70.921	1.6905	305.724
2.3248	71.1184	1.689	305.921
2.3304	71.3816	1.6886	306.184
2.3359	71.579	1.6875	306.382
2.3385	71.8421	1.6879	306.645
2.3441	72.0395	1.6864	306.842
2.3482	72.3026	1.6868	307.105
2.3545	72.5	1.6856	307.303
2.3579	72.7632	1.6849	307.5
2.3616	73.0263	1.6849	307.763
2.3642	73.2237	1.6838	307.961
2.369	73.4868	1.6838	308.224
2.3724	73.6842	1.6827	308.421
2.3761	73.9474	1.6827	308.684
2.3798	74.1447	1.6819	308.882
2.3832	74.4079	1.6819	309.145
2.3862	74.6053	1.6808	309.342
2.3903	74.8684	1.6804	309.539
2.3936	75.1316	1.6801	309.803
2.3947	75.329	1.6797	310
2.3973	75.5921	1.6782	310.263
2.3996	75.7895	1.6786	310.461
2.4007	76.0526	1.6775	310.724
2.4051	76.25	1.6767	310.921
2.407	76.5132	1.6763	311.118
2.4089	76.7763	1.676	311.382
2.4115	76.9737	1.6763	311.579
2.4133	77.2368	1.676	311.842
2.4174	77.4342	1.676	312.039
2.4178	77.6974	1.6756	312.303
2.4193	77.8947	1.6745	312.5
2.4219	78.1579	1.6734	312.763
2.4241	78.3553	1.6726	312.961
2.4256	78.6184	1.6734	313.158
2.4263	78.8158	1.6722	313.421
2.4289	79.079	1.6711	313.618
2.4312	79.2763	1.6711	313.882
2.4319	79.5395	1.6711	314.079
2.4338	79.8026	1.6715	314.342
2.4356	80	1.6708	314.539
2.4371	80.2632	1.6696	314.737
2.439	80.4605	1.6693	315
2.4401	80.7237	1.6693	315.197
2.4423	80.921	1.6682	315.461
2.4435	81.1842	1.6674	315.658
2.4442	81.3816	1.6667	315.921
2.4475	81.6447	1.6674	316.118
2.4475	81.8421	1.6667	316.382
2.4498	82.1053	1.6652	316.579
2.4513	82.3026	1.6659	316.842
2.4524	82.5658	1.6644	317.039
2.4524	82.7632	1.6659	317.303
2.4554	83.0263	1.6644	317.5
2.4561	83.2237	1.6637	317.697
2.4572	83.4868	1.6629	317.961
2.4591	83.75	1.6629	318.158
2.4609	83.9474	1.6626	318.421
2.4621	84.2105	1.6618	318.618
2.4635	84.4079	1.6607	318.882
2.4635	84.671	1.6603	319.079
2.4661	84.8684	1.6596	319.276
2.4676	85.1316	1.6592	319.539
2.4684	85.329	1.6592	319.803
2.4699	85.5921	1.6592	320
2.471	85.7895	1.6577	320.263
2.4721	86.0526	1.6577	320.461
2.4743	86.25	1.6563	320.724
2.4751	86.5132	1.6559	320.921
2.4754	86.7763	1.6555	321.184
2.4769	86.9737	1.6548	321.382
2.4784	87.2368	1.6555	321.645
2.4784	87.4342	1.6533	321.908
2.4803	87.6974	1.6533	322.105
2.4814	87.8947	1.6533	322.368
2.4829	88.1579	1.6525	322.566
2.4829	88.3553	1.6533	322.829
2.4825	88.6184	1.6522	323.026
2.4855	88.8158	1.6514	323.289
2.4881	89.079	1.6507	323.553
2.4874	89.2763	1.6499	323.75
2.4888	89.5395	1.6499	324.013
2.4896	89.8026	1.6492	324.211
2.4903	90	1.6499	324.474
2.4907	90.2632	1.6477	324.671
2.4922	90.4605	1.6466	324.934
2.4937	90.7237	1.6466	325.197
2.4948	90.921	1.6466	325.395
2.4952	91.1842	1.6462	325.658
2.497	91.3816	1.6455	325.855
2.4974	91.6447	1.6455	326.118
2.4985	91.8421	1.6451	326.316
2.4993	92.1053	1.6455	326.579
2.5011	92.3026	1.6455	326.776
2.5019	92.5658	1.6451	327.039
2.5022	92.829	1.6458	327.237
2.5019	93.0263	1.6443	327.5
2.5037	93.2895	1.644	327.697
2.5048	93.4868	1.6443	327.895
2.5056	93.75	1.644	328.158
2.506	93.9474	1.6429	328.355
2.5071	94.2105	1.6425	328.618
2.5074	94.4079	1.6425	328.816
2.5112	94.671	1.6417	329.079
2.5104	94.8684	1.6417	329.276
2.5119	95.1316	1.6406	329.539
2.5126	95.329	1.6406	329.737
2.5134	95.5921	1.6399	330
2.5153	95.7895	1.6391	330.197
2.5141	96.0526	1.6391	330.395
2.5167	96.25	1.6388	330.658
2.5153	96.4474	1.6384	330.855
2.516	96.7105	1.6384	331.118
2.5175	96.9079	1.6376	331.316
2.5179	97.171	1.6369	331.579
2.519	97.3684	1.6369	331.776
2.5205	97.6316	1.6354	332.039
2.5208	97.829	1.6347	332.237
2.5219	98.0921	1.6343	332.5
2.5231	98.2895	1.6336	332.697
2.5219	98.5526	1.6343	332.895
2.5231	98.75	1.6336	333.158
2.5257	99.0132	1.6343	333.355
2.5264	99.2105	1.6336	333.618
2.526	99.4737	1.6336	333.816
2.5272	99.671	1.6332	334.079
2.5279	99.8684	1.6332	334.276
2.5283	100.132	1.6321	334.539
2.5286	100.329	1.631	334.737
2.5305	100.592	1.6306	335
2.5313	100.789	1.6313	335.197
2.5324	101.053	1.6302	335.395
2.5327	101.25	1.6287	335.658
2.5331	101.513	1.628	335.855
2.5324	101.711	1.6276	336.118
2.5342	101.974	1.6272	336.316
2.5335	102.171	1.6269	336.579
2.5339	102.434	1.6261	336.776
2.535	102.632	1.6261	337.039
2.5357	102.829	1.6261	337.237
2.5365	103.092	1.6261	337.5
2.5379	103.289	1.625	337.697
2.5394	103.553	1.6243	337.895
2.5394	103.75	1.6239	338.158
2.5387	104.013	1.6231	338.355
2.5402	104.211	1.6231	338.618
2.5406	104.474	1.6217	338.816
2.5413	104.671	1.6217	339.079
2.542	104.934	1.6224	339.276
2.5424	105.132	1.6228	339.539
2.5428	105.329	1.6224	339.737
2.5428	105.592	1.6209	340
2.5446	105.789	1.6209	340.197
2.5454	106.053	1.6205	340.395
2.5458	106.25	1.6217	340.658
2.5465	106.513	1.6205	340.855
2.5461	106.711	1.6205	341.118
2.5472	106.974	1.6198	341.316
2.548	107.171	1.6187	341.579
2.5491	107.434	1.6183	341.776
2.5495	107.632	1.6183	341.974
2.5499	107.829	1.6168	342.237
2.5506	108.092	1.6164	342.434
2.5517	108.289	1.6161	342.697
2.5521	108.553	1.6153	342.895
2.5532	108.75	1.6146	343.158
2.5536	109.013	1.6146	343.355
2.5543	109.211	1.6146	343.553
2.5543	109.474	1.6138	343.816
2.5551	109.671	1.6135	344.013
2.5558	109.868	1.6131	344.276
2.5569	110.132	1.612	344.474
2.5562	110.329	1.6116	344.737
2.5569	110.592	1.6109	344.934
2.5584	110.789	1.6109	345.197
2.5592	111.053	1.6097	345.395
2.5592	111.25	1.6101	345.658
2.5592	111.447	1.6094	345.855
2.5599	111.711	1.6086	346.118
2.5599	111.908	1.6094	346.316
2.5603	112.171	1.6083	346.513
2.561	112.368	1.6086	346.776
2.5629	112.632	1.609	346.974
2.5625	112.829	1.6075	347.237
2.5632	113.092	1.6071	347.434
2.564	113.289	1.6064	347.697
2.5644	113.553	1.6045	347.895
2.5644	113.75	1.6045	348.092
2.5655	114.013	1.6042	348.355
2.5662	114.211	1.6038	348.553
2.5655	114.408	1.6038	348.816
2.5658	114.671	1.6023	349.013
2.5666	114.868	1.6031	349.276
2.5688	115.132	1.6023	349.474
2.5677	115.329	1.6027	349.671
2.5692	115.592	1.6023	349.934
2.5703	115.789	1.6016	350.132
2.5711	116.053	1.6019	350.395
2.5711	116.25	1.6001	350.592
2.5711	116.513	1.5997	350.789
2.5711	116.711	1.5993	351.053
2.5711	116.908	1.5982	351.25
2.5718	117.171	1.599	351.513
2.5729	117.368	1.599	351.711
2.574	117.632	1.5978	351.974
2.5748	117.829	1.5978	352.171
2.5751	118.092	1.5964	352.368
2.5748	118.289	1.5964	352.632
2.5751	118.553	1.5956	352.829
2.5755	118.816	1.5964	353.092
2.5766	119.013	1.5952	353.289
2.577	119.276	1.5952	353.487
2.5781	119.474	1.593	353.75
2.5778	119.737	1.5923	353.947
2.5785	119.934	1.5923	354.211
2.5807	120.197	1.5911	354.474
2.5807	120.395	1.5911	354.671
2.5796	120.658	1.59	354.934
2.5804	120.855	1.5908	355.132
2.5818	121.118	1.5897	355.395
2.5811	121.382	1.5885	355.592
2.5818	121.579	1.5878	355.855
2.5811	121.842	1.5878	356.053
2.5826	122.039	1.5871	356.316
2.5833	122.303	1.5863	356.579
2.5833	122.5	1.5856	356.776
2.5841	122.763	1.5856	357.039
2.5837	122.961	1.5848	357.237
2.5848	123.224	1.5848	357.5
2.5852	123.487	1.5844	357.697
2.5859	123.684	1.5841	357.961
2.5859	123.947	1.5826	358.158
2.5859	124.145	1.5833	358.421
2.5867	124.408	1.5818	358.618
2.5859	124.605	1.5811	358.882
2.5867	124.868	1.5807	359.079
2.5871	125.066	1.5807	359.342
2.5885	125.329	1.5792	359.539
2.5893	125.526	1.5792	359.803
2.5889	125.789	1.5785	360.066
2.5897	125.987	1.5785	360.263
2.5897	126.25	1.5778	360.526
2.59	126.447	1.5778	360.724
2.59	126.711	1.5766	360.987
2.5904	126.908	1.577	361.184
2.5904	127.171	1.5763	361.382
2.5911	127.368	1.5766	361.645
2.5911	127.566	1.5755	361.842
2.5941	127.829	1.5755	362.105
2.593	128.026	1.5759	362.303
2.5926	128.289	1.5748	362.5
2.5938	128.487	1.574	362.763
2.5945	128.75	1.5737	362.961
2.5952	128.947	1.5733	363.224
2.5952	129.211	1.574	363.421
2.5949	129.408	1.5729	363.618
2.5949	129.671	1.5722	363.882
2.596	129.868	1.5711	364.079
2.5967	130.132	1.5707	364.342
2.5967	130.329	1.5707	364.539
2.5964	130.526	1.5696	364.803
2.5975	130.789	1.5696	365
2.5978	130.987	1.5688	365.197
2.5982	131.25	1.5685	365.461
2.5982	131.513	1.5681	365.658
2.5982	131.711	1.5673	365.921
2.5993	131.908	1.5666	366.118
2.6001	132.171	1.5647	366.316
2.6001	132.368	1.5636	366.579
2.6016	132.632	1.564	366.776
2.6027	132.829	1.5636	367.039
2.6016	133.092	1.564	367.237
2.6016	133.289	1.5644	367.434
2.6027	133.553	1.5629	367.697
2.6038	133.75	1.5629	367.895
2.6023	134.013	1.5614	368.158
2.6031	134.211	1.5614	368.355
2.6034	134.474	1.5592	368.618
2.6038	134.671	1.5588	368.816
2.6045	134.934	1.5599	369.079
2.6049	135.132	1.5588	369.276
2.606	135.395	1.5577	369.474
2.6071	135.592	1.5577	369.737
2.606	135.855	1.5565	369.934
2.6068	136.053	1.5562	370.197
2.6071	136.316	1.5565	370.395
2.6083	136.513	1.5554	370.658
2.6075	136.776	1.5536	370.855
2.6083	136.974	1.5536	371.053
2.6083	137.237	1.5539	371.316
2.6086	137.434	1.5528	371.513
2.609	137.697	1.5517	371.776
2.6094	137.895	1.551	371.974
2.6094	138.158	1.551	372.237
2.6094	138.355	1.551	372.434
2.6097	138.618	1.5499	372.632
2.6101	138.816	1.5495	372.895
2.6116	139.079	1.5487	373.092
2.612	139.276	1.548	373.355
2.612	139.539	1.5476	373.553
2.6116	139.737	1.5472	373.75
2.612	140	1.5461	374.013
2.6124	140.197	1.545	374.211
2.6138	140.461	1.5446	374.474
2.6138	140.658	1.5439	374.671
2.6135	140.921	1.5439	374.934
2.6138	141.118	1.5424	375.132
2.6142	141.382	1.542	375.329
2.6142	141.579	1.542	375.592
2.615	141.842	1.5413	375.789
2.6153	142.039	1.5402	376.053
2.6176	142.303	1.5394	376.25
2.6168	142.5	1.5391	376.513
2.6164	142.763	1.5391	376.711
2.6176	142.961	1.5387	376.908
2.6183	143.224	1.5379	377.171
2.6183	143.421	1.5368	377.368
2.6183	143.684	1.5361	377.632
2.6187	143.882	1.5357	377.829
2.6198	144.145	1.535	378.026
2.6202	144.342	1.5357	378.289
2.6209	144.605	1.5342	378.487
2.6217	144.803	1.5335	378.75
2.6209	145.066	1.5324	378.947
2.6209	145.263	1.5327	379.145
2.6231	145.526	1.532	379.408
2.6224	145.724	1.5305	379.605
2.6217	145.987	1.5305	379.868
2.6224	146.184	1.5294	380.066
2.6224	146.447	1.5283	380.329
2.6239	146.645	1.5279	380.526
2.6228	146.908	1.5279	380.724
2.6228	147.105	1.5268	380.987
2.6231	147.368	1.526	381.184
2.6239	147.632	1.5253	381.447
2.6239	147.829	1.5249	381.645
2.6246	148.092	1.5249	381.908
2.6246	148.289	1.5234	382.105
2.6243	148.553	1.5227	382.303
2.625	148.75	1.5219	382.566
2.6261	148.947	1.5212	382.763
2.6257	149.211	1.5205	383.026
2.6257	149.408	1.5197	383.224
2.6261	149.671	1.5193	383.421
2.6272	149.934	1.5186	383.684
2.6287	150.132	1.5179	383.882
2.6302	150.395	1.5175	384.145
2.628	150.592	1.5171	384.342
2.6287	150.855	1.516	384.539
2.631	151.053	1.5145	384.803
2.631	151.316	1.5138	385
2.6298	151.513	1.5126	385.263
2.6306	151.776	1.5123	385.461
2.6324	151.974	1.5123	385.658
2.6306	152.237	1.5115	385.921
2.6306	152.434	1.5108	386.118
2.631	152.697	1.5104	386.382
2.6324	152.895	1.5097	386.579
2.6317	153.158	1.5078	386.776
2.6317	153.355	1.5071	387.039
2.6347	153.618	1.506	387.237
2.6339	153.816	1.5056	387.5
2.6343	154.079	1.5045	387.697
2.6336	154.342	1.5048	387.961
2.6336	154.539	1.5026	388.158
2.6347	154.803	1.5019	388.421
2.6343	155	1.5011	388.618
2.6343	155.263	1.4996	388.882
2.6365	155.461	1.4996	389.079
2.635	155.724	1.4996	389.342
2.6343	155.921	1.4985	389.539
2.6354	156.184	1.4978	389.803
2.6354	156.382	1.4967	390
2.6365	156.645	1.4955	390.263
2.6373	156.908	1.494	390.461
2.6384	157.105	1.4937	390.724
2.6399	157.368	1.4937	390.921
2.6388	157.566	1.4926	391.184
2.6391	157.829	1.4922	391.382
2.6388	158.026	1.4907	391.645
2.6391	158.289	1.49	391.842
2.6406	158.553	1.4888	392.105
2.6395	158.75	1.4877	392.303
2.6421	159.013	1.4866	392.566
2.641	159.211	1.4859	392.763
2.6417	159.474	1.4851	393.026
2.6421	159.671	1.4855	393.224
2.6414	159.934	1.4844	393.487
2.6414	160.132	1.484	393.684
2.6417	160.395	1.4836	393.947
2.6425	160.592	1.4829	394.145
2.6436	160.855	1.4818	394.408
2.6436	161.053	1.4818	394.605
2.6443	161.316	1.4799	394.868
2.644	161.513	1.481	395.066
2.644	161.776	1.4799	395.263
2.6447	161.974	1.4788	395.526
2.6451	162.237	1.4769	395.724
2.6458	162.434	1.4758	395.987
2.6455	162.697	1.4762	396.184
2.6462	162.895	1.4758	396.382
2.6466	163.158	1.4754	396.645
2.6473	163.355	1.4747	396.842
2.6477	163.618	1.4743	397.105
2.6484	163.816	1.4736	397.303
2.6484	164.079	1.4736	397.566
2.6488	164.276	1.4721	397.763
2.6488	164.539	1.471	397.961
2.6496	164.737	1.4702	398.224
2.6496	165	1.4691	398.421
2.651	165.197	1.468	398.684
2.6518	165.461	1.4676	398.882
2.6514	165.658	1.4676	399.079
2.6499	165.921	1.4658	399.342
2.6499	166.118	1.4654	399.539
2.6507	166.316	1.4643	399.803
2.6514	166.579	1.4632	400
2.6529	166.776	1.4624	400.197
2.6525	167.039	1.4621	400.461
2.6529	167.237	1.4617	400.658
2.6548	167.5	1.4609	400.921
2.6536	167.697	1.4598	401.118
2.6544	167.961	1.4594	401.382
2.6548	168.158	1.458	401.579
2.6544	168.421	1.4572	401.776
2.6544	168.618	1.4565	402.039
2.6555	168.882	1.4565	402.237
2.6555	169.079	1.4546	402.5
2.6581	169.342	1.455	402.697
2.6566	169.539	1.4539	402.895
2.6559	169.803	1.4531	403.158
2.6566	170	1.4528	403.355
2.6559	170.263	1.4509	403.618
2.6581	170.461	1.4513	403.816
2.6581	170.724	1.4501	404.013
2.6577	170.921	1.4483	404.276
2.6592	171.184	1.4479	404.474
2.6596	171.382	1.4475	404.737
2.6592	171.645	1.4472	404.934
2.6596	171.842	1.4461	405.197
2.6603	172.105	1.4453	405.395
2.6611	172.303	1.4442	405.592
2.6615	172.566	1.4431	405.855
2.6603	172.763	1.4423	406.053
2.66	173.026	1.4416	406.316
2.6607	173.224	1.4412	406.513
2.6615	173.487	1.4401	406.711
2.6618	173.684	1.4405	406.974
2.6626	173.947	1.4394	407.171
2.6629	174.145	1.4386	407.434
2.6633	174.408	1.4364	407.632
2.6626	174.605	1.4371	407.829
2.6648	174.803	1.4368	408.092
2.6652	175.066	1.4342	408.289
2.6652	175.263	1.4342	408.553
2.667	175.526	1.4334	408.75
2.6667	175.724	1.4327	409.013
2.6678	175.987	1.4315	409.211
2.6678	176.184	1.4304	409.408
2.6678	176.447	1.4293	409.671
2.6678	176.645	1.4293	409.868
2.6678	176.908	1.4286	410.132
2.6674	177.105	1.4278	410.329
2.6689	177.368	1.4275	410.592
2.6693	177.566	1.426	410.789
2.67	177.829	1.4252	410.987
2.6704	178.026	1.4241	411.25
2.67	178.289	1.4226	411.447
2.67	178.487	1.423	411.711
2.6708	178.75	1.4219	411.908
2.6708	178.947	1.4204	412.105
2.6711	179.211	1.4196	412.368
2.6711	179.408	1.4193	412.566
2.673	179.671	1.4193	412.829
2.6726	179.868	1.4185	413.026
2.6734	180.132	1.417	413.289
2.6749	180.329	1.4163	413.487
2.6737	180.592	1.4159	413.684
2.6741	180.789	1.4152	413.947
2.6741	181.053	1.4144	414.145
2.6741	181.25	1.4141	414.408
2.6745	181.513	1.4133	414.605
2.676	181.711	1.4126	414.803
2.6749	181.974	1.4122	415.066
2.6763	182.171	1.4115	415.263
2.6767	182.434	1.4096	415.526
2.6775	182.632	1.4096	415.724
2.6782	182.895	1.4089	415.987
2.6778	183.092	1.4074	416.184
2.6789	183.355	1.4074	416.382
2.6789	183.553	1.4063	416.645
2.6793	183.816	1.4059	416.842
2.6793	184.013	1.4036	417.105
2.6797	184.276	1.4029	417.303
2.6797	184.474	1.4033	417.5
2.6804	184.737	1.4018	417.763
2.6808	184.934	1.4007	417.961
2.6815	185.197	1.4003	418.224
2.6819	185.395	1.3999	418.355
2.6819	185.658	--	--
2.6827	185.855	1.417	0
2.6823	186.118	1.4375	0.19737
2.6834	186.316	1.4483	0.46053
2.6838	186.579	1.4565	0.65789
2.6834	186.776	1.4628	0.85526
2.6849	187.039	1.4699	1.11842
2.6849	187.237	1.4758	1.31579
2.6849	187.5	1.4807	1.57895
2.686	187.697	1.4844	1.77632
2.686	187.961	1.4885	1.97368
2.6875	188.158	1.4926	2.23684
2.6868	188.421	1.4974	2.43421
2.689	188.684	1.5007	2.69737
2.6882	188.882	1.5056	2.89474
2.6868	189.145	1.5097	3.15789
2.6871	189.342	1.5123	3.35526
2.689	189.605	1.5167	3.61842
2.6882	189.803	1.519	3.81579
2.689	190.066	1.5242	4.07895
2.6901	190.263	1.5264	4.27632
2.6916	190.526	1.5305	4.53947
2.6908	190.724	1.5324	4.73684
2.6931	190.987	1.5353	5
2.6938	191.25	1.5391	5.19737
2.6923	191.447	1.5409	5.46053
2.6931	191.711	1.5439	5.65789
2.6938	191.908	1.5461	5.92105
2.6938	192.171	1.5491	6.11842
2.6938	192.368	1.5525	6.38158
2.6957	192.632	1.5551	6.57895
2.6942	192.829	1.5577	6.84211
2.6942	193.092	1.5606	7.03947
2.6964	193.355	1.5629	7.30263
2.6964	193.553	1.5644	7.5
2.6953	193.816	1.5685	7.76316
2.6961	194.013	1.5711	7.96053
2.6972	194.276	1.5729	8.22368
2.6979	194.474	1.5755	8.42105
2.6968	194.737	1.5766	8.68421
2.6994	194.934	1.5789	8.88158
2.6983	195.197	1.5815	9.14474
2.6979	195.395	1.5837	9.34211
2.6979	195.658	1.5859	9.60526
2.699	195.855	1.5874	9.80263
2.6994	196.053	1.59	10.0658
2.7013	196.316	1.5904	10.2632
2.702	196.513	1.5934	10.5263
2.7001	196.776	1.5952	10.7237
2.702	196.974	1.5978	10.9868
2.7016	197.237	1.599	11.1842
2.7039	197.434	1.6016	11.3816
2.7042	197.697	1.6034	11.6447
2.7039	197.895	1.6045	11.8421
2.7046	198.158	1.6064	12.1053
2.7042	198.355	1.6083	12.3026
2.7046	198.553	1.609	12.5
2.7046	198.816	1.6127	12.7632
2.7042	199.013	1.6153	12.9605
2.7065	199.276	1.6168	13.1579
2.7057	199.474	1.619	13.421
2.7061	199.737	1.6202	13.6184
2.7061	199.934	1.6217	13.8816
2.7076	200.197	1.6224	14.079
2.7083	200.395	1.6243	14.2763
2.7087	200.658	1.6261	14.5395
2.7098	200.855	1.6276	14.7368
2.7098	201.118	1.6287	15
2.7091	201.316	1.6321	15.1974
2.7094	201.579	1.6328	15.4605
2.7102	201.776	1.6343	15.6579
2.7102	201.974	1.6365	15.8553
2.7102	202.237	1.638	16.1184
2.7109	202.434	1.6395	16.3158
2.7124	202.697	1.6414	16.5132
2.7117	202.895	1.6425	16.7763
2.7147	203.158	1.6443	16.9737
2.7128	203.355	1.6455	17.2368
2.7132	203.618	1.6473	17.4342
2.7143	203.816	1.6484	17.6316
2.7135	204.013	1.651	17.8947
2.7154	204.276	1.6514	18.0921
2.715	204.474	1.6533	18.3553
2.718	204.737	1.6551	18.5526
2.7173	204.934	1.6563	18.75
2.7176	205.197	1.6585	19.0132
2.7176	205.395	1.6589	19.2105
2.718	205.658	1.6607	19.4737
2.718	205.855	1.6622	19.6711
2.718	206.118	1.6633	19.8684
2.7184	206.316	1.6641	20.1316
2.7195	206.579	1.6667	20.3289
2.7191	206.776	1.6682	20.5921
2.7195	206.974	1.6693	20.7895
2.7206	207.237	1.6708	20.9868
2.721	207.434	1.6726	21.25
2.7217	207.697	1.6741	21.4474
2.7236	207.895	1.6756	21.7105
2.7228	208.158	1.6767	21.9079
2.7236	208.355	1.6767	22.1053
2.7251	208.618	1.6797	22.3684
2.724	208.816	1.6808	22.5658
2.7243	209.079	1.6827	22.8289
2.7251	209.276	1.6838	23.0263
2.7254	209.474	1.6856	23.2237
2.7266	209.737	1.6868	23.4868
2.7258	209.934	1.6879	23.6842
2.7288	210.197	1.689	23.9474
2.7266	210.395	1.6905	24.1447
2.7281	210.658	1.6916	24.3421
2.7277	210.855	1.6927	24.6053
2.7269	211.118	1.6942	24.8026
2.7288	211.316	1.6964	25.0658
2.7295	211.579	1.6968	25.2632
2.7303	211.776	1.6983	25.5263
2.7321	212.039	1.6994	25.7237
2.7325	212.237	1.7013	25.9211
2.7314	212.5	1.7031	26.1842
2.7318	212.697	1.7042	26.3816
2.7318	212.895	1.7054	26.6447
2.7321	213.158	1.7068	26.8421
2.7325	213.355	1.7094	27.0395
2.7344	213.618	1.7102	27.3026
2.734	213.816	1.7113	27.5
2.7347	214.079	1.7113	27.7632
2.7359	214.276	1.7128	27.9605
2.7374	214.539	1.7154	28.1579
2.7366	214.737	1.7169	28.4211
2.7366	214.934	1.7169	28.6184
2.7374	215.197	1.7184	28.8816
2.7377	215.395	1.7202	29.0789
2.7381	215.658	1.7217	29.2763
2.7385	215.855	1.7221	29.5395
2.7381	216.118	1.7232	29.7368
2.7388	216.316	1.724	30
2.7414	216.579	1.7262	30.1974
2.7414	216.776	1.7266	30.3947
2.7429	217.039	1.7281	30.6579
2.7433	217.237	1.7292	30.8553
2.7448	217.5	1.7318	31.1184
2.7448	217.697	1.7329	31.3158
2.7437	217.961	1.7336	31.5789
2.7448	218.158	1.7351	31.7763
2.7452	218.355	1.7366	31.9737
2.7467	218.618	1.7377	32.2368
2.7459	218.816	1.74	32.4342
2.7485	219.079	1.7403	32.6974
2.7478	219.276	1.7414	32.8947
2.7489	219.539	1.7437	33.1579
2.7493	219.737	1.744	33.3553
2.75	220	1.7463	33.5526
2.7504	220.197	1.7463	33.8158
2.7504	220.461	1.7474	34.0132
2.75	220.658	1.7489	34.2763
2.7515	220.921	1.7515	34.4737
2.7504	221.118	1.7519	34.6711
2.7526	221.382	1.753	34.9342
2.7541	221.579	1.7541	35.1316
2.7533	221.842	1.756	35.3947
2.7541	222.039	1.7574	35.5921
2.7537	222.303	1.7589	35.7895
2.7552	222.566	1.76	36.0526
2.7563	222.763	1.7615	36.25
2.756	223.026	1.763	36.5132
2.7571	223.224	1.763	36.7105
2.7586	223.487	1.766	36.9737
[truncated: 1,691 more rows]
