# Supplementary material for: Realizing four-electron conversion chemistry for all-solid-state Li||I2 batteries at room temperature
Source: Nat Commun. 2025 Feb 18;16:1723. doi: 10.1038/s41467-025-56932-5 (PMC11836363; doi:10.1038/s41467-025-56932-5)
Supplement: Supplementary file 5 — Source Data [file 41467_2025_56932_MOESM5_ESM.zip › SI/Supplementary Figure 14.xlsx]

## Sheet: Sheet1
Pristine		After charge		After discharge
2θ	Intensity (arb. units)	2θ	Intensity (arb. units)	2θ	Intensity (arb. units)
10.0021	1009.17	10.0021	941.831	10.0021	574.868
10.0122	1010.95	10.0122	947.078	10.0122	578.227
10.0223	1012.79	10.0223	952.094	10.0223	581.483
10.0324	1014.71	10.0324	956.878	10.0324	584.637
10.0425	1016.69	10.0425	961.432	10.0425	587.688
10.0526	1018.74	10.0526	965.755	10.0526	590.636
10.0627	1020.86	10.0627	969.846	10.0627	593.482
10.0728	1023.04	10.0728	973.707	10.0728	596.224
10.0829	1025.29	10.0829	977.336	10.0829	598.864
10.0931	1027.61	10.0931	980.735	10.0931	601.401
10.1031	1030	10.1031	983.902	10.1031	603.836
10.1132	1034.37	10.1132	984.914	10.1132	602.968
10.1233	1034.3	10.1233	986.704	10.1233	607.487
10.1334	1038.58	10.1334	988.37	10.1334	608.739
10.1435	1040.07	10.1435	985.353	10.1435	607.259
10.1536	1043.21	10.1536	985.415	10.1536	611.716
10.1637	1041.74	10.1637	991.836	10.1637	616.098
10.1738	1037.29	10.1738	997.119	10.1738	617.095
10.1839	1042.02	10.1839	1000.82	10.1839	619.125
10.194	1044.55	10.194	1001.25	10.194	620.679
10.2041	1054.66	10.2041	1004.06	10.2041	624.121
10.2142	1059.93	10.2142	1004.19	10.2142	627.109
10.2243	1068.51	10.2243	1002.39	10.2243	633.257
10.2344	1074.61	10.2344	1006.91	10.2344	637.608
10.2445	1072.73	10.2445	1007.95	10.2445	637.254
10.2546	1073.16	10.2546	1013.77	10.2546	643.246
10.2647	1070.82	10.2647	1017.2	10.2647	643.154
10.2748	1072.62	10.2748	1022.86	10.2748	643.14
10.2849	1075.39	10.2849	1029.31	10.2849	643.861
10.295	1079.44	10.295	1030.32	10.295	649.801
10.3052	1076.64	10.3052	1030.74	10.3052	648.707
10.3152	1076.08	10.3152	1040.89	10.3152	649.821
10.3253	1076.87	10.3253	1045.52	10.3253	654.011
10.3354	1085.38	10.3354	1047.65	10.3354	655.5
10.3455	1092.38	10.3455	1045.98	10.3455	660.712
10.3556	1098.4	10.3556	1048.68	10.3556	660.04
10.3657	1099.74	10.3657	1046.69	10.3657	658.069
10.3758	1107.07	10.3758	1046.88	10.3758	660.841
10.3859	1120.66	10.3859	1049.05	10.3859	664.423
10.396	1125.72	10.396	1043.47	10.396	667.931
10.4061	1135.45	10.4061	1042.15	10.4061	672.967
10.4162	1139.56	10.4162	1038.64	10.4162	670.972
10.4263	1142.98	10.4263	1039.74	10.4263	673.669
10.4365	1142.02	10.4365	1049.26	10.4365	678.65
10.4465	1136.65	10.4465	1046.19	10.4465	678.342
10.4566	1129.75	10.4566	1042.95	10.4566	683.604
10.4667	1134.01	10.4667	1043.31	10.4667	686.078
10.4768	1129.23	10.4768	1050.46	10.4768	691.421
10.4869	1125.78	10.4869	1050.97	10.4869	692.168
10.497	1123.24	10.497	1051.47	10.497	693.446
10.5071	1117.58	10.5071	1055.69	10.5071	689.445
10.5172	1119.77	10.5172	1069.28	10.5172	690.101
10.5273	1129.39	10.5273	1069.62	10.5273	691.745
10.5374	1134.22	10.5374	1068.1	10.5374	695.593
10.5475	1138.01	10.5475	1063.53	10.5475	690.817
10.5576	1145.37	10.5576	1064.14	10.5576	691.957
10.5677	1154.4	10.5677	1060.29	10.5677	696.179
10.5778	1168.3	10.5778	1065.19	10.5778	697.485
10.5879	1173.63	10.5879	1062.33	10.5879	696.445
10.598	1179.99	10.598	1059.73	10.598	698.805
10.6081	1188.26	10.6081	1068.92	10.6081	703.089
10.6182	1191.59	10.6182	1078.74	10.6182	703.01
10.6283	1197.01	10.6283	1078.61	10.6283	706.591
10.6384	1198.73	10.6384	1084.73	10.6384	710.648
10.6486	1200.13	10.6486	1082.15	10.6486	712.741
10.6586	1204.59	10.6586	1087.18	10.6586	715.704
10.6687	1210.06	10.6687	1090.81	10.6687	715.951
10.6788	1209.79	10.6788	1096.52	10.6788	715.607
10.6889	1210.72	10.6889	1097.56	10.6889	718.07
10.699	1213.82	10.699	1102.54	10.699	715.294
10.7091	1216.23	10.7091	1112.29	10.7091	717.438
10.7192	1221.08	10.7192	1112.72	10.7192	723.411
10.7293	1219.54	10.7293	1112.57	10.7293	727.982
10.7394	1218.41	10.7394	1113.57	10.7394	736.114
10.7495	1222.74	10.7495	1114.69	10.7495	736.519
10.7596	1225.78	10.7596	1113.84	10.7596	745.115
10.7697	1225.27	10.7697	1112.31	10.7697	750.959
10.7799	1224.35	10.7799	1117.56	10.7799	748.918
10.7899	1223.84	10.7899	1112.69	10.7899	752.068
10.8	1226.15	10.8	1122.23	10.8	757.285
10.8101	1226.45	10.8101	1127.68	10.8101	759.301
10.8202	1231.3	10.8202	1130.03	10.8202	762.191
10.8303	1228.36	10.8303	1123.96	10.8303	761.208
10.8404	1230.03	10.8404	1127.48	10.8404	763.2
10.8505	1231.18	10.8505	1126.39	10.8505	759.546
10.8606	1231.89	10.8606	1129.37	10.8606	756.076
10.8707	1234.7	10.8707	1126.71	10.8707	757.238
10.8808	1234.48	10.8808	1124.67	10.8808	753.978
10.8909	1234.3	10.8909	1133.62	10.8909	753.586
10.901	1237.07	10.901	1137.84	10.901	751.178
10.9111	1236.76	10.9111	1145.46	10.9111	751.194
10.9212	1243.72	10.9212	1141.79	10.9212	749.591
10.9313	1245.36	10.9313	1145.24	10.9313	744.155
10.9414	1248.57	10.9414	1143.36	10.9414	744.101
10.9515	1253.84	10.9515	1140.66	10.9515	743.699
10.9616	1254.22	10.9616	1137.12	10.9616	745.038
10.9717	1260.35	10.9717	1136.44	10.9717	745.141
10.9818	1265.58	10.9818	1138.71	10.9818	747.267
10.9919	1267.84	10.9919	1137.46	10.9919	749.584
11.002	1276.72	11.002	1138.56	11.002	751.005
11.0121	1285.13	11.0121	1134.64	11.0121	752.839
11.0222	1291.35	11.0222	1132.82	11.0222	755.831
11.0323	1289.87	11.0323	1132.63	11.0323	756.019
11.0424	1295.99	11.0424	1128.87	11.0424	754.803
11.0525	1296.53	11.0525	1128.07	11.0525	757.515
11.0626	1290.42	11.0626	1136.34	11.0626	763.651
11.0727	1289.05	11.0727	1137.26	11.0727	770.47
11.0828	1287.63	11.0828	1146.81	11.0828	766.639
11.0929	1289.29	11.0929	1159.26	11.0929	770.1
11.103	1286.92	11.103	1163.83	11.103	770.715
11.1131	1285.4	11.1131	1167.39	11.1131	769.017
11.1233	1294.19	11.1233	1169.1	11.1233	767.193
11.1333	1294.21	11.1333	1175.38	11.1333	769.081
11.1434	1297.85	11.1434	1179.33	11.1434	779.82
11.1535	1306.26	11.1535	1182.54	11.1535	785.749
11.1636	1311.83	11.1636	1187	11.1636	789.993
11.1737	1315.58	11.1737	1190.87	11.1737	792.113
11.1838	1320.04	11.1838	1197.21	11.1838	802.034
11.1939	1321.36	11.1939	1203.7	11.1939	802.891
11.204	1326.96	11.204	1203.51	11.204	809.28
11.2141	1329.19	11.2141	1201.73	11.2141	814.383
11.2242	1331.29	11.2242	1199.74	11.2242	816.716
11.2343	1332.77	11.2343	1197.19	11.2343	821.904
11.2444	1332.41	11.2444	1195.82	11.2444	824.926
11.2545	1325.26	11.2545	1200.52	11.2545	828.233
11.2646	1313.02	11.2646	1199.87	11.2646	832.141
11.2747	1313.56	11.2747	1200.08	11.2747	831.608
11.2848	1321	11.2848	1204.86	11.2848	827.823
11.2949	1318.92	11.2949	1202.09	11.2949	827.761
11.305	1319.74	11.305	1198.29	11.305	824.677
11.3151	1324.54	11.3151	1200.77	11.3151	823.823
11.3252	1329.99	11.3252	1204.31	11.3252	823.746
11.3353	1337.34	11.3353	1202.86	11.3353	822.01
11.3454	1345.41	11.3454	1201	11.3454	823.67
11.3555	1354.22	11.3555	1198.16	11.3555	821.453
11.3656	1360.16	11.3656	1199.56	11.3656	822.289
11.3757	1362.9	11.3757	1198.67	11.3757	823.994
11.3858	1370.04	11.3858	1196.43	11.3858	826.448
11.3959	1370.27	11.3959	1194.12	11.3959	830.824
11.406	1375.07	11.406	1184.77	11.406	831.727
11.4161	1379.94	11.4161	1175.49	11.4161	834.609
11.4262	1386.64	11.4262	1174.98	11.4262	835.854
11.4363	1384.5	11.4363	1175.11	11.4363	841.545
11.4464	1388.46	11.4464	1181.36	11.4464	842.502
11.4565	1386.56	11.4565	1175.36	11.4565	842.882
11.4666	1391.91	11.4666	1175.04	11.4666	842.724
11.4767	1396.79	11.4767	1181.16	11.4767	841.397
11.4868	1400.19	11.4868	1191.47	11.4868	843.609
11.4969	1398.76	11.4969	1196.77	11.4969	841.829
11.507	1401.24	11.507	1202.3	11.507	845.267
11.5171	1404.62	11.5171	1211.68	11.5171	844.95
11.5272	1407.72	11.5272	1214.42	11.5272	845.91
11.5373	1412.55	11.5373	1219.67	11.5373	846.589
11.5474	1416.23	11.5474	1218.93	11.5474	850.374
11.5575	1418.01	11.5575	1222.93	11.5575	856.517
11.5676	1418.51	11.5676	1228.75	11.5676	855.882
11.5777	1424.42	11.5777	1240.48	11.5777	854.023
11.5878	1423.33	11.5878	1244.44	11.5878	855.432
11.5979	1417.74	11.5979	1246.9	11.5979	859.739
11.608	1418.12	11.608	1252.33	11.608	861.082
11.6181	1421.71	11.6181	1256.58	11.6181	869.134
11.6282	1422.01	11.6282	1263.89	11.6282	866.976
11.6383	1422.37	11.6383	1262.85	11.6383	867.396
11.6484	1423.54	11.6484	1263.61	11.6484	868.388
11.6585	1420.97	11.6585	1260.14	11.6585	868.288
11.6686	1423.45	11.6686	1266.13	11.6686	868.36
11.6787	1421.08	11.6787	1267.35	11.6787	879.266
11.6888	1424.33	11.6888	1269.09	11.6888	881.944
11.6989	1423.93	11.6989	1269.2	11.6989	884.828
11.709	1424.09	11.709	1271.07	11.709	889.502
11.7191	1433.25	11.7191	1264.58	11.7191	891.554
11.7292	1442.51	11.7292	1265.46	11.7292	899.116
11.7393	1446.92	11.7393	1267	11.7393	904.443
11.7494	1450.41	11.7494	1265.53	11.7494	905.644
11.7595	1453	11.7595	1271.64	11.7595	910.458
11.7696	1456.36	11.7696	1275.91	11.7696	904.133
11.7797	1465.85	11.7797	1282.68	11.7797	901.779
11.7898	1464.23	11.7898	1286.51	11.7898	910.092
11.7999	1466.21	11.7999	1288.18	11.7999	910.812
11.81	1477.53	11.81	1298.65	11.81	912.515
11.8201	1483.54	11.8201	1298.85	11.8201	910.631
11.8302	1480.22	11.8302	1300.13	11.8302	904.541
11.8403	1475.87	11.8403	1300.93	11.8403	904.465
11.8504	1469.19	11.8504	1307.51	11.8504	909.743
11.8605	1468.05	11.8605	1312.81	11.8605	912.383
11.8706	1471.14	11.8706	1313.59	11.8706	915.661
11.8807	1476.32	11.8807	1309.81	11.8807	917.853
11.8908	1479.55	11.8908	1316.29	11.8908	914.038
11.9009	1476.21	11.9009	1314.37	11.9009	915.028
11.911	1480.87	11.911	1313.48	11.911	917.157
11.9211	1488.23	11.9211	1309.24	11.9211	922.558
11.9312	1491.9	11.9312	1319.25	11.9312	923.813
11.9413	1488.44	11.9413	1323.09	11.9413	923.221
11.9514	1481.45	11.9514	1322.13	11.9514	923.025
11.9615	1480.33	11.9615	1322	11.9615	922.811
11.9716	1484.09	11.9716	1317.97	11.9716	919.962
11.9817	1495.41	11.9817	1324.2	11.9817	922.529
11.9918	1500.03	11.9918	1324.21	11.9918	924.459
12.0019	1511.18	12.0019	1323.2	12.0019	923.345
12.012	1528.11	12.012	1322.42	12.012	927.385
12.0221	1527.2	12.0221	1317.72	12.0221	930.808
12.0322	1527.95	12.0322	1319.77	12.0322	940.063
12.0423	1539.31	12.0423	1320.34	12.0423	945.879
12.0524	1547.99	12.0524	1321.9	12.0524	955.724
12.0625	1557.53	12.0625	1327.51	12.0625	963.036
12.0726	1566.42	12.0726	1329.34	12.0726	964.47
12.0827	1571.91	12.0827	1334.49	12.0827	966.083
12.0928	1574.41	12.0928	1343.97	12.0928	969.26
12.1029	1577.64	12.1029	1344.52	12.1029	974.653
12.113	1581.06	12.113	1349.62	12.113	978.398
12.1231	1583.73	12.1231	1357.08	12.1231	981.553
12.1332	1579.18	12.1332	1368.36	12.1332	980.6
12.1433	1570.36	12.1433	1367.79	12.1433	982.5
12.1534	1562.08	12.1534	1366.57	12.1534	981.887
12.1635	1556.41	12.1635	1367.99	12.1635	981.583
12.1736	1561.79	12.1736	1368.53	12.1736	983.43
12.1837	1559.05	12.1837	1367.98	12.1837	981.455
12.1938	1566.38	12.1938	1365.37	12.1938	979.318
12.2039	1576.24	12.2039	1358.63	12.2039	985.392
12.214	1572.91	12.214	1354.99	12.214	984.726
12.2241	1571.99	12.2241	1352.15	12.2241	992.462
12.2342	1570.42	12.2342	1352.99	12.2342	994.554
12.2443	1581.01	12.2443	1351.45	12.2443	996.143
12.2544	1581.94	12.2544	1354.76	12.2544	996.773
12.2645	1583.39	12.2645	1364.77	12.2645	999.504
12.2746	1588.17	12.2746	1372.56	12.2746	997.116
12.2847	1588.05	12.2847	1379.88	12.2847	1000.6
12.2948	1595.56	12.2948	1385	12.2948	995.948
12.3049	1600.49	12.3049	1387.06	12.3049	997.367
12.315	1604.4	12.315	1390.05	12.315	998.096
12.3251	1606.08	12.3251	1395.07	12.3251	1001.06
12.3352	1601.89	12.3352	1401.36	12.3352	1004.18
12.3453	1605.34	12.3453	1402.45	12.3453	1009.94
12.3554	1603.76	12.3554	1407.57	12.3554	1013.24
12.3655	1607.78	12.3655	1406.45	12.3655	1019.11
12.3756	1612.12	12.3756	1407.98	12.3756	1020.21
12.3857	1615.69	12.3857	1401.79	12.3857	1019.03
12.3958	1627.13	12.3958	1405.91	12.3958	1020.07
12.4059	1628.31	12.4059	1401.7	12.4059	1026.08
12.416	1628.98	12.416	1401.03	12.416	1026.62
12.4261	1639.44	12.4261	1398.6	12.4261	1036.6
12.4362	1637.57	12.4362	1403.73	12.4362	1034.18
12.4463	1652.29	12.4463	1404.94	12.4463	1040.09
12.4564	1654.63	12.4564	1405.93	12.4564	1038.43
12.4665	1661.97	12.4665	1408.74	12.4665	1041.26
12.4766	1663.33	12.4766	1408.26	12.4766	1041.5
12.4867	1662.9	12.4867	1410.6	12.4867	1040.04
12.4968	1664.19	12.4968	1413.01	12.4968	1036.2
12.5069	1661.41	12.5069	1415.78	12.5069	1039.68
12.517	1658.05	12.517	1419.01	12.517	1043.06
12.5271	1651.01	12.5271	1422.45	12.5271	1047.47
12.5372	1650.08	12.5372	1431.11	12.5372	1052.01
12.5473	1655.51	12.5473	1434.72	12.5473	1057.87
12.5574	1656.67	12.5574	1438.76	12.5574	1056.03
12.5675	1657.65	12.5675	1436.62	12.5675	1055.34
12.5776	1664.1	12.5776	1440.15	12.5776	1057.79
12.5877	1680.16	12.5877	1441.32	12.5877	1063.6
12.5978	1684.2	12.5978	1446.44	12.5978	1066.27
12.6079	1693.22	12.6079	1443.83	12.6079	1074.83
12.618	1707.49	12.618	1444.84	12.618	1076.05
12.6281	1713.45	12.6281	1451.75	12.6281	1084.31
12.6382	1723.92	12.6382	1453.74	12.6382	1088.36
12.6483	1741	12.6483	1451.66	12.6483	1092.12
12.6584	1748.56	12.6584	1452.05	12.6584	1093.91
12.6685	1756.61	12.6685	1452.44	12.6685	1097.41
12.6786	1757.19	12.6786	1450.06	12.6786	1100.05
12.6887	1767.03	12.6887	1453.79	12.6887	1097.38
12.6988	1762.61	12.6988	1453.74	12.6988	1098.52
12.7089	1767.48	12.7089	1454.12	12.7089	1098.45
12.719	1765.51	12.719	1454.01	12.719	1100.48
12.7291	1772.12	12.7291	1459.37	12.7291	1098.37
12.7392	1778.77	12.7392	1461.92	12.7392	1097.76
12.7493	1783.29	12.7493	1462.09	12.7493	1094.66
12.7594	1784.81	12.7594	1462.59	12.7594	1090.98
12.7695	1783.69	12.7695	1464.34	12.7695	1093.37
12.7796	1798.12	12.7796	1466.69	12.7796	1097.58
12.7897	1800.93	12.7897	1467.1	12.7897	1099.07
12.7998	1793.28	12.7998	1467.53	12.7998	1096.47
12.8099	1791.22	12.8099	1466.77	12.8099	1096.59
12.82	1786.64	12.82	1469.82	12.82	1097.49
12.8301	1771.27	12.8301	1470.8	12.8301	1100.41
12.8402	1765.89	12.8402	1468.09	12.8402	1100.55
12.8503	1759.17	12.8503	1471.54	12.8503	1100.05
12.8604	1747.22	12.8604	1474.4	12.8604	1105.45
12.8705	1740.01	12.8705	1473.4	12.8705	1106.91
12.8806	1739.44	12.8806	1471.4	12.8806	1106.99
12.8907	1737.44	12.8907	1474.48	12.8907	1106.32
12.9008	1731.97	12.9008	1475.84	12.9008	1110.67
12.9109	1738.89	12.9109	1476.79	12.9109	1112.51
12.921	1735.8	12.921	1475.42	12.921	1113.21
12.9311	1739.28	12.9311	1473.82	12.9311	1112.21
12.9412	1735.95	12.9412	1472.57	12.9412	1114.06
12.9513	1745.34	12.9513	1475.17	12.9513	1115.41
12.9614	1748.74	12.9614	1473.9	12.9614	1116.76
12.9715	1762.29	12.9715	1478.57	12.9715	1121.65
12.9816	1773.62	12.9816	1477.39	12.9816	1123.25
12.9917	1769.87	12.9917	1480.72	12.9917	1123.66
13.0018	1762.98	13.0018	1482.42	13.0018	1124.07
13.0119	1765.27	13.0119	1481.4	13.0119	1127.5
13.022	1769.39	13.022	1483.37	13.022	1129.3
13.0321	1766.06	13.0321	1487.47	13.0321	1130.2
13.0422	1769.29	13.0422	1487.37	13.0422	1134.16
13.0523	1766.56	13.0523	1496.04	13.0523	1137.69
13.0624	1769.34	13.0624	1498.65	13.0624	1144.9
13.0725	1768.14	13.0725	1499.71	13.0725	1144.94
13.0826	1766.31	13.0826	1501.92	13.0826	1147.89
13.0927	1762.42	13.0927	1499.21	13.0927	1152.18
13.1028	1760.21	13.1028	1499.97	13.1028	1152.37
13.1129	1760.41	13.1129	1494.57	13.1129	1150.32
13.123	1756.53	13.123	1488.45	13.123	1149.05
13.1331	1756.82	13.1331	1488.18	13.1331	1153.08
13.1432	1761.24	13.1432	1490.98	13.1432	1150.61
13.1533	1765.46	13.1533	1493.41	13.1533	1151.8
13.1634	1768.3	13.1634	1491.7	13.1634	1152.94
13.1735	1772.3	13.1735	1493.7	13.1735	1150.97
13.1836	1766.91	13.1836	1494.22	13.1836	1150.25
13.1937	1771.17	13.1937	1499.58	13.1937	1154.42
13.2038	1773.64	13.2038	1498.57	13.2038	1154.87
13.2139	1785.93	13.2139	1499.58	13.2139	1153.38
13.224	1789.04	13.224	1498.73	13.224	1152.99
13.2341	1780.1	13.2341	1502.62	13.2341	1162.38
13.2442	1778.42	13.2442	1501.76	13.2442	1167.5
13.2543	1779.27	13.2543	1507.93	13.2543	1171.38
13.2644	1778.26	13.2644	1506.72	13.2644	1175.89
13.2745	1771.35	13.2745	1503.63	13.2745	1178.62
13.2846	1769.36	13.2846	1502.02	13.2846	1180.5
13.2947	1779.46	13.2947	1498.87	13.2947	1177.68
13.3048	1793.04	13.3048	1502.24	13.3048	1178.49
13.3149	1796.26	13.3149	1502.7	13.3149	1179.56
13.325	1799.94	13.325	1504.36	13.325	1181.69
13.3351	1805.67	13.3351	1508.8	13.3351	1181.85
13.3452	1812.55	13.3452	1511.96	13.3452	1175.25
13.3553	1813.5	13.3553	1513.98	13.3553	1169.94
13.3654	1824.07	13.3654	1519.99	13.3654	1172.56
13.3755	1825.42	13.3755	1526.73	13.3755	1167.98
13.3856	1829.87	13.3856	1528.58	13.3856	1166.84
13.3957	1832.68	13.3957	1533.22	13.3957	1165.47
13.4058	1823.01	13.4058	1531.32	13.4058	1164.66
13.4159	1822.95	13.4159	1538.38	13.4159	1166.05
13.426	1818.79	13.426	1536.77	13.426	1172.71
13.4361	1811.93	13.4361	1542.83	13.4361	1174.7
13.4462	1817.65	13.4462	1544.35	13.4462	1175.88
13.4563	1822.19	13.4563	1544.96	13.4563	1183.25
13.4664	1823.75	13.4664	1538.43	13.4664	1195.9
13.4765	1822.08	13.4765	1535.08	13.4765	1201.77
13.4866	1829.83	13.4866	1533.63	13.4866	1203.14
13.4967	1842.01	13.4967	1529.87	13.4967	1207.78
13.5068	1841.55	13.5068	1538.8	13.5068	1216.48
13.5169	1831.47	13.5169	1537.26	13.5169	1215.8
13.527	1836.67	13.527	1531.12	13.527	1221.54
13.5371	1837.12	13.5371	1536.47	13.5371	1217.75
13.5472	1836.51	13.5472	1537.64	13.5472	1222.08
13.5573	1839.6	13.5573	1538.21	13.5573	1220.05
13.5674	1843.77	13.5674	1539.63	13.5674	1228.28
13.5775	1835.84	13.5775	1537.48	13.5775	1222.91
13.5876	1834.08	13.5876	1537.05	13.5876	1223.29
13.5977	1829.46	13.5977	1539.4	13.5977	1225.36
13.6078	1829.42	13.6078	1540.07	13.6078	1231.76
13.6179	1847.25	13.6179	1550.42	13.6179	1232.25
13.628	1847.68	13.628	1550.29	13.628	1234.96
13.6381	1850.6	13.6381	1557.03	13.6381	1233.54
13.6482	1858.25	13.6482	1555.57	13.6482	1238.85
13.6583	1856.06	13.6583	1551.88	13.6583	1245.51
13.6684	1856.7	13.6684	1552.15	13.6684	1250.09
13.6785	1855.28	13.6785	1552.07	13.6785	1249.44
13.6886	1853.18	13.6886	1550.94	13.6886	1252.79
13.6987	1854.17	13.6987	1555.56	13.6987	1254.56
13.7088	1852.4	13.7088	1567.89	13.7088	1259.07
13.7189	1851.02	13.7189	1559.61	13.7189	1256.9
13.729	1855.93	13.729	1559.75	13.729	1265.61
13.7391	1855.15	13.7391	1566.99	13.7391	1261.1
13.7492	1855.24	13.7492	1559.3	13.7492	1266.53
13.7593	1862.98	13.7593	1556.5	13.7593	1259.51
13.7694	1863.59	13.7694	1552.85	13.7694	1265.26
13.7795	1862.02	13.7795	1552.57	13.7795	1262.74
13.7896	1868.88	13.7896	1544.1	13.7896	1262.39
13.7997	1876.22	13.7997	1538.97	13.7997	1265.13
13.8098	1895.91	13.8098	1541.88	13.8098	1273.52
13.8199	1907.99	13.8199	1550.93	13.8199	1271.57
13.83	1903.81	13.83	1547.07	13.83	1266.69
13.8401	1909.82	13.8401	1551.15	13.8401	1263.45
13.8502	1912.02	13.8502	1550.19	13.8502	1267.1
13.8603	1918.5	13.8603	1556.02	13.8603	1277.02
13.8704	1928.67	13.8704	1561.78	13.8704	1282.54
13.8805	1928.83	13.8805	1568.67	13.8805	1290.83
13.8906	1925.88	13.8906	1576.57	13.8906	1296.73
13.9007	1929.56	13.9007	1585.88	13.9007	1298.99
13.9108	1928.94	13.9108	1589.64	13.9108	1305.88
13.9209	1926.69	13.9209	1589.42	13.9209	1304.3
13.931	1924.64	13.931	1595.18	13.931	1300.26
13.9411	1922.08	13.9411	1599.96	13.9411	1298.09
13.9512	1917.25	13.9512	1596.59	13.9512	1304.87
13.9613	1918.06	13.9613	1602.53	13.9613	1311.8
13.9714	1909.95	13.9714	1602.33	13.9714	1319.01
13.9815	1907.54	13.9815	1597.42	13.9815	1319.77
13.9916	1905.31	13.9916	1588.34	13.9916	1323.68
14.0017	1907.18	14.0017	1594.8	14.0017	1328.28
14.0118	1911.09	14.0118	1601.6	14.0118	1328.69
14.0219	1903.43	14.0219	1607.03	14.0219	1324.13
14.032	1899.72	14.032	1602.5	14.032	1324.85
14.0421	1905.45	14.0421	1607.11	14.0421	1334.53
14.0522	1906.36	14.0522	1610.56	14.0522	1338.73
14.0623	1916.57	14.0623	1613.61	14.0623	1345.84
14.0724	1925.24	14.0724	1617.28	14.0724	1339.32
14.0825	1930.41	14.0825	1619.57	14.0825	1341.3
14.0926	1939.55	14.0926	1620.32	14.0926	1343.93
14.1027	1945.51	14.1027	1618.5	14.1027	1341.94
14.1128	1962.29	14.1128	1615.3	14.1128	1342.28
14.1229	1968.16	14.1229	1612.99	14.1229	1341.72
14.133	1968.35	14.133	1612.57	14.133	1346.18
14.1431	1974.53	14.1431	1613.37	14.1431	1362.34
14.1532	1975.12	14.1532	1608.24	14.1532	1371.62
14.1633	1974.77	14.1633	1608.34	14.1633	1378.26
14.1734	1972.93	14.1734	1604.92	14.1734	1385.35
14.1835	1978.16	14.1835	1601.8	14.1835	1391.79
14.1936	1975.07	14.1936	1604.73	14.1936	1390.56
14.2037	1979.13	14.2037	1605.38	14.2037	1389.21
14.2138	1978.75	14.2138	1607.71	14.2138	1396.77
14.2239	1974.83	14.2239	1610.4	14.2239	1407.88
14.234	1971.34	14.234	1607.88	14.234	1413.75
14.2441	1973.95	14.2441	1611.88	14.2441	1417.13
14.2542	1970.08	14.2542	1613.82	14.2542	1417.69
14.2643	1977.83	14.2643	1612.82	14.2643	1418.47
14.2744	1989.31	14.2744	1614.44	14.2744	1416.57
14.2845	1990.8	14.2845	1616.66	14.2845	1419.5
14.2946	1988.63	14.2946	1619.53	14.2946	1423.22
14.3047	1994.17	14.3047	1616.24	14.3047	1419.97
14.3148	1996.49	14.3148	1609.76	14.3148	1423.14
14.3249	1993.33	14.3249	1606.53	14.3249	1425.94
14.335	1986.93	14.335	1606.45	14.335	1425.26
14.3451	1986.15	14.3451	1607.81	14.3451	1420.04
14.3552	1986.6	14.3552	1602.76	14.3552	1416.77
14.3653	1985.14	14.3653	1602.64	14.3653	1415.26
14.3754	1989.63	14.3754	1606.25	14.3754	1412.97
14.3855	1984.96	14.3855	1604.91	14.3855	1405.42
14.3956	1982.18	14.3956	1605.61	14.3956	1401.78
14.4057	1986.73	14.4057	1603.93	14.4057	1402.86
14.4158	1987.04	14.4158	1604.38	14.4158	1407.4
14.4259	1983.01	14.4259	1606.89	14.4259	1412.11
14.436	1979.28	14.436	1605.48	14.436	1408.92
14.4461	1973.23	14.4461	1605.61	14.4461	1410.64
14.4562	1975.26	14.4562	1605.03	14.4562	1414.51
14.4663	1978.04	14.4663	1608.06	14.4663	1412.25
14.4764	1980.58	14.4764	1609.69	14.4764	1416.73
14.4865	1975.5	14.4865	1608.34	14.4865	1419.18
14.4966	1981.28	14.4966	1606.87	14.4966	1425.25
14.5067	1985.58	14.5067	1605.13	14.5067	1422.78
14.5168	1989.09	14.5168	1600.79	14.5168	1427.67
14.5269	1998.24	14.5269	1602.2	14.5269	1426.4
14.537	2001.36	14.537	1603.34	14.537	1428.63
14.5471	2006.12	14.5471	1602.93	14.5471	1429
14.5572	2011.29	14.5572	1599.92	14.5572	1435.59
14.5673	2011.71	14.5673	1601.73	14.5673	1435.53
14.5774	2013.83	14.5774	1606.19	14.5774	1434.01
14.5875	2010.48	14.5875	1608.06	14.5875	1437.13
14.5976	2012.72	14.5976	1612.01	14.5976	1443.26
14.6077	2016.89	14.6077	1616.42	14.6077	1442.47
14.6178	2017.09	14.6178	1615.92	14.6178	1444.96
14.6279	2006.1	14.6279	1620.8	14.6279	1451.11
14.638	2000.62	14.638	1619.64	14.638	1455.7
14.6481	1994.43	14.6481	1621.54	14.6481	1460.3
14.6582	1998.67	14.6582	1624.47	14.6582	1460.7
14.6683	1985.18	14.6683	1625.71	14.6683	1461.87
14.6784	1982.4	14.6784	1625.52	14.6784	1469.08
14.6885	1976.41	14.6885	1622.31	14.6885	1471.06
14.6986	1977.91	14.6986	1626.46	14.6986	1472.13
14.7087	1971.32	14.7087	1624.53	14.7087	1471.2
14.7188	1980.09	14.7188	1623.15	14.7188	1471.06
14.7289	1978.31	14.7289	1621.32	14.7289	1470.89
14.739	1975.65	14.739	1617.38	14.739	1472.31
14.7491	1978.25	14.7491	1614.68	14.7491	1471.18
14.7592	1974.13	14.7592	1613.61	14.7592	1472.11
14.7693	1984.75	14.7693	1614.61	14.7693	1471.05
14.7794	1987.98	14.7794	1612.71	14.7794	1471.59
14.7895	1987.77	14.7895	1614.89	14.7895	1475.53
14.7996	1992.69	14.7996	1615.59	14.7996	1472.15
14.8097	1994.99	14.8097	1613.4	14.8097	1470.81
14.8198	1990.07	14.8198	1610.4	14.8198	1480.67
14.8299	1989.44	14.8299	1609.46	14.8299	1488.02
14.84	1985.18	14.84	1606.91	14.84	1490.05
14.8501	1986.62	14.8501	1611.84	14.8501	1494.74
14.8602	1982.31	14.8602	1609.76	14.8602	1495.44
14.8703	1970.23	14.8703	1609.63	14.8703	1503.01
14.8804	1972.84	14.8804	1611.07	14.8804	1508.14
14.8905	1966.65	14.8905	1612.01	14.8905	1506.09
14.9006	1965.76	14.9006	1612.75	14.9006	1508
14.9107	1967.11	14.9107	1615.72	14.9107	1509.85
14.9208	1969.34	14.9208	1626.31	14.9208	1505.43
14.9309	1967.55	14.9309	1627.27	14.9309	1513.08
14.941	1971.02	14.941	1634.07	14.941	1509.25
14.9511	1983.53	14.9511	1643.57	14.9511	1506.2
14.9612	1989.42	14.9612	1645.26	14.9612	1500.62
14.9713	1994.29	14.9713	1648.52	14.9713	1494.19
14.9814	1992.5	14.9814	1657.78	14.9814	1490.56
14.9915	1987.62	14.9915	1662.84	14.9915	1485.47
15.0016	1990.99	15.0016	1661.05	15.0016	1476.2
15.0117	1985.88	15.0117	1663.9	15.0117	1479.46
15.0218	1982.53	15.0218	1667.78	15.0218	1482.97
15.0319	1977.28	15.0319	1666.37	15.0319	1475.97
15.042	1968.94	15.042	1662.94	15.042	1473.67
15.0521	1971.03	15.0521	1660.99	15.0521	1469.61
15.0622	1963.76	15.0622	1654.22	15.0622	1471.02
15.0723	1969.02	15.0723	1648.62	15.0723	1474.93
15.0824	1964.83	15.0824	1649.19	15.0824	1470.36
15.0925	1960.06	15.0925	1645.77	15.0925	1469.09
15.1026	1961.46	15.1026	1641.76	15.1026	1474.68
15.1127	1959.25	15.1127	1648.79	15.1127	1475.11
15.1228	1955.2	15.1228	1648.77	15.1228	1476.18
15.1329	1956.07	15.1329	1638.5	15.1329	1480.18
15.143	1960.05	15.143	1633.49	15.143	1473.57
15.1531	1968.69	15.1531	1625.6	15.1531	1472.12
15.1632	1964.49	15.1632	1620.6	15.1632	1469.75
15.1733	1957.98	15.1733	1623.03	15.1733	1467.7
15.1834	1963.22	15.1834	1623.56	15.1834	1463.57
15.1935	1960.84	15.1935	1615.09	15.1935	1462.1
15.2036	1958.75	15.2036	1612.72	15.2036	1459.84
15.2137	1952.38	15.2137	1617.06	15.2137	1457.54
15.2238	1943.75	15.2238	1612.04	15.2238	1456.66
15.2339	1936.78	15.2339	1611.43	15.2339	1452.73
15.244	1944.18	15.244	1606.98	15.244	1451.53
15.2541	1944.46	15.2541	1604.48	15.2541	1446.73
15.2642	1946.56	15.2642	1603.66	15.2642	1449.64
15.2743	1955.09	15.2743	1605.5	15.2743	1449.33
15.2844	1948.61	15.2844	1616.9	15.2844	1447.07
15.2945	1948.7	15.2945	1621.1	15.2945	1448.66
15.3046	1944.01	15.3046	1622.72	15.3046	1449.64
15.3147	1933.71	15.3147	1630.27	15.3147	1449.92
15.3248	1934.85	15.3248	1627.63	15.3248	1444.65
15.3349	1931.52	15.3349	1625.5	15.3349	1437.24
15.345	1931.24	15.345	1628.55	15.345	1438.13
15.3551	1927.9	15.3551	1632.41	15.3551	1442.15
15.3652	1932.96	15.3652	1634.02	15.3652	1442.66
15.3753	1936.87	15.3753	1633.01	15.3753	1438.78
15.3854	1935.55	15.3854	1627.49	15.3854	1437.39
15.3955	1928.95	15.3955	1625.74	15.3955	1439.42
15.4056	1924.9	15.4056	1628.76	15.4056	1438.79
15.4157	1923.2	15.4157	1632.53	15.4157	1441.36
15.4258	1922.08	15.4258	1629.49	15.4258	1449.61
15.4359	1924.91	15.4359	1633.61	15.4359	1446
15.446	1929.18	15.446	1629.04	15.446	1440.33
15.4561	1928.19	15.4561	1622.22	15.4561	1440.86
15.4662	1927.03	15.4662	1622.82	15.4662	1436.7
15.4763	1925.67	15.4763	1626.13	15.4763	1438.58
15.4864	1925.65	15.4864	1630.48	15.4864	1439.87
15.4965	1925.24	15.4965	1631.94	15.4965	1440.05
15.5066	1923.73	15.5066	1630.52	15.5066	1440.81
15.5167	1930.66	15.5167	1636.62	15.5167	1440.2
15.5268	1936.51	15.5268	1636.03	15.5268	1431.45
15.5369	1932.24	15.5369	1637.2	15.5369	1429.64
15.547	1934.8	15.547	1640.63	15.547	1429.8
15.5571	1940.57	15.5571	1637.14	15.5571	1431.51
15.5672	1952.97	15.5672	1632.73	15.5672	1428.05
15.5773	1950.78	15.5773	1633.98	15.5773	1425.93
15.5874	1947.18	15.5874	1632.99	15.5874	1424.06
15.5975	1947.62	15.5975	1634.37	15.5975	1420.78
15.6076	1953.04	15.6076	1638.17	15.6076	1422.56
15.6177	1948.41	15.6177	1635.37	15.6177	1421.19
15.6278	1946.86	15.6278	1631.06	15.6278	1426.12
15.6379	1949.4	15.6379	1636.08	15.6379	1425.03
15.648	1954	15.648	1636.3	15.648	1425.55
15.6581	1958.58	15.6581	1629.2	15.6581	1431.11
15.6682	1959.2	15.6682	1631.65	15.6682	1435.85
15.6783	1962.57	15.6783	1630.5	15.6783	1443.53
15.6884	1968.81	15.6884	1629.1	15.6884	1452.93
15.6985	1968.55	15.6985	1634.35	15.6985	1460.56
15.7086	1969.9	15.7086	1631.58	15.7086	1465.39
15.7187	1975.75	15.7187	1632.54	15.7187	1464.49
15.7288	1977.85	15.7288	1631.25	15.7288	1469.63
15.7389	1978.57	15.7389	1635.98	15.7389	1477.46
15.749	1978.71	15.749	1633.24	15.749	1480.79
15.7591	1976.14	15.7591	1635.3	15.7591	1490.56
15.7692	1974.01	15.7692	1638.25	15.7692	1496.36
15.7793	1979.4	15.7793	1635.2	15.7793	1496.66
15.7894	1983.47	15.7894	1635.95	15.7894	1499.29
15.7995	1982.09	15.7995	1631.86	15.7995	1503.29
15.8096	1983.77	15.8096	1627.22	15.8096	1503.64
15.8197	1975.88	15.8197	1625.15	15.8197	1505.78
15.8298	1984.36	15.8298	1625.78	15.8298	1513.42
15.8399	1988.9	15.8399	1635.49	15.8399	1509.85
15.85	1993.05	15.85	1635.24	15.85	1504.04
15.8601	1993.88	15.8601	1635.73	15.8601	1501.56
15.8702	1997.12	15.8702	1634.51	15.8702	1498.04
15.8803	1992.82	15.8803	1631.24	15.8803	1496.79
15.8904	1990.11	15.8904	1628.96	15.8904	1493.32
15.9005	1985.81	15.9005	1629.56	15.9005	1486.63
15.9106	1976.93	15.9106	1627.47	15.9106	1476.63
15.9207	1976.15	15.9207	1632.54	15.9207	1472.65
15.9308	1969.58	15.9308	1637.55	15.9308	1475.93
15.9409	1960.11	15.9409	1640.85	15.9409	1474.61
15.951	1951.72	15.951	1638.55	15.951	1466.89
15.9611	1956.64	15.9611	1642.39	15.9611	1472.25
15.9712	1961.4	15.9712	1642.35	15.9712	1469.27
15.9813	1968.93	15.9813	1635.62	15.9813	1464.51
15.9914	1969.05	15.9914	1631.44	15.9914	1474.87
16.0015	1964.75	16.0015	1621.41	16.0015	1475.78
16.0117	1966.71	16.0117	1613.51	16.0117	1479.25
16.0217	1961.34	16.0217	1613.17	16.0217	1478.28
16.0318	1963.73	16.0318	1610.82	16.0318	1480.08
16.042	1964.32	16.042	1614.81	16.042	1474.91
16.052	1960.85	16.052	1614.91	16.052	1471.73
16.0621	1959.11	16.0621	1617.13	16.0621	1467.24
16.0722	1957.38	16.0722	1614.82	16.0722	1468.41
16.0823	1949.88	16.0823	1615.95	16.0823	1470.99
16.0924	1946.38	16.0924	1619.45	16.0924	1463.86
16.1025	1944.18	16.1025	1624.9	16.1025	1462.95
16.1126	1935.58	16.1126	1626.09	16.1126	1460.84
16.1227	1938.42	16.1227	1634.02	16.1227	1465.1
16.1328	1938.97	16.1328	1629.94	16.1328	1464.72
16.143	1940.72	16.143	1627.66	16.143	1459.3
16.153	1944.25	16.153	1633.87	16.153	1457.98
16.1631	1953.37	16.1631	1633.71	16.1631	1464.87
16.1733	1956.92	16.1733	1635.09	16.1733	1462.82
16.1833	1965.37	16.1833	1628.31	16.1833	1464.77
16.1934	1973.78	16.1934	1629.46	16.1934	1471.84
16.2035	1998.34	16.2035	1630.57	16.2035	1471.38
16.2136	2012.27	16.2136	1628.74	16.2136	1472.7
16.2237	2022.97	16.2237	1635.34	16.2237	1470.9
16.2338	2037.05	16.2338	1635.64	16.2338	1474.32
16.2439	2045.54	16.2439	1639.19	16.2439	1473.68
16.254	2047.03	16.254	1640.74	16.254	1473.35
16.2641	2051.61	16.2641	1641.93	16.2641	1472.89
16.2743	2056.35	16.2743	1643.13	16.2743	1479.1
16.2843	2053.29	16.2843	1637.75	16.2843	1481.15
16.2944	2051.65	16.2944	1637.14	16.2944	1482.55
16.3046	2049.69	16.3046	1632.08	16.3046	1484.75
16.3146	2040.53	16.3146	1622.75	16.3146	1485.37
16.3247	2032.2	16.3247	1617.62	16.3247	1484.87
16.3348	2027.2	16.3348	1606.13	16.3348	1483.36
16.3449	2014.04	16.3449	1606.12	16.3449	1481.32
16.355	2005.24	16.355	1607.2	16.355	1483.8
16.3651	1995.99	16.3651	1602.44	16.3651	1483.96
16.3752	1990.67	16.3752	1598.02	16.3752	1477.44
16.3853	1988.9	16.3853	1596.26	16.3853	1474.3
16.3954	1989.38	16.3954	1601.36	16.3954	1470.37
16.4056	1995.38	16.4056	1599.27	16.4056	1465.92
16.4156	1988.65	16.4156	1595.81	16.4156	1460.71
16.4257	1981.64	16.4257	1600.03	16.4257	1457.32
16.4359	1983.4	16.4359	1597.46	16.4359	1452.98
16.4459	1974.41	16.4459	1598.79	16.4459	1450.85
16.456	1981.06	16.456	1596.11	16.456	1448.21
16.4661	1980.29	16.4661	1595.58	16.4661	1445.23
16.4762	1977.14	16.4762	1596.91	16.4762	1445.14
16.4863	1969.29	16.4863	1597.07	16.4863	1440.95
16.4964	1968.67	16.4964	1600.53	16.4964	1438.13
16.5065	1969.27	16.5065	1599.45	16.5065	1435.28
16.5166	1957.9	16.5166	1596.06	16.5166	1438.62
16.5267	1952.09	16.5267	1593.8	16.5267	1439.21
16.5368	1952.41	16.5368	1592.58	16.5368	1443.97
16.5469	1945.89	16.5469	1591.79	16.5469	1445.26
16.557	1942.83	16.557	1588.68	16.557	1448.49
16.5672	1930.14	16.5672	1587.71	16.5672	1448.62
16.5772	1933.62	16.5772	1584.29	16.5772	1451.2
16.5873	1940.6	16.5873	1585.23	16.5873	1451.21
16.5975	1944.98	16.5975	1585.14	16.5975	1448.03
16.6075	1947.72	16.6075	1579.2	16.6075	1449.18
16.6176	1949.95	16.6176	1576.17	16.6176	1444.7
16.6277	1952.71	16.6277	1576.15	16.6277	1442.56
16.6378	1964.14	16.6378	1578.87	16.6378	1443.19
16.6479	1962.04	16.6479	1578.92	16.6479	1446.5
16.658	1973.87	16.658	1580.82	16.658	1447.04
16.6681	1974.6	16.6681	1586.02	16.6681	1444.81
16.6782	1969.6	16.6782	1590.62	16.6782	1442.54
16.6883	1973.1	16.6883	1595.45	16.6883	1439.68
16.6985	1969.93	16.6985	1604.19	16.6985	1436.67
16.7085	1967.36	16.7085	1605.44	16.7085	1435.51
16.7186	1962.93	16.7186	1607.39	16.7186	1436.91
16.7288	1963.48	16.7288	1618.2	16.7288	1439.92
16.7388	1960.28	16.7388	1627.31	16.7388	1441.11
16.7489	1957.45	16.7489	1638.59	16.7489	1445.64
16.759	1959.29	16.759	1640.67	16.759	1446.11
16.7691	1956.08	16.7691	1643.77	16.7691	1446.65
16.7792	1965.1	16.7792	1649.79	16.7792	1449.41
16.7893	1973.53	16.7893	1653.86	16.7893	1452.18
16.7994	1974.21	16.7994	1657.74	16.7994	1453.26
16.8095	1975.16	16.8095	1651.92	16.8095	1453.64
16.8196	1970.06	16.8196	1647.22	16.8196	1452.64
16.8298	1975.77	16.8298	1638.22	16.8298	1455.38
16.8398	1976	16.8398	1638.27	16.8398	1453.03
16.8499	1966.62	16.8499	1633.01	16.8499	1453.93
16.8601	1963.21	16.8601	1627.59	16.8601	1456.81
16.8701	1957.31	16.8701	1619.03	16.8701	1452.82
16.8802	1952.19	16.8802	1611.66	16.8802	1441.26
16.8903	1949.52	16.8903	1606.29	16.8903	1439.08
16.9004	1944.93	16.9004	1606.81	16.9004	1437.46
16.9105	1938.92	16.9105	1599.72	16.9105	1433.36
16.9206	1942.89	16.9206	1598.29	16.9206	1430.24
16.9307	1942.93	16.9307	1603.63	16.9307	1433.54
16.9408	1942.08	16.9408	1599.62	16.9408	1431.55
16.9509	1943.68	16.9509	1598.38	16.9509	1432.09
16.9611	1944.98	16.9611	1600.16	16.9611	1425.25
16.9711	1943.22	16.9711	1606.24	16.9711	1425.71
16.9812	1938.8	16.9812	1612.78	16.9812	1421.78
16.9914	1938	16.9914	1614.38	16.9914	1419.09
17.0014	1932.7	17.0014	1622.35	17.0014	1408.49
17.0115	1931.12	17.0115	1616.19	17.0115	1409.39
17.0216	1925.2	17.0216	1610.19	17.0216	1414.65
17.0317	1921.47	17.0317	1607.8	17.0317	1413.76
17.0418	1918.62	17.0418	1615.23	17.0418	1420.27
17.0519	1914.81	17.0519	1614.37	17.0519	1431.17
17.062	1913.61	17.062	1614.77	17.062	1438.83
17.0721	1917.23	17.0721	1611.5	17.0721	1436.21
17.0822	1920.29	17.0822	1612.36	17.0822	1435.73
17.0924	1922	17.0924	1612.24	17.0924	1446.35
17.1024	1933.31	17.1024	1610.67	17.1024	1450.33
17.1125	1937.28	17.1125	1612.93	17.1125	1449.3
17.1227	1949.94	17.1227	1611.97	17.1227	1457.24
17.1327	1954.81	17.1327	1610.61	17.1327	1456.95
17.1428	1951.42	17.1428	1608.76	17.1428	1450.19
17.1529	1963.95	17.1529	1613.49	17.1529	1449.78
17.163	1967.8	17.163	1622.9	17.163	1441.32
17.1731	1972.6	17.1731	1616.08	17.1731	1438.89
17.1832	1973.07	17.1832	1615.05	17.1832	1433.56
17.1933	1973.31	17.1933	1618.63	17.1933	1433.81
17.2034	1973.16	17.2034	1628.92	17.2034	1429.28
17.2135	1969.63	17.2135	1619.54	17.2135	1434.76
17.2236	1967.3	17.2236	1626.19	17.2236	1436.89
17.2337	1961.35	17.2337	1630.68	17.2337	1430.22
17.2438	1958.21	17.2438	1637.49	17.2438	1435.79
17.254	1956.47	17.254	1637.84	17.254	1426.65
17.264	1955.58	17.264	1638.69	17.264	1426.96
17.2741	1955.78	17.2741	1633.92	17.2741	1425.99
17.2842	1954.12	17.2842	1629.69	17.2842	1426.15
17.2943	1950.11	17.2943	1624.64	17.2943	1423.4
17.3044	1946.21	17.3044	1617.94	17.3044	1422.91
17.3145	1938.07	17.3145	1618.98	17.3145	1417.53
17.3246	1926.63	17.3246	1614.3	17.3246	1415.3
17.3347	1923.52	17.3347	1608.99	17.3347	1403.26
17.3448	1916.32	17.3448	1605.06	17.3448	1407.5
17.3549	1925.73	17.3549	1602.3	17.3549	1406.76
17.365	1926.2	17.365	1603.94	17.365	1408.73
17.3751	1927.68	17.3751	1602.09	17.3751	1414.29
17.3853	1926.66	17.3853	1612.58	17.3853	1417.29
17.3953	1925.28	17.3953	1619.71	17.3953	1425.37
17.4054	1927.5	17.4054	1628.75	17.4054	1423.65
17.4156	1923.72	17.4156	1626.36	17.4156	1430.06
17.4256	1926.41	17.4256	1636.96	17.4256	1425.56
17.4357	1922.23	17.4357	1641.42	17.4357	1420.26
17.4458	1929.08	17.4458	1645.89	17.4458	1426.82
17.4559	1936.79	17.4559	1647.09	17.4559	1423.89
17.466	1933.07	17.466	1643.17	17.466	1430.27
17.4761	1933.78	17.4761	1639.07	17.4761	1436.35
17.4862	1935.66	17.4862	1629.08	17.4862	1440.21
17.4963	1934.5	17.4963	1624.1	17.4963	1437.24
17.5064	1937.3	17.5064	1622.52	17.5064	1431.5
17.5166	1934.39	17.5166	1620.72	17.5166	1425.66
17.5266	1933.39	17.5266	1616.04	17.5266	1422.72
17.5367	1934.59	17.5367	1615.85	17.5367	1424.19
17.5469	1928.41	17.5469	1615.95	17.5469	1429.3
17.5569	1927.8	17.5569	1618.27	17.5569	1419.13
17.567	1924.48	17.567	1625.96	17.567	1425.89
17.5771	1917.28	17.5771	1626.53	17.5771	1421.66
17.5872	1918.97	17.5872	1627.97	17.5872	1418.16
17.5973	1921.18	17.5973	1628.74	17.5973	1414.9
17.6074	1914.66	17.6074	1630.8	17.6074	1410.94
17.6175	1911.95	17.6175	1628.45	17.6175	1411.44
17.6276	1918.45	17.6276	1633.22	17.6276	1406.35
17.6377	1930.52	17.6377	1637.18	17.6377	1402.62
17.6479	1942.72	17.6479	1635.94	17.6479	1408.76
17.6579	1937.55	17.6579	1640.12	17.6579	1403.99
17.668	1942.41	17.668	1633.41	17.668	1407.21
17.6782	1949.79	17.6782	1631.49	17.6782	1411.96
17.6882	1948.93	17.6882	1634.94	17.6882	1412.91
17.6983	1955.18	17.6983	1635.64	17.6983	1409.76
17.7084	1956.61	17.7084	1639.52	17.7084	1410.04
17.7185	1954.81	17.7185	1641.1	17.7185	1411.67
17.7286	1956.49	17.7286	1642.61	17.7286	1413.38
17.7387	1946.78	17.7387	1643.36	17.7387	1416.66
17.7488	1940.59	17.7488	1635.9	17.7488	1416.57
17.7589	1935.9	17.7589	1640.02	17.7589	1416.66
17.769	1943.59	17.769	1645.94	17.769	1414.58
17.7792	1941.93	17.7792	1646.68	17.7792	1415.11
17.7892	1943.95	17.7892	1645.04	17.7892	1416.73
17.7993	1944.2	17.7993	1651.15	17.7993	1415.34
17.8095	1940.43	17.8095	1652.32	17.8095	1417.18
17.8195	1955.96	17.8195	1652.75	17.8195	1418.67
17.8296	1968.37	17.8296	1657.79	17.8296	1412.3
17.8397	1982.94	17.8397	1656.2	17.8397	1409.9
17.8498	1986.11	17.8498	1656.49	17.8498	1416.5
17.8599	1990.11	17.8599	1656.11	17.8599	1411.83
17.87	1997.58	17.87	1650.81	17.87	1415.28
17.8801	1990.2	17.8801	1655.89	17.8801	1413.1
17.8902	1988.76	17.8902	1666.72	17.8902	1415.09
17.9003	1994.55	17.9003	1662.23	17.9003	1408.68
17.9104	1993.83	17.9104	1666.17	17.9104	1404.35
17.9205	1990.16	17.9205	1673.39	17.9205	1404.33
17.9306	1982.17	17.9306	1665.91	17.9306	1409.9
17.9408	1965.45	17.9408	1659.58	17.9408	1410.42
17.9508	1958.83	17.9508	1654.2	17.9508	1415.97
17.9609	1958.48	17.9609	1660.28	17.9609	1420.77
17.971	1951.86	17.971	1653.08	17.971	1422.26
17.9811	1940.97	17.9811	1649.07	17.9811	1427.92
17.9912	1936.02	17.9912	1638.77	17.9912	1430.63
18.0013	1932.51	18.0013	1638.59	18.0013	1426.33
18.0114	1933.14	18.0114	1632.02	18.0114	1428.39
18.0215	1944.31	18.0215	1623.34	18.0215	1428.88
18.0316	1939.05	18.0316	1615.92	18.0316	1429.12
18.0417	1942.03	18.0417	1609.48	18.0417	1433.97
18.0518	1942.09	18.0518	1611.73	18.0518	1430.6
18.0619	1947.36	18.0619	1606.31	18.0619	1424.23
18.0721	1943.75	18.0721	1612.04	18.0721	1424.34
18.0821	1937.94	18.0821	1612.77	18.0821	1418.86
18.0922	1944.79	18.0922	1617.19	18.0922	1410.99
18.1023	1944.48	18.1023	1619.33	18.1023	1400.35
18.1124	1944.68	18.1124	1624.76	18.1124	1402.48
18.1225	1937.04	18.1225	1625.36	18.1225	1403.29
18.1326	1935.18	18.1326	1618.14	18.1326	1402.58
18.1427	1924.87	18.1427	1618.39	18.1427	1397.9
18.1528	1920.95	18.1528	1617.86	18.1528	1398.14
18.1629	1915.63	18.1629	1612.83	18.1629	1402.3
18.173	1903.75	18.173	1610.66	18.173	1401.52
18.1831	1903.67	18.1831	1623.69	18.1831	1404.22
18.1932	1901.7	18.1932	1626.86	18.1932	1412.28
18.2034	1901.87	18.2034	1627.74	18.2034	1413.68
18.2134	1899.16	18.2134	1627.43	18.2134	1417.43
18.2235	1887.55	18.2235	1623.14	18.2235	1418.9
18.2337	1887.48	18.2337	1625.82	18.2337	1414.89
18.2437	1893.4	18.2437	1632.66	18.2437	1411.37
18.2538	1894.36	18.2538	1636.35	18.2538	1407.94
18.2639	1906.6	18.2639	1628.05	18.2639	1406.57
18.274	1906.52	18.274	1621.49	18.274	1401.81
18.2841	1907.41	18.2841	1614.75	18.2841	1398.11
18.2942	1911.39	18.2942	1613.21	18.2942	1394.02
18.3043	1912.72	18.3043	1610.95	18.3043	1395.78
18.3144	1917.04	18.3144	1601.4	18.3144	1393.79
18.3245	1911.76	18.3245	1599.41	18.3245	1388.56
18.3347	1910.16	18.3347	1598.81	18.3347	1394.77
18.3447	1908.53	18.3447	1599.57	18.3447	1401.09
18.3548	1911.85	18.3548	1594.37	18.3548	1403.71
18.365	1908.47	18.365	1599.36	18.365	1414.67
18.375	1906.21	18.375	1614.14	18.375	1419.46
18.3851	1905	18.3851	1627.42	18.3851	1431.41
18.3952	1901.02	18.3952	1633.94	18.3952	1432.08
18.4053	1898.84	18.4053	1630.9	18.4053	1432.21
18.4154	1892.62	18.4154	1632.64	18.4154	1430.57
18.4255	1887.6	18.4255	1631.71	18.4255	1428.7
18.4356	1902.19	18.4356	1631.94	18.4356	1426.99
18.4457	1901.85	18.4457	1633.88	18.4457	1429.79
18.4558	1906.27	18.4558	1628.14	18.4558	1429.72
18.466	1914.03	18.466	1616.79	18.466	1423.42
18.476	1914.54	18.476	1606.72	18.476	1418.42
18.4861	1908.58	18.4861	1608.83	18.4861	1425.41
18.4963	1906.98	18.4963	1604.68	18.4963	1426.68
18.5063	1903.27	18.5063	1604.8	18.5063	1429.04
18.5164	1895.25	18.5164	1604.92	18.5164	1429.21
18.5265	1889.44	18.5265	1613.64	18.5265	1431.06
18.5366	1895.07	18.5366	1614.89	18.5366	1439.77
18.5467	1891.83	18.5467	1615.54	18.5467	1447.35
18.5568	1887.67	18.5568	1612.66	18.5568	1446.3
18.5669	1878.35	18.5669	1618.81	18.5669	1451.67
18.577	1869.92	18.577	1618.8	18.577	1452.01
18.5871	1866.91	18.5871	1623.18	18.5871	1448.82
18.5972	1863.91	18.5972	1617.48	18.5972	1447.53
18.6073	1861.15	18.6073	1603.37	18.6073	1447.47
18.6174	1853.4	18.6174	1599.71	18.6174	1441.37
18.6276	1856.38	18.6276	1595.84	18.6276	1431.21
18.6376	1853.64	18.6376	1595.66	18.6376	1426.12
18.6477	1849.05	18.6477	1594.83	18.6477	1412.14
18.6578	1854.14	18.6578	1592.44	18.6578	1404.48
18.6679	1853.32	18.6679	1596.95	18.6679	1398.68
18.678	1852.01	18.678	1597.42	18.678	1393.56
18.6881	1851.28	18.6881	1608.64	18.6881	1394.51
18.6982	1852.13	18.6982	1611.58	18.6982	1386.83
18.7083	1860.18	18.7083	1622.77	18.7083	1387.39
18.7184	1867.58	18.7184	1632.34	18.7184	1389.44
18.7285	1872.19	18.7285	1639.27	18.7285	1391.1
18.7386	1879.77	18.7386	1639.33	18.7386	1404.13
18.7487	1874.84	18.7487	1644.21	18.7487	1412.23
18.7589	1874.45	18.7589	1641.42	18.7589	1418.09
18.7689	1872.09	18.7689	1642.65	18.7689	1418.82
18.779	1870.71	18.779	1642.34	18.779	1420.65
18.7891	1876.78	18.7891	1641.55	18.7891	1424.03
18.7992	1878.56	18.7992	1626.38	18.7992	1430.93
18.8093	1883.99	18.8093	1621.81	18.8093	1425.11
18.8194	1889.13	18.8194	1620.69	18.8194	1415.86
18.8295	1888.16	18.8295	1621.47	18.8295	1410.02
18.8396	1877.39	18.8396	1624.96	18.8396	1405.75
18.8497	1883.2	18.8497	1626.38	18.8497	1401.39
18.8598	1889.03	18.8598	1634.12	18.8598	1402.27
18.8699	1890.58	18.8699	1629.56	18.8699	1396.09
18.88	1890.15	18.88	1622.86	18.88	1385.19
18.8902	1892.26	18.8902	1623.14	18.8902	1387.29
18.9002	1885.88	18.9002	1614.14	18.9002	1384.79
18.9103	1886.71	18.9103	1613.66	18.9103	1386.95
18.9204	1879.26	18.9204	1611.32	18.9204	1391.5
18.9305	1877.45	18.9305	1608.63	18.9305	1394.19
18.9406	1867.65	18.9406	1606.67	18.9406	1399.66
18.9507	1854.23	18.9507	1606.69	18.9507	1399.27
18.9608	1844.57	18.9608	1606.3	18.9608	1394.54
18.9709	1839.83	18.9709	1607.4	18.9709	1387.72
18.981	1835.2	18.981	1603.55	18.981	1391.84
18.9911	1842.97	18.9911	1606.11	18.9911	1394.51
19.0012	1848.28	19.0012	1608.47	19.0012	1392.98
19.0113	1847.31	19.0113	1615.57	19.0113	1389.74
19.0215	1842.56	19.0215	1620.52	19.0215	1388.01
19.0315	1833.78	19.0315	1624.62	19.0315	1386.25
19.0416	1842.94	19.0416	1632.46	19.0416	1383.74
19.0518	1843.37	19.0518	1634.58	19.0518	1385.15
19.0618	1842.22	19.0618	1631.06	19.0618	1374.53
19.0719	1846.33	19.0719	1625.44	19.0719	1374.18
19.082	1841.28	19.082	1628.33	19.082	1372.47
19.0921	1847.91	19.0921	1631.59	19.0921	1375.55
19.1022	1851.05	19.1022	1634.84	19.1022	1375.24
19.1123	1854.72	19.1123	1633.41	19.1123	1365.56
19.1224	1854.08	19.1224	1634.11	19.1224	1363.68
19.1325	1851.57	19.1325	1628.6	19.1325	1364.73
19.1426	1842.05	19.1426	1624.22	19.1426	1363.47
19.1528	1840.48	19.1528	1623.77	19.1528	1361.6
19.1628	1838.87	19.1628	1624.74	19.1628	1359.75
19.1729	1833.04	19.1729	1621.21	19.1729	1357.99
19.1831	1837.87	19.1831	1619.25	19.1831	1364.93
19.1931	1840.06	19.1931	1623.89	19.1931	1362.75
19.2032	1832.12	19.2032	1623.61	19.2032	1365.91
19.2133	1825.69	19.2133	1617.93	19.2133	1371.79
19.2234	1824.53	19.2234	1619.11	19.2234	1371.88
19.2335	1829.58	19.2335	1613.8	19.2335	1367.45
19.2436	1836.81	19.2436	1614.28	19.2436	1368.61
19.2537	1838.12	19.2537	1611.53	19.2537	1373.36
19.2638	1845.48	19.2638	1613.6	19.2638	1369.1
19.2739	1848.73	19.2739	1621.61	19.2739	1375.71
19.284	1857.38	19.284	1622.49	19.284	1370.19
19.2941	1867.92	19.2941	1625.04	19.2941	1362.9
19.3042	1868.41	19.3042	1621.67	19.3042	1360.02
19.3144	1869.12	19.3144	1613.79	19.3144	1354.58
19.3244	1872.63	19.3244	1609.32	19.3244	1358.35
19.3345	1873.98	19.3345	1602.25	19.3345	1364.75
19.3446	1871.34	19.3446	1602.18	19.3446	1359.84
19.3547	1866.56	19.3547	1603.36	19.3547	1354.37
19.3648	1860.13	19.3648	1595.8	19.3648	1356.78
19.3749	1854.65	19.3749	1595.43	19.3749	1352.37
19.385	1849.2	19.385	1597.39	19.385	1356.8
19.3951	1838.38	19.3951	1596.01	19.3951	1350.48
19.4052	1840.05	19.4052	1600.67	19.4052	1356.8
19.4153	1840.13	19.4153	1609.57	19.4153	1360.1
19.4254	1839.09	19.4254	1627.46	19.4254	1354.02
19.4355	1838.32	19.4355	1635.46	19.4355	1351.68
19.4457	1833.87	19.4457	1646.14	19.4457	1355.84
19.4557	1833.85	19.4557	1651.2	19.4557	1358.97
19.4658	1821.62	19.4658	1654.61	19.4658	1358.55
19.4759	1817.72	19.4759	1658.62	19.4759	1360.07
19.486	1821.46	19.486	1653.77	19.486	1353.91
19.4961	1817	19.4961	1653.71	19.4961	1350.15
19.5062	1824.83	19.5062	1647.29	19.5062	1352.36
19.5163	1824.31	19.5163	1638.98	19.5163	1357.83
19.5264	1831.61	19.5264	1635.19	19.5264	1360.52
19.5365	1824.8	19.5365	1635.86	19.5365	1362.96
19.5466	1820.6	19.5466	1636.92	19.5466	1362.24
19.5567	1821.11	19.5567	1632.66	19.5567	1360.37
19.5668	1812.91	19.5668	1625.94	19.5668	1358.05
19.577	1813.99	19.577	1622.32	19.577	1353.56
19.587	1811.21	19.587	1624.96	19.587	1351.41
19.5971	1811.89	19.5971	1623.25	19.5971	1341.59
19.6072	1809.28	19.6072	1629.19	19.6072	1346.68
19.6173	1807.24	19.6173	1627.26	19.6173	1339.12
19.6274	1804.62	19.6274	1631.1	19.6274	1339.38
19.6375	1811.21	19.6375	1627.98	19.6375	1338.29
19.6476	1820.07	19.6476	1628.01	19.6476	1336.7
19.6577	1816.06	19.6577	1624.97	19.6577	1332.02
19.6678	1813.88	19.6678	1626.23	19.6678	1336.9
19.6779	1818.65	19.6779	1622.41	19.6779	1330.72
19.688	1819.23	19.688	1614.32	19.688	1327.51
19.6981	1819.08	19.6981	1605.12	19.6981	1323.32
19.7083	1822.96	19.7083	1597.38	19.7083	1330.24
19.7183	1811.54	19.7183	1594.05	19.7183	1335.31
19.7284	1822.78	19.7284	1598.89	19.7284	1333.59
19.7385	1815.87	19.7385	1598.3	19.7385	1336.16
19.7486	1820.6	19.7486	1595.1	19.7486	1337.87
19.7587	1825.77	19.7587	1589.09	19.7587	1332.27
19.7688	1815.92	19.7688	1589.56	19.7688	1334.37
19.7789	1814.77	19.7789	1590.45	19.7789	1340.17
19.789	1808.24	19.789	1594.77	19.789	1342.79
19.7991	1800.8	19.7991	1587.63	19.7991	1338.16
19.8092	1800.47	19.8092	1584.38	19.8092	1347.34
19.8193	1809.61	19.8193	1583.93	19.8193	1343.05
19.8294	1809.85	19.8294	1593.9	19.8294	1350.94
19.8396	1818.45	19.8396	1600.52	19.8396	1349.61
19.8496	1818.44	19.8496	1614.77	19.8496	1351.65
19.8597	1816.21	19.8597	1618.54	19.8597	1352.41
19.8698	1814.78	19.8698	1612.46	19.8698	1359.31
19.8799	1813.34	19.8799	1609.51	19.8799	1353.97
19.89	1805.88	19.89	1610.73	19.89	1351.86
19.9001	1796.62	19.9001	1609.37	19.9001	1352.77
19.9102	1793.68	19.9102	1607.2	19.9102	1361.03
19.9203	1796.46	19.9203	1606.73	19.9203	1351.02
19.9304	1799.91	19.9304	1607.92	19.9304	1342.41
19.9405	1793.14	19.9405	1605.74	19.9405	1345.09
19.9506	1799.98	19.9506	1602.99	19.9506	1341.09
19.9607	1799.57	19.9607	1599.68	19.9607	1336.74
19.9708	1788.32	19.9708	1601.48	19.9708	1342.11
19.9809	1792.88	19.9809	1600.21	19.9809	1338.64
19.991	1787.27	19.991	1595.68	19.991	1333.04
20.0012	1786.15	20.0012	1594.28	20.0012	1332.22
20.0112	1797.49	20.0112	1599.73	20.0112	1339.97
20.0213	1806.69	20.0213	1597.61	20.0213	1334.18
20.0314	1805.62	20.0314	1606.04	20.0314	1338.46
20.0415	1811.24	20.0415	1609.75	20.0415	1342.05
20.0516	1816.18	20.0516	1619.92	20.0516	1342.22
20.0617	1817.03	20.0617	1621.68	20.0617	1348.2
20.0718	1808.6	20.0718	1620.26	20.0718	1355.39
20.0819	1803.02	20.0819	1628.68	20.0819	1356.9
20.092	1799.09	20.092	1631.03	20.092	1359.48
20.1021	1794.22	20.1021	1636.1	20.1021	1360.92
20.1122	1792.87	20.1122	1633.28	20.1122	1357.94
20.1223	1791.78	20.1223	1634.79	20.1223	1349.63
20.1325	1781.21	20.1325	1631.91	20.1325	1344.8
20.1425	1780.29	20.1425	1632.58	20.1425	1342.81
20.1526	1781.6	20.1526	1630.33	20.1526	1336.29
20.1627	1774.66	20.1627	1625.45	20.1627	1333.65
20.1728	1772.6	20.1728	1620.07	20.1728	1334.32
20.1829	1777.46	20.1829	1615.12	20.1829	1329.86
20.193	1772.53	20.193	1604.94	20.193	1324.31
20.2031	1780.68	20.2031	1603.39	20.2031	1327.47
20.2132	1789.95	20.2132	1605.02	20.2132	1319.3
20.2233	1795.65	20.2233	1597.61	20.2233	1309.16
20.2334	1799.66	20.2334	1601.56	20.2334	1308.77
20.2435	1800.93	20.2435	1602.04	20.2435	1305.46
20.2536	1805.78	20.2536	1610	20.2536	1309.75
20.2638	1807.62	20.2638	1616.55	20.2638	1324.06
20.2738	1806.54	20.2738	1622.32	20.2738	1323.9
20.2839	1811.54	20.2839	1629.6	20.2839	1325.13
20.294	1815.6	20.294	1637.91	20.294	1332.22
20.3041	1809.23	20.3041	1641.02	20.3041	1327.92
20.3142	1807.34	20.3142	1641.96	20.3142	1333.05
20.3243	1806.19	20.3243	1640.98	20.3243	1334.91
20.3344	1799.98	20.3344	1642.05	20.3344	1331.79
20.3445	1795.77	20.3445	1645.92	20.3445	1335.97
20.3546	1797.65	20.3546	1641.4	20.3546	1344.97
20.3647	1788.15	20.3647	1631.4	20.3647	1348.36
20.3748	1786.36	20.3748	1626.63	20.3748	1344.46
20.3849	1779.47	20.3849	1624.44	20.3849	1346.11
20.3951	1769.72	20.3951	1621.95	20.3951	1345.66
20.4051	1764.66	20.4051	1631.04	20.4051	1348.26
20.4152	1764.78	20.4152	1626.86	20.4152	1344.49
20.4253	1765.38	20.4253	1618.6	20.4253	1339.88
20.4354	1768.82	20.4354	1621.32	20.4354	1336.66
20.4455	1768.43	20.4455	1622.1	20.4455	1334.57
20.4556	1773.15	20.4556	1629.07	20.4556	1335.7
20.4657	1774.82	20.4657	1632.73	20.4657	1332.01
20.4758	1777.82	20.4758	1636.81	20.4758	1329.73
20.4859	1775.77	20.4859	1634.05	20.4859	1325.19
20.496	1775.04	20.496	1628.74	20.496	1326.83
20.5061	1773.11	20.5061	1628.31	20.5061	1324.22
20.5162	1778.21	20.5162	1629.74	20.5162	1326.07
20.5264	1777.79	20.5264	1627.58	20.5264	1327.27
20.5364	1780.69	20.5364	1626.22	20.5364	1323.97
20.5465	1781.3	20.5465	1624.27	20.5465	1330.55
20.5566	1783.57	20.5566	1625.89	20.5566	1329.3
20.5667	1770.21	20.5667	1626.17	20.5667	1327.06
20.5768	1768.11	20.5768	1625.72	20.5768	1325.14
20.5869	1765.79	20.5869	1626.65	20.5869	1328.71
20.597	1765.53	20.597	1630.02	20.597	1330.22
20.6071	1771.23	20.6071	1627.31	20.6071	1331.45
20.6172	1773.42	20.6172	1617.31	20.6172	1328.1
20.6273	1770.53	20.6273	1620.92	20.6273	1319.14
20.6374	1774.88	20.6374	1618.5	20.6374	1312.45
20.6475	1773.45	20.6475	1615.62	20.6475	1310.08
20.6576	1770.51	20.6576	1615.23	20.6576	1314.13
20.6677	1772.42	20.6677	1614.28	20.6677	1313.18
20.6778	1778.45	20.6778	1615.87	20.6778	1314.82
20.6879	1776.2	20.6879	1616.89	20.6879	1302.8
20.698	1779.61	20.698	1615.65	20.698	1306.52
20.7081	1784.1	20.7081	1619.26	20.7081	1309.28
20.7182	1787.07	20.7182	1621.93	20.7182	1309.71
20.7283	1790.19	20.7283	1629.2	20.7283	1312.09
20.7384	1791.83	20.7384	1640.38	20.7384	1311.58
20.7485	1782.7	20.7485	1648.95	20.7485	1316.22
20.7586	1776.81	20.7586	1648.05	20.7586	1311.4
20.7687	1775.84	20.7687	1648.96	20.7687	1314.41
20.7788	1774.33	20.7788	1654.55	20.7788	1309.85
20.7889	1772.66	20.7889	1662.99	20.7889	1305.12
20.799	1767.51	20.799	1665.05	20.799	1310.83
20.8091	1763.06	20.8091	1659.14	20.8091	1313.02
20.8193	1750.75	20.8193	1659.36	20.8193	1320.01
20.8293	1743.91	20.8293	1657.47	20.8293	1317.49
20.8394	1746.27	20.8394	1654.99	20.8394	1321.85
20.8495	1743.82	20.8495	1653.03	20.8495	1326.84
20.8596	1742.16	20.8596	1651.61	20.8596	1334.04
20.8697	1747.31	20.8697	1654.88	20.8697	1326.57
20.8798	1749.62	20.8798	1653.05	20.8798	1321.28
20.8899	1749.7	20.8899	1645.09	20.8899	1318.41
20.9	1754.98	20.9	1637.65	20.9	1323.45
20.9101	1762.55	20.9101	1633.58	20.9101	1323.15
20.9202	1768.72	20.9202	1636.32	20.9202	1322.97
20.9303	1776.3	20.9303	1640.09	20.9303	1322.46
20.9404	1780.64	20.9404	1646.13	20.9404	1323.54
20.9506	1784.05	20.9506	1645.49	20.9506	1325.91
20.9606	1791.69	20.9606	1649.09	20.9606	1320.52
20.9707	1791.65	20.9707	1661.69	20.9707	1321.5
20.9808	1786.62	20.9808	1668.73	20.9808	1321
20.9909	1784.27	20.9909	1668.22	20.9909	1324.68
21.001	1783.53	21.001	1665.46	21.001	1328.37
21.0111	1772.56	21.0111	1661.6	21.0111	1328.81
21.0212	1772.76	21.0212	1663.47	21.0212	1334.63
21.0313	1767.26	21.0313	1655.9	21.0313	1332.94
21.0414	1761.4	21.0414	1657.7	21.0414	1346.1
21.0515	1756.47	21.0515	1659.73	21.0515	1353.14
21.0616	1750.92	21.0616	1664.38	21.0616	1356.49
21.0717	1751.63	21.0717	1663.81	21.0717	1355.69
21.0819	1750.2	21.0819	1664.26	21.0819	1354.37
21.0919	1754.6	21.0919	1654.39	21.0919	1356.25
21.102	1757.54	21.102	1658.26	21.102	1358.26
21.1121	1763.23	21.1121	1664.71	21.1121	1357
21.1222	1768.92	21.1222	1673.52	21.1222	1359.95
21.1323	1772.45	21.1323	1684.68	21.1323	1362.62
21.1424	1774	21.1424	1690.45	21.1424	1363.38
21.1525	1775.53	21.1525	1698.81	21.1525	1364.22
21.1626	1774.88	21.1626	1706.09	21.1626	1360.36
21.1727	1769.19	21.1727	1707.82	21.1727	1368.15
21.1828	1767.46	21.1828	1704.81	21.1828	1371.51
21.1929	1766.11	21.1929	1705.22	21.1929	1377.36
21.203	1759.65	21.203	1703.92	21.203	1379.81
21.2132	1751.56	21.2132	1691.86	21.2132	1380.28
21.2232	1754.53	21.2232	1688.53	21.2232	1384.26
21.2333	1745.32	21.2333	1678.51	21.2333	1393.86
21.2434	1740.83	21.2434	1683.14	21.2434	1395.49
21.2535	1738.72	21.2535	1678.59	21.2535	1396.04
21.2636	1743.5	21.2636	1671.63	21.2636	1388.88
21.2737	1743.49	21.2737	1663.07	21.2737	1384.56
21.2838	1746.31	21.2838	1658.53	21.2838	1385.12
21.2939	1749.32	21.2939	1642.51	21.2939	1388.49
21.304	1751.72	21.304	1650.03	21.304	1389.35
21.3141	1757.58	21.3141	1652.47	21.3141	1385.42
21.3242	1754.94	21.3242	1649.02	21.3242	1378.29
21.3343	1758.26	21.3343	1652.36	21.3343	1372.53
21.3444	1757.15	21.3444	1647.49	21.3444	1366.1
21.3545	1761.95	21.3545	1653.17	21.3545	1363.82
21.3646	1760.58	21.3646	1657.37	21.3646	1365.39
21.3747	1762.34	21.3747	1664.29	21.3747	1372.54
21.3848	1762.5	21.3848	1671.76	21.3848	1366.18
21.3949	1759.3	21.3949	1680.23	21.3949	1364.55
21.405	1748.08	21.405	1682.8	21.405	1358.53
21.4151	1746.71	21.4151	1682.06	21.4151	1350.31
21.4252	1743.38	21.4252	1686.43	21.4252	1344.02
21.4353	1737.84	21.4353	1685.85	21.4353	1337.77
21.4454	1733.42	21.4454	1696.72	21.4454	1332.43
21.4555	1727.15	21.4555	1694.29	21.4555	1331.32
21.4656	1729.86	21.4656	1693.17	21.4656	1326.25
21.4757	1724.28	21.4757	1689.22	21.4757	1330.53
21.4858	1722.08	21.4858	1687.56	21.4858	1330.3
21.4959	1724.97	21.4959	1679.7	21.4959	1329.09
21.506	1726.7	21.506	1678.6	21.506	1326.68
21.5161	1728	21.5161	1670.01	21.5161	1322.91
21.5262	1730.25	21.5262	1662.19	21.5262	1320.41
21.5363	1737.32	21.5363	1662.35	21.5363	1323.69
21.5464	1740.88	21.5464	1653.52	21.5464	1327.07
21.5565	1743.19	21.5565	1654.47	21.5565	1331.49
21.5666	1742.27	21.5666	1654.86	21.5666	1340.38
21.5767	1747.87	21.5767	1659.29	21.5767	1338.65
21.5868	1739.72	21.5868	1658.69	21.5868	1333.44
21.5969	1741.74	21.5969	1656.51	21.5969	1331.3
21.607	1741.77	21.607	1657.13	21.607	1328.7
21.6171	1747.93	21.6171	1662.15	21.6171	1328.55
21.6272	1747.24	21.6272	1660.82	21.6272	1326.3
21.6373	1748.14	21.6373	1661.56	21.6373	1325.92
21.6474	1746.48	21.6474	1668.29	21.6474	1328.58
21.6575	1737.61	21.6575	1675.68	21.6575	1325.54
21.6676	1735.93	21.6676	1674	21.6676	1331.05
21.6777	1732.49	21.6777	1683.08	21.6777	1331.51
21.6878	1730.27	21.6878	1687.24	21.6878	1326.93
21.6979	1735.46	21.6979	1684.21	21.6979	1326.64
21.708	1734.83	21.708	1687.35	21.708	1328.39
21.7181	1734.93	21.7181	1693.2	21.7181	1330.81
21.7282	1734.33	21.7282	1693.52	21.7282	1326.06
21.7383	1731.62	21.7383	1693.18	21.7383	1327.02
21.7484	1732	21.7484	1687.17	21.7484	1323.94
21.7585	1730.76	21.7585	1685.4	21.7585	1328.66
21.7687	1732.15	21.7687	1686.88	21.7687	1325.9
21.7787	1727.47	21.7787	1690.13	21.7787	1314.28
21.7888	1728.02	21.7888	1680.26	21.7888	1307.56
21.7989	1740.9	21.7989	1678.56	21.7989	1299.88
21.809	1739.3	21.809	1680.28	21.809	1309.48
21.8191	1741.91	21.8191	1681.74	21.8191	1307.03
21.8292	1743.04	21.8292	1673.59	21.8292	1305.97
21.8393	1739.78	21.8393	1672.52	21.8393	1306.59
21.8494	1731.85	21.8494	1680.31	21.8494	1307.03
21.8595	1728.41	21.8595	1688.75	21.8595	1309.45
21.8696	1738.15	21.8696	1689.74	21.8696	1312.73
21.8797	1730.75	21.8797	1692.43	21.8797	1307.9
21.8898	1738.2	21.8898	1689.87	21.8898	1306.36
21.9	1745.41	21.9	1696.4	21.9	1309.37
21.91	1743.78	21.91	1704.74	21.91	1312.99
21.9201	1740.92	21.9201	1710.06	21.9201	1312.39
21.9302	1744.35	21.9302	1707	21.9302	1305.16
21.9403	1751.92	21.9403	1701.48	21.9403	1310.28
21.9504	1754.22	21.9504	1700.98	21.9504	1311.42
21.9605	1755.48	21.9605	1698	21.9605	1317.24
21.9706	1751.22	21.9706	1694.6	21.9706	1310.26
21.9807	1739.41	21.9807	1693.2	21.9807	1313.01
21.9908	1748.44	21.9908	1684.4	21.9908	1316.47
22.0009	1748.3	22.0009	1686.25	22.0009	1316.63
22.011	1744.14	22.011	1678.91	22.011	1323.52
22.0211	1743.6	22.0211	1684.8	22.0211	1314.19
22.0313	1739.06	22.0313	1683.61	22.0313	1322.95
22.0413	1730.83	22.0413	1692.03	22.0413	1328.15
22.0514	1734.04	22.0514	1699.36	22.0514	1325.32
22.0615	1738	22.0615	1701.36	22.0615	1321.06
22.0716	1742.82	22.0716	1701.23	22.0716	1322.36
22.0817	1735.85	22.0817	1698.91	22.0817	1316.71
22.0918	1743.52	22.0918	1705.26	22.0918	1320.66
22.1019	1740.64	22.1019	1713.11	22.1019	1321.15
22.112	1737.55	22.112	1718.14	22.112	1317.79
22.1221	1736.64	22.1221	1713.6	22.1221	1313.21
22.1322	1736.37	22.1322	1716.31	22.1322	1309.91
22.1423	1740.04	22.1423	1719.91	22.1423	1313.25
22.1524	1738.35	22.1524	1720.95	22.1524	1310.18
22.1625	1734.78	22.1625	1713.97	22.1625	1310.67
22.1726	1728.89	22.1726	1712.58	22.1726	1310.14
22.1827	1727.1	22.1827	1705.81	22.1827	1308.8
22.1928	1733.85	22.1928	1702.72	22.1928	1307.23
22.2029	1737.3	22.2029	1700.27	22.2029	1302
22.213	1734.32	22.213	1698.24	22.213	1302.81
22.2231	1737.9	22.2231	1706.88	22.2231	1307.4
22.2332	1739.43	22.2332	1704.86	22.2332	1311.16
22.2433	1741.99	22.2433	1708.54	22.2433	1307.7
22.2534	1746.88	22.2534	1707.81	22.2534	1302.97
22.2635	1751.88	22.2635	1706.6	22.2635	1307.6
22.2736	1751.27	22.2736	1702.49	22.2736	1313.66
22.2837	1750.8	22.2837	1709.41	22.2837	1314.34
22.2938	1746.45	22.2938	1709.33	22.2938	1318.91
22.3039	1741.09	22.3039	1713.54	22.3039	1316.06
22.314	1742.64	22.314	1720.86	22.314	1322.64
22.3241	1732.71	22.3241	1724.27	22.3241	1323.44
22.3342	1727.9	22.3342	1739.07	22.3342	1324.84
22.3443	1741.34	22.3443	1742.52	22.3443	1328.28
22.3544	1742.18	22.3544	1745.96	22.3544	1327.7
22.3645	1741.03	22.3645	1742.39	22.3645	1332.63
22.3746	1738.26	22.3746	1744.18	22.3746	1333.79
22.3847	1738.63	22.3847	1742.67	22.3847	1329.31
22.3948	1735.26	22.3948	1749	22.3948	1325.9
22.4049	1738.63	22.4049	1747.3	22.4049	1320.3
22.415	1737.2	22.415	1749.32	22.415	1324.54
22.4251	1740.64	22.4251	1749.28	22.4251	1318.31
22.4352	1747.15	22.4352	1741.99	22.4352	1315.07
22.4453	1748.79	22.4453	1741.28	22.4453	1312.42
22.4554	1755.53	22.4554	1735.8	22.4554	1311.97
22.4655	1758.62	22.4655	1730.74	22.4655	1309.33
22.4756	1754.86	22.4756	1725.02	22.4756	1309.43
22.4857	1754.42	22.4857	1728.21	22.4857	1315.73
22.4958	1751.35	22.4958	1717.58	22.4958	1314.9
22.5059	1755.12	22.5059	1720.4	22.5059	1317.54
22.516	1751.09	22.516	1721.72	22.516	1323.16
22.5261	1743.84	22.5261	1723.02	22.5261	1318.57
22.5362	1746.45	22.5362	1720.68	22.5362	1322.83
22.5463	1758.52	22.5463	1718.27	22.5463	1324.33
22.5564	1755.96	22.5564	1721.85	22.5564	1322.34
22.5665	1758.19	22.5665	1719.04	22.5665	1322.28
22.5766	1760.79	22.5766	1718.51	22.5766	1322.25
22.5868	1761.14	22.5868	1719.98	22.5868	1319.4
22.5968	1762.73	22.5968	1726	22.5968	1317.32
22.6069	1771.01	22.6069	1730.75	22.6069	1320.97
22.617	1775.31	22.617	1735.03	22.617	1320.63
22.6271	1773.77	22.6271	1738.28	22.6271	1313.09
22.6372	1777.4	22.6372	1739.54	22.6372	1315.77
22.6473	1775.68	22.6473	1742.47	22.6473	1313.23
22.6574	1778.66	22.6574	1739.32	22.6574	1314.46
22.6675	1774.67	22.6675	1740.12	22.6675	1313.94
22.6776	1769.62	22.6776	1741.71	22.6776	1323.14
22.6877	1769.96	22.6877	1751.79	22.6877	1329.58
22.6978	1765.63	22.6978	1740.81	22.6978	1322.51
22.7079	1769.53	22.7079	1747.38	22.7079	1322.26
22.7181	1762.57	22.7181	1744.95	22.7181	1318.84
22.7281	1764.17	22.7281	1737.03	22.7281	1320.94
22.7382	1769.98	22.7382	1731.21	22.7382	1328.45
22.7483	1779.88	22.7483	1737.11	22.7483	1325.7
22.7584	1780.94	22.7584	1734.89	22.7584	1326.4
22.7685	1790.49	22.7685	1731.75	22.7685	1332.94
22.7786	1802.12	22.7786	1730.99	22.7786	1337.18
22.7887	1804.25	22.7887	1734.37	22.7887	1335.52
22.7988	1811.39	22.7988	1742.97	22.7988	1328.24
22.8089	1813.87	22.8089	1743.01	22.8089	1329.97
22.819	1809.55	22.819	1739.55	22.819	1324.78
22.8291	1804.5	22.8291	1745.29	22.8291	1324.03
22.8392	1806.19	22.8392	1752.93	22.8392	1324.68
22.8493	1803.54	22.8493	1754.36	22.8493	1323.31
22.8594	1797.35	22.8594	1757.05	22.8594	1324.46
22.8695	1791.54	22.8695	1760.87	22.8695	1319.41
22.8796	1785.68	22.8796	1767.05	22.8796	1316.53
22.8897	1781.54	22.8897	1772.63	22.8897	1313.07
22.8998	1774.92	22.8998	1766.72	22.8998	1309.82
22.9099	1775.01	22.9099	1775.43	22.9099	1303.19
22.92	1770.25	22.92	1776.32	22.92	1299.6
22.9301	1775.39	22.9301	1776.47	22.9301	1304.27
22.9402	1783.85	22.9402	1782.23	22.9402	1299.88
22.9503	1785.34	22.9503	1787.72	22.9503	1299.24
22.9604	1790.17	22.9604	1786.53	22.9604	1303.58
22.9705	1792.18	22.9705	1786.46	22.9705	1304.91
22.9806	1800.68	22.9806	1790.68	22.9806	1308.05
22.9907	1799.23	22.9907	1787.88	22.9907	1306.35
23.0008	1792.86	23.0008	1791.5	23.0008	1299.35
23.0109	1793.79	23.0109	1786.02	23.0109	1312.47
23.021	1795.04	23.021	1781.71	23.021	1309.76
23.0311	1799.79	23.0311	1780.79	23.0311	1309.81
23.0412	1801.02	23.0412	1777.83	23.0412	1315.66
23.0513	1799.71	23.0513	1775.85	23.0513	1323.6
23.0614	1807.03	23.0614	1764.61	23.0614	1322.88
23.0715	1808.41	23.0715	1762.39	23.0715	1323.95
23.0816	1808.7	23.0816	1758.06	23.0816	1329.18
23.0917	1805.77	23.0917	1761.12	23.0917	1330.38
23.1018	1801.61	23.1018	1766.39	23.1018	1335.02
23.1119	1797.02	23.1119	1771.79	23.1119	1328.82
23.122	1795.19	23.122	1777.57	23.122	1330.74
23.1321	1799.6	23.1321	1780.53	23.1321	1333.87
23.1422	1796.13	23.1422	1783.83	23.1422	1334.75
23.1523	1795.9	23.1523	1786.75	23.1523	1342.98
23.1624	1797.8	23.1624	1790.34	23.1624	1342.39
23.1725	1787.89	23.1725	1793.3	23.1725	1346.38
23.1826	1784.54	23.1826	1800.62	23.1826	1349.84
23.1927	1779.81	23.1927	1800.43	23.1927	1346.36
23.2028	1777.04	23.2028	1806.9	23.2028	1345.15
23.2129	1781.58	23.2129	1809.35	23.2129	1349.72
23.223	1785.98	23.223	1808.37	23.223	1341.51
23.2331	1788.44	23.2331	1808.26	23.2331	1344.37
23.2432	1790.82	23.2432	1807.97	23.2432	1346.37
23.2533	1796.42	23.2533	1805.78	23.2533	1349.58
23.2634	1803.4	23.2634	1798.01	23.2634	1337.85
23.2735	1798.21	23.2735	1794.74	23.2735	1342.03
23.2836	1801.68	23.2836	1791.09	23.2836	1337.37
23.2937	1798.59	23.2937	1794.2	23.2937	1331.59
23.3038	1796.34	23.3038	1799.42	23.3038	1336.96
23.3139	1798.67	23.3139	1801.66	23.3139	1334.15
23.324	1798.79	23.324	1800.8	23.324	1338.05
23.3341	1804.13	23.3341	1804.88	23.3341	1336.42
23.3442	1804.32	23.3442	1804.46	23.3442	1340.72
23.3543	1810.16	23.3543	1815.32	23.3543	1339.08
23.3644	1809.92	23.3644	1816.62	23.3644	1340.58
23.3745	1806.42	23.3745	1820.77	23.3745	1347.15
23.3846	1800.24	23.3846	1821.46	23.3846	1348.56
23.3947	1802.15	23.3947	1824.53	23.3947	1350.53
23.4049	1802.17	23.4049	1831.51	23.4049	1357.33
23.4149	1800.71	23.4149	1831.66	23.4149	1356.41
23.425	1799.28	23.425	1831.92	23.425	1357.49
23.4351	1792.71	23.4351	1827.37	23.4351	1355.35
23.4452	1792.7	23.4452	1820.85	23.4452	1356.14
23.4553	1789.34	23.4553	1818.41	23.4553	1363.69
23.4654	1790.09	23.4654	1817.79	23.4654	1361.78
23.4755	1791.56	23.4755	1810.99	23.4755	1361.61
23.4856	1795.22	23.4856	1811.27	23.4856	1358.99
23.4957	1801.86	23.4957	1811.03	23.4957	1363.54
23.5058	1807.59	23.5058	1811.92	23.5058	1370.26
23.5159	1814.36	23.5159	1799.71	23.5159	1368.69
23.526	1816.66	23.526	1797.96	23.526	1368
23.5361	1820.24	23.5361	1799.67	23.5361	1366.69
23.5462	1820.37	23.5462	1801.61	23.5462	1369.53
23.5563	1827.86	23.5563	1814.31	23.5563	1369.43
23.5664	1827.51	23.5664	1807.89	23.5664	1373.08
23.5765	1828.43	23.5765	1807.81	23.5765	1373.21
23.5866	1826.69	23.5866	1806.91	23.5866	1375.06
23.5967	1832.05	23.5967	1811.89	23.5967	1374.83
23.6068	1829.99	23.6068	1811.77	23.6068	1374.5
23.6169	1825.41	23.6169	1817.22	23.6169	1367.99
23.627	1820.86	23.627	1827.04	23.627	1365.56
23.6371	1818.33	23.6371	1831.91	23.6371	1364.06
23.6472	1818.42	23.6472	1841.74	23.6472	1366.98
23.6573	1815.29	23.6573	1852.26	23.6573	1369.7
23.6674	1815.19	23.6674	1860.27	23.6674	1366.13
23.6775	1815.87	23.6775	1864.4	23.6775	1360.86
23.6876	1815.59	23.6876	1870.96	23.6876	1369.69
23.6977	1818.53	23.6977	1872.78	23.6977	1373.44
23.7078	1818.25	23.7078	1868.04	23.7078	1372.04
23.7179	1821.9	23.7179	1860.76	23.7179	1368.93
23.728	1823.41	23.728	1865.69	23.728	1371.75
23.7381	1831.75	23.7381	1862.03	23.7381	1374.33
23.7482	1837.31	23.7482	1857.95	23.7482	1379.83
23.7583	1851.17	23.7583	1859.15	23.7583	1384.26
23.7684	1855.87	23.7684	1848.05	23.7684	1386.36
23.7785	1862.37	23.7785	1841.92	23.7785	1393.46
23.7886	1867.27	23.7886	1834.57	23.7886	1397.47
23.7987	1874.29	23.7987	1837.09	23.7987	1401.63
23.8088	1874.22	23.8088	1832.71	23.8088	1408.57
23.8189	1877.61	23.8189	1841.36	23.8189	1416.58
23.829	1876.81	23.829	1844.59	23.829	1418.52
23.8391	1878.63	23.8391	1843.52	23.8391	1423
23.8492	1874.2	23.8492	1844.52	23.8492	1423.1
23.8593	1872.03	23.8593	1852.75	23.8593	1422.53
23.8694	1867.65	23.8694	1861.97	23.8694	1419.67
23.8795	1866.61	23.8795	1865.48	23.8795	1411.6
23.8896	1870.34	23.8896	1874.87	23.8896	1415.58
23.8997	1872.86	23.8997	1884.07	23.8997	1406.03
23.9098	1872.16	23.9098	1884.23	23.9098	1403.8
23.9199	1873.55	23.9199	1893.34	23.9199	1405.79
23.93	1871.15	23.93	1899.82	23.93	1412.7
23.9401	1871.06	23.9401	1903.04	23.9401	1408.38
23.9502	1870.93	23.9502	1908.2	23.9502	1411.04
23.9603	1873.69	23.9603	1913.49	23.9603	1408.81
23.9704	1874.44	23.9704	1910.18	23.9704	1407.56
23.9805	1872.11	23.9805	1907.04	23.9805	1409.52
23.9906	1879.16	23.9906	1910.07	23.9906	1410.17
24.0007	1882.3	24.0007	1915.31	24.0007	1417.18
24.0108	1881.98	24.0108	1911.38	24.0108	1419.53
24.0209	1881.56	24.0209	1907.97	24.0209	1418.68
24.031	1883.45	24.031	1900.03	24.031	1416.66
24.0411	1883.52	24.0411	1891.95	24.0411	1414.76
24.0512	1879.84	24.0512	1895.76	24.0512	1406.58
24.0613	1881.98	24.0613	1902.46	24.0613	1400.19
24.0714	1889.24	24.0714	1898.24	24.0714	1393.45
24.0815	1895.67	24.0815	1896.71	24.0815	1390.97
24.0916	1905.66	24.0916	1902.24	24.0916	1400.59
24.1017	1905.87	24.1017	1896.48	24.1017	1408.22
24.1118	1906.84	24.1118	1889.76	24.1118	1409.03
24.1219	1914.5	24.1219	1891.79	24.1219	1412.27
24.132	1915.83	24.132	1893.26	24.132	1418.78
24.1421	1918.92	24.1421	1899.16	24.1421	1418.12
24.1522	1921.75	24.1522	1896.23	24.1522	1425.24
24.1623	1923.49	24.1623	1890.61	24.1623	1428.24
24.1724	1929.56	24.1724	1893.57	24.1724	1427.79
24.1825	1926.03	24.1825	1889.75	24.1825	1434.81
24.1926	1923.26	24.1926	1896.33	24.1926	1439.12
24.2027	1920.24	24.2027	1894.83	24.2027	1445.76
24.2128	1919.4	24.2128	1898.01	24.2128	1442.79
24.2229	1917.64	24.2229	1898.8	24.2229	1441.91
24.233	1914.15	24.233	1909.21	24.233	1441.81
24.2431	1908.54	24.2431	1916.09	24.2431	1433.4
24.2532	1905.9	24.2532	1921.74	24.2532	1429.93
24.2633	1901.16	24.2633	1924.08	24.2633	1436.1
24.2734	1906.1	24.2734	1922.03	24.2734	1434.85
24.2835	1900.99	24.2835	1924.1	24.2835	1431.52
24.2936	1905.73	24.2936	1919.32	24.2936	1426.66
24.3037	1906.04	24.3037	1915.85	24.3037	1425.31
24.3138	1909.9	24.3138	1917.89	24.3138	1412.25
24.3239	1921.5	24.3239	1926.62	24.3239	1413.87
24.334	1923.01	24.334	1936.89	24.334	1424.61
24.3441	1926.36	24.3441	1937.53	24.3441	1423.49
24.3542	1927.78	24.3542	1936.77	24.3542	1429.36
24.3643	1932.97	24.3643	1936.01	24.3643	1432.16
24.3744	1938.7	24.3744	1938.53	24.3744	1434.05
24.3845	1950.22	24.3845	1932.9	24.3845	1442.77
24.3946	1955.04	24.3946	1937.23	24.3946	1441.05
24.4047	1964.92	24.4047	1944.59	24.4047	1444.99
24.4148	1963.68	24.4148	1953.27	24.4148	1444.4
24.4249	1964.75	24.4249	1955.36	24.4249	1447.37
24.435	1963.16	24.435	1955.68	24.435	1449.55
24.4451	1969.48	24.4451	1956.96	24.4451	1449.16
24.4552	1960.3	24.4552	1961.75	24.4552	1460.9
24.4653	1950.23	24.4653	1970.21	24.4653	1470.42
24.4754	1953.95	24.4754	1961.83	24.4754	1465.22
24.4855	1946.54	24.4855	1962.81	24.4855	1454.37
24.4956	1947.81	24.4956	1964.36	24.4956	1449.76
24.5057	1940.33	24.5057	1965.06	24.5057	1452.19
24.5158	1938.48	24.5158	1963.12	24.5158	1446.96
24.5259	1935.03	24.5259	1969.82	24.5259	1448.76
24.536	1929.36	24.536	1967.77	24.536	1453
24.5461	1923.9	24.5461	1962.01	24.5461	1445.88
24.5562	1921.42	24.5562	1957.9	24.5562	1452.14
24.5663	1922.04	24.5663	1953.69	24.5663	1449.33
24.5764	1930.9	24.5764	1951.19	24.5764	1446.52
24.5865	1934.13	24.5865	1945.97	24.5865	1444.51
24.5966	1930.13	24.5966	1944.59	24.5966	1436.93
24.6067	1933.96	24.6067	1949.24	24.6067	1436.81
24.6168	1925.25	24.6168	1945.35	24.6168	1438.12
24.6269	1932.65	24.6269	1945.02	24.6269	1440.66
24.637	1935.67	24.637	1956.61	24.637	1439.88
24.6471	1937.14	24.6471	1963.6	24.6471	1439.86
24.6572	1939.24	24.6572	1964.9	24.6572	1447.59
24.6673	1943	24.6673	1958.09	24.6673	1447.61
24.6774	1946.47	24.6774	1949.88	24.6774	1442.64
24.6875	1943.6	24.6875	1956.45	24.6875	1437.89
24.6976	1945.17	24.6976	1956.59	24.6976	1445.36
24.7077	1950.71	24.7077	1952.55	24.7077	1452.57
24.7178	1949.69	24.7178	1952.76	24.7178	1455.74
24.7279	1946.96	24.7279	1956.52	24.7279	1462.1
24.738	1951.71	24.738	1963.49	24.738	1468.09
24.7481	1949.06	24.7481	1969.94	24.7481	1477.38
24.7582	1957.83	24.7582	1969.98	24.7582	1489.31
24.7683	1962.75	24.7683	1976.49	24.7683	1493.71
24.7784	1969.72	24.7784	1980.82	24.7784	1501.72
24.7885	1972.87	24.7885	1989.58	24.7885	1504.91
24.7986	1984.99	24.7986	2000.23	24.7986	1509.84
24.8087	1986.17	24.8087	2003.46	24.8087	1514.16
24.8188	1986.56	24.8188	2007.82	24.8188	1517.91
24.8289	1998.95	24.8289	2015.82	24.8289	1514.82
24.839	2005.95	24.839	2023.24	24.839	1508.92
24.8491	2013.44	24.8491	2018.19	24.8491	1504.86
24.8592	2029.41	24.8592	2020.79	24.8592	1508.15
24.8693	2028.31	24.8693	2021.15	24.8693	1499.66
24.8794	2024.22	24.8794	2022.32	24.8794	1495.77
24.8895	2025.32	24.8895	2027.88	24.8895	1497.13
24.8996	2035.71	24.8996	2034.79	24.8996	1500.39
24.9097	2042.98	24.9097	2034.44	24.9097	1498.28
24.9198	2041.83	24.9198	2035.42	24.9198	1497.44
24.9299	2044.03	24.9299	2034.69	24.9299	1497.22
24.94	2052.4	24.94	2044.67	24.94	1499.92
24.9501	2050.39	24.9501	2043.01	24.9501	1504.39
24.9602	2053.8	24.9602	2036.57	24.9602	1509.14
24.9703	2054.92	24.9703	2034.59	24.9703	1509.18
24.9804	2051.43	24.9804	2032.9	24.9804	1510.94
24.9905	2047.93	24.9905	2034	24.9905	1514.91
25.0006	2045.6	25.0006	2028.63	25.0006	1514.96
25.0107	2043.13	25.0107	2024.49	25.0107	1516.82
25.0208	2047.95	25.0208	2026.52	25.0208	1516.98
25.0309	2053.9	25.0309	2025.96	25.0309	1514.32
25.041	2052.73	25.041	2026.1	25.041	1514.82
25.0511	2057.69	25.0511	2026.13	25.0511	1522.49
25.0612	2065.41	25.0612	2037.15	25.0612	1522.96
25.0713	2061.26	25.0713	2037.73	25.0713	1522.68
25.0814	2061.77	25.0814	2041.63	25.0814	1529.82
25.0915	2069.63	25.0915	2049.41	25.0915	1539.23
25.1016	2075.96	25.1016	2049.4	25.1016	1532.09
25.1117	2076.01	25.1117	2049.46	25.1117	1532.38
25.1218	2085.89	25.1218	2047.71	25.1218	1532.1
25.1319	2088.18	25.1319	2044.33	25.1319	1525.69
25.142	2086.31	25.142	2053.05	25.142	1530.58
25.1521	2074.67	25.1521	2047.63	25.1521	1529.78
25.1622	2078.27	25.1622	2040.1	25.1622	1533.14
25.1723	2079.37	25.1723	2035.28	25.1723	1535.47
25.1824	2076.13	25.1824	2034.18	25.1824	1533.78
25.1925	2074.78	25.1925	2039.26	25.1925	1542.96
25.2026	2074.53	25.2026	2038.74	25.2026	1541.61
25.2127	2073.18	25.2127	2043.74	25.2127	1546.17
25.2228	2071.58	25.2228	2054.6	25.2228	1547.81
25.2329	2076.67	25.2329	2061.89	25.2329	1554.69
25.243	2078.95	25.243	2073.36	25.243	1556.82
25.2531	2088.65	25.2531	2085.58	25.2531	1567.73
25.2632	2093.13	25.2632	2090.4	25.2632	1567.22
25.2733	2097.94	25.2733	2094.51	25.2733	1574.49
25.2834	2099.27	25.2834	2104.03	25.2834	1576.26
25.2935	2101.36	25.2935	2116.69	25.2935	1584.84
25.3036	2096.67	25.3036	2121.71	25.3036	1576.22
25.3137	2098.26	25.3137	2124.35	25.3137	1579.87
25.3238	2107.2	25.3238	2123.53	25.3238	1574.15
25.3339	2115.15	25.3339	2124.52	25.3339	1575.26
25.344	2113.09	25.344	2134.65	25.344	1586.76
25.3541	2115.13	25.3541	2129.8	25.3541	1587.89
25.3642	2120.49	25.3642	2122.8	25.3642	1591.49
25.3743	2125.49	25.3743	2119.73	25.3743	1595.93
25.3844	2125.11	25.3844	2118.11	25.3844	1590.2
25.3945	2119.34	25.3945	2120.47	25.3945	1599.27
25.4046	2119.89	25.4046	2121.69	25.4046	1600.25
25.4147	2120	25.4147	2123.1	25.4147	1604.4
25.4248	2127.33	25.4248	2122.46	25.4248	1605.01
25.4349	2127.8	25.4349	2122.77	25.4349	1605.61
25.445	2124.28	25.445	2120.48	25.445	1600.35
25.4551	2116.83	25.4551	2118.03	25.4551	1602.65
25.4652	2118.39	25.4652	2114.44	25.4652	1600.76
25.4753	2120.18	25.4753	2127.23	25.4753	1593.96
25.4854	2110.54	25.4854	2126.13	25.4854	1593.09
25.4955	2114.65	25.4955	2125.95	25.4955	1600.26
25.5056	2115.77	25.5056	2124.48	25.5056	1595.93
25.5157	2125.15	25.5157	2124.74	25.5157	1594.45
25.5258	2143.07	25.5258	2130.2	25.5258	1590.39
25.5359	2151.41	25.5359	2131.85	25.5359	1603.49
25.546	2145.14	25.546	2129.4	25.546	1607.14
25.5561	2153.38	25.5561	2122.75	25.5561	1610.76
25.5662	2156.16	25.5662	2120.61	25.5662	1610.91
25.5763	2161.52	25.5763	2117.35	25.5763	1612.71
25.5864	2167.83	25.5864	2117.66	25.5864	1617.43
25.5965	2178.9	25.5965	2116.74	25.5965	1622.03
25.6066	2186.73	25.6066	2111.89	25.6066	1627.42
25.6167	2185.84	25.6167	2103.06	25.6167	1628.43
25.6268	2186.62	25.6268	2101.81	25.6268	1626.78
25.6369	2178.11	25.6369	2100.87	25.6369	1629.14
25.647	2173.35	25.647	2087.92	25.647	1623.58
25.6571	2171.25	25.6571	2096.76	25.6571	1626.09
25.6672	2178.17	25.6672	2098.37	25.6672	1617.09
25.6773	2170.63	25.6773	2095.64	25.6773	1619.75
25.6874	2170.02	25.6874	2096.59	25.6874	1622.5
25.6975	2180.44	25.6975	2111.5	25.6975	1625.9
25.7076	2180.39	25.7076	2129.02	25.7076	1624.16
25.7177	2184.56	25.7177	2135.12	25.7177	1628.17
25.7278	2186.98	25.7278	2136.18	25.7278	1633.43
25.7379	2177.78	25.7379	2137.56	25.7379	1646.79
25.748	2182.5	25.748	2142.36	25.748	1650.01
25.7581	2188.63	25.7581	2144.8	25.7581	1657.7
25.7682	2184.59	25.7682	2145.05	25.7682	1653.27
25.7783	2191.75	25.7783	2147.33	25.7783	1652.39
25.7884	2203.44	25.7884	2144.7	25.7884	1651.55
25.7985	2206.99	25.7985	2143.23	25.7985	1646.62
25.8086	2207.66	25.8086	2141.38	25.8086	1646.04
25.8187	2207.46	25.8187	2143.26	25.8187	1641.29
25.8288	2219.05	25.8288	2148.78	25.8288	1633.94
25.8389	2219.19	25.8389	2148.18	25.8389	1634.04
25.849	2223.18	25.849	2152.1	25.849	1628.13
25.8591	2224.27	25.8591	2167.62	25.8591	1630.53
25.8692	2226.14	25.8692	2167.61	25.8692	1619.42
25.8793	2220.37	25.8793	2167.29	25.8793	1627.37
25.8894	2226.41	25.8894	2177.15	25.8894	1617.94
25.8995	2227.05	25.8995	2190.05	25.8995	1620.08
25.9096	2224.92	25.9096	2195.92	25.9096	1620.66
25.9197	2223.45	25.9197	2193.51	25.9197	1628.4
25.9298	2221.42	25.9298	2194.22	25.9298	1632.22
25.9399	2215.46	25.9399	2195	25.9399	1642.66
25.95	2222.82	25.95	2196.01	25.95	1649.3
25.9601	2222.72	25.9601	2186.82	25.9601	1652.9
25.9702	2219.74	25.9702	2185.43	25.9702	1655.43
25.9803	2223.73	25.9803	2181.79	25.9803	1660.51
25.9904	2227.97	25.9904	2174.99	25.9904	1662.23
26.0005	2234.06	26.0005	2179.02	26.0005	1670.23
26.0106	2251.06	26.0106	2179.62	26.0106	1670.92
26.0207	2258.16	26.0207	2186.73	26.0207	1678.81
26.0308	2263.74	26.0308	2192.06	26.0308	1687.06
26.0409	2264.51	26.0409	2192.76	26.0409	1698.55
26.051	2271.21	26.051	2186.46	26.051	1702.66
26.0611	2278.55	26.0611	2185.95	26.0611	1704.96
26.0712	2281.39	26.0712	2179.81	26.0712	1700.7
26.0813	2285.27	26.0813	2173.52	26.0813	1705.22
26.0914	2287.75	26.0914	2175.74	26.0914	1704.75
26.1015	2288.22	26.1015	2182.1	26.1015	1710.23
26.1116	2286.45	26.1116	2182.91	26.1116	1707.21
26.1217	2283.88	26.1217	2181.93	26.1217	1712.22
26.1318	2283.7	26.1318	2187.69	26.1318	1708.61
26.1419	2282.97	26.1419	2190.13	26.1419	1712.39
26.152	2293.03	26.152	2190.68	26.152	1709.46
26.1621	2295.84	26.1621	2194.78	26.1621	1707.94
26.1722	2301.09	26.1722	2197.04	26.1722	1705.35
26.1823	2312.54	26.1823	2198.4	26.1823	1702.37
26.1924	2325.97	26.1924	2201.96	26.1924	1703.75
26.2025	2335.41	26.2025	2205.55	26.2025	1702.2
26.2126	2345.63	26.2126	2212.5	26.2126	1707.41
26.2227	2343.9	26.2227	2219.86	26.2227	1721.13
26.2328	2337.49	26.2328	2219.02	26.2328	1729.86
26.2429	2343.37	26.2429	2217.83	26.2429	1733.05
26.253	2349.57	26.253	2213.62	26.253	1732.07
26.2631	2354.02	26.2631	2215.08	26.2631	1732.8
26.2732	2351.39	26.2732	2211.77	26.2732	1740.06
26.2833	2343.82	26.2833	2208.22	26.2833	1745.48
26.2934	2342.31	26.2934	2206.65	26.2934	1747.46
26.3035	2338.09	26.3035	2202.57	26.3035	1752.7
26.3136	2338.88	26.3136	2204.43	26.3136	1755.42
26.3237	2339.71	26.3237	2207.26	26.3237	1762.39
26.3338	2334.42	26.3338	2210.46	26.3338	1763.08
26.3439	2340.78	26.3439	2209.47	26.3439	1760.41
26.354	2347.76	26.354	2213.02	26.354	1754.93
26.3641	2353.65	26.3641	2220.6	26.3641	1749.78
26.3742	2367.53	26.3742	2217.46	26.3742	1744.4
26.3843	2381.72	26.3843	2219.26	26.3843	1742.03
26.3944	2386.62	26.3944	2218.48	26.3944	1740.25
26.4045	2387.64	26.4045	2216.72	26.4045	1742.06
26.4146	2387.51	26.4146	2221.13	26.4146	1754.43
26.4247	2384.94	26.4247	2228.01	26.4247	1758.15
26.4348	2383.71	26.4348	2232.8	26.4348	1763.85
26.4449	2392.97	26.4449	2240.16	26.4449	1760.98
26.455	2402.09	26.455	2243.92	26.455	1763.27
26.4651	2405.43	26.4651	2249.12	26.4651	1766.95
26.4752	2411.37	26.4752	2252.21	26.4752	1772.09
26.4853	2412.55	26.4853	2252.43	26.4853	1773.39
26.4954	2420.71	26.4954	2250	26.4954	1779.38
26.5055	2419.23	26.5055	2249.81	26.5055	1782.88
26.5156	2426.37	26.5156	2257.01	26.5156	1788.85
26.5257	2420.87	26.5257	2255.3	26.5257	1793.74
26.5358	2421.9	26.5358	2262.01	26.5358	1790.93
26.5459	2433.6	26.5459	2262.36	26.5459	1783.77
26.556	2440.81	26.556	2269.1	26.556	1787.93
26.5661	2445.08	26.5661	2264.51	26.5661	1789.07
26.5762	2448.26	26.5762	2264.11	26.5762	1793.39
26.5863	2453.32	26.5863	2259.95	26.5863	1792.67
26.5964	2445.28	26.5964	2252.58	26.5964	1792.92
26.6065	2441.44	26.6065	2251.91	26.6065	1799.63
26.6166	2444.71	26.6166	2259.38	26.6166	1803.25
26.6267	2442.24	26.6267	2263.22	26.6267	1802.91
26.6368	2447.21	26.6368	2262.4	26.6368	1805.33
26.6469	2459.36	26.6469	2265.64	26.6469	1806.37
26.657	2458.47	26.657	2267.43	26.657	1807.09
26.6671	2454.84	26.6671	2269.58	26.6671	1804.78
26.6772	2463.71	26.6772	2272.51	26.6772	1808.63
26.6873	2465.09	26.6873	2275.91	26.6873	1811.63
26.6974	2466	26.6974	2287.17	26.6974	1811.32
26.7075	2474.27	26.7075	2290.8	26.7075	1813.32
26.7176	2477.17	26.7176	2300.57	26.7176	1819.23
26.7277	2475.7	26.7277	2308.5	26.7277	1827.51
26.7378	2486.88	26.7378	2321.44	26.7378	1831.89
26.7479	2489.62	26.7479	2317.48	26.7479	1838.92
26.758	2494.77	26.758	2323.73	26.758	1848.69
26.7681	2501.84	26.7681	2316.91	26.7681	1853.19
26.7782	2506.23	26.7782	2317.41	26.7782	1855.81
26.7883	2508.06	26.7883	2314.05	26.7883	1859.77
26.7984	2505.56	26.7984	2312.79	26.7984	1860.52
26.8085	2507.8	26.8085	2313.33	26.8085	1867.05
26.8186	2510.67	26.8186	2310.1	26.8186	1865.72
26.8287	2511.09	26.8287	2305.46	26.8287	1862.38
26.8388	2518.56	26.8388	2295.08	26.8388	1860.69
26.8489	2519.35	26.8489	2291.53	26.8489	1858.94
26.859	2515.73	26.859	2282.84	26.859	1850.04
26.8691	2523.56	26.8691	2279.53	26.8691	1850.42
26.8792	2530.48	26.8792	2283.45	26.8792	1849.52
26.8893	2534.14	26.8893	2287.8	26.8893	1851.88
26.8994	2531.82	26.8994	2295.61	26.8994	1855.71
26.9095	2544.22	26.9095	2297.35	26.9095	1863.88
26.9196	2542.08	26.9196	2309.91	26.9196	1870.23
26.9297	2541.81	26.9297	2321.32	26.9297	1875.3
26.9398	2547.84	26.9398	2319.98	26.9398	1877.11
26.9499	2544.24	26.9499	2321.1	26.9499	1882.92
26.96	2540.31	26.96	2327.54	26.96	1885.28
26.9701	2545.99	26.9701	2323.75	26.9701	1885.42
26.9802	2540.5	26.9802	2328.51	26.9802	1893.93
26.9903	2534.04	26.9903	2329.57	26.9903	1899.05
27.0004	2540.75	27.0004	2335.7	27.0004	1893.7
27.0105	2545.87	27.0105	2340.46	27.0105	1895.69
27.0206	2551.53	27.0206	2342.65	27.0206	1890.91
27.0307	2560.35	27.0307	2337.78	27.0307	1886.75
27.0408	2566.04	27.0408	2338.37	27.0408	1884.65
27.0509	2575.45	27.0509	2345.24	27.0509	1877.55
27.061	2586.37	27.061	2344.14	27.061	1878.02
27.0711	2588.98	27.0711	2347.25	27.0711	1876.58
27.0812	2599.58	27.0812	2352.46	27.0812	1868.52
27.0913	2605.28	27.0913	2354.67	27.0913	1869.24
27.1014	2613.95	27.1014	2361.62	27.1014	1875.17
27.1115	2624.78	27.1115	2368.42	27.1115	1875.85
27.1216	2624.06	27.1216	2369.23	27.1216	1879.33
27.1317	2631.11	27.1317	2373.66	27.1317	1881.69
27.1418	2637.48	27.1418	2371.02	27.1418	1888.69
27.1519	2627.63	27.1519	2376.92	27.1519	1896.4
27.162	2618.68	27.162	2379.11	27.162	1896.24
27.1721	2627.69	27.1721	2377.09	27.1721	1901.28
27.1822	2630.87	27.1822	2376.74	27.1822	1905.77
27.1923	2639.26	27.1923	2378.99	27.1923	1909.64
27.2024	2652.57	27.2024	2382.52	27.2024	1915.68
27.2125	2646.13	27.2125	2385	27.2125	1929.57
27.2226	2651.7	27.2226	2385.08	27.2226	1929.99
27.2327	2646.74	27.2327	2383.08	27.2327	1928.86
27.2428	2638.05	27.2428	2391.14	27.2428	1940.18
27.2529	2640.67	27.2529	2384.51	27.2529	1942.23
27.263	2641.69	27.263	2380.55	27.263	1951.82
27.2731	2643.99	27.2731	2382.74	27.2731	1951.82
27.2832	2654.07	27.2832	2390.25	27.2832	1948.08
27.2933	2651.23	27.2933	2391.44	27.2933	1954.09
27.3034	2654.01	27.3034	2394.4	27.3034	1959.64
27.3135	2647.44	27.3135	2386.54	27.3135	1957.9
27.3236	2652.73	27.3236	2384.73	27.3236	1962.77
27.3337	2655.15	27.3337	2392.09	27.3337	1965.29
27.3438	2650.45	27.3438	2398.34	27.3438	1960.84
27.3539	2651.41	27.3539	2402.68	27.3539	1963.18
27.364	2649.78	27.364	2407.34	27.364	1962.48
27.3741	2663.15	27.3741	2417.09	27.3741	1964.75
27.3842	2663.77	27.3842	2420.39	27.3842	1962.95
27.3943	2670.6	27.3943	2431.07	27.3943	1967.36
27.4044	2674.73	27.4044	2423.03	27.4044	1970.5
27.4145	2665.84	27.4145	2425.64	27.4145	1970.33
27.4246	2678.68	27.4246	2425.21	27.4246	1965.72
27.4347	2673.66	27.4347	2428.88	27.4347	1963.91
27.4448	2675.69	27.4448	2425.73	27.4448	1975.57
27.4549	2695	27.4549	2420.08	27.4549	1970.91
27.465	2706.68	27.465	2430.1	27.465	1979.1
27.4751	2711.43	27.4751	2440.97	27.4751	1979.3
27.4852	2716.45	27.4852	2442.98	27.4852	1979.08
27.4953	2719.01	27.4953	2433.45	27.4953	1983.28
27.5054	2714.44	27.5054	2428.61	27.5054	1989.74
27.5155	2721.66	27.5155	2426.66	27.5155	1997.6
27.5256	2725.48	27.5256	2435.29	27.5256	2008.23
27.5357	2729.24	27.5357	2447.39	27.5357	2013.35
27.5458	2732.01	27.5458	2454.72	27.5458	2020.25
27.5559	2743.25	27.5559	2456.72	27.5559	2028.04
27.566	2742.27	27.566	2459.68	27.566	2031.85
27.5761	2749.78	27.5761	2468.57	27.5761	2034.25
27.5862	2750.09	27.5862	2473.14	27.5862	2035.55
27.5963	2760.84	27.5963	2472.82	27.5963	2039.41
27.6064	2763.26	27.6064	2461.15	27.6064	2041.16
27.6165	2771.4	27.6165	2463.49	27.6165	2034.77
27.6266	2779.66	27.6266	2470.61	27.6266	2029.82
27.6367	2779.31	27.6367	2472.1	27.6367	2024.86
27.6468	2782.79	27.6468	2465.74	27.6468	2022.76
27.6569	2788.06	27.6569	2469.57	27.6569	2014.67
27.667	2785.97	27.667	2478	27.667	2013.54
27.6771	2784.62	27.6771	2473.87	27.6771	2010.86
27.6872	2775.85	27.6872	2466.85	27.6872	2006.52
27.6973	2774.11	27.6973	2469.11	27.6973	2006.69
27.7074	2774.79	27.7074	2473.6	27.7074	2007.41
27.7175	2782.01	27.7175	2490.21	27.7175	2012.59
27.7276	2785.67	27.7276	2491.87	27.7276	2013.49
27.7377	2789.49	27.7377	2504.07	27.7377	2010.63
27.7478	2792.44	27.7478	2509.78	27.7478	2014.36
27.7579	2802.06	27.7579	2507.92	27.7579	2011.87
27.768	2802.25	27.768	2513.87	27.768	2019.03
27.7781	2801.01	27.7781	2524.1	27.7781	2018.61
27.7882	2813.49	27.7882	2532.56	27.7882	2021.26
27.7983	2818.67	27.7983	2526.98	27.7983	2024.79
27.8084	2821.97	27.8084	2529.75	27.8084	2026.59
27.8185	2836.62	27.8185	2538.49	27.8185	2026.07
27.8286	2839.08	27.8286	2542.52	27.8286	2029.57
27.8387	2848.52	27.8387	2545.04	27.8387	2035.25
27.8488	2851.92	27.8488	2545.38	27.8488	2038.12
27.8589	2863.8	27.8589	2551.12	27.8589	2043.8
27.869	2867.9	27.869	2544.75	27.869	2048.13
27.8791	2863.14	27.8791	2543.01	27.8791	2052.34
27.8892	2860.82	27.8892	2542.17	27.8892	2049.51
27.8993	2858.82	27.8993	2542.69	27.8993	2052.23
27.9094	2857.17	27.9094	2539.51	27.9094	2051.22
27.9195	2855.61	27.9195	2542.02	27.9195	2055.7
27.9296	2857.43	27.9296	2537.17	27.9296	2056.89
27.9397	2852.45	27.9397	2545.63	27.9397	2061.5
27.9498	2845.42	27.9498	2542.49	27.9498	2066.61
27.9599	2839.81	27.9599	2540	27.9599	2070.46
27.97	2832.97	27.97	2544.8	27.97	2071.6
27.9801	2835.1	27.9801	2544.44	27.9801	2069.49
27.9902	2846.98	27.9902	2541.63	27.9902	2075.23
28.0003	2855.75	28.0003	2537.69	28.0003	2081.62
28.0104	2861.45	28.0104	2553.04	28.0104	2083.69
28.0205	2873.45	28.0205	2559.03	28.0205	2082.38
28.0306	2876.5	28.0306	2559.34	28.0306	2085.73
28.0407	2892.28	28.0407	2565.93	28.0407	2089.02
28.0508	2901.03	28.0508	2569.16	28.0508	2090.51
28.0609	2916.13	28.0609	2579.48	28.0609	2088.7
28.071	2910.78	28.071	2585.54	28.071	2086.59
28.0811	2903.27	28.0811	2585.4	28.0811	2083.8
28.0912	2901.62	28.0912	2582.44	28.0912	2085.75
28.1013	2892.56	28.1013	2583.4	28.1013	2089.38
28.1114	2901.34	28.1114	2585.64	28.1114	2090.37
28.1215	2897.78	28.1215	2594.84	28.1215	2095.59
28.1316	2888.12	28.1316	2606.54	28.1316	2101.65
28.1417	2881.11	28.1417	2604.66	28.1417	2105.01
28.1518	2872.85	28.1518	2600.4	28.1518	2107.35
28.1619	2871.64	28.1619	2600.72	28.1619	2112.25
28.172	2866.87	28.172	2595.61	28.172	2113.41
28.1821	2867.06	28.1821	2592.07	28.1821	2121.41
28.1922	2872.95	28.1922	2593.17	28.1922	2127.78
28.2023	2881.89	28.2023	2591.76	28.2023	2131.63
28.2124	2876.03	28.2124	2597.56	28.2124	2135.58
28.2225	2884.61	28.2225	2594.43	28.2225	2138.73
28.2326	2891.87	28.2326	2590.06	28.2326	2139.95
28.2427	2903.73	28.2427	2588.24	28.2427	2140.99
28.2528	2910.47	28.2528	2591.01	28.2528	2147.55
28.2629	2911.54	28.2629	2592.75	28.2629	2155.68
28.273	2904.42	28.273	2590.63	28.273	2162.27
28.2831	2905.63	28.2831	2575.19	28.2831	2170.02
28.2932	2917.16	28.2932	2575.15	28.2932	2189.1
28.3033	2927.51	28.3033	2577.51	28.3033	2195.14
28.3134	2937.38	28.3134	2576.8	28.3134	2206.67
28.3235	2933.65	28.3235	2582.42	28.3235	2220.12
28.3336	2937.33	28.3336	2579.15	28.3336	2223.65
28.3437	2946.32	28.3437	2570.33	28.3437	2229.96
28.3538	2955.48	28.3538	2575.66	28.3538	2235.89
28.3639	2957.13	28.3639	2574.26	28.3639	2239.77
28.374	2953.77	28.374	2574.97	28.374	2245.06
28.3841	2967.71	28.3841	2573.19	28.3841	2246.43
28.3942	2971.76	28.3942	2577.39	28.3942	2245.14
28.4043	2973.54	28.4043	2573.98	28.4043	2236.46
28.4144	2973.51	28.4144	2577.27	28.4144	2229.45
28.4245	2989.21	28.4245	2590.24	28.4245	2219.4
28.4346	2992.78	28.4346	2589.21	28.4346	2222.98
28.4447	2996.93	28.4447	2597.36	28.4447	2216.43
28.4548	3001.81	28.4548	2605.25	28.4548	2220.58
28.4649	3000.35	28.4649	2596.32	28.4649	2216.96
28.475	3001.26	28.475	2600.52	28.475	2219.59
28.4851	3015.8	28.4851	2600.17	28.4851	2225.06
28.4952	3028.05	28.4952	2600.54	28.4952	2233.95
28.5053	3031.46	28.5053	2608.28	28.5053	2232.44
28.5154	3036.84	28.5154	2607.7	28.5154	2241.67
28.5255	3036.81	28.5255	2614.53	28.5255	2245.96
28.5356	3040.61	28.5356	2612.97	28.5356	2248.03
28.5457	3043.61	28.5457	2609.22	28.5457	2253.31
28.5558	3051.15	28.5558	2608.67	28.5558	2247.95
28.5659	3051.58	28.5659	2602.1	28.5659	2248.9
28.576	3051.16	28.576	2607.01	28.576	2247.23
28.5861	3059.46	28.5861	2604.7	28.5861	2244.53
28.5962	3045.83	28.5962	2605.35	28.5962	2238.5
28.6063	3045.01	28.6063	2604.08	28.6063	2234.3
28.6164	3044.93	28.6164	2611.85	28.6164	2238.45
28.6265	3041.34	28.6265	2622.35	28.6265	2242.98
28.6366	3044.98	28.6366	2619.39	28.6366	2256.24
28.6467	3047.03	28.6467	2624.56	28.6467	2250.21
28.6568	3046.82	28.6568	2617.46	28.6568	2264.99
28.6669	3056.13	28.6669	2610.35	28.6669	2268.14
28.677	3064.07	28.677	2615.08	28.677	2280.05
28.6871	3074.47	28.6871	2617.71	28.6871	2280.73
28.6972	3073.93	28.6972	2620.15	28.6972	2290.33
28.7073	3077.93	28.7073	2632.21	28.7073	2292.15
28.7174	3085.45	28.7174	2626.95	28.7174	2297.46
28.7275	3094.14	28.7275	2633.35	28.7275	2302.09
28.7376	3107.06	28.7376	2630.17	28.7376	2307.69
28.7477	3119.85	28.7477	2615.24	28.7477	2307.71
28.7578	3130.89	28.7578	2619.41	28.7578	2298.96
28.7679	3139.87	28.7679	2621.32	28.7679	2304.42
28.778	3139.65	28.778	2615.39	28.778	2305.49
28.7881	3148.49	28.7881	2610.04	28.7881	2315.76
28.7982	3152.88	28.7982	2604.59	28.7982	2318.42
28.8083	3163.3	28.8083	2606.56	28.8083	2314.59
28.8184	3173.8	28.8184	2613.57	28.8184	2314.15
28.8285	3187.66	28.8285	2619.63	28.8285	2320.35
28.8386	3201.9	28.8386	2627.88	28.8386	2328.47
28.8487	3199.88	28.8487	2636.75	28.8487	2340.07
28.8588	3203.87	28.8588	2643.08	28.8588	2347.62
28.8689	3215.04	28.8689	2653.71	28.8689	2354.93
28.879	3224.17	28.879	2659.78	28.879	2360.11
28.8891	3234.9	28.8891	2673.86	28.8891	2368.19
28.8992	3249.25	28.8992	2682.14	28.8992	2374.69
28.9093	3263.39	28.9093	2691.36	28.9093	2375.51
28.9194	3284.87	28.9194	2696.28	28.9194	2382.35
28.9295	3301.63	28.9295	2715.03	28.9295	2398.91
28.9396	3316.41	28.9396	2712.46	28.9396	2414.91
28.9497	3326.15	28.9497	2707.19	28.9497	2421.25
28.9598	3341.16	28.9598	2714.62	28.9598	2424.09
28.9699	3352.45	28.9699	2710.13	28.9699	2437.04
28.98	3364.54	28.98	2702.97	28.98	2452.33
28.9901	3386.35	28.9901	2709.61	28.9901	2460.53
29.0002	3407.85	29.0002	2710.2	29.0002	2458.7
29.0103	3422.88	29.0103	2716.69	29.0103	2454.33
29.0204	3442.46	29.0204	2733.26	29.0204	2461.86
29.0305	3454.55	29.0305	2739.43	29.0305	2473.5
29.0406	3456.38	29.0406	2752.28	29.0406	2485.39
29.0507	3458.17	29.0507	2749.67	29.0507	2496.26
29.0608	3473.93	29.0608	2758.88	29.0608	2502.67
29.0709	3494.76	29.0709	2759.55	29.0709	2513.07
29.081	3518.86	29.081	2768.05	29.081	2513.14
29.0911	3541.62	29.0911	2778.24	29.0911	2524.03
29.1012	3565.99	29.1012	2783.9	29.1012	2527.75
29.1113	3581.39	29.1113	2795.81	29.1113	2539.29
29.1214	3612.15	29.1214	2804.85	29.1214	2551.95
29.1315	3642.56	29.1315	2821.92	29.1315	2570.5
29.1416	3674.08	29.1416	2819.87	29.1416	2582.54
29.1517	3699.22	29.1517	2829.41	29.1517	2593.37
29.1618	3736.72	29.1618	2840.73	29.1618	2606.57
29.1719	3767.38	29.1719	2855.02	29.1719	2626.86
29.182	3796.81	29.182	2869.52	29.182	2643.06
29.1921	3831.58	29.1921	2883.98	29.1921	2660.39
29.2022	3858.37	29.2022	2889.16	29.2022	2680.35
29.2123	3889.99	29.2123	2904.65	29.2123	2706.3
29.2224	3918.14	29.2224	2919.96	29.2224	2725.85
29.2325	3938.62	29.2325	2926.24	29.2325	2754.13
29.2426	3960.54	29.2426	2942.55	29.2426	2781.73
29.2527	3979.18	29.2527	2949.46	29.2527	2807.41
29.2628	3999.27	29.2628	2970.01	29.2628	2833.38
29.2729	4023.92	29.2729	2976.19	29.2729	2857.04
29.283	4039.51	29.283	2994.05	29.283	2890.38
29.2931	4047.62	29.2931	3011.01	29.2931	2917.89
29.3032	4063.01	29.3032	3025.16	29.3032	2943.64
29.3133	4082.93	29.3133	3042.19	29.3133	2969.07
29.3234	4122.24	29.3234	3059.54	29.3234	2995.47
29.3335	4150.87	29.3335	3083.97	29.3335	3028.84
29.3436	4170.14	29.3436	3094.9	29.3436	3052.2
29.3537	4183.2	29.3537	3115.52	29.3537	3070.81
29.3638	4216.83	29.3638	3136.54	29.3638	3090.14
29.3739	4248.23	29.3739	3149.77	29.3739	3115.69
29.384	4266.13	29.384	3160.66	29.384	3139.27
29.3941	4294.69	29.3941	3171.69	29.3941	3173.49
29.4042	4321.46	29.4042	3181.97	29.4042	3202.16
29.4143	4348.03	29.4143	3197.31	29.4143	3229.44
29.4244	4361.87	29.4244	3208.74	29.4244	3249.12
29.4345	4378.26	29.4345	3217.48	29.4345	3275.31
29.4446	4391.59	29.4446	3229.62	29.4446	3296.49
29.4547	4399.22	29.4547	3239.23	29.4547	3305.58
29.4648	4392.86	29.4648	3250.63	29.4648	3315.81
29.4749	4398.4	29.4749	3260.79	29.4749	3334.91
29.485	4394.4	29.485	3271.11	29.485	3364.15
29.4951	4396.12	29.4951	3291.4	29.4951	3379.02
29.5052	4398.48	29.5052	3298.28	29.5052	3393.08
29.5153	4403.95	29.5153	3303.54	29.5153	3412.51
29.5254	4403.24	29.5254	3321.06	29.5254	3426.97
29.5355	4392.39	29.5355	3327.99	29.5355	3437.19
29.5456	4383.43	29.5456	3333.21	29.5456	3434.27
29.5557	4388.57	29.5557	3348.98	29.5557	3439.65
29.5658	4395.66	29.5658	3346.15	29.5658	3443.47
29.5759	4392.23	29.5759	3352.55	29.5759	3453.73
29.586	4380.3	29.586	3352.33	29.586	3467.06
29.5961	4375.37	29.5961	3350.98	29.5961	3480
29.6062	4376.15	29.6062	3353.49	29.6062	3496.76
29.6163	4366.78	29.6163	3347.09	29.6163	3510.4
29.6264	4351.82	29.6264	3347.28	29.6264	3521.71
29.6365	4341.77	29.6365	3342.65	29.6365	3530.09
29.6466	4338	29.6466	3336.12	29.6466	3523.04
29.6567	4327.78	29.6567	3332.49	29.6567	3514.86
29.6668	4311.2	29.6668	3330.45	29.6668	3514.81
29.6769	4316.71	29.6769	3316.97	29.6769	3519.03
29.687	4311.8	29.687	3304.44	29.687	3522.79
29.6971	4293.72	29.6971	3304.04	29.6971	3518.62
29.7072	4269.96	29.7072	3278.51	29.7072	3513.26
29.7173	4254.22	29.7173	3272.48	29.7173	3512.97
29.7274	4235.32	29.7274	3275.16	29.7274	3493.61
29.7375	4218.01	29.7375	3263.02	29.7375	3480.73
29.7476	4203.58	29.7476	3262.33	29.7476	3472.05
29.7577	4191.27	29.7577	3256.32	29.7577	3459.39
29.7678	4158.16	29.7678	3245.43	29.7678	3441.73
29.7779	4133.06	29.7779	3251.09	29.7779	3436.06
29.788	4103.79	29.788	3243.23	29.788	3425.46
29.7981	4070.34	29.7981	3248.26	29.7981	3421.51
29.8082	4050.84	29.8082	3254.73	29.8082	3414.37
29.8183	4019.35	29.8183	3252.41	29.8183	3401.66
29.8284	3995.97	29.8284	3249.85	29.8284	3383.78
29.8385	3977.5	29.8385	3238.55	29.8385	3361.87
29.8486	3956.53	29.8486	3240.74	29.8486	3338.34
29.8587	3927.98	29.8587	3236.23	29.8587	3320.94
29.8688	3904.31	29.8688	3227.57	29.8688	3292.06
29.8789	3882.89	29.8789	3213.94	29.8789	3272.44
29.889	3851.68	29.889	3198.15	29.889	3255.82
29.8991	3820.9	29.8991	3185.06	29.8991	3234.86
29.9092	3797.78	29.9092	3166.33	29.9092	3211.74
29.9193	3776.94	29.9193	3167.61	29.9193	3191.21
29.9294	3764.8	29.9294	3151.76	29.9294	3167.86
29.9395	3745.58	29.9395	3133.94	29.9395	3154.25
29.9496	3734.98	29.9496	3123.63	29.9496	3147.23
29.9597	3714.95	29.9597	3098.38	29.9597	3131.56
29.9698	3693.82	29.9698	3086.38	29.9698	3116.32
29.9799	3679.68	29.9799	3069.28	29.9799	3102.08
29.99	3662.47	29.99	3051.17	29.99	3087.82
30.0001	3644.62	30.0001	3044.11	30.0001	3071.22
30.0102	3631.7	30.0102	3020.64	30.0102	3047.53
30.0203	3609.25	30.0203	3008.82	30.0203	3028.37
30.0304	3589.89	30.0304	2994.2	30.0304	3013.26
30.0405	3564.57	30.0405	2991.67	30.0405	3002.28
30.0506	3546.51	30.0506	2987.85	30.0506	2982.84
30.0607	3527.72	30.0607	2972.11	30.0607	2958.69
30.0708	3506.7	30.0708	2959.4	30.0708	2936.58
30.0809	3488.43	30.0809	2946.66	30.0809	2924.59
30.091	3474.25	30.091	2934.95	30.091	2909.78
30.1011	3468.34	30.1011	2929.83	30.1011	2884.71
30.1112	3458.12	30.1112	2919.88	30.1112	2864.46
30.1213	3445.72	30.1213	2913.41	30.1213	2854.79
30.1314	3441.03	30.1314	2901.89	30.1314	2841.77
30.1415	3421.01	30.1415	2894.12	30.1415	2833.96
30.1516	3415.02	30.1516	2879.34	30.1516	2832.8
30.1617	3404.05	30.1617	2868.59	30.1617	2812.9
30.1718	3395.93	30.1718	2870.91	30.1718	2795.2
[truncated: 4,937 more rows]
