# Supplementary material for: Realizing four-electron conversion chemistry for all-solid-state Li||I2 batteries at room temperature
Source: Nat Commun. 2025 Feb 18;16:1723. doi: 10.1038/s41467-025-56932-5 (PMC11836363; doi:10.1038/s41467-025-56932-5)
Supplement: Supplementary file 5 — Source Data [file 41467_2025_56932_MOESM5_ESM.zip › SI/Supplementary Figure 16.xlsx]

## Sheet: a
2nd		10th		50th		200th
Voltage (V)	Specific capacity (mAh g-1)	Voltage (V)	Specific capacity (mAh g-1)	Voltage (V)	Specific capacity (mAh g-1)	Voltage (V)	Specific capacity (mAh g-1)
3.8054	1.7	3.7719	1.7	3.7685	1.7	3.6424	1.7
3.7853	3	3.7514	3	3.7481	2.9	3.6275	3.5
3.7641	4.2	3.731	4.1	3.7269	4.4	3.6123	5.2
3.7436	5.5	3.7097	5.3	3.7068	5.6	3.5985	6.9
3.7231	6.8	3.6878	6.8	3.6848	7	3.584	8.6
3.7031	8.5	3.6703	8.6	3.6658	8.7	3.5732	10.4
3.6926	10.2	3.6569	10.3	3.6484	10.4	3.5654	12.1
3.6867	11.9	3.6484	12	3.6391	12.2	3.5583	13.8
3.68	13.7	3.6409	13.7	3.6298	13.9	3.552	15.6
3.6718	15.4	3.6346	15.5	3.6208	15.6	3.5475	17.3
3.6677	17.1	3.6275	17.2	3.6145	17.3	3.5453	19
3.6625	18.8	3.6212	18.9	3.6078	19.1	3.539	20.7
3.6573	20.6	3.6153	20.6	3.6015	20.8	3.5353	22.5
3.6532	22.3	3.6082	22.4	3.5929	22.5	3.5319	24.2
3.6484	24	3.6041	24.1	3.5866	24.2	3.526	25.9
3.6461	25.7	3.597	25.8	3.5795	26	3.5226	27.7
3.6417	27.5	3.59	27.5	3.5743	27.7	3.5189	29.4
3.6372	29.2	3.587	29.2	3.5661	29.4	3.5122	31.1
3.6335	30.9	3.5799	31	3.5602	31.1	3.5111	32.8
3.6309	32.6	3.5754	32.7	3.5528	32.9	3.504	34.6
3.6246	34.4	3.5702	34.4	3.5453	34.6	3.4999	36.3
3.6208	36.1	3.5632	36.1	3.5382	36.3	3.4936	38
3.6171	37.8	3.5542	37.8	3.5323	38	3.4891	39.8
3.613	39.5	3.5505	39.6	3.5241	39.8	3.4836	41.5
3.6086	41.2	3.5438	41.3	3.5159	41.5	3.4783	43.2
3.6045	43	3.5371	43	3.5089	43.2	3.4731	45
3.6015	44.7	3.533	44.7	3.501	44.9	3.4679	46.7
3.5967	46.4	3.5237	46.5	3.4921	46.7	3.462	48.4
3.5911	48.2	3.5167	48.2	3.4821	48.4	3.4564	50.1
3.5885	49.9	3.51	49.9	3.4757	50.1	3.4504	51.9
3.5829	51.6	3.5022	51.6	3.4661	51.8	3.4423	53.6
3.5788	53.3	3.4947	53.3	3.4568	53.6	3.4359	55.3
3.5736	55.1	3.488	55.1	3.4471	55.3	3.4278	57.1
3.5702	56.8	3.4795	56.8	3.4367	57	3.4222	58.8
3.565	58.5	3.4728	58.5	3.4251	58.8	3.4155	60.5
3.5621	60.2	3.4646	60.2	3.4155	60.5	3.4065	62.2
3.5561	61.9	3.4553	61.9	3.4039	62.2	3.4006	64
3.5513	63.7	3.4445	63.7	3.3932	63.9	3.3898	65.7
3.5453	65.4	3.4363	65.4	3.3805	65.7	3.3824	67.4
3.5386	67.1	3.4251	67.1	3.3667	67.4	3.3749	69.2
3.5353	68.8	3.4162	68.8	3.3541	69.1	3.3612	70.9
3.5297	70.6	3.4077	70.6	3.3411	70.8	3.3526	72.6
3.523	72.3	3.3958	72.3	3.3251	72.6	3.3414	74.3
3.517	74	3.3857	74	3.3106	74.3	3.3299	76.1
3.5111	75.7	3.3731	75.7	3.2961	76	3.3176	77.8
3.5063	77.4	3.3597	77.5	3.2812	77.7	3.3039	79.5
3.4966	79.2	3.3489	79.2	3.2663	79.5	3.2916	81.3
3.4884	80.9	3.3314	80.9	3.2492	81.2	3.2782	83
3.4813	82.6	3.3176	82.6	3.2358	82.9	3.2622	84.7
3.475	84.3	3.3031	84.4	3.2205	84.6	3.2477	86.4
3.4672	86.1	3.2882	86.1	3.2049	86.4	3.2321	88.2
3.4564	87.8	3.2726	87.8	3.1908	88.1	3.2194	89.9
3.4482	89.5	3.2555	89.5	3.1785	89.8	3.2019	91.6
3.4385	91.2	3.2399	91.3	3.1655	91.5	3.1867	93.4
3.4285	92.9	3.2254	93	3.1525	93.3	3.1729	95.1
3.4185	94.7	3.212	94.7	3.1402	95	3.1584	96.8
3.4069	96.4	3.1967	96.4	3.1305	96.7	3.1435	98.6
3.3961	98.1	3.1837	98.2	3.1197	98.4	3.1313	100.3
3.3835	99.8	3.1711	99.9	3.1097	100.2	3.1197	102
3.369	101.6	3.1584	101.6	3.1007	101.9	3.1082	103.7
3.3548	103.3	3.1465	103.3	3.0903	103.6	3.0978	105.5
3.3411	105	3.1365	105	3.0833	105.4	3.0877	107.2
3.3251	106.7	3.1272	106.8	3.0758	107.1	3.0781	108.9
3.3091	108.5	3.1167	108.5	3.0673	108.8	3.0702	110.7
3.292	110.2	3.1082	110.2	3.0606	110.5	3.0632	112.4
3.2745	111.9	3.1007	111.9	3.0539	112.3	3.0546	114.1
3.26	113.6	3.0914	113.7	3.0468	114	3.0468	115.8
3.2436	115.3	3.0836	115.4	3.0401	115.7	3.0416	117.6
3.228	117.1	3.0773	117.1	3.033	117.4	3.0356	119.3
3.215	118.8	3.0706	118.8	3.0271	119.2	3.0293	121
3.2008	120.5	3.0635	120.6	3.0208	120.9	3.0226	122.8
3.1889	122.2	3.0572	122.3	3.0159	122.6	3.017	124.5
3.1763	123.9	3.0509	124	3.01	124.4	3.0115	126.2
3.1666	125.7	3.0435	125.7	3.0048	126.1	3.0077	127.9
3.1565	127.4	3.0386	127.5	2.9988	127.8	3.001	129.7
3.145	129.1	3.0323	129.2	2.9929	129.5	2.9955	131.4
3.1353	130.8	3.0263	130.9	2.9865	131.3	2.9914	133.1
3.1279	132.6	3.0211	132.6	2.9813	133	2.9843	134.9
3.1193	134.3	3.0148	134.4	2.9757	134.7	2.9806	136.6
3.113	136	3.0096	136.1	2.9705	136.4	2.975	138.3
3.1041	137.7	3.0048	137.8	2.9646	138.2	2.9698	140
3.0985	139.4	2.9992	139.5	2.9605	139.9	2.9646	141.8
3.0892	141.2	2.9932	141.2	2.9549	141.6	2.9616	143.5
3.0833	142.9	2.9869	143	2.9482	143.4	2.9557	145.2
3.0766	144.6	2.9836	144.7	2.9434	145.1	2.949	147
3.0717	146.3	2.9772	146.4	2.9378	146.8	2.9464	148.7
3.0647	148.1	2.9717	148.1	2.9341	148.5	2.9408	150.4
3.0583	149.8	2.9657	149.9	2.9289	150.3	2.9363	152.1
3.0524	151.5	2.9616	151.6	2.9229	152	2.9315	153.9
3.0475	153.2	2.9557	153.3	2.9185	153.7	2.9266	155.6
3.0427	155	2.9501	155	2.9125	155.5	2.9229	157.3
3.036	156.7	2.9456	156.8	2.9069	157.2	2.9192	159.1
3.0308	158.4	2.9404	158.5	2.901	158.9	2.9121	160.8
3.0252	160.1	2.9359	160.2	2.8954	160.6	2.9069	162.5
3.0196	161.9	2.9296	161.9	2.8928	162.4	2.9032	164.2
3.0141	163.6	2.9266	163.6	2.8861	164.1	2.8976	166
3.0085	165.3	2.9203	165.4	2.8809	165.8	2.8924	167.7
3.0044	167	2.914	167.1	2.8749	167.6	2.8876	169.4
2.9992	168.8	2.9103	168.8	2.8693	169.3	2.8861	171.2
2.9932	170.5	2.9025	170.5	2.8641	171	2.879	172.9
2.9876	172.2	2.8987	172.2	2.8578	172.7	2.8749	174.6
2.9836	173.9	2.8932	174	2.8519	174.5	2.869	176.3
2.9791	175.7	2.8891	175.7	2.8474	176.2	2.8638	178.1
2.9731	177.4	2.8827	177.4	2.8418	177.9	2.8582	179.8
2.9683	179.1	2.8772	179.2	2.8344	179.7	2.8537	181.5
2.9627	180.8	2.8716	180.9	2.8284	181.4	2.8489	183.3
2.9583	182.5	2.866	182.6	2.8217	183.1	2.8433	185
2.9542	184.3	2.86	184.3	2.8161	184.8	2.8377	186.7
2.9493	186	2.8545	186	2.8098	186.6	2.8333	188.4
2.9411	187.7	2.8485	187.8	2.8039	188.3	2.8288	190.2
2.9367	189.4	2.8422	189.5	2.7968	190	2.8221	191.9
2.9333	191.2	2.837	191.2	2.7905	191.7	2.8161	193.6
2.9285	192.9	2.8321	192.9	2.7834	193.5	2.8113	195.4
2.9225	194.6	2.8254	194.7	2.7763	195.2	2.8065	197.1
2.9177	196.3	2.8169	196.4	2.7685	196.9	2.8001	198.8
2.9132	198	2.8109	198.1	2.7603	198.6	2.7953	200.6
2.9088	199.8	2.8054	199.8	2.7551	200.4	2.789	202.3
2.9013	201.5	2.7987	201.6	2.7466	202.1	2.7815	204
2.8969	203.2	2.7927	203.3	2.7384	203.8	2.776	205.7
2.8924	204.9	2.7853	205	2.7295	205.5	2.77	207.5
2.8879	206.7	2.7778	206.7	2.7224	207.3	2.7622	209.2
2.8809	208.4	2.7704	208.4	2.7124	209	2.7566	210.9
2.876	210.1	2.7618	210.2	2.7031	210.7	2.7492	212.7
2.8708	211.8	2.7551	211.9	2.6938	212.4	2.7421	214.4
2.8649	213.5	2.7484	213.6	2.6841	214.2	2.7358	216.1
2.8589	215.3	2.7391	215.3	2.6751	215.9	2.7276	217.8
2.853	217	2.7295	217.1	2.6655	217.6	2.7198	219.6
2.8481	218.7	2.7209	218.8	2.6532	219.3	2.7094	221.3
2.8414	220.4	2.7127	220.5	2.6424	221.1	2.7027	223
2.8355	222.1	2.7027	222.2	2.6309	222.8	2.6949	224.8
2.8292	223.9	2.6926	224	2.6201	224.5	2.6856	226.5
2.8228	225.6	2.6818	225.7	2.6056	226.2	2.6755	228.2
2.8165	227.3	2.6714	227.4	2.5944	228	2.6666	229.9
2.8083	229	2.6632	229.1	2.5803	229.7	2.6554	231.7
2.8024	230.7	2.6491	230.8	2.5688	231.4	2.6439	233.4
2.7972	232.5	2.6376	232.6	2.5524	233.2	2.6327	235.1
2.789	234.2	2.6249	234.3	2.5386	234.9	2.6216	236.9
2.7793	235.9	2.6134	236	2.5226	236.6	2.6082	238.6
2.7734	237.6	2.5989	237.7	2.5074	238.3	2.5955	240.3
2.7656	239.4	2.5847	239.5	2.4925	240.1	2.5833	242
2.7574	241.1	2.571	241.2	2.475	241.8	2.5684	243.8
2.7477	242.8	2.5546	242.9	2.4597	243.5	2.5524	245.5
2.7391	244.5	2.5394	244.6	2.4438	245.2	2.5371	247.2
2.731	246.2	2.5252	246.3	2.4289	247	2.5189	249
2.7209	248	2.507	248.1	2.4144	248.7	2.5022	250.7
2.7097	249.7	2.4921	249.8	2.3984	250.4	2.4847	252.4
2.7019	251.4	2.4739	251.5	2.3846	252.2	2.4657	254.1
2.6908	253.1	2.4564	253.2	2.3727	253.9	2.446	255.9
2.6792	254.8	2.44	255	2.3597	255.6	2.4266	257.6
2.667	256.6	2.4244	256.7	2.3485	257.3	2.4077	259.3
2.6558	258.3	2.4095	258.4	2.3377	259.1	2.3887	261.1
2.6413	260	2.3943	260.1	2.3258	260.8	2.3705	262.8
2.6298	261.7	2.3805	261.8	2.3158	262.5	2.3526	264.5
2.6156	263.5	2.3671	263.6	2.3065	264.3	2.3366	266.2
2.6026	265.2	2.3541	265.3	2.2968	266	2.3202	268
2.5877	266.9	2.3414	267	2.289	267.7	2.3061	269.7
2.5725	268.6	2.3295	268.7	2.2808	269.4	2.2916	271.4
2.5561	270.3	2.3202	270.5	2.273	271.2	2.2786	273.2
2.5401	272.1	2.3091	272.2	2.2656	272.9	2.2678	274.9
2.523	273.8	2.2998	273.9	2.2592	274.6	2.2577	276.6
2.5055	275.5	2.2908	275.6	2.254	276.3	2.2477	278.3
2.4895	277.2	2.283	277.4	2.2473	278.1	2.2388	280.1
2.4713	279	2.2745	279.1	2.244	279.8	2.2302	281.8
2.4542	280.7	2.2678	280.8	2.2365	281.5	2.2243	283.5
2.4385	282.4	2.2611	282.5	2.2317	283.2	2.2172	285.3
2.4225	284.1	2.2548	284.2	2.2265	285	2.2105	287
2.4073	285.8	2.2496	286	2.2217	286.7	2.2049	288.7
2.3906	287.5	2.2443	287.7	2.2183	288.4	2.1997	290.5
2.3768	289.3	2.2395	289.4	2.2142	290.1	2.1949	292.2
2.3641	291	2.2339	291.1	2.209	291.9	2.1897	293.9
2.3519	292.7	2.228	292.8	2.2057	293.6	2.1848	295.6
2.3385	294.4	2.2235	294.6	2.2023	295.3	2.1815	297.4
2.3266	296.1	2.2209	296.3	2.1993	297.1	2.177	299.1
2.3169	297.9	2.2157	298	2.1952	298.8	2.174	300.8
2.308	299.6	2.2109	299.7	2.1911	300.5	2.1688	302.6
2.2987	301.3	2.2083	301.5	2.1882	302.2	2.1651	304.3
2.2897	303	2.2038	303.2	2.1852	304	2.1632	306
2.2834	304.8	2.2001	304.9	2.1818	305.7	2.1573	307.7
2.2752	306.5	2.1967	306.6	2.1789	307.4	2.1558	309.5
2.2689	308.2	2.1926	308.3	2.1755	309.1	2.1517	311.2
2.2629	309.9	2.1915	310.1	2.1737	310.9	2.1484	312.9
2.2566	311.6	2.1863	311.8	2.1692	312.6	2.1439	314.7
2.251	313.4	2.1833	313.5	2.1662	314.3	2.1417	316.4
2.2455	315.1	2.1811	315.2	2.1632	316.1	2.1394	318.1
2.2414	316.8	2.1766	316.9	2.1603	317.8	2.1346	319.8
2.2358	318.5	2.1744	318.6	2.1562	319.5	2.1324	321.6
2.2317	320.2	2.1711	320.4	2.1543	321.2	2.1294	323.3
2.2265	322	2.1681	322.1	2.1502	323	2.1249	325
2.2231	323.7	2.164	323.8	2.1476	324.7	2.1219	326.8
2.2224	325.4	2.161	325.5	2.145	326.4	2.1179	328.5
2.2157	327.1	2.1565	327.2	2.1424	328.1	2.1145	330.2
2.2131	328.8	2.1539	329	2.1387	329.9	2.1123	331.9
2.2083	330.6	2.1499	330.7	2.1353	331.6	2.1078	333.7
2.2045	332.3	2.148	332.4	2.1327	333.3	2.1048	335.4
2.2034	334	2.1432	334.1	2.1279	335.1	2.1007	337.1
2.199	335.7	2.1406	335.9	2.1249	336.8	2.0985	338.9
2.1949	337.4	2.1383	337.6	2.1212	338.5	2.0952	340.6
2.1919	339.2	2.1346	339.3	2.1182	340.2	2.0918	342.3
2.1893	340.9	2.1313	341	2.113	342	2.0888	344
2.1852	342.6	2.1272	342.7	2.1115	343.7	2.0844	345.8
2.1833	344.3	2.1238	344.5	2.1074	345.4	2.0818	347.5
2.1789	346	2.1186	346.2	2.1022	347.1	2.0777	349.2
2.1759	347.8	2.116	347.9	2.1	348.9	2.0743	350.9
2.174	349.5	2.1115	349.6	2.0959	350.6	2.0728	352.7
2.1707	351.2	2.1063	351.3	2.0907	352.3	2.0673	354.4
2.1673	352.9	2.1033	353	2.0862	354	2.0635	356.1
2.1636	354.7	2.0996	354.8	2.0836	355.8	2.0606	357.9
2.161	356.4	2.0948	356.5	2.0799	357.5	2.0565	359.6
2.1565	358.1	2.09	358.2	2.0754	359.2	2.0528	361.3
2.1539	359.8	2.0862	359.9	2.0721	360.9	2.0494	363
2.1502	361.5	2.0829	361.7	2.068	362.7	2.0457	364.8
2.148	363.2	2.0769	363.4	2.0624	364.4	2.0416	366.5
2.1435	365	2.0743	365.1	2.0594	366.1	2.0371	368.2
2.1409	366.7	2.0691	366.8	2.055	367.8	2.0334	370
2.1387	368.4	2.0639	368.5	2.0498	369.6	2.0297	371.7
2.135	370.1	2.0602	370.3	2.0461	371.3	2.0263	373.4
2.1327	371.9	2.0565	372	2.0412	373	2.0211	375.2
2.1279	373.6	2.0513	373.7	2.0371	374.8	2.0182	376.9
2.1238	375.3	2.0468	375.4	2.0319	376.5	2.0144	378.6
2.1201	377	2.0423	377.2	2.0282	378.2	2.0115	380.3
2.1179	378.7	2.0371	378.9	2.0215	379.9	2.0051	382.1
2.1138	380.5	2.0327	380.6	2.0178	381.7	2.0018	383.8
2.11	382.2	2.0282	382.3	2.0129	383.4	1.9999	384.7
2.1056	383.9	2.0226	384.1	2.0074	385.1	--
2.1019	385.6	2.0182	385.8	2.0033	386.8	2.199	0
2.0989	387.4	2.0144	387.5	1.9999	388	2.2243	0.44589
2.0937	389.1	2.0085	389.2	--		2.2458	0.89179
2.09	390.8	2.0022	391	2.1234	0	2.2659	1.56063
2.0862	392.5	1.9999	391.9	2.1435	0.31538	2.2864	2.45242
2.0821	394.2	--		2.1644	0.63076	2.3068	3.67863
2.0792	396	2.1119	0	2.1859	1.26152	2.3273	5.35073
2.0743	397.7	2.132	0.31446	2.2071	2.10254	2.3474	7.24578
2.071	399.4	2.1525	0.62892	2.2287	3.25893	2.3649	9.14083
2.0658	401.1	2.1737	1.15301	2.2496	4.73071	2.379	11.1473
2.0617	402.9	2.1941	1.88675	2.2708	6.30761	2.3935	13.0424
2.0572	404.6	2.2157	2.93494	2.289	8.19989	2.4073	14.9375
2.0535	406.3	2.2358	4.19277	2.3054	9.98705	2.4199	16.944
2.049	408	2.2563	5.76506	2.3221	11.7742	2.4322	18.839
2.0438	409.7	2.2763	7.44217	2.3359	13.5614	2.4449	20.7341
2.0412	411.5	2.2942	9.2241	2.3493	15.3485	2.4553	22.6291
2.0368	413.2	2.3106	11.1108	2.3623	17.2408	2.4668	24.6356
2.0301	414.9	2.3266	12.8928	2.3753	19.028	2.478	26.5307
2.0267	416.6	2.3418	14.6747	2.3868	20.8151	2.4899	28.4258
2.0219	418.3	2.3548	16.4566	2.3972	22.7074	2.4996	30.3208
2.0178	420.1	2.369	18.3434	2.4103	24.4946	2.5092	32.3273
2.0141	421.8	2.3813	20.1253	2.4214	26.2817	2.5196	34.2224
2.01	423.5	2.3928	21.9072	2.4311	28.0689	2.5297	36.1174
2.0036	425.2	2.4051	23.6892	2.443	29.9611	2.5401	38.124
1.9999	426.9	2.4177	25.5759	2.4527	31.7483	2.5501	40.019
--		2.4292	27.3578	2.4627	33.5355	2.5591	41.9141
2.0922	0	2.4397	29.1398	2.4735	35.3226	2.5688	43.9206
2.1182	0.41204	2.4512	30.9217	2.4828	37.2149	2.5777	45.8156
2.1394	0.82408	2.4605	32.7036	2.4936	39.002	2.5855	47.7107
2.1603	1.44214	2.4713	34.5904	2.5014	40.7892	2.5937	49.6057
2.1818	2.36923	2.4824	36.3723	2.5096	42.5764	2.6015	51.6123
2.2019	3.39933	2.4914	38.1542	2.5189	44.4686	2.6108	53.5073
2.2228	4.94449	2.5003	39.9361	2.5293	46.2558	2.6179	55.4023
2.2429	6.59265	2.5089	41.8229	2.5371	48.043	2.6253	57.4089
2.2611	8.34382	2.5189	43.6048	2.5464	49.8301	2.6327	59.3039
2.2778	10.095	2.5289	45.3867	2.5531	51.7224	2.6379	61.199
2.2935	11.9492	2.5371	47.1687	2.5621	53.5095	2.6454	63.094
2.308	13.7004	2.5446	48.9506	2.5691	55.2967	2.6521	65.1005
2.3217	15.4515	2.5528	50.8374	2.5762	57.0839	2.6584	66.9956
2.3333	17.2027	2.5598	52.6193	2.5833	58.9761	2.6651	68.8906
2.3463	18.9539	2.5688	54.4012	2.5892	60.7633	2.6703	70.8972
2.3574	20.808	2.5747	56.1831	2.5963	62.5505	2.6774	72.7922
2.369	22.5592	2.5821	57.9651	2.6037	64.3376	2.6826	74.6873
2.3798	24.3104	2.5881	59.8518	2.6097	66.1248	2.6874	76.5823
2.3913	26.0616	2.5967	61.6337	2.6164	68.017	2.6941	78.5888
2.4017	27.8127	2.603	63.4157	2.6231	69.8042	2.6997	80.4839
2.4118	29.5639	2.6108	65.1976	2.6298	71.5914	2.7057	82.3789
2.424	31.4181	2.6167	67.0843	2.6368	73.3785	2.7116	84.274
2.4326	33.1693	2.6231	68.8663	2.6417	75.2708	2.7172	86.2805
2.443	34.9204	2.6313	70.6482	2.6487	77.058	2.7246	88.1756
2.4531	36.6716	2.6376	72.4301	2.6551	78.8451	2.7302	90.0706
2.4612	38.4228	2.6446	74.2121	2.6625	80.7374	2.738	92.0771
2.4705	40.277	2.6517	76.0988	2.6673	82.5246	2.7447	93.9722
2.4802	42.0281	2.658	77.8807	2.6751	84.3117	2.7525	95.8672
2.4884	43.7793	2.6681	79.6626	2.6807	86.0989	2.7585	97.7623
2.4973	45.5305	2.6714	81.4446	2.6878	87.9912	2.7689	99.7688
2.5063	47.3847	2.6815	83.2265	2.696	89.7783	2.7782	101.664
2.5141	49.1358	2.6885	85.1132	2.7019	91.5655	2.7897	103.559
2.5226	50.887	2.6975	86.8952	2.7086	93.3526	2.802	105.565
2.5308	52.6382	2.7045	88.6771	2.7187	95.2449	2.8158	107.46
2.5382	54.3893	2.712	90.459	2.7269	97.0321	2.8333	109.356
2.5446	56.2435	2.7217	92.3458	2.735	98.8192	2.8526	111.251
2.5535	57.9947	2.7298	94.1277	2.7421	100.606	2.8723	113.257
2.5602	59.7459	2.7395	95.9096	2.7529	102.499	2.8924	114.818
2.5688	61.497	2.7499	97.6916	2.7615	104.286	2.9136	116.49
2.5758	63.2482	2.7603	99.4735	2.7722	106.073	2.9363	117.939
2.5825	65.1024	2.7715	101.36	2.7819	107.965	2.9568	119.277
2.5877	66.8536	2.7853	103.142	2.7957	109.752	2.9776	120.503
2.5952	68.6047	2.7979	104.924	2.8072	111.54	2.9988	121.729
2.6022	70.3559	2.8094	106.706	2.8217	113.327	3.0189	122.844
2.6093	72.1071	2.8258	108.593	2.837	115.219	3.0401	123.959
2.6167	73.9613	2.8407	110.375	2.8526	117.006	3.0621	125.296
2.6238	75.7124	2.8593	112.157	2.8716	118.793	3.0825	126.522
2.629	77.4636	2.8779	113.939	2.8917	120.475	3.103	127.749
2.6383	79.2148	2.8987	115.72	2.9121	121.947	3.1238	129.198
2.6446	80.966	2.9196	117.293	2.9322	123.524	3.1446	131.093
2.6513	82.8201	2.9397	118.76	2.9538	124.786	3.1621	132.988
2.658	84.5713	2.9612	120.018	2.975	126.152	3.177	134.994
2.6666	86.3225	2.9824	121.381	2.9966	127.414	3.1889	136.889
2.6744	88.0737	3.0029	122.743	3.0167	128.57	3.2001	138.785
2.6826	89.8248	3.0241	124.001	3.039	129.832	3.2083	140.68
2.6897	91.679	3.0442	125.259	3.0591	131.093	3.2172	142.686
2.6993	93.4302	3.0643	126.622	3.0795	132.355	3.2228	144.581
2.7079	95.1813	3.0859	128.299	3.1007	133.826	3.2276	146.476
2.7164	96.9325	3.1063	130.081	3.1205	135.614	3.2347	148.483
2.7276	98.6837	3.1231	131.863	3.1391	137.401	3.238	150.378
2.738	100.538	3.1394	133.749	3.1528	139.293	3.2436	152.273
2.7481	102.289	3.1499	135.531	3.1647	141.08	3.2488	154.168
2.76	104.04	3.1614	137.313	3.174	142.867	3.2533	156.174
2.7734	105.791	3.1696	139.095	3.1837	144.655	3.2563	158.069
2.7871	107.543	3.1781	140.877	3.1893	146.547	3.2618	159.965
2.8016	109.397	3.1837	142.764	3.1964	148.334	3.2652	161.971
2.818	111.148	3.19	144.546	3.2027	150.121	3.2689	163.866
2.8362	112.899	3.1964	146.328	3.2075	151.908	3.2719	165.761
2.8571	114.65	3.2038	148.11	3.2124	153.801	3.276	167.656
2.8768	116.401	3.2101	149.996	3.2183	155.588	3.2789	169.663
2.8969	117.947	3.2142	151.778	3.2228	157.375	3.2812	171.558
2.9173	119.389	3.2187	153.56	3.2257	159.267	3.2838	173.453
2.9378	120.728	3.2239	155.342	3.2306	161.054	3.2875	175.459
2.9579	121.861	3.2272	157.124	3.235	162.841	3.2905	177.354
2.978	123.097	3.231	159.011	3.2384	164.629	3.2942	179.249
2.9988	124.23	3.2347	160.793	3.2421	166.521	3.2975	181.144
3.0208	125.775	3.2399	162.575	3.2481	168.308	3.3005	183.151
3.0423	127.114	3.244	164.357	3.251	170.095	3.3031	185.046
3.0632	128.66	3.2473	166.139	3.2555	171.882	3.3076	186.941
3.0833	130.102	3.2507	168.025	3.2589	173.775	3.3117	188.948
3.0989	131.853	3.2559	169.807	3.2618	175.562	3.3124	190.843
3.1138	133.707	3.2603	171.589	3.2663	177.349	3.3161	192.738
3.1268	135.458	3.2633	173.371	3.2708	179.136	3.3199	194.633
3.1394	137.209	3.2689	175.153	3.2719	181.028	3.3225	196.639
3.1487	138.961	3.2696	177.04	3.276	182.816	3.3254	198.534
3.1565	140.712	3.2737	178.822	3.2782	184.603	3.3288	200.429
3.1644	142.566	3.2767	180.604	3.2823	186.39	3.3321	202.436
3.1711	144.317	3.2804	182.386	3.2849	188.282	3.3374	204.331
3.1781	146.068	3.2849	184.167	3.2894	190.069	3.337	206.226
3.1841	147.82	3.2868	186.054	3.292	191.856	3.3411	208.121
3.19	149.571	3.2905	187.836	3.2957	193.644	3.3452	210.128
3.1952	151.425	3.2942	189.618	3.2979	195.536	3.3478	212.023
3.2012	153.176	3.2983	191.4	3.3042	197.323	3.3511	213.918
3.2071	154.927	3.3009	193.182	3.3061	199.11	3.3541	215.924
3.2112	156.678	3.3042	195.069	3.3098	200.897	3.3574	217.819
3.2153	158.43	3.308	196.851	3.3128	202.79	3.3597	219.714
3.2217	160.284	3.3113	198.633	3.3173	204.577	3.3645	221.609
3.2243	162.035	3.3161	200.414	3.3199	206.364	3.3679	223.616
3.2283	163.786	3.3184	202.301	3.324	208.151	3.3727	225.511
3.2321	165.537	3.3225	204.083	3.3277	210.043	3.3746	227.406
3.2354	167.288	3.3262	205.865	3.331	211.831	3.3783	229.413
3.241	169.143	3.3307	207.647	3.3347	213.618	3.3816	231.308
3.2451	170.894	3.3359	209.429	3.3385	215.405	3.3857	233.203
3.2484	172.645	3.3374	211.316	3.3437	217.297	3.3887	235.098
3.2525	174.396	3.3429	213.098	3.3467	219.084	3.3928	237.104
3.2566	176.25	3.3467	214.88	3.3511	220.871	3.3984	238.999
3.2603	178.001	3.3511	216.661	3.353	222.659	3.4021	240.894
3.2629	179.753	3.3533	218.443	3.3589	224.551	3.4058	242.901
3.267	181.504	3.3578	220.33	3.3612	226.338	3.4099	244.796
3.2704	183.255	3.3626	222.112	3.3675	228.125	3.4155	246.691
3.2745	185.006	3.3682	223.894	3.3734	230.017	3.4211	248.586
3.2789	186.86	3.3712	225.676	3.376	231.805	3.424	250.593
3.2819	188.612	3.3753	227.458	3.3805	233.592	3.4304	252.488
3.2849	190.363	3.3809	229.345	3.3865	235.379	3.4363	254.383
3.2882	192.114	3.3857	231.127	3.3909	237.271	3.4411	256.389
3.2923	193.865	3.3913	232.908	3.3969	239.058	3.4486	258.284
3.2942	195.719	3.3965	234.69	3.4021	240.846	3.4545	260.179
3.2975	197.47	3.4021	236.472	3.4077	242.633	3.4609	262.074
3.302	199.222	3.4088	238.359	3.414	244.525	3.4672	264.081
3.3057	200.973	3.414	240.141	3.4199	246.312	3.4761	265.976
3.3098	202.724	3.4188	241.923	3.4251	248.099	3.4832	267.871
3.3124	204.578	3.4244	243.705	3.4318	249.992	3.4903	269.877
3.3169	206.329	3.433	245.487	3.4385	251.779	3.5003	271.772
3.3195	208.08	3.4374	247.373	3.446	253.566	3.5077	273.668
3.324	209.832	3.446	249.155	3.4545	255.353	3.5193	275.563
3.3273	211.686	3.4523	250.937	3.4616	257.245	3.5256	277.569
3.3314	213.437	3.4601	252.719	3.4687	259.032	3.5353	279.464
3.3347	215.188	3.4679	254.501	3.478	260.82	3.5457	281.359
3.3385	216.939	3.4757	256.388	3.4854	262.607	3.558	283.366
3.3433	218.69	3.4813	258.17	3.4947	264.499	3.5676	285.261
3.3478	220.545	3.4906	259.952	3.5029	266.286	3.5784	287.156
3.3511	222.296	3.5022	261.734	3.5118	268.073	3.5896	289.051
3.3541	224.047	3.5092	263.516	3.5211	269.861	3.6015	291.057
3.3597	225.798	3.52	265.402	3.5304	271.753	3.6126	292.952
3.3623	227.652	3.5271	267.184	3.539	273.54	3.6231	294.848
3.3682	229.404	3.5371	268.966	3.5498	275.327	3.6339	296.854
3.3734	231.155	3.5453	270.748	3.5576	277.219	3.6484	298.749
3.3772	232.906	3.5568	272.635	3.5702	279.007	3.6558	300.644
3.3816	234.657	3.565	274.417	3.5803	280.794	3.667	302.539
3.3872	236.511	3.5758	276.199	3.59	282.581	3.6789	304.546
3.3932	238.262	3.587	277.981	3.6015	284.473	3.6871	306.441
3.3987	240.014	3.5967	279.763	3.61	286.26	3.6956	308.336
3.4036	241.765	3.6074	281.649	3.6208	288.047	3.7053	310.342
3.4088	243.619	3.6156	283.431	3.6294	289.835	3.7142	312.237
3.4166	245.37	3.6275	285.213	3.6398	291.727	3.7224	314.132
3.4211	247.121	3.6365	286.995	3.6469	293.514	3.7306	316.139
3.4281	248.872	3.6428	288.777	3.658	295.301	3.7391	318.034
3.4359	250.727	3.6513	290.664	3.6658	297.088	3.7451	319.929
3.4408	252.478	3.6592	292.446	3.6725	298.981	3.7529	321.824
3.4497	254.229	3.667	294.228	3.6811	300.768	3.7592	323.831
3.4564	255.98	3.6751	296.01	3.6893	302.555	3.7652	325.726
3.4653	257.834	3.6822	297.792	3.6956	304.342	3.7737	327.621
3.4724	259.585	3.6893	299.678	3.7012	306.234	3.7815	329.627
3.4813	261.337	3.6949	301.46	3.7083	308.022	3.7864	331.522
3.4891	263.088	3.7031	303.242	3.7135	309.809	3.7912	333.417
3.4992	264.942	3.7049	305.024	3.7187	311.701	3.799	335.312
3.5074	266.693	3.7109	306.806	3.7257	313.488	3.8046	337.319
3.5163	268.444	3.7164	308.588	3.7298	315.275	3.8094	339.214
3.5271	270.196	3.7231	310.475	3.735	317.062	3.8158	341.109
3.5353	272.05	3.7265	312.257	3.7399	318.955	3.8214	343.116
3.5446	273.801	3.731	314.039	3.7447	320.742	3.8284	345.011
3.5554	275.552	3.7362	315.82	3.7496	322.529	3.8336	346.906
3.5643	277.303	3.7406	317.602	3.7548	324.316	3.8407	348.801
3.5754	279.054	3.7455	319.489	3.7585	326.209	3.8455	350.807
3.5851	280.909	3.7488	321.271	3.7633	327.996	3.8522	352.702
3.5933	282.66	3.7533	323.053	3.7682	329.783	3.8582	354.597
3.6041	284.411	3.7581	324.835	3.773	331.57	3.8645	356.604
3.6126	286.162	3.7637	326.617	3.7778	333.462	3.8716	358.499
3.6208	288.016	3.7659	328.504	3.7812	335.249	3.8786	360.394
3.6286	289.767	3.7685	330.286	3.7871	337.037	3.885	362.289
3.6387	291.519	3.7737	332.067	3.7916	338.824	3.8928	364.296
3.6465	293.27	3.7797	333.849	3.7961	340.716	3.8995	366.191
3.6528	295.124	3.7827	335.631	3.8005	342.503	3.9073	368.086
3.6595	296.875	3.7868	337.518	3.8054	344.29	3.9155	370.092
3.6666	298.626	3.7905	339.3	3.8113	346.077	3.9248	371.987
3.6729	300.377	3.7961	341.082	3.8154	347.97	3.9311	373.882
3.6792	302.232	3.7994	342.864	3.8206	349.757	3.94	375.777
3.6863	303.983	3.8039	344.646	3.8262	351.544	3.949	377.784
3.6919	305.734	3.8083	346.533	3.8314	353.331	3.9579	379.679
3.6967	307.485	3.8135	348.314	3.8374	355.224	3.9683	381.574
3.7045	309.236	3.8176	350.096	3.8429	357.011	3.9776	383.58
3.7064	311.091	3.8225	351.878	3.8511	358.798	3.9869	385.475
3.7116	312.842	3.8277	353.66	3.856	360.585	3.9936	387.371
3.7168	314.593	3.831	355.547	3.8638	362.372	4.0048	389.266
3.7228	316.344	3.8396	357.329	3.8723	364.264
3.7246	318.095	3.8452	359.111	3.8842	366.052
3.7295	319.949	3.8493	360.893	3.8898	367.839
3.7336	321.701	3.856	362.675	3.8999	369.626
3.7358	323.452	3.8623	364.457	3.9099	371.518
3.7406	325.203	3.869	366.343	3.9196	373.305
3.7436	327.057	3.879	368.125	3.93	375.092
3.7469	328.808	3.8879	369.907	3.9404	376.88
3.7522	330.559	3.8969	371.689	3.9493	378.772
3.7559	332.311	3.9069	373.471	3.9605	380.559
3.7581	334.165	3.914	375.358	3.9698	382.346
3.7618	335.916	3.924	377.14	3.978	384.133
3.7659	337.667	3.9318	378.922	3.988	386.026
3.7685	339.418	3.9441	380.704	3.9969	387.813
3.7719	341.17	3.9512	382.486	4.0066	389.6
3.7741	343.024	3.9601	384.372
3.7775	344.775	3.9717	386.154
3.7804	346.526	3.9791	387.936
3.7853	348.277	3.9869	389.718
3.7879	350.028	3.9973	391.5
3.7901	351.883
3.7938	353.634
3.7975	355.385
3.7998	357.136
3.8039	358.99
3.8054	360.741
3.8102	362.493
3.8117	364.244
3.8161	366.098
3.8195	367.849
3.8247	369.6
3.8292	371.351
3.8329	373.103
3.834	374.957
3.8414	376.708
3.8444	378.459
3.8467	380.21
3.8522	381.962
3.8567	383.816
3.8626	385.567
3.8686	387.318
3.8753	389.069
3.8824	390.82
3.8872	392.675
3.8946	394.426
3.9032	396.177
3.9106	397.928
3.9188	399.679
3.9266	401.533
3.9363	403.285
3.9441	405.036
3.9504	406.787
3.9601	408.538
3.9698	410.392
3.9761	412.143
3.9869	413.895
3.9951	415.646
4.0066	417.5

## Sheet: b
Cycle number	Charge capacity (mAh g-1)	Discharge capacity (mAh g-1)	Efficiency
1	428.2	490.8	87.2
2	417.1	426.9	97.7
3	406.5	413.1	98.4
4	401.9	404.6	99.3
5	397	400.6	99.1
6	398	397.5	100.1
7	394.2	396.1	99.5
8	391.2	392.8	99.6
9	389.4	389.8	99.9
10	391	390.6	100.1
11	391.8	390.4	100.4
12	391.5	391.9	99.9
13	388.8	390	99.7
14	391.4	389.8	100.4
15	395.4	393.2	100.6
16	397.1	396	100.3
17	395.8	396.5	99.8
18	395.5	394.5	100.2
19	399.5	397.8	100.4
20	396.9	397.6	99.8
21	374.3	383.9	97.5
22	370.7	373	99.4
23	361.7	365.1	99.1
24	364.1	361.1	100.8
25	381.5	370.6	102.9
26	387.7	387.1	100.1
27	385.8	386.2	99.9
28	385.4	384.7	100.2
29	386.8	385.8	100.3
30	386.9	386.7	100.1
31	384.5	384.9	99.9
32	390	387.4	100.7
33	387.1	387.6	99.9
34	388.4	386.4	100.5
35	387.6	387.7	100
36	388.2	387.9	100.1
37	391.8	388.8	100.8
38	395.1	393.3	100.5
39	392.9	393.5	99.8
40	393.7	391.8	100.5
41	391.8	392.5	99.8
42	390.8	390.8	100
43	389.3	389.3	100
44	358.1	372	96.3
45	385.9	372	103.7
46	387	385.8	100.3
47	389.5	388	100.4
48	388	387.6	100.1
49	386.1	385.7	100.1
50	387.9	385.4	100.7
51	389.6	388.3	100.3
52	386.6	387.5	99.8
53	385.1	384.2	100.2
54	382.2	383.3	99.7
55	386	384.4	100.4
56	387.3	384.8	100.7
57	387.5	387.3	100
58	389.4	389.5	100
59	386.7	386.3	100.1
60	369	369.5	100
61	385	385.929	100.1
62	390.689	391.874	100.289
63	393.051	392.661	99.906
64	393.831	394.058	100.055
65	396.013	396.191	100.043
66	397.368	396.257	99.734
67	398.283	398.795	100.122
68	401.935	402.35	100.098
69	405.279	403.812	99.655
70	406.306	404.714	99.627
71	407.058	405.88	99.724
72	409.176	406.806	99.448
73	410.141	407.734	99.44
74	411.564	409.153	99.441
75	413.645	409.743	99.1
76	414.817	410.41	98.987
77	415.538	410.418	98.824
78	414.994	409.097	98.644
79	414.819	406.51	98.089
80	407.478	401.667	98.641
81	405.566	401.299	98.997
82	406.404	404.372	99.524
83	415.53	414.671	99.803
84	422.658	416.171	98.535
85	421.486	415.074	98.548
86	421.91	417.901	99.093
87	424.854	417.789	98.412
88	423.848	418.195	98.726
89	425.032	419.391	98.733
90	424.691	417.182	98.311
91	422.425	417.008	98.776
92	424.18	418.443	98.708
93	424.508	416.632	98.228
94	422.99	417.609	98.785
95	425.431	419.268	98.616
96	424.372	415.784	98.068
97	421.901	417.601	99.027
98	425.555	418.326	98.377
99	419.282	405.413	96.843
100	407.998	403.803	99.02
101	409.889	404.569	98.762
102	409.801	403.989	98.648
103	408.534	401.352	98.324
104	408.57	403.459	98.807
105	409.099	400.997	98.112
106	406.466	400.613	98.628
107	407.925	402.457	98.722
108	407.605	399.222	98.04
109	404.735	398.766	98.595
110	405.004	400.237	98.878
111	405.856	398.408	98.251
112	403.986	398.349	98.67
113	405.389	400.415	98.831
114	406.522	398.793	98.188
115	404.335	398.432	98.609
116	405.513	400.074	98.722
117	406.463	399.482	98.363
118	405.433	399.361	98.573
119	406.372	400.587	98.643
120	406.519	398.55	98.131
121	404.48	398.854	98.675
122	406.427	401.448	98.832
123	407.629	399.686	98.143
124	405.365	399.908	98.717
125	407.315	402.571	98.89
126	426.4	414.4	97.2
127	416.6	411.3	98.7
128	419.9	417	99.3
129	421.7	410.7	97.4
130	415.2	409.2	98.5
131	415.1	408.2	98.3
132	415.3	408.1	98.3
133	411.4	401	97.5
134	407.7	403.7	99
135	410.9	401.9	97.8
136	406.6	399.1	98.2
137	404.1	401.2	99.3
138	410.6	403.3	98.2
139	407.9	399.3	97.9
140	406.7	400.4	98.4
141	408	399.2	97.8
142	403.6	397.6	98.5
143	410.1	398.4	97.2
144	403.3	397.1	98.4
145	404.1	401.1	99.3
146	409.9	403	98.3
147	408.5	401.4	98.3
148	409.5	406.8	99.3
149	415.9	410.3	98.7
150	419.8	409.7	97.6
151	414.4	403.8	97.5
152	409.9	403.9	98.5
153	409.7	401.3	97.9
154	406.2	399.3	98.3
155	407.3	402.7	98.9
156	407	397.2	97.6
157	401.3	395.6	98.6
158	404.5	399.8	98.8
159	404.8	395.6	97.7
160	400.4	394.3	98.5
161	402	397.7	98.9
162	404.1	392.9	97.2
163	397.5	392.6	98.8
164	398.9	392.8	98.5
165	400.3	391.6	97.8
166	396.2	387.9	97.9
167	395.3	390.3	98.7
168	395.4	387	97.9
169	391.7	384.2	98.1
170	389.3	385.7	99.1
171	389.4	386	99.1
172	391.3	382.6	97.8
173	386	379.6	98.3
174	385.5	384.3	99.7
175	388.7	381.2	98.1
176	386.3	380.6	98.5
177	385.8	385.2	99.8
178	393.4	385.6	98
179	389	380.7	97.9
180	387.4	386.8	99.8
181	393.8	385.7	97.9
182	389.3	384.9	98.9
183	392.6	389.6	99.2
184	396.8	390.1	98.3
185	394	385.2	97.8
186	390.7	388.5	99.4
187	395.1	388.1	98.2
188	392.9	384.6	97.9
189	389	386.2	99.3
190	394.9	389	98.5
191	393.5	384.4	97.7
192	388.1	380.6	98.1
193	385.2	378.3	98.2
194	384.3	381.2	99.2
195	387.3	380.5	98.2
196	387.6	386.7	99.8
197	391.7	386.6	98.7
198	394.4	388.6	98.5
199	393.6	387.4	98.4
200	393	386.3	98.3
201	391	385.2	98.5
202	390.8	385.2	98.6
203	390.4	384.7	98.5
204	387.5	379.2	97.9
205	382.7	379.1	99.1
206	96.3	0	0
207
208
209
210
211
212
213
214
215
