# Supplementary material for: Realizing four-electron conversion chemistry for all-solid-state Li||I2 batteries at room temperature
Source: Nat Commun. 2025 Feb 18;16:1723. doi: 10.1038/s41467-025-56932-5 (PMC11836363; doi:10.1038/s41467-025-56932-5)
Supplement: Supplementary file 5 — Source Data [file 41467_2025_56932_MOESM5_ESM.zip › SI/Supplementary Figure 19.xlsx]

## Sheet: a
1st cycle		2nd-8th cycle
Specific capacity (mAh g-1)	Voltage (V)	Specific capacity (mAh g-1)	Voltage (V)
0	2.832	0	2.3626
0.00201	2.6091	0.065	2.3425
0.00312	2.5626	0.35475	2.3245
0.0054	2.5396	0.70954	2.3124
0.01118	2.5613	1.06433	2.3031
0.01702	2.5818	1.41912	2.2953
0.02757	2.6019	1.77391	2.2882
0.05702	2.6221	2.12871	2.2817
0.35142	2.6422	2.4835	2.2758
0.35378	2.6419	2.83829	2.2702
0.70858	2.6419	3.19308	2.265
1.06337	2.6404	3.54787	2.26
1.41816	2.6385	3.90266	2.2553
1.77295	2.6364	4.25746	2.251
2.12774	2.6345	4.61225	2.247
2.48253	2.6323	4.96704	2.2426
2.83733	2.6308	5.32183	2.2389
3.19212	2.6286	5.67662	2.2352
3.54691	2.6267	6.03141	2.2318
3.9017	2.6252	6.38621	2.2281
4.25649	2.6233	6.741	2.225
4.61128	2.6212	7.09579	2.2216
4.96608	2.6196	7.45058	2.2188
5.32087	2.6178	7.80537	2.216
5.67566	2.6162	8.16016	2.2129
6.03045	2.6147	8.51496	2.2104
6.38524	2.6125	8.86975	2.2076
6.74003	2.6109	9.22454	2.2048
7.09483	2.6094	9.57933	2.2023
7.44962	2.6075	9.93412	2.2002
7.80441	2.606	10.2889	2.1977
8.1592	2.6041	10.6437	2.1955
8.51399	2.6023	10.9985	2.1933
8.86878	2.6007	11.3533	2.1912
9.22358	2.5988	11.7081	2.189
9.57837	2.597	12.0629	2.1871
9.93316	2.5954	12.4177	2.1853
10.288	2.5939	12.7725	2.1834
10.6427	2.592	13.1273	2.1812
10.9975	2.5905	13.482	2.1797
11.3523	2.5883	13.8368	2.1781
11.7071	2.5868	14.1916	2.1763
12.0619	2.5852	14.5464	2.1744
12.4167	2.5833	14.9012	2.1729
12.7715	2.5812	15.256	2.1716
13.1263	2.5796	15.6108	2.1701
13.4811	2.5778	15.9656	2.1688
13.8359	2.5762	16.3204	2.1673
14.1907	2.5747	16.6752	2.1657
14.5455	2.5725	17.03	2.1645
14.9002	2.5709	17.3848	2.163
15.255	2.5691	17.7395	2.1617
15.6098	2.5672	18.0943	2.1605
15.9646	2.5654	18.4491	2.1595
16.3194	2.5635	18.8039	2.158
16.6742	2.562	19.1587	2.1568
17.029	2.5601	19.5135	2.1555
17.3838	2.5579	19.8683	2.1546
17.7386	2.5564	20.2231	2.1533
18.0934	2.5545	20.5779	2.1524
18.4482	2.553	20.9327	2.1515
18.8029	2.5505	21.2875	2.1499
19.1577	2.5489	21.6423	2.149
19.5125	2.5471	21.997	2.1481
19.8673	2.5452	22.3518	2.1471
20.2221	2.5434	22.7066	2.1462
20.5769	2.5415	23.0614	2.1456
20.9317	2.5396	23.4162	2.1447
21.2865	2.5378	23.771	2.1437
21.6413	2.5359	24.1258	2.1425
21.9961	2.5337	24.4806	2.1416
22.3509	2.5319	24.8354	2.1409
22.7057	2.5297	25.1902	2.14
23.0604	2.5279	25.545	2.1391
23.4152	2.5257	25.8998	2.1385
23.77	2.5238	26.2545	2.1378
24.1248	2.522	26.6093	2.1369
24.4796	2.5198	26.9641	2.1363
24.8344	2.5176	27.3189	2.1354
25.1892	2.5155	27.6737	2.1344
25.544	2.5136	28.0285	2.1338
25.8988	2.5111	28.3833	2.1332
26.2536	2.5089	28.7381	2.1326
26.6084	2.5068	29.0929	2.132
26.9632	2.5049	29.4477	2.131
27.3179	2.5024	29.8025	2.1304
27.6727	2.5003	30.1573	2.1301
28.0275	2.4978	30.512	2.1295
28.3823	2.4953	30.8668	2.1285
28.7371	2.4931	31.2216	2.1279
29.0919	2.4906	31.5764	2.127
29.4467	2.4885	31.9312	2.1267
29.8015	2.4857	32.286	2.1261
30.1563	2.4832	32.6408	2.1254
30.5111	2.481	32.9956	2.1248
30.8659	2.4779	33.3504	2.1242
31.2207	2.4755	33.7052	2.1239
31.5755	2.473	34.06	2.1233
31.9302	2.4699	34.4147	2.1227
32.285	2.4671	34.7695	2.1223
32.6398	2.464	35.1243	2.1217
32.9946	2.4612	35.4791	2.1211
33.3494	2.4584	35.8339	2.1208
33.7042	2.455	36.1887	2.1202
34.059	2.4519	36.5435	2.1196
34.4138	2.4485	36.8983	2.1189
34.7686	2.4454	37.2531	2.1186
35.1234	2.4423	37.6079	2.118
35.4782	2.4386	37.9627	2.1177
35.8329	2.4352	38.3175	2.1171
36.1877	2.4314	38.6722	2.1165
36.5425	2.428	39.027	2.1161
36.8973	2.424	39.3818	2.1158
37.2521	2.4203	39.7366	2.1152
37.6069	2.4159	40.0914	2.1149
37.9617	2.4122	40.4462	2.1146
38.3165	2.4079	40.801	2.114
38.6713	2.4038	41.1558	2.1137
39.0261	2.3995	41.5106	2.1134
39.3809	2.3952	41.8654	2.1127
39.7357	2.3908	42.2202	2.1124
40.0904	2.3862	42.575	2.1118
40.4452	2.3818	42.9297	2.1112
40.8	2.3772	43.2845	2.1109
41.1548	2.3732	43.6393	2.1103
41.5096	2.3685	43.9941	2.1099
41.8644	2.3642	44.3489	2.1096
42.2192	2.3595	44.7037	2.1093
42.574	2.3552	45.0585	2.1087
42.9288	2.3505	45.4133	2.1084
43.2836	2.3462	45.7681	2.1081
43.6384	2.3418	46.1229	2.1078
43.9932	2.3375	46.4777	2.1072
44.3479	2.3335	46.8324	2.1068
44.7027	2.3291	47.1872	2.1065
45.0575	2.3251	47.542	2.1062
45.4123	2.3208	47.8968	2.1059
45.7671	2.317	48.2516	2.1053
46.1219	2.3127	48.6064	2.105
46.4767	2.309	48.9612	2.1047
46.8315	2.3049	49.316	2.1041
47.1863	2.3015	49.6708	2.1034
47.5411	2.2975	50.0256	2.1031
47.8959	2.2941	50.3804	2.1028
48.2507	2.2901	50.7352	2.1025
48.6054	2.287	51.09	2.1022
48.9602	2.2832	51.4447	2.1019
49.315	2.2798	51.7995	2.1016
49.6698	2.2761	52.1543	2.1013
50.0246	2.273	52.5091	2.1006
50.3794	2.2699	52.8639	2.1006
50.7342	2.2662	53.2187	2.1
51.089	2.2631	53.5735	2.0997
51.4438	2.26	53.9283	2.0994
51.7986	2.2569	54.2831	2.0991
52.1534	2.2538	54.6379	2.0988
52.5082	2.2507	54.9927	2.0985
52.8629	2.2479	55.3474	2.0979
53.2177	2.2445	55.7022	2.0975
53.5725	2.2417	56.057	2.0975
53.9273	2.2389	56.4118	2.0969
54.2821	2.2361	56.7666	2.0966
54.6369	2.2333	57.1214	2.096
54.9917	2.2309	57.4762	2.0957
55.3465	2.2278	57.831	2.0954
55.7013	2.2253	58.1858	2.0951
56.0561	2.2228	58.5406	2.0948
56.4109	2.22	58.8954	2.0944
56.7657	2.2175	59.2502	2.0941
57.1204	2.215	59.605	2.0935
57.4752	2.2126	59.9597	2.0932
57.83	2.2104	60.3145	2.0929
58.1848	2.2079	60.6693	2.0926
58.5396	2.2054	61.0241	2.0923
58.8944	2.2033	61.3789	2.092
59.2492	2.2011	61.7337	2.0917
59.604	2.1992	62.0885	2.0913
59.9588	2.1968	62.4433	2.091
60.3136	2.1946	62.7981	2.0907
60.6684	2.1927	63.1529	2.0901
61.0232	2.1909	63.5076	2.0901
61.3779	2.1887	63.8625	2.0895
61.7327	2.1868	64.2172	2.0892
62.0875	2.185	64.572	2.0889
62.4423	2.1831	64.9268	2.0882
62.7971	2.1809	65.2816	2.0879
63.1519	2.1794	65.6364	2.0876
63.5067	2.1775	65.9912	2.0873
63.8615	2.176	66.346	2.087
64.2163	2.1738	66.7008	2.0867
64.5711	2.1723	67.0556	2.0864
64.9259	2.1707	67.4104	2.0858
65.2807	2.1692	67.7652	2.0858
65.6355	2.1676	68.1199	2.0855
65.9902	2.1661	68.4747	2.0851
66.345	2.1645	68.8295	2.0848
66.6998	2.163	69.1843	2.0845
67.0546	2.1617	69.5391	2.0839
67.4094	2.1602	69.8939	2.0836
67.7642	2.1586	70.2487	2.0833
68.119	2.1571	70.6035	2.083
68.4738	2.1558	70.9583	2.0827
68.8286	2.1546	71.3131	2.0824
69.1834	2.1533	71.6679	2.082
69.5382	2.1521	72.0226	2.0817
69.8929	2.1506	72.3774	2.0814
70.2477	2.1493	72.7322	2.0811
70.6025	2.1481	73.087	2.0805
70.9573	2.1471	73.4418	2.0802
71.3121	2.1459	73.7966	2.0799
71.6669	2.1447	74.1514	2.0796
72.0217	2.1431	74.5062	2.0793
72.3765	2.1422	74.861	2.0786
72.7313	2.1409	75.2158	2.0786
73.0861	2.14	75.5706	2.078
73.4409	2.1391	75.9254	2.0777
73.7957	2.1378	76.2802	2.0774
74.1504	2.1369	76.6349	2.0771
74.5052	2.136	76.9897	2.0768
74.86	2.1347	77.3445	2.0765
75.2148	2.1338	77.6993	2.0762
75.5696	2.1329	78.054	2.0758
75.9244	2.132	78.4088	2.0755
76.2792	2.131	78.7636	2.0752
76.634	2.1301	79.1183	2.0749
76.9888	2.1292	79.4731	2.0746
77.3436	2.1282	79.8279	2.0743
77.6984	2.1273	80.1826	2.0737
78.0532	2.1264	80.5374	2.0737
78.4079	2.1254	80.8922	2.0731
78.7627	2.1245	81.247	2.0724
79.1175	2.1239	81.6017	2.0721
79.4723	2.123	81.9565	2.0718
79.8271	2.1223	82.3113	2.0715
80.1819	2.1214	82.666	2.0712
80.5367	2.1208	83.0208	2.0709
80.8915	2.1196	83.3756	2.0706
81.2463	2.1189	83.7304	2.0703
81.6011	2.1183	84.0852	2.07
81.9559	2.1174	84.44	2.0693
82.3106	2.1168	84.7948	2.069
82.6655	2.1158	85.1495	2.0687
83.0202	2.1152	85.5043	2.0684
83.375	2.1146	85.8591	2.0681
83.7298	2.114	86.2139	2.0675
84.0846	2.113	86.5687	2.0675
84.4394	2.1124	86.9235	2.0669
84.7942	2.1115	87.2783	2.0665
85.149	2.1109	87.633	2.0662
85.5038	2.1103	87.9878	2.0659
85.8586	2.1096	88.3426	2.0656
86.2134	2.109	88.6974	2.0647
86.5682	2.1081	89.0522	2.0644
86.9229	2.1078	89.407	2.0641
87.2777	2.1068	89.7618	2.0638
87.6325	2.1065	90.1166	2.0631
87.9873	2.1056	90.4714	2.0628
88.3421	2.105	90.8261	2.0625
88.6969	2.1041	91.1809	2.0622
89.0517	2.1037	91.5357	2.0616
89.4065	2.1031	91.8905	2.0613
89.7613	2.1025	92.2453	2.061
90.116	2.1019	92.6001	2.0607
90.4708	2.1013	92.9549	2.0603
90.8256	2.1006	93.3097	2.06
91.1804	2.1	93.6645	2.0594
91.5352	2.0994	94.0192	2.0591
91.89	2.0988	94.374	2.0588
92.2448	2.0985	94.7288	2.0582
92.5996	2.0979	95.0836	2.0579
92.9544	2.0972	95.4384	2.0569
93.3091	2.0966	95.7931	2.0569
93.6639	2.0957	96.1479	2.0563
94.0187	2.0954	96.5027	2.056
94.3735	2.0948	96.8575	2.0554
94.7283	2.0941	97.2123	2.0551
95.0831	2.0935	97.5671	2.0548
95.4379	2.0932	97.9219	2.0541
95.7927	2.0926	98.2767	2.0538
96.1475	2.092	98.6315	2.0535
96.5023	2.0913	98.9862	2.0529
96.8571	2.091	99.341	2.0526
97.2118	2.0904	99.6958	2.0523
97.5666	2.0898	100.051	2.052
97.9214	2.0892	100.405	2.0514
98.2762	2.0889	100.76	2.051
98.631	2.0879	101.115	2.0504
98.9858	2.0873	101.47	2.0501
99.3406	2.087	101.825	2.0492
99.6954	2.0864	102.179	2.0489
100.05	2.0858	102.534	2.0486
100.405	2.0855	102.889	2.0479
100.76	2.0848	103.244	2.0476
101.115	2.0842	103.598	2.047
101.469	2.0839	103.953	2.0467
101.824	2.0833	104.308	2.0464
102.179	2.0827	104.663	2.0458
102.534	2.0824	105.018	2.0452
102.888	2.0817	105.372	2.0448
103.243	2.0814	105.727	2.0445
103.598	2.0805	106.082	2.0439
103.953	2.0799	106.437	2.0436
104.308	2.0796	106.792	2.043
104.662	2.0789	107.146	2.0427
105.017	2.0783	107.501	2.0421
105.372	2.078	107.856	2.0417
105.727	2.0774	108.211	2.0411
106.082	2.0768	108.566	2.0405
106.436	2.0765	108.92	2.0399
106.791	2.0758	109.275	2.0396
107.146	2.0755	109.63	2.039
107.501	2.0749	109.985	2.0386
107.856	2.0743	110.34	2.038
108.21	2.074	110.694	2.0374
108.565	2.0734	111.049	2.0371
108.92	2.0731	111.404	2.0365
109.275	2.0721	111.759	2.0362
109.629	2.0718	112.113	2.0355
109.984	2.0712	112.468	2.0352
110.339	2.0706	112.823	2.0346
110.694	2.0703	113.178	2.034
111.049	2.0696	113.533	2.0334
111.403	2.0693	113.887	2.0331
111.758	2.0687	114.242	2.0324
112.113	2.0684	114.597	2.0318
112.468	2.0678	114.952	2.0315
112.823	2.0675	115.307	2.0309
113.177	2.0669	115.661	2.0303
113.532	2.0662	116.016	2.03
113.887	2.0659	116.371	2.0293
114.242	2.0653	116.726	2.0287
114.597	2.0647	117.081	2.0284
114.951	2.0641	117.435	2.0278
115.306	2.0638	117.79	2.0272
115.661	2.0631	118.145	2.0269
116.016	2.0625	118.5	2.0262
116.371	2.0622	118.854	2.0256
116.725	2.0616	119.209	2.025
117.08	2.0613	119.564	2.0244
117.435	2.0607	119.919	2.0241
117.79	2.06	120.274	2.0234
118.144	2.0594	120.628	2.0228
118.499	2.0591	120.983	2.0225
118.854	2.0585	121.338	2.0216
119.209	2.0579	121.693	2.0213
119.564	2.0576	122.048	2.0207
119.918	2.0566	122.402	2.02
120.273	2.056	122.757	2.0197
120.628	2.0557	123.112	2.0191
120.983	2.0551	123.467	2.0185
121.338	2.0545	123.822	2.0176
121.692	2.0541	124.176	2.0172
122.047	2.0535	124.531	2.0166
122.402	2.0529	124.886	2.016
122.757	2.0523	125.241	2.0154
123.112	2.052	125.596	2.0148
123.466	2.0514	125.95	2.0145
123.821	2.051	126.305	2.0138
124.176	2.0504	126.66	2.0132
124.531	2.0498	127.015	2.0126
124.886	2.0489	127.369	2.0123
125.24	2.0483	127.724	2.0117
125.595	2.0476	128.079	2.011
125.95	2.0473	128.434	2.0104
126.305	2.0467	128.789	2.0095
126.659	2.0461	129.143	2.0089
127.014	2.0458	129.498	2.0086
127.369	2.0452	129.853	2.0079
127.724	2.0445	130.208	2.0073
128.079	2.0439	130.562	2.0067
128.433	2.0433	130.917	2.0061
128.788	2.0427	131.272	2.0055
129.143	2.0424	131.627	2.0048
129.498	2.0417	131.982	2.0042
129.853	2.0408	132.336	2.0036
130.207	2.0402	132.691	2.0033
130.562	2.0396	133.046	2.0027
130.917	2.039	133.401	2.0017
131.272	2.0386	133.756	2.0011
131.627	2.0377	134.11	2.0005
131.981	2.0374	134.465	1.9999
132.336	2.0368	134.82	1.9993
132.691	2.0362	135.175	1.9986
133.046	2.0355	135.53	1.998
133.401	2.0349	135.884	1.9974
133.755	2.0343	136.239	1.9971
134.11	2.0334	136.594	1.9965
134.465	2.0331	136.949	1.9955
134.82	2.0321	137.304	1.9952
135.174	2.0315	137.658	1.994
135.529	2.0312	138.013	1.9934
135.884	2.0306	138.368	1.9928
136.239	2.03	138.723	1.9921
136.594	2.0293	139.077	1.9915
136.948	2.0287	139.432	1.9912
137.303	2.0281	139.787	1.9903
137.658	2.0275	140.142	1.9897
138.013	2.0269	140.497	1.989
138.368	2.0262	140.851	1.9884
138.722	2.0253	141.206	1.9878
139.077	2.0247	141.561	1.9872
139.432	2.0241	141.916	1.9862
139.787	2.0234	142.271	1.9856
140.142	2.0228	142.625	1.985
140.496	2.0222	142.98	1.9844
140.851	2.0216	143.335	1.9838
141.206	2.021	143.69	1.9831
141.561	2.0203	144.045	1.9825
141.916	2.0197	144.399	1.9816
142.27	2.0191	144.754	1.981
142.625	2.0185	145.109	1.9804
142.98	2.0172	145.464	1.9797
143.335	2.0166	145.819	1.9791
143.69	2.016	146.173	1.9779
144.044	2.0154	146.528	1.9773
144.399	2.0148	146.883	1.9766
144.754	2.0141	147.238	1.976
145.109	2.0135	147.592	1.9751
145.463	2.0129	147.947	1.9745
145.818	2.0123	148.302	1.9738
146.173	2.0117	148.657	1.9732
146.528	2.011	149.012	1.9723
146.883	2.0098	149.366	1.9717
147.237	2.0092	149.721	1.9707
147.592	2.0086	150.076	1.9701
147.947	2.0079	150.431	1.9692
148.302	2.0073	150.786	1.9686
148.656	2.0067	151.14	1.9676
149.011	2.0061	151.495	1.967
149.366	2.0052	151.85	1.9661
149.721	2.0045	152.205	1.9655
150.075	2.0039	152.56	1.9645
150.43	2.0033	152.914	1.9639
150.785	2.0027	153.269	1.9627
151.14	2.0017	153.624	1.9621
151.495	2.0008	153.979	1.9611
151.849	2.0002	154.334	1.9605
152.204	1.9996	154.688	1.9596
152.559	1.9986	155.043	1.959
152.914	1.998	155.398	1.958
153.268	1.9974	155.753	1.9571
153.623	1.9968	156.107	1.9565
153.978	1.9962	156.462	1.9556
154.333	1.9952	156.817	1.9543
154.688	1.9943	157.172	1.9537
155.042	1.9937	157.527	1.9525
155.397	1.9928	157.881	1.9518
155.752	1.9921	158.236	1.9509
156.107	1.9915	158.591	1.95
156.461	1.9909	158.946	1.949
156.816	1.99	159.3	1.9481
157.171	1.9893	159.655	1.9469
157.526	1.9887	160.01	1.9456
157.88	1.9878	160.365	1.9447
158.235	1.9872	160.72	1.9438
158.59	1.9862	161.074	1.9428
158.945	1.9853	161.429	1.9416
159.3	1.9847	161.784	1.9407
159.654	1.9841	162.139	1.9394
160.009	1.9831	162.493	1.9382
160.364	1.9825	162.848	1.9373
160.719	1.9819	163.203	1.936
161.073	1.981	163.558	1.9351
161.428	1.9804	163.913	1.9339
161.783	1.9794	164.267	1.9326
162.138	1.9785	164.622	1.9311
162.493	1.9779	164.977	1.9298
162.847	1.9769	165.332	1.9286
163.202	1.976	165.686	1.9273
163.557	1.9754	166.041	1.9261
163.912	1.9745	166.396	1.9246
164.267	1.9738	166.751	1.923
164.621	1.9732	167.106	1.9218
164.976	1.9723	167.46	1.9202
165.331	1.9714	167.815	1.9187
165.686	1.9704	168.17	1.9174
166.04	1.9695	168.525	1.9156
166.395	1.9689	168.879	1.914
166.75	1.968	169.234	1.9122
167.105	1.9673	169.589	1.9106
167.46	1.9664	169.944	1.9091
167.814	1.9655	170.298	1.9069
168.169	1.9645	170.653	1.9053
168.524	1.9639	171.008	1.9035
168.879	1.9627	171.363	1.9016
169.233	1.9618	171.718	1.8994
169.588	1.9611	172.072	1.8976
169.943	1.9602	172.427	1.8954
170.298	1.9593	172.782	1.8936
170.653	1.9583	173.137	1.8911
171.007	1.9574	173.492	1.8889
171.362	1.9565	173.846	1.8867
171.717	1.9556	174.201	1.8843
172.072	1.9543	174.556	1.8818
172.426	1.9537	174.911	1.8796
172.781	1.9525	175.265	1.8768
173.136	1.9515	175.62	1.8743
173.491	1.9506	175.975	1.8718
173.845	1.9497	176.33	1.8694
174.2	1.9487	176.685	1.8663
174.555	1.9478	177.039	1.8635
174.91	1.9466	177.394	1.8604
175.264	1.9453	177.749	1.8576
175.619	1.9444	178.104	1.8548
175.974	1.9432	178.458	1.8517
176.329	1.9422	178.813	1.8486
176.684	1.9413	179.168	1.8452
177.038	1.9401	179.523	1.8421
177.393	1.9388	179.878	1.839
177.748	1.9376	180.232	1.8356
178.103	1.9363	180.587	1.8325
178.457	1.9354	180.942	1.8291
178.812	1.9342	181.297	1.8257
179.167	1.9329	181.651	1.8219
179.522	1.9314	182.006	1.8188
179.877	1.9301	182.361	1.8151
180.231	1.9286	182.716	1.8117
180.586	1.9273	183.071	1.808
180.941	1.9261	183.425	1.8049
181.296	1.9249	183.78	1.8012
181.65	1.923	184.135	1.7978
182.005	1.9215	184.49	1.7943
182.36	1.9202	184.845	1.7906
182.715	1.9187	185.199	1.7872
183.069	1.9171	185.554	1.7835
183.424	1.9153	185.909	1.7801
183.779	1.9137	186.264	1.7764
184.134	1.9118	186.618	1.773
184.489	1.9103	186.973	1.7692
184.843	1.9081	187.328	1.7661
185.198	1.9063	187.683	1.7627
185.553	1.9044	188.038	1.759
185.908	1.9025	188.392	1.7559
186.262	1.9001	188.747	1.7522
186.617	1.8982	189.102	1.7491
186.972	1.896	189.457	1.7457
187.327	1.8939	189.811	1.7426
187.681	1.8911	190.166	1.7395
188.036	1.8889	190.521	1.7361
188.391	1.8864	190.876	1.7333
188.746	1.8836	191.23	1.7299
189.1	1.8812	191.585	1.7271
189.455	1.8784	191.94	1.7246
189.81	1.8753	192.295	1.7215
190.165	1.8725	192.649	1.7193
190.519	1.8694	193.004	1.7168
190.874	1.866	193.359	1.7144
191.229	1.8629	193.714	1.7128
191.584	1.8591	194.068	1.7109
191.939	1.8557	194.423	1.7097
192.293	1.852	194.778	1.7088
192.648	1.8483	195.133	1.7078
193.003	1.8443	195.487	1.7075
193.358	1.8402	195.842	1.7066
193.712	1.8359	196.197	1.7063
194.067	1.8319	196.552	1.706
194.422	1.8275	196.906	1.7057
194.777	1.8232	197.261	1.7057
195.131	1.8185	197.616	1.7054
195.486	1.8139	197.971	1.7051
195.841	1.8092	198.325	1.7044
196.196	1.8043	198.68	1.7041
196.55	1.7993	199.035	1.7032
196.905	1.7947	199.39	1.7026
197.26	1.7894	199.745	1.7016
197.615	1.7841	200.099	1.701
197.969	1.7795	200.454	1.7001
198.324	1.7739	200.809	1.6985
198.679	1.7686	201.164	1.6976
199.034	1.7637	201.518	1.6964
199.388	1.7581	201.873	1.6951
199.743	1.7528	202.228	1.6939
200.098	1.7478	202.583	1.6927
200.453	1.7423	202.937	1.6908
200.807	1.7367	203.292	1.6892
201.162	1.7317	203.647	1.6877
201.517	1.7261	204.001	1.6865
201.871	1.7209	204.356	1.6849
202.226	1.7156	204.711	1.6827
202.581	1.7103	205.066	1.6812
202.936	1.7047	205.42	1.6796
203.291	1.6998	205.775	1.6778
203.645	1.6945	206.13	1.6762
204	1.6889	206.485	1.6741
204.355	1.6843	206.839	1.6722
204.709	1.679	207.194	1.6703
205.064	1.6737	207.549	1.6685
205.419	1.6688	207.904	1.6663
205.774	1.6638	208.258	1.6648
206.128	1.6586	208.613	1.6626
206.483	1.6539	208.968	1.6607
206.838	1.6489	209.323	1.6586
207.192	1.6443	209.677	1.6567
207.547	1.6393	210.032	1.6545
207.902	1.6347	210.387	1.6527
208.257	1.6303	210.741	1.6502
208.611	1.6257	211.096	1.6483
208.966	1.6214	211.451	1.6462
209.321	1.6167	211.806	1.6437
209.676	1.6121	212.16	1.6418
210.03	1.608	212.515	1.6396
210.385	1.6037	212.87	1.6375
210.74	1.5993	213.225	1.635
211.095	1.595	213.579	1.6328
211.449	1.591	213.934	1.6307
211.804	1.5863	214.289	1.6282
212.159	1.5823	214.644	1.626
212.514	1.578	214.998	1.6235
212.868	1.5739	215.353	1.6214
213.223	1.5696	215.708	1.6189
213.578	1.5652	216.063	1.6164
213.932	1.5612	216.417	1.6142
214.287	1.5572	216.772	1.6114
214.642	1.5531	217.127	1.6093
214.997	1.5488	217.482	1.6068
215.351	1.5451	217.836	1.604
215.706	1.5407	218.191	1.6018
216.061	1.537	218.546	1.5993
216.416	1.5327	218.901	1.5966
216.77	1.529	219.255	1.5944
217.125	1.5246	219.61	1.5919
217.48	1.5209	219.965	1.5894
217.835	1.5169	220.32	1.5866
218.189	1.5132	220.674	1.5842
218.544	1.5091	221.029	1.5817
218.899	1.5054	221.384	1.5789
219.254	1.5014	221.739	1.5764
219.608	1.498	222.094	1.5739
219.963	1.4939	222.448	1.5708
220.318	1.4902	222.803	1.5683
220.673	1.4865	223.158	1.5659
221.027	1.4831	223.513	1.5628
221.382	1.4791	223.867	1.5603
221.737	1.4756	224.222	1.5575
222.092	1.4722	224.577	1.5547
222.446	1.4685	224.932	1.5522
222.801	1.4651	225.287	1.5494
223.156	1.4614	225.641	1.5466
223.511	1.4583	225.996	1.5442
223.865	1.4546	226.351	1.5411
224.22	1.4512	226.706	1.5386
224.575	1.4481	227.06	1.5361
224.93	1.4443	227.415	1.533
225.285	1.4412	227.77	1.5302
225.639	1.4375	228.125	1.5277
225.994	1.4344	228.479	1.5249
226.349	1.431	228.834	1.5225
226.704	1.4279	229.189	1.5197
227.058	1.4248	229.544	1.5169
227.413	1.4217	229.899	1.5141
227.768	1.4186	230.253	1.5116
228.123	1.4152	230.608	1.5088
228.478	1.4121	230.963	1.5063
228.832	1.4093	231.318	1.5035
229.187	1.4059	231.672	1.5008
229.542	1.4031	232.027	1.4983
229.85	1.4	232.382	1.4958
--		232.737	1.493
0	1.4062	233.091	1.4905
0.05567	1.4264	233.446	1.488
0.22637	1.4468	233.801	1.4853
0.35557	1.4583	234.156	1.4828
0.60806	1.4784	234.511	1.4803
0.71118	1.4859	234.865	1.4775
1.00872	1.506	235.22	1.475
1.0668	1.5097	235.575	1.4725
1.38566	1.5299	235.93	1.4698
1.4224	1.5321	236.284	1.4673
1.75904	1.5522	236.639	1.4648
1.778	1.5531	236.994	1.462
2.12768	1.5733	237.349	1.4598
2.13361	1.5736	237.703	1.4574
2.48922	1.5928	238.058	1.4546
2.84482	1.6121	238.413	1.4521
3.20041	1.6303	238.768	1.4499
3.556	1.6483	239.123	1.4471
3.91158	1.666	239.477	1.4446
4.26718	1.683	239.832	1.4425
4.62276	1.6998	240.187	1.4403
4.97836	1.7162	240.542	1.4375
5.33395	1.7323	240.896	1.435
5.68955	1.7485	241.251	1.4329
6.04515	1.764	241.606	1.4304
6.40075	1.7795	241.961	1.4279
6.75634	1.7943	242.316	1.4257
7.11195	1.8092	242.67	1.4229
7.46757	1.8232	243.025	1.4208
7.82318	1.8371	243.38	1.4183
8.1788	1.8505	243.735	1.4158
8.53442	1.8629	244.089	1.4136
8.89003	1.875	244.444	1.4112
9.24562	1.8855	244.799	1.409
9.60123	1.8954	245.154	1.4065
9.95685	1.9044	245.508	1.4043
10.3125	1.9125	245.863	1.4022
10.6681	1.9193	246.116	1.4
11.0237	1.9258	--
11.3793	1.9317	0	1.4087
11.7349	1.937	0.08416	1.4288
12.0905	1.9416	0.26553	1.449
12.4461	1.9463	0.35562	1.457
12.8017	1.9503	0.59981	1.4772
13.1573	1.954	0.71125	1.4859
13.5129	1.9577	0.99693	1.506
13.8685	1.9611	1.06687	1.5107
14.2241	1.9642	1.37508	1.5308
14.5797	1.9673	1.4225	1.5339
14.9352	1.9701	1.75204	1.5541
15.2908	1.9726	1.77812	1.5553
15.6464	1.9757	2.11596	1.5755
16.002	1.9779	2.13375	1.5764
16.3576	1.9804	2.48937	1.5962
16.7132	1.9828	2.845	1.6155
17.0688	1.985	3.20062	1.6344
17.4244	1.9872	3.55624	1.6524
17.78	1.989	3.91184	1.6697
18.1356	1.9915	4.26743	1.6871
18.4912	1.9934	4.62305	1.7041
18.8468	1.9952	4.97866	1.7203
19.2024	1.9971	5.33427	1.7364
19.558	1.9993	5.68986	1.7522
19.9136	2.0011	6.04547	1.7674
20.2692	2.003	6.40106	1.7826
20.6248	2.0045	6.75668	1.7968
20.9804	2.0067	7.11228	1.8114
21.336	2.0083	7.4679	1.825
21.6916	2.0101	7.8235	1.8387
22.0472	2.0117	8.17911	1.8517
22.4029	2.0132	8.53472	1.8638
22.7585	2.0151	8.89034	1.8756
23.1141	2.0169	9.24596	1.8861
23.4697	2.0185	9.60159	1.8963
23.8254	2.02	9.95721	1.905
24.181	2.0219	10.3128	1.9131
24.5366	2.0234	10.6685	1.9202
24.8922	2.025	11.0241	1.9264
25.2478	2.0265	11.3797	1.9323
25.6035	2.0278	11.7353	1.9379
25.9591	2.0296	12.091	1.9425
26.3147	2.0312	12.4466	1.9472
26.6703	2.0328	12.8022	1.9515
27.026	2.034	13.1578	1.9552
27.3816	2.0355	13.5135	1.9587
27.7372	2.0371	13.8691	1.9621
28.0928	2.0386	14.2247	1.9652
28.4485	2.0402	14.5803	1.9683
28.8041	2.0414	14.936	1.9711
29.1597	2.043	15.2916	1.9738
29.5153	2.0442	15.6472	1.9766
29.871	2.0458	16.0028	1.9791
30.2266	2.0473	16.3585	1.9813
30.5822	2.0486	16.7141	1.9838
30.9378	2.0498	17.0697	1.9859
31.2934	2.0514	17.4253	1.9881
31.6491	2.0526	17.781	1.99
32.0047	2.0541	18.1366	1.9921
32.3603	2.0554	18.4922	1.9943
32.7159	2.0569	18.8478	1.9962
33.0716	2.0582	19.2035	1.9983
33.4272	2.0594	19.5591	2.0002
33.7828	2.0607	19.9147	2.0017
34.1384	2.0622	20.2703	2.0036
34.4941	2.0634	20.6259	2.0052
34.8497	2.0647	20.9816	2.0073
35.2053	2.0659	21.3372	2.0089
35.5609	2.0669	21.6928	2.0104
35.9166	2.0681	22.0484	2.0123
36.2722	2.0696	22.4041	2.0141
36.6278	2.0709	22.7597	2.0157
36.9834	2.0721	23.1153	2.0172
37.3391	2.0731	23.4709	2.0188
37.6947	2.0743	23.8266	2.0203
38.0503	2.0755	24.1822	2.0219
38.4059	2.0768	24.5378	2.0234
38.7615	2.078	24.8934	2.025
39.1172	2.0793	25.249	2.0265
39.4728	2.0802	25.6046	2.0278
39.8284	2.0814	25.9603	2.0296
40.184	2.0824	26.3159	2.0312
40.5397	2.0836	26.6715	2.0324
40.8953	2.0848	27.0271	2.0337
41.2509	2.0861	27.3827	2.0352
41.6065	2.087	27.7383	2.0365
41.9622	2.0879	28.0939	2.0383
42.3178	2.0892	28.4495	2.0396
42.6734	2.0901	28.8052	2.0408
43.029	2.091	29.1608	2.0424
43.3847	2.092	29.5164	2.0436
43.7403	2.0932	29.872	2.0448
44.0959	2.0944	30.2276	2.0464
44.4515	2.0954	30.5833	2.0476
44.8072	2.0963	30.9389	2.0492
45.1628	2.0972	31.2945	2.0501
45.5184	2.0982	31.6501	2.0517
45.874	2.0991	32.0057	2.0526
46.2296	2.1003	32.3614	2.0545
46.5853	2.1013	32.717	2.0554
46.9409	2.1022	33.0726	2.0566
47.2965	2.1031	33.4282	2.0579
47.6521	2.1041	33.7839	2.0591
48.0078	2.105	34.1395	2.0603
48.3634	2.1056	34.4951	2.0619
48.719	2.1065	34.8507	2.0631
49.0746	2.1075	35.2064	2.0641
49.4303	2.1087	35.562	2.0653
49.7859	2.1096	35.9176	2.0665
50.1415	2.1103	36.2732	2.0675
50.4971	2.1112	36.6288	2.069
50.8528	2.1118	36.9844	2.07
51.2083	2.1127	37.34	2.0712
51.5639	2.1137	37.6956	2.0721
51.9196	2.1143	38.0512	2.0734
52.2752	2.1152	38.4068	2.0743
52.6308	2.1165	38.7625	2.0755
52.9864	2.1171	39.1181	2.0768
53.342	2.118	39.4737	2.0777
53.6976	2.1186	39.8293	2.0789
54.0532	2.1192	40.1849	2.0799
54.4088	2.1202	40.5405	2.0808
54.7644	2.1208	40.8961	2.0817
55.12	2.1217	41.2517	2.083
55.4756	2.1223	41.6073	2.0839
55.8312	2.1233	41.9629	2.0851
56.1868	2.1242	42.3184	2.0861
56.5424	2.1251	42.674	2.087
56.898	2.1258	43.0296	2.0879
57.2536	2.1264	43.3852	2.0889
57.6092	2.127	43.7408	2.0898
57.9648	2.1279	44.0964	2.0907
58.3204	2.1285	44.452	2.0917
58.676	2.1295	44.8076	2.0929
59.0316	2.1301	45.1632	2.0938
59.3872	2.1307	45.5188	2.0948
59.7428	2.1313	45.8744	2.0957
60.0985	2.1323	46.23	2.0963
60.4541	2.1329	46.5855	2.0972
60.8097	2.1338	46.9412	2.0982
61.1653	2.1344	47.2967	2.0991
61.5209	2.1351	47.6523	2.0997
61.8765	2.1357	48.0079	2.101
62.2321	2.1363	48.3635	2.1019
62.5877	2.1372	48.719	2.1025
62.9434	2.1378	49.0747	2.1034
63.299	2.1385	49.4303	2.1041
63.6546	2.1397	49.7859	2.105
64.0102	2.1403	50.1415	2.1059
64.3659	2.1409	50.4971	2.1065
64.7215	2.1416	50.8527	2.1075
65.0771	2.1422	51.2083	2.1084
65.4327	2.1428	51.5639	2.1093
65.7883	2.1437	51.9195	2.1099
66.144	2.1444	52.2751	2.1106
66.4996	2.145	52.6307	2.1115
66.8552	2.1456	52.9863	2.1121
67.2108	2.1462	53.3418	2.1127
67.5665	2.1468	53.6974	2.1137
67.9221	2.1481	54.053	2.1143
68.2777	2.1484	54.4086	2.1149
68.6333	2.1493	54.7642	2.1155
68.9889	2.1499	55.1198	2.1168
69.3445	2.1506	55.4753	2.1174
69.7002	2.1515	55.8309	2.118
70.0558	2.1518	56.1865	2.1186
70.4114	2.1527	56.5421	2.1192
70.767	2.1533	56.8976	2.1202
71.1226	2.154	57.2532	2.1208
71.4782	2.1549	57.6088	2.1214
71.8338	2.1558	57.9644	2.122
72.1894	2.1564	58.3199	2.1227
72.545	2.1571	58.6755	2.1233
72.9006	2.1577	59.031	2.1242
73.2562	2.1586	59.3866	2.1248
73.6118	2.1592	59.7422	2.1254
73.9674	2.1599	60.0977	2.1261
74.323	2.1608	60.4532	2.1267
74.6786	2.1614	60.8088	2.1273
75.0342	2.162	61.1644	2.1279
75.3898	2.1633	61.52	2.1285
75.7453	2.1639	61.8755	2.1292
76.1009	2.1648	62.2311	2.1298
76.4565	2.1654	62.5866	2.1304
76.8121	2.1661	62.9421	2.131
77.1678	2.167	63.2977	2.132
77.5234	2.1676	63.6532	2.1326
77.879	2.1685	64.0088	2.1329
78.2346	2.1692	64.3644	2.1335
78.5902	2.1701	64.7199	2.1341
78.9458	2.171	65.0755	2.1347
79.3015	2.1719	65.431	2.1354
79.6571	2.1726	65.7866	2.136
80.0127	2.1735	66.1421	2.1363
80.3683	2.1741	66.4977	2.1372
80.7239	2.175	66.8532	2.1375
81.0795	2.176	67.2088	2.1382
81.4351	2.1766	67.5643	2.1388
81.7908	2.1775	67.9199	2.1397
82.1464	2.1785	68.2754	2.14
82.502	2.1794	68.631	2.1406
82.8576	2.1803	68.9865	2.1413
83.2132	2.1809	69.3421	2.1419
83.5688	2.1819	69.6976	2.1425
83.9244	2.1828	70.0532	2.1428
84.2801	2.1837	70.4087	2.1434
84.6357	2.1847	70.7642	2.144
84.9913	2.1853	71.1198	2.1447
85.3469	2.1862	71.4753	2.1453
85.7025	2.1875	71.8308	2.1459
86.0581	2.1884	72.1864	2.1462
86.4137	2.1893	72.5419	2.1468
86.7693	2.1902	72.8974	2.1478
87.1249	2.1912	73.2529	2.1481
87.4805	2.1921	73.6085	2.1487
87.8361	2.193	73.964	2.1493
88.1918	2.1937	74.3195	2.1499
88.5474	2.1952	74.6751	2.1506
88.903	2.1961	75.0306	2.1509
89.2586	2.1971	75.3862	2.1515
89.6142	2.198	75.7417	2.1521
89.9698	2.1989	76.0972	2.1527
90.3254	2.1999	76.4527	2.153
90.6809	2.2008	76.8083	2.1537
91.0365	2.2017	77.1638	2.1543
91.3921	2.2033	77.5193	2.1549
91.7477	2.2042	77.8748	2.1558
92.1032	2.2051	78.2304	2.1564
92.4588	2.2061	78.5859	2.1568
92.8144	2.207	78.9415	2.1574
93.17	2.2082	79.297	2.158
93.5256	2.2092	79.6525	2.1586
93.8812	2.2104	80.008	2.1592
94.2368	2.2116	80.3635	2.1599
94.5923	2.2126	80.719	2.1602
94.9479	2.2138	81.0746	2.1608
95.3035	2.2147	81.4301	2.1614
95.6591	2.2157	81.7856	2.162
96.0147	2.2169	82.1412	2.1626
96.3702	2.2185	82.4967	2.1636
96.7258	2.2194	82.8522	2.1642
97.0814	2.2206	83.2078	2.1648
97.4369	2.2216	83.5633	2.1654
97.7925	2.2228	83.9189	2.1661
98.1481	2.224	84.2744	2.1667
98.5036	2.2253	84.6299	2.1673
98.8592	2.2265	84.9855	2.1679
99.2148	2.2278	85.341	2.1685
99.5703	2.229	85.6966	2.1688
99.9259	2.2302	86.0521	2.1695
100.281	2.2312	86.4077	2.1701
100.637	2.2324	86.7633	2.1713
100.993	2.234	87.1188	2.1719
101.348	2.2352	87.4744	2.1726
101.704	2.2364	87.83	2.1732
102.059	2.2377	88.1856	2.1738
102.415	2.2389	88.5411	2.1744
102.77	2.2402	88.8967	2.1754
103.126	2.2417	89.2522	2.176
103.482	2.2433	89.6078	2.1766
103.837	2.2445	89.9633	2.1772
104.193	2.2457	90.3189	2.1781
104.548	2.247	90.6744	2.1791
104.904	2.2485	91.03	2.1797
105.26	2.2501	91.3855	2.1806
105.615	2.2513	91.7411	2.1812
105.971	2.2529	92.0967	2.1819
106.326	2.2541	92.4523	2.1828
106.682	2.2557	92.8079	2.1834
107.038	2.2569	93.1634	2.1843
107.393	2.2588	93.519	2.185
107.749	2.26	93.8745	2.1859
108.104	2.2615	94.2301	2.1871
108.46	2.2628	94.5856	2.1878
108.815	2.2643	94.9412	2.1887
109.171	2.2662	95.2968	2.1896
109.527	2.2677	95.6523	2.1902
109.882	2.269	96.0079	2.1912
110.238	2.2705	96.3635	2.1921
110.593	2.2721	96.719	2.193
110.949	2.2739	97.0746	2.194
111.305	2.2755	97.4302	2.1952
111.66	2.277	97.7858	2.1958
112.016	2.2786	98.1414	2.1968
112.371	2.2805	98.497	2.1977
112.727	2.2823	98.8526	2.1986
113.083	2.2839	99.2082	2.1995
113.438	2.2854	99.5637	2.2008
113.794	2.287	99.9193	2.2014
114.149	2.2891	100.275	2.203
114.505	2.2907	100.63	2.2039
114.86	2.2922	100.986	2.2048
115.216	2.2941	101.342	2.2057
115.572	2.2956	101.697	2.207
115.927	2.2978	102.053	2.2079
116.283	2.2997	102.408	2.2088
116.638	2.3012	102.764	2.2098
116.994	2.3031	103.119	2.2113
117.35	2.3053	103.475	2.2123
117.705	2.3071	103.83	2.2135
118.061	2.309	104.186	2.2144
118.416	2.3108	104.542	2.2154
118.772	2.313	104.897	2.2166
119.127	2.3149	105.253	2.2175
119.483	2.3167	105.608	2.2191
119.839	2.3186	105.964	2.2203
120.194	2.3208	106.319	2.2212
120.55	2.3229	106.675	2.2225
120.905	2.3248	107.031	2.2234
121.261	2.3266	107.386	2.2247
121.617	2.3291	107.742	2.2256
121.972	2.331	108.097	2.2271
122.328	2.3332	108.453	2.2284
122.683	2.335	108.809	2.2296
123.039	2.3378	109.164	2.2305
123.395	2.3397	109.52	2.2318
123.75	2.3418	109.875	2.233
124.106	2.3443	110.231	2.2346
124.461	2.3465	110.587	2.2358
124.817	2.3487	110.942	2.2371
125.172	2.3508	111.298	2.2383
125.528	2.3536	111.653	2.2395
125.884	2.3558	112.009	2.2405
126.239	2.358	112.365	2.242
126.595	2.3608	112.72	2.2436
126.95	2.3629	113.076	2.2448
127.306	2.3654	113.431	2.246
127.662	2.3679	113.787	2.2473
128.017	2.3704	114.143	2.2485
128.373	2.3728	114.498	2.2504
128.728	2.3756	114.854	2.2516
129.084	2.3781	115.209	2.2529
129.44	2.3803	115.565	2.2544
129.795	2.3834	115.921	2.2557
130.151	2.3859	116.276	2.2569
130.506	2.3883	116.632	2.2584
130.862	2.3911	116.987	2.26
131.218	2.3939	117.343	2.2612
131.573	2.3967	117.698	2.2628
131.929	2.3995	118.054	2.2643
132.284	2.4023	118.41	2.2659
132.64	2.4051	118.765	2.2674
132.996	2.4082	119.121	2.2687
133.351	2.411	119.477	2.2702
133.707	2.4138	119.832	2.2718
134.062	2.4169	120.188	2.2736
134.418	2.4197	120.543	2.2749
134.774	2.4231	120.899	2.2764
135.129	2.4259	121.254	2.278
135.485	2.429	121.61	2.2795
135.84	2.4321	121.966	2.2814
136.196	2.4352	122.321	2.2829
136.552	2.4386	122.677	2.2845
136.907	2.4417	123.032	2.286
137.263	2.4445	123.388	2.2876
137.618	2.4479	123.744	2.2894
137.974	2.451	124.099	2.2913
138.33	2.4547	124.455	2.2929
138.685	2.4578	124.81	2.2944
139.041	2.4609	125.166	2.2963
139.396	2.4643	125.522	2.2981
139.752	2.4674	125.877	2.3
140.108	2.4711	126.233	2.3015
140.463	2.4742	126.588	2.3034
140.819	2.4779	126.944	2.3053
141.175	2.481	127.3	2.3071
141.53	2.4844	127.655	2.3087
141.886	2.4879	128.011	2.3105
142.241	2.4913	128.366	2.3127
142.597	2.4947	128.722	2.3146
142.953	2.4981	129.078	2.3161
143.308	2.5015	129.433	2.3183
143.664	2.5049	129.789	2.3204
144.019	2.508	130.144	2.3223
144.375	2.5114	130.5	2.3239
144.731	2.5145	130.856	2.326
145.086	2.5182	131.211	2.3282
145.442	2.5213	131.567	2.3301
145.797	2.5248	131.922	2.3319
146.153	2.5279	132.278	2.3341
146.509	2.531	132.634	2.3363
146.864	2.5344	132.989	2.3381
147.22	2.5375	133.345	2.3403
147.575	2.5406	133.7	2.3421
147.931	2.5437	134.056	2.3446
148.287	2.5465	134.412	2.3465
148.642	2.5499	134.767	2.3487
148.998	2.5527	135.123	2.3508
149.353	2.5558	135.478	2.3533
149.709	2.5585	135.834	2.3552
150.065	2.5613	136.189	2.3577
150.42	2.5644	136.545	2.3601
150.776	2.5669	136.901	2.3623
151.132	2.5694	137.256	2.3645
151.487	2.5725	137.612	2.3663
151.843	2.5753	137.967	2.3691
152.198	2.5778	138.323	2.3713
152.554	2.5806	138.679	2.3735
152.91	2.583	139.034	2.3759
153.265	2.5855	139.39	2.3784
153.621	2.5883	139.745	2.3806
153.976	2.5905	140.101	2.3834
154.332	2.593	140.456	2.3856
154.688	2.5954	140.812	2.388
155.043	2.5976	141.168	2.3902
155.399	2.6001	141.523	2.393
155.755	2.6023	141.879	2.3955
156.11	2.6047	142.234	2.3976
156.466	2.6069	142.59	2.4004
156.821	2.6091	142.946	2.4029
157.177	2.6116	143.301	2.4054
157.533	2.6137	143.657	2.4082
157.888	2.6156	144.012	2.4107
158.244	2.6178	144.368	2.4131
158.6	2.6199	144.724	2.4159
158.955	2.6221	145.079	2.4184
159.311	2.624	145.435	2.4209
159.666	2.6258	145.79	2.4237
160.022	2.6283	146.146	2.4262
160.378	2.6302	146.502	2.429
160.733	2.632	146.857	2.4317
161.089	2.6339	147.213	2.4342
161.444	2.636	147.568	2.437
161.8	2.6379	147.924	2.4398
162.156	2.6398	148.28	2.4423
162.511	2.6413	148.635	2.4451
162.867	2.6435	148.991	2.4479
163.223	2.6453	149.346	2.4507
163.578	2.6469	149.702	2.4531
163.934	2.6488	150.058	2.4559
164.289	2.6509	150.413	2.4587
164.645	2.6525	150.769	2.4615
165.001	2.6543	151.124	2.464
165.356	2.6559	151.48	2.4668
165.712	2.6578	151.836	2.4696
166.068	2.6596	152.191	2.4724
166.423	2.6612	152.547	2.4748
166.779	2.6627	152.902	2.4776
167.134	2.6643	153.258	2.4801
167.49	2.6664	153.613	2.4829
167.846	2.668	153.969	2.4857
168.201	2.6695	154.325	2.4882
168.557	2.6711	154.68	2.4906
168.913	2.6726	155.036	2.4937
169.268	2.6745	155.391	2.4962
169.624	2.676	155.747	2.4987
169.979	2.6776	156.103	2.5015
170.335	2.6791	156.458	2.504
170.691	2.6807	156.814	2.5065
171.046	2.6826	157.169	2.5093
171.402	2.6841	157.525	2.5117
171.758	2.6857	157.881	2.5142
172.113	2.6872	158.236	2.517
172.469	2.6888	158.592	2.5195
172.824	2.6906	158.947	2.5217
173.18	2.6922	159.303	2.5244
173.536	2.6934	159.658	2.5269
173.891	2.695	160.014	2.5294
174.247	2.6965	160.37	2.5316
174.603	2.6984	160.725	2.5344
174.958	2.6999	161.081	2.5365
175.314	2.7015	161.436	2.539
175.669	2.703	161.792	2.5415
176.025	2.7043	162.148	2.5437
176.381	2.7061	162.503	2.5461
176.736	2.7077	162.859	2.5486
177.092	2.7092	163.214	2.5508
177.447	2.7105	163.57	2.553
177.803	2.712	163.926	2.5551
178.159	2.7139	164.281	2.5576
178.514	2.7154	164.637	2.5598
178.87	2.717	164.992	2.562
179.226	2.7185	165.348	2.5644
179.581	2.7198	165.704	2.5663
179.937	2.7216	166.059	2.5685
180.292	2.7232	166.415	2.5706
180.648	2.7247	166.77	2.5728
181.004	2.7263	167.126	2.575
181.359	2.7275	167.482	2.5768
181.715	2.7297	167.837	2.5787
182.071	2.7309	168.193	2.5812
182.426	2.7325	168.548	2.583
182.782	2.734	168.904	2.5849
183.137	2.7356	169.26	2.5868
183.493	2.7374	169.615	2.5889
183.849	2.739	169.971	2.5908
184.204	2.7405	170.326	2.5926
184.56	2.7424	170.682	2.5945
184.916	2.7436	171.038	2.5967
185.271	2.7458	171.393	2.5985
185.627	2.7473	171.749	2.6001
185.982	2.7489	172.104	2.6019
186.338	2.7504	172.46	2.6041
186.694	2.7526	172.815	2.6057
187.049	2.7542	173.171	2.6075
187.405	2.756	173.527	2.6091
187.761	2.7576	173.882	2.6112
188.116	2.7594	174.238	2.6128
188.472	2.7613	174.593	2.6143
188.827	2.7632	174.949	2.6162
189.183	2.765	175.304	2.6178
189.539	2.7669	175.66	2.6196
189.894	2.769	176.016	2.6212
190.25	2.7712	176.371	2.6227
190.606	2.7731	176.727	2.6243
190.961	2.7756	177.082	2.6258
191.317	2.7774	177.438	2.6277
191.672	2.7796	177.793	2.6292
192.028	2.7818	178.149	2.6308
192.384	2.7845	178.505	2.6323
192.739	2.7867	178.86	2.6339
193.095	2.7892	179.216	2.6357
193.451	2.792	179.571	2.637
193.806	2.7948	179.927	2.6385
194.162	2.7973	180.282	2.6401
194.517	2.8007	180.638	2.6416
194.873	2.8035	180.994	2.6432
195.229	2.8072	181.349	2.6447
195.584	2.8106	181.705	2.6463
195.94	2.814	182.06	2.6475
196.295	2.8183	182.416	2.6488
196.651	2.8227	182.772	2.6506
197.007	2.8273	183.127	2.6519
197.362	2.8323	183.483	2.6534
197.718	2.8379	183.838	2.6546
198.074	2.8441	184.194	2.6559
198.429	2.8509	184.549	2.6578
198.785	2.8586	184.905	2.659
199.14	2.8673	185.261	2.6602
199.496	2.8769	185.616	2.6618
199.852	2.8887	185.972	2.663
200.207	2.902	186.327	2.6643
200.563	2.9172	186.683	2.6658
200.919	2.9349	187.038	2.6671
201.269	2.9551	187.394	2.6686
201.274	2.9551	187.75	2.6698
201.574	2.9752	188.105	2.6711
201.63	2.9789	188.461	2.6723
201.899	2.9991	188.816	2.6739
201.985	3.0059	189.172	2.6751
202.232	3.0261	189.527	2.6764
202.341	3.0357	189.883	2.6776
202.565	3.0558	190.239	2.6788
202.697	3.0682	190.594	2.6801
202.903	3.0884	190.95	2.6813
203.052	3.1032	191.305	2.6826
203.243	3.1234	191.661	2.6838
203.408	3.1411	192.016	2.685
203.587	3.1612	192.372	2.6863
203.764	3.1811	192.727	2.6875
203.934	3.2012	193.083	2.6884
204.105	3.2214	193.439	2.69
204.119	3.2232	193.794	2.6912
204.285	3.2434	194.15	2.6925
204.448	3.2635	194.505	2.6934
204.475	3.2666	194.861	2.6946
204.633	3.2868	195.216	2.6956
204.791	3.3069	195.572	2.6971
204.83	3.3119	195.927	2.6984
204.988	3.332	196.283	2.6993
205.142	3.3522	196.639	2.7005
205.186	3.3578	196.994	2.7015
205.341	3.3779	197.35	2.7027
205.498	3.3981	197.705	2.7039
205.542	3.404	198.061	2.7052
205.695	3.4241	198.416	2.7064
205.85	3.4443	198.772	2.7077
205.897	3.4505	199.128	2.7086
206.053	3.4706	199.483	2.7095
206.208	3.4908	199.839	2.7108
206.253	3.4967	200.194	2.7117
206.411	3.5168	200.55	2.7132
206.567	3.537	200.905	2.7142
206.609	3.5425	201.261	2.7154
206.769	3.5627	201.616	2.7163
206.924	3.5828	201.972	2.7176
206.964	3.5875	202.328	2.7188
207.063	3.6002	202.683	2.7198
--		203.039	2.721
0	2.6574	203.394	2.7222
0.00236	2.5232	203.75	2.7232
0.01181	2.5502	204.105	2.7244
0.01654	2.5719	204.461	2.7253
0.026	2.5933	204.816	2.7266
0.0532	2.6134	205.172	2.7275
0.25662	2.6336	205.527	2.7291
0.35478	2.6345	205.883	2.73
0.70957	2.6336	206.238	2.7312
1.06436	2.6311	206.594	2.7322
1.41915	2.628	206.95	2.7334
1.77394	2.6255	207.305	2.7343
2.12873	2.623	207.661	2.7356
2.48353	2.6202	208.016	2.7368
2.83832	2.6181	208.372	2.7377
3.19311	2.6159	208.727	2.739
3.5479	2.6134	209.083	2.7402
3.90269	2.6112	209.438	2.7411
4.25748	2.6091	209.794	2.7424
4.61228	2.6069	210.149	2.7433
4.96707	2.6047	210.505	2.7449
5.32186	2.6026	210.86	2.7458
5.67665	2.6007	211.216	2.747
6.03144	2.5985	211.571	2.7483
6.38623	2.5964	211.927	2.7492
6.74103	2.5945	212.283	2.7504
7.09582	2.5923	212.638	2.752
7.45061	2.5905	212.994	2.7532
7.8054	2.588	213.349	2.7542
8.16019	2.5861	213.705	2.7554
8.51498	2.5843	214.06	2.7566
8.86978	2.5818	214.416	2.7579
9.22457	2.5799	214.771	2.7591
9.57936	2.5781	215.127	2.7607
9.93415	2.5759	215.483	2.7619
10.2889	2.5737	215.838	2.7632
10.6437	2.5716	216.194	2.7647
10.9985	2.5697	216.549	2.7659
11.3533	2.5678	216.905	2.7672
11.7081	2.5657	217.26	2.769
12.0629	2.5635	217.616	2.7703
12.4177	2.5616	217.971	2.7718
12.7725	2.5595	218.327	2.7734
13.1273	2.5573	218.682	2.7749
13.4821	2.5551	219.038	2.7768
13.8369	2.5533	219.394	2.7783
14.1916	2.5514	219.749	2.7802
14.5464	2.5489	220.105	2.7818
14.9012	2.5471	220.46	2.7839
15.256	2.5449	220.816	2.7858
15.6108	2.5427	221.171	2.788
15.9656	2.5406	221.527	2.7898
16.3204	2.5384	221.882	2.7923
16.6752	2.5365	222.238	2.7948
17.03	2.5341	222.593	2.7973
17.3848	2.5322	222.949	2.8
17.7396	2.53	223.305	2.8031
18.0944	2.5279	223.66	2.8062
18.4491	2.5254	224.016	2.8097
18.8039	2.5232	224.371	2.8134
19.1587	2.521	224.727	2.8177
19.5135	2.5189	225.082	2.8227
19.8683	2.5167	225.438	2.8276
20.2231	2.5145	225.794	2.8338
20.5779	2.512	226.149	2.8404
20.9327	2.5096	226.505	2.8478
21.2875	2.5074	226.86	2.8562
21.6423	2.5052	227.216	2.8648
21.9971	2.5024	227.571	2.8745
22.3519	2.5	227.927	2.8841
22.7066	2.4978	228.282	2.894
23.0614	2.495	228.638	2.9036
23.4162	2.4928	228.994	2.9132
23.771	2.49	229.349	2.9234
24.1258	2.4872	229.705	2.934
24.4806	2.4848	230.06	2.9454
24.8354	2.4823	230.416	2.9588
25.1902	2.4795	230.771	2.974
25.545	2.4767	231.127	2.9923
25.8998	2.4739	231.46	3.0124
26.2546	2.4708	231.482	3.0137
26.6094	2.4683	231.785	3.0338
26.9642	2.4652	231.838	3.0375
27.3189	2.4621	232.107	3.0577
27.6737	2.459	232.194	3.0645
28.0285	2.4556	232.441	3.0846
28.3833	2.4528	232.549	3.0936
28.7381	2.4494	232.776	3.1138
29.0929	2.446	232.905	3.1253
29.4477	2.4426	233.11	3.1454
29.8025	2.4389	233.26	3.1603
30.1573	2.4355	233.456	3.1804
30.5121	2.4317	233.616	3.1978
30.8669	2.428	233.794	3.218
31.2217	2.424	233.969	3.2381
31.5764	2.4203	233.971	3.2387
31.9312	2.4162	234.142	3.2589
32.286	2.4122	234.303	3.279
32.6408	2.4079	234.327	3.2818
32.9956	2.4038	234.485	3.302
33.3504	2.3992	234.642	3.3221
33.7052	2.3952	234.683	3.3277
34.06	2.3905	234.837	3.3479
34.4148	2.3856	234.984	3.368
34.7696	2.3812	235.038	3.3751
35.1244	2.3766	235.183	3.3953
35.4791	2.3719	235.327	3.4157
35.8339	2.367	235.394	3.4254
36.1887	2.3623	235.537	3.4455
36.5435	2.3577	235.675	3.4657
36.8983	2.3527	235.749	3.4765
37.2531	2.348	235.883	3.4967
37.6079	2.3431	236.018	3.5168
37.9627	2.3384	236.105	3.5298
38.3175	2.3338	236.234	3.55
38.6723	2.3291	236.366	3.5701
39.0271	2.3248	236.46	3.585
39.3819	2.3198	236.559	3.6002
39.7366	2.3152
40.0914	2.3108
40.4462	2.3065
40.801	2.3022
41.1558	2.2978
41.5106	2.2938
41.8654	2.2894
42.2202	2.2854
42.575	2.2814
42.9298	2.2777
43.2846	2.2733
43.6394	2.2696
43.9941	2.2656
44.3489	2.2622
44.7037	2.2584
45.0585	2.2547
45.4133	2.251
45.7681	2.2476
46.1229	2.2442
46.4777	2.2408
46.8325	2.2377
47.1873	2.2343
47.5421	2.2312
47.8969	2.2278
48.2516	2.225
48.6064	2.2216
48.9612	2.2188
49.316	2.216
49.6708	2.2129
50.0256	2.2104
50.3804	2.2076
50.7352	2.2048
51.09	2.2023
51.4448	2.1999
51.7996	2.1971
52.1544	2.1946
52.5091	2.1924
52.8639	2.1896
53.2187	2.1875
53.5735	2.1853
53.9283	2.1831
54.2831	2.1809
54.6379	2.1788
54.9927	2.1769
55.3475	2.1744
55.7023	2.1726
56.0571	2.1707
56.4119	2.1688
56.7666	2.1667
57.1214	2.1651
57.4762	2.1633
57.831	2.1617
58.1858	2.1599
58.5406	2.158
58.8954	2.1564
59.2502	2.1549
59.605	2.1533
59.9598	2.1518
60.3145	2.1499
60.6693	2.1487
61.0241	2.1471
61.3789	2.1456
61.7337	2.1444
62.0885	2.1428
62.4433	2.1416
62.7981	2.1403
63.1529	2.1391
63.5077	2.1378
63.8625	2.1366
64.2173	2.1351
64.5721	2.1338
64.9268	2.1326
65.2816	2.1316
65.6364	2.1304
65.9912	2.1295
66.346	2.1282
66.7008	2.127
67.0556	2.1261
67.4104	2.1251
67.7652	2.1239
68.12	2.123
68.4748	2.122
68.8295	2.1211
69.1843	2.1202
69.5391	2.1189
69.8939	2.118
70.2487	2.1171
70.6035	2.1161
70.9583	2.1155
71.313	2.1146
71.6678	2.1137
72.0226	2.113
72.3773	2.1118
72.7321	2.1109
73.0868	2.1103
73.4416	2.1093
73.7964	2.1087
74.1512	2.1078
74.5059	2.1072
74.8607	2.1062
75.2155	2.1056
75.5703	2.105
75.925	2.1037
76.2798	2.1031
76.6345	2.1025
76.9893	2.1019
77.344	2.101
77.6988	2.1003
78.0535	2.0997
78.4083	2.0991
78.763	2.0982
79.1178	2.0979
79.4725	2.0969
79.8272	2.096
80.182	2.0954
80.5368	2.0948
80.8915	2.0941
81.2463	2.0935
81.601	2.0929
81.9558	2.0923
82.3105	2.0917
82.6653	2.091
83.0201	2.0904
83.3748	2.0901
83.7296	2.0895
84.0844	2.0889
84.4392	2.0879
84.7939	2.0873
85.1487	2.0867
85.5034	2.0861
85.8581	2.0858
86.2129	2.0848
86.5677	2.0845
86.9224	2.0839
87.2772	2.0833
87.6319	2.0827
87.9867	2.0824
88.3415	2.0817
88.6963	2.0811
89.0511	2.0802
89.4059	2.0799
89.7606	2.0793
90.1154	2.0789
90.4702	2.0783
90.825	2.0777
91.1797	2.0771
91.5345	2.0768
91.8893	2.0762
92.244	2.0755
92.5988	2.0749
92.9536	2.0746
93.3084	2.074
93.6631	2.0734
94.0179	2.0731
94.3727	2.0721
94.7275	2.0715
95.0823	2.0712
95.4371	2.0706
95.7919	2.0703
96.1467	2.0696
96.5015	2.069
96.8563	2.0687
97.211	2.0681
97.5658	2.0675
97.9206	2.0672
98.2754	2.0665
98.6302	2.0662
98.985	2.0656
99.3398	2.0647
99.6946	2.0641
100.049	2.0638
100.404	2.0631
100.759	2.0628
101.114	2.0622
101.469	2.0616
101.823	2.061
102.178	2.0607
102.533	2.06
102.888	2.0594
103.243	2.0591
103.597	2.0585
103.952	2.0582
104.307	2.0576
104.662	2.0566
105.016	2.056
105.371	2.0554
105.726	2.0551
106.081	2.0545
106.436	2.0538
106.79	2.0532
107.145	2.0529
107.5	2.0523
107.855	2.0517
108.21	2.0514
108.564	2.0507
108.919	2.0501
109.274	2.0498
109.629	2.0486
109.984	2.0483
110.338	2.0476
110.693	2.047
111.048	2.0464
111.403	2.0461
111.757	2.0455
112.112	2.0448
112.467	2.0442
112.822	2.0436
113.177	2.043
113.531	2.0427
113.886	2.0421
114.241	2.0411
114.596	2.0405
114.951	2.0399
115.305	2.0396
115.66	2.039
116.015	2.0383
116.37	2.0377
116.725	2.0371
117.079	2.0365
117.434	2.0359
117.789	2.0355
118.144	2.0349
118.499	2.0343
118.853	2.0334
119.208	2.0328
119.563	2.0321
119.918	2.0315
120.272	2.0309
120.627	2.0303
120.982	2.0296
121.337	2.0293
121.692	2.0284
122.046	2.0281
122.401	2.0272
122.756	2.0269
123.111	2.0256
123.466	2.0253
123.82	2.0244
124.175	2.0241
124.53	2.0234
124.885	2.0225
125.24	2.0219
125.594	2.0216
125.949	2.021
126.304	2.02
126.659	2.0194
127.014	2.0188
127.368	2.0185
127.723	2.0172
128.078	2.0166
128.433	2.016
128.788	2.0154
129.142	2.0148
129.497	2.0141
129.852	2.0135
130.207	2.0129
130.561	2.0123
130.916	2.0117
131.271	2.011
131.626	2.0104
131.981	2.0095
132.335	2.0089
132.69	2.0079
133.045	2.0073
133.4	2.0067
133.755	2.0061
134.109	2.0055
134.464	2.0048
134.819	2.0039
135.174	2.0033
135.529	2.0027
135.883	2.0017
136.238	2.0011
136.593	2.0005
136.948	1.9996
137.303	1.999
137.657	1.9983
138.012	1.9974
138.367	1.9968
138.722	1.9962
139.076	1.9955
139.431	1.9949
139.786	1.9937
140.141	1.9931
140.496	1.9924
140.85	1.9918
141.205	1.9909
141.56	1.9903
141.915	1.9897
142.27	1.9887
142.624	1.9881
142.979	1.9875
143.334	1.9862
143.689	1.9856
144.044	1.985
144.398	1.9841
144.753	1.9835
145.108	1.9828
145.463	1.9819
145.817	1.9813
146.172	1.9804
146.527	1.9797
146.882	1.9785
147.237	1.9779
147.591	1.9773
147.946	1.9763
148.301	1.9754
148.656	1.9748
149.011	1.9742
149.365	1.9732
149.72	1.9726
150.075	1.9717
150.43	1.9704
150.785	1.9698
151.139	1.9689
151.494	1.9683
151.849	1.9673
152.204	1.9664
152.559	1.9658
152.913	1.9649
153.268	1.9639
153.623	1.963
153.978	1.9621
154.333	1.9611
154.687	1.9602
155.042	1.9596
155.397	1.9587
155.752	1.9577
156.106	1.9568
156.461	1.9559
156.816	1.9546
157.171	1.9537
157.526	1.9531
157.88	1.9518
158.235	1.9509
158.59	1.95
158.945	1.949
159.3	1.9481
159.654	1.9469
160.009	1.9459
160.364	1.9447
160.719	1.9438
161.074	1.9425
161.428	1.9416
161.783	1.9407
162.138	1.9391
162.493	1.9382
162.847	1.937
163.202	1.9357
163.557	1.9348
163.912	1.9335
164.267	1.9323
164.621	1.9308
164.976	1.9295
165.331	1.9283
165.686	1.927
166.041	1.9258
166.395	1.9242
166.75	1.9227
167.105	1.9211
167.46	1.9196
167.815	1.9184
168.169	1.9168
168.524	1.9149
168.879	1.9134
169.234	1.9115
169.589	1.91
169.943	1.9081
170.298	1.9063
170.653	1.9044
171.008	1.9025
171.362	1.9007
171.717	1.8982
172.072	1.8963
172.427	1.8942
172.782	1.8917
173.136	1.8895
173.491	1.887
173.846	1.8843
174.201	1.8818
174.556	1.8793
174.91	1.8762
175.265	1.8734
175.62	1.8703
175.975	1.8672
176.33	1.8641
176.684	1.8604
177.039	1.8573
177.394	1.8532
177.749	1.8498
178.104	1.8461
178.458	1.8418
178.813	1.8381
179.168	1.8337
179.523	1.8291
179.877	1.8247
180.232	1.8201
180.587	1.8154
180.942	1.8108
181.297	1.8058
181.651	1.8005
182.006	1.7956
182.361	1.7903
182.716	1.785
183.071	1.7801
183.425	1.7745
183.78	1.7689
184.135	1.7637
184.49	1.7581
184.845	1.7525
185.199	1.7472
185.554	1.7413
185.909	1.7358
186.264	1.7299
186.619	1.7243
186.973	1.7187
187.328	1.7128
187.683	1.7072
188.038	1.7013
188.392	1.6958
188.747	1.6899
189.102	1.6846
189.457	1.6787
189.812	1.6731
190.166	1.6679
190.521	1.6623
190.876	1.6567
191.231	1.6511
191.586	1.6458
191.94	1.6403
192.295	1.635
192.65	1.6297
193.005	1.6245
193.36	1.6192
193.714	1.6142
194.069	1.609
194.424	1.6037
194.779	1.5987
195.134	1.5935
195.488	1.5885
195.843	1.5835
196.198	1.5786
196.553	1.5739
196.907	1.569
197.262	1.564
197.617	1.5593
197.972	1.5544
198.327	1.55
198.681	1.5451
199.036	1.5404
199.391	1.5361
199.746	1.5311
200.101	1.5268
200.455	1.5221
200.81	1.5175
201.165	1.5132
201.52	1.5088
201.875	1.5045
202.229	1.5001
202.584	1.4958
202.939	1.4915
203.294	1.4874
203.649	1.4831
204.003	1.4787
204.358	1.475
204.713	1.4707
205.068	1.467
205.422	1.4626
205.777	1.4589
206.132	1.4549
206.487	1.4512
206.842	1.4471
207.196	1.4437
207.551	1.4397
207.906	1.4363
208.261	1.4326
208.616	1.4288
208.97	1.4254
209.325	1.4217
209.68	1.4183
210.035	1.4146
210.39	1.4115
210.744	1.4078
211.099	1.4046
211.454	1.4015
211.559	1.4
--
0	1.4062
0.05	1.4264
0.21113	1.4468
0.35457	1.4595
0.60351	1.4797
0.71019	1.4874
1.00536	1.5076
1.06582	1.5116
1.38588	1.5318
1.42144	1.5342
1.76047	1.5544
1.77707	1.5553
2.1244	1.5755
2.13269	1.5758
2.48832	1.5956
2.84394	1.6148
3.19957	1.6334
3.55519	1.6517
3.91082	1.6694
4.26644	1.6868
4.62207	1.7035
4.97769	1.7203
5.33332	1.7367
5.68894	1.7525
6.04457	1.7683
6.40019	1.7838
6.75582	1.799
7.11144	1.8142
7.46707	1.8281
7.82269	1.8424
8.17832	1.8554
8.53394	1.8681
8.88957	1.8793
9.24519	1.8901
9.60082	1.8998
9.95645	1.9081
10.3121	1.9159
10.6677	1.9227
11.0233	1.9289
11.3789	1.9342
11.7346	1.9394
12.0902	1.9444
12.4458	1.9484
12.8014	1.9528
13.1571	1.9562
13.5127	1.9599
13.8683	1.963
14.2239	1.9661
14.5796	1.9692
14.9352	1.972
15.2908	1.9748
15.6464	1.9773
16.0021	1.9797
16.3577	1.9819
16.7133	1.9844
17.0689	1.9866
17.4246	1.9887
17.7802	1.9912
18.1358	1.9931
18.4915	1.9949
18.8471	1.9971
19.2027	1.9993
19.5583	2.0011
19.9139	2.003
20.2696	2.0045
20.6252	2.0067
20.9808	2.0086
21.3364	2.0101
21.6921	2.012
22.0477	2.0135
22.4033	2.0154
22.7589	2.0172
23.1146	2.0188
23.4702	2.0203
23.8258	2.0222
24.1814	2.0238
24.5371	2.0253
24.8927	2.0269
25.2483	2.0284
25.604	2.0303
25.9596	2.0318
26.3152	2.0334
26.6708	2.0349
27.0265	2.0362
27.3821	2.038
27.7377	2.0396
28.0933	2.0411
28.4489	2.0424
28.8046	2.0439
29.1602	2.0455
29.5158	2.047
29.8714	2.0486
30.2271	2.0498
30.5827	2.051
30.9383	2.0526
31.2939	2.0541
31.6496	2.0557
32.0052	2.0569
32.3608	2.0582
32.7165	2.0594
33.0721	2.0613
33.4277	2.0625
33.7833	2.0638
34.139	2.065
34.4946	2.0662
34.8502	2.0675
35.2058	2.069
35.5614	2.0703
35.9171	2.0715
36.2727	2.0727
36.6283	2.074
36.984	2.0749
37.3396	2.0762
37.6952	2.0777
38.0508	2.0789
38.4064	2.0802
38.7621	2.0811
[truncated: 5,797 more rows]
