# Supplementary material for: Realizing four-electron conversion chemistry for all-solid-state Li||I2 batteries at room temperature
Source: Nat Commun. 2025 Feb 18;16:1723. doi: 10.1038/s41467-025-56932-5 (PMC11836363; doi:10.1038/s41467-025-56932-5)
Supplement: Supplementary file 5 — Source Data [file 41467_2025_56932_MOESM5_ESM.zip › SI/Supplementary Figure 2.xlsx]

## Sheet: a
2θ	Observed	Calculated	Background	(Obs-Calc)
10.0002	1867	1765.37	1756.51	12.035
10.0085	1819	1766.84	1757.96	-37.4422
10.0169	1821	1768.29	1759.38	-36.8852
10.0252	1793	1769.69	1760.76	-66.2943
10.0336	1816	1771.07	1762.11	-44.6699
10.042	1792	1772.41	1763.43	-70.0123
10.0503	1776	1773.72	1764.71	-87.3218
10.0587	1812	1775	1765.96	-52.5988
10.067	1912	1776.24	1767.18	46.1565
10.0754	1814	1777.46	1768.37	-53.0564
10.0837	1823	1778.64	1769.52	-45.2377
10.0921	1802	1779.79	1770.64	-67.3878
10.1005	1803	1780.91	1771.74	-67.5069
10.1088	1807	1782	1772.8	-64.5954
10.1172	1795	1783.05	1773.83	-77.6536
10.1255	1744	1784.08	1774.83	-129.682
10.1339	1852	1785.08	1775.8	-22.6804
10.1422	1805	1786.05	1776.74	-70.6496
10.1506	1818	1786.99	1777.65	-58.5897
10.1589	1781	1787.9	1778.54	-96.5011
10.1673	1832	1788.78	1779.39	-46.3841
10.1756	1809	1789.64	1780.22	-70.2388
10.184	1856	1790.47	1781.02	-24.0657
10.1924	1763	1791.27	1781.79	-117.865
10.2007	1877	1792.04	1782.53	-4.63719
10.2091	1743	1792.78	1783.25	-139.382
10.2174	1826	1793.5	1783.94	-57.1007
10.2258	1758	1794.19	1784.6	-125.793
10.2341	1795	1794.86	1785.24	-89.4587
10.2425	1784	1795.5	1785.85	-101.099
10.2508	1831	1796.11	1786.43	-54.7134
10.2592	1803	1796.7	1786.99	-83.3027
10.2676	1717	1797.27	1787.53	-169.867
10.2759	1835	1797.81	1788.04	-52.4066
10.2843	1826	1798.32	1788.52	-61.9218
10.2926	1840	1798.81	1788.98	-48.4129
10.301	1819	1799.28	1789.42	-69.88
10.3093	1799	1799.72	1789.83	-90.3235
10.3177	1766	1800.14	1790.22	-123.744
10.3261	1817	1800.54	1790.59	-73.1408
10.3344	1735	1800.92	1790.93	-155.515
10.3428	1782	1801.27	1791.25	-108.867
10.3511	1761	1801.6	1791.55	-130.196
10.3595	1853	1801.9	1791.82	-38.5035
10.3678	1720	1802.19	1792.08	-171.789
10.3762	1727	1802.45	1792.31	-165.053
10.3845	1757	1802.7	1792.52	-135.296
10.3929	1728	1802.92	1792.71	-164.518
10.4012	1775	1803.12	1792.88	-117.719
10.4096	1717	1803.3	1793.03	-175.899
10.418	1758	1803.46	1793.15	-135.059
10.4263	1784	1803.6	1793.26	-109.199
10.4347	1843	1803.72	1793.35	-50.3196
10.443	1816	1803.82	1793.42	-77.4203
10.4514	1772	1803.9	1793.46	-121.502
10.4597	1728	1803.96	1793.49	-165.564
10.4681	1748	1804.01	1793.5	-145.608
10.4764	1804	1804.03	1793.49	-89.6325
10.4848	1798	1804.04	1793.46	-95.639
10.4932	1758	1804.03	1793.42	-135.627
10.5015	1751	1804	1793.35	-142.598
10.5099	1684	1803.95	1793.27	-209.551
10.5182	1763	1803.89	1793.17	-130.486
10.5266	1761	1803.8	1793.05	-132.404
10.5349	1788	1803.7	1792.92	-105.305
10.5433	1797	1803.59	1792.77	-96.1891
10.5517	1791	1803.46	1792.6	-102.057
10.56	1735	1803.31	1792.42	-157.908
10.5684	1814	1803.14	1792.21	-78.7431
10.5767	1861	1802.96	1792	-31.5623
10.5851	1706	1802.77	1791.76	-186.366
10.5934	1756	1802.55	1791.52	-136.154
10.6018	1804	1802.33	1791.25	-87.9265
10.6101	1878	1802.08	1790.97	-13.684
10.6185	1800	1801.83	1790.68	-91.4267
10.6268	1744	1801.55	1790.37	-147.155
10.6352	1756	1801.27	1790.04	-134.868
10.6436	1774	1800.97	1789.7	-116.568
10.6519	1774	1800.65	1789.35	-116.253
10.6603	1741	1800.32	1788.98	-148.924
10.6686	1741	1799.98	1788.6	-148.582
10.677	1729	1799.63	1788.21	-160.226
10.6853	1876	1799.26	1787.8	-12.8568
10.6937	1704	1798.87	1787.38	-184.475
10.702	1791	1798.48	1786.94	-97.0795
10.7104	1806	1798.07	1786.5	-81.6717
10.7188	1793	1797.65	1786.03	-94.2514
10.7271	1726	1797.22	1785.56	-160.819
10.7355	1785	1796.77	1785.08	-101.374
10.7438	1758	1796.32	1784.58	-127.917
10.7522	1760	1795.85	1784.07	-125.449
10.7605	1754	1795.37	1783.55	-130.968
10.7689	1728	1794.88	1783.01	-156.477
10.7773	1742	1794.37	1782.47	-141.974
10.7856	1719	1793.86	1781.91	-164.46
10.794	1742	1793.34	1781.35	-140.936
10.8023	1854	1792.8	1780.77	-28.4002
10.8107	1770	1792.25	1780.18	-111.854
10.819	1863	1791.7	1779.58	-18.2979
10.8274	1747	1791.13	1778.97	-133.731
10.8357	1773	1790.55	1778.35	-107.155
10.8441	1819	1789.97	1777.72	-60.5685
10.8524	1871	1789.37	1777.08	-7.97243
10.8608	1706	1788.77	1776.43	-172.367
10.8692	1761	1788.15	1775.77	-116.752
10.8775	1762	1787.53	1775.1	-115.128
10.8859	1752	1786.89	1774.42	-124.495
10.8942	1683	1786.25	1773.74	-192.853
10.9026	1705	1785.6	1773.04	-170.202
10.9109	1782	1784.94	1772.33	-92.5427
10.9193	1730	1784.28	1771.62	-143.875
10.9276	1817	1783.6	1770.9	-56.1991
10.936	1802	1782.92	1770.17	-70.5151
10.9444	1771	1782.22	1769.43	-100.823
10.9527	1802	1781.52	1768.68	-69.1236
10.9611	1774	1780.82	1767.93	-96.4163
10.9694	1777	1780.1	1767.16	-92.7015
10.9778	1735	1779.38	1766.39	-133.979
10.9861	1763	1778.65	1765.61	-105.25
10.9945	1854	1777.91	1764.83	-13.5138
11.0029	1841	1777.17	1764.04	-25.7706
11.0112	1702	1776.42	1763.24	-164.021
11.0196	1760	1775.66	1762.43	-105.264
11.0279	1783	1774.9	1761.62	-81.501
11.0363	1817	1774.13	1760.8	-46.7317
11.0446	1761	1773.36	1759.97	-101.956
11.053	1835	1772.57	1759.14	-27.1746
11.0613	1759	1771.79	1758.3	-102.387
11.0697	1807	1770.99	1757.45	-53.5939
11.078	1824	1770.19	1756.6	-35.795
11.0864	1812	1769.39	1755.75	-46.9906
11.0948	1701	1768.58	1754.88	-157.181
11.1031	1823	1767.77	1754.02	-34.3658
11.1115	1751	1766.95	1753.14	-105.546
11.1198	1756	1766.12	1752.26	-99.7207
11.1282	1757	1765.29	1751.38	-97.8907
11.1365	1835	1764.46	1750.49	-19.056
11.1449	1745	1763.62	1749.6	-108.217
11.1533	1806	1762.77	1748.7	-46.3731
11.1616	1824	1761.92	1747.79	-27.525
11.17	1797	1761.07	1746.88	-53.6727
11.1783	1711	1760.22	1745.97	-138.816
11.1867	1795	1759.36	1745.05	-53.9558
11.195	1764	1758.49	1744.13	-84.0916
11.2034	1826	1757.62	1743.21	-21.2236
11.2117	1829	1756.75	1742.28	-17.3519
11.2201	1823	1755.88	1741.34	-22.4768
11.2285	1708	1755	1740.41	-136.598
11.2368	1791	1754.12	1739.47	-52.7164
11.2452	1854	1753.23	1738.52	11.1686
11.2535	1816	1752.34	1737.57	-25.9433
11.2619	1785	1751.45	1736.62	-56.0524
11.2702	1759	1750.56	1735.67	-81.1585
11.2786	1840	1749.66	1734.71	0.73801
11.2869	1702	1748.76	1733.75	-136.363
11.2953	1729	1747.86	1732.79	-108.461
11.3037	1740	1746.96	1731.82	-96.5571
11.312	1834	1746.05	1730.85	-1.65075
11.3204	1806	1745.14	1729.88	-28.7422
11.3287	1756	1744.23	1728.9	-77.8316
11.3371	1814	1743.32	1727.93	-18.919
11.3454	1749	1742.4	1726.95	-83.0045
11.3538	1768	1741.49	1725.97	-63.0883
11.3621	1774	1740.57	1724.98	-56.1704
11.3705	1860	1739.65	1724	30.7491
11.3789	1809	1738.73	1723.01	-19.3299
11.3872	1829	1737.81	1722.02	1.59243
11.3956	1803	1736.88	1721.03	-23.484
11.4039	1798	1735.96	1720.04	-27.5591
11.4123	1769	1735.03	1719.04	-55.6333
11.4206	1781	1734.11	1718.05	-42.7064
11.429	1783	1733.18	1717.05	-39.7786
11.4374	1802	1732.25	1716.05	-19.85
11.4457	1803	1731.32	1715.05	-17.9207
11.4541	1724	1730.39	1714.05	-95.9908
11.4624	1790	1729.46	1713.05	-29.0604
11.4708	1823	1728.53	1712.05	4.87051
11.4791	1726	1727.6	1711.04	-91.1983
11.4875	1756	1726.67	1710.04	-60.2668
11.4958	1825	1725.74	1709.03	9.66492
11.5042	1759	1724.8	1708.03	-55.4033
11.5125	1740	1723.87	1707.02	-73.4716
11.5209	1766	1722.94	1706.02	-46.5399
11.5293	1795	1722.01	1705.01	-16.6084
11.5376	1757	1721.08	1704	-53.6771
11.546	1829	1720.15	1702.99	19.2538
11.5543	1754	1719.22	1701.99	-54.8156
11.5627	1667	1718.29	1700.98	-140.886
11.571	1769	1717.36	1699.97	-37.9562
11.5794	1753	1716.43	1698.96	-53.0274
11.5877	1786	1715.5	1697.95	-19.0994
11.5961	1761	1714.57	1696.95	-43.1721
11.6045	1695	1713.65	1695.94	-108.246
11.6128	1780	1712.72	1694.93	-22.3204
11.6212	1641	1711.8	1693.93	-160.396
11.6295	1739	1710.87	1692.92	-61.4729
11.6379	1738	1709.95	1691.92	-61.5509
11.6462	1737	1709.03	1690.91	-61.6301
11.6546	1771	1708.11	1689.91	-26.7108
11.663	1796	1707.19	1688.9	-0.79279
11.6713	1766	1706.28	1687.9	-29.8763
11.6797	1677	1705.36	1686.9	-117.961
11.688	1719	1704.45	1685.9	-75.0481
11.6964	1689	1703.54	1684.9	-104.137
11.7047	1725	1702.63	1683.9	-67.2267
11.7131	1763	1701.72	1682.9	-28.3188
11.7214	1752	1700.81	1681.91	-38.4127
11.7298	1782	1699.91	1680.91	-7.50867
11.7381	1777	1699.01	1679.92	-11.6067
11.7465	1744	1698.11	1678.93	-43.7067
11.7549	1723	1697.21	1677.94	-63.809
11.7632	1722	1696.31	1676.95	-63.914
11.7716	1660	1695.42	1675.96	-125.021
11.7799	1762	1694.53	1674.97	-22.1301
11.7883	1627	1693.64	1673.99	-156.242
11.7966	1708	1692.76	1673.01	-74.3559
11.805	1770	1691.87	1672.03	-11.4726
11.8133	1738	1690.99	1671.05	-42.5919
11.8217	1671	1690.11	1670.07	-108.714
11.8301	1756	1689.24	1669.1	-22.8391
11.8384	1674	1688.37	1668.12	-103.969
11.8468	1728	1687.5	1667.15	-49.0991
11.8551	1662	1686.63	1666.18	-114.233
11.8635	1658	1685.77	1665.22	-117.369
11.8718	1679	1684.91	1664.25	-95.5083
11.8802	1650	1684.05	1663.29	-123.651
11.8886	1770	1683.2	1662.33	-2.7966
11.8969	1776	1682.35	1661.37	4.05447
11.9053	1701	1681.5	1660.41	-70.0978
11.9136	1681	1680.65	1659.46	-89.2535
11.922	1664	1679.81	1658.51	-105.412
11.9303	1667	1678.97	1657.56	-101.575
11.9387	1756	1678.14	1656.62	-11.7407
11.947	1636	1677.31	1655.67	-130.91
11.9554	1672	1676.48	1654.73	-94.0832
11.9637	1738	1675.66	1653.8	-27.2599
11.9721	1612	1674.84	1652.86	-152.44
11.9805	1630	1674.02	1651.93	-133.625
11.9888	1698	1673.21	1651	-64.8127
11.9972	1702	1672.41	1650.07	-60.0055
12.0055	1669	1671.6	1649.15	-92.2014
12.0139	1654	1670.8	1648.23	-106.401
12.0222	1575	1670	1647.31	-184.605
12.0306	1597	1669.21	1646.4	-161.813
12.0389	1612	1668.42	1645.49	-146.025
12.0473	1559	1667.64	1644.58	-198.241
12.0557	1684	1666.86	1643.67	-72.4614
12.064	1621	1666.09	1642.77	-134.686
12.0724	1606	1665.32	1641.87	-148.915
12.0807	1587	1664.55	1640.98	-167.148
12.0891	1583	1663.79	1640.08	-170.386
12.0974	1578	1663.03	1639.19	-174.628
12.1058	1560	1662.28	1638.31	-191.875
12.1142	1674	1661.53	1637.42	-77.1266
12.1225	1611	1660.78	1636.55	-139.383
12.1309	1615	1660.04	1635.67	-134.643
12.1392	1643	1659.31	1634.8	-105.908
12.1476	1622	1658.58	1633.93	-126.178
12.1559	1650	1657.85	1633.06	-97.4533
12.1643	1689	1657.13	1632.2	-57.733
12.1726	1588	1656.42	1631.34	-158.018
12.181	1687	1655.71	1630.49	-58.307
12.1893	1595	1655	1629.64	-149.601
12.1977	1652	1654.3	1628.79	-91.9009
12.2061	1606	1653.61	1627.95	-137.205
12.2144	1705	1652.92	1627.11	-37.5151
12.2228	1540	1652.23	1626.27	-201.83
12.2311	1687	1651.55	1625.44	-54.1499
12.2395	1680	1650.88	1624.61	-60.4751
12.2478	1642	1650.21	1623.78	-97.8056
12.2562	1631	1649.54	1622.96	-108.141
12.2645	1683	1648.88	1622.14	-55.4826
12.2729	1581	1648.23	1621.33	-156.829
12.2813	1648	1647.58	1620.52	-89.1813
12.2896	1635	1646.94	1619.71	-101.539
12.298	1598	1646.3	1618.91	-137.902
12.3063	1603	1645.67	1618.11	-132.271
12.3147	1593	1645.04	1617.32	-141.645
12.323	1606	1644.42	1616.53	-128.025
12.3314	1618	1643.81	1615.75	-115.411
12.3398	1603	1643.2	1614.96	-129.802
12.3481	1612	1642.6	1614.19	-120.199
12.3565	1598	1642	1613.41	-133.602
12.3648	1557	1641.41	1612.64	-174.011
12.3732	1624	1640.83	1611.88	-106.426
12.3815	1610	1640.25	1611.11	-119.847
12.3899	1558	1639.67	1610.36	-171.274
12.3982	1623	1639.11	1609.6	-105.707
12.4066	1745	1638.55	1608.86	16.854
12.415	1582	1637.99	1608.11	-145.591
12.4233	1592	1637.44	1607.37	-135.042
12.4317	1612	1636.9	1606.63	-114.5
12.44	1567	1636.36	1605.9	-158.964
12.4484	1604	1635.83	1605.17	-121.434
12.4567	1568	1635.31	1604.45	-156.911
12.4651	1601	1634.79	1603.73	-123.393
12.4734	1561	1634.28	1603.02	-162.883
12.4818	1527	1633.78	1602.31	-196.379
12.4902	1572	1633.28	1601.6	-150.881
12.4985	1543	1632.79	1600.9	-179.39
12.5069	1599	1632.31	1600.2	-122.905
12.5152	1609	1631.83	1599.51	-112.428
12.5236	1655	1631.36	1598.82	-65.9566
12.5319	1579	1630.89	1598.13	-141.492
12.5403	1555	1630.43	1597.45	-165.035
12.5487	1645	1629.98	1596.78	-74.5841
12.557	1576	1629.54	1596.1	-143.14
12.5654	1554	1629.1	1595.44	-164.703
12.5737	1560	1628.67	1594.77	-158.274
12.5821	1607	1628.25	1594.12	-110.851
12.5904	1520	1627.84	1593.46	-197.435
12.5988	1578	1627.43	1592.81	-139.026
12.6071	1554	1627.03	1592.17	-162.625
12.6155	1656	1626.63	1591.53	-60.2309
12.6238	1608	1626.24	1590.89	-107.844
12.6322	1607	1625.86	1590.26	-108.464
12.6406	1675	1625.49	1589.63	-40.0921
12.6489	1629	1625.13	1589.01	-85.7274
12.6573	1612	1624.77	1588.39	-102.37
12.6656	1607	1624.42	1587.78	-107.02
12.674	1589	1624.08	1587.17	-124.678
12.6823	1585	1623.74	1586.56	-128.344
12.6907	1554	1623.42	1585.96	-159.017
12.699	1584	1623.1	1585.37	-128.698
12.7074	1617	1622.79	1584.78	-95.3865
12.7158	1552	1622.48	1584.19	-160.083
12.7241	1637	1622.19	1583.61	-74.7876
12.7325	1633	1621.91	1583.03	-78.5052
12.7408	1506	1621.63	1582.46	-205.226
12.7492	1679	1621.35	1581.89	-31.9544
12.7575	1610	1621.09	1581.32	-100.691
12.7659	1601	1620.84	1580.76	-109.436
12.7743	1574	1620.59	1580.21	-136.19
12.7826	1549	1620.35	1579.66	-160.951
12.791	1671	1620.12	1579.11	-38.7214
12.7993	1633	1619.9	1578.57	-76.5
12.8077	1623	1619.69	1578.03	-86.2872
12.816	1623	1619.48	1577.5	-86.083
12.8244	1603	1619.29	1576.97	-105.887
12.8327	1501	1619.1	1576.45	-207.701
12.8411	1549	1618.92	1575.93	-159.523
12.8494	1633	1618.75	1575.42	-75.3537
12.8578	1578	1618.59	1574.91	-130.194
12.8662	1619	1618.44	1574.4	-89.0427
12.8745	1512	1618.3	1573.9	-195.901
12.8829	1571	1618.17	1573.41	-136.771
12.8912	1645	1618.05	1572.91	-62.6474
12.8996	1633	1617.93	1572.43	-74.5334
12.9079	1593	1617.83	1571.94	-114.429
12.9163	1651	1617.73	1571.47	-56.3341
12.9246	1606	1617.65	1570.99	-101.249
12.933	1602	1617.57	1570.52	-105.173
12.9414	1518	1617.51	1570.06	-189.108
12.9497	1636	1617.45	1569.6	-71.0517
12.9581	1603	1617.41	1569.14	-104.006
12.9664	1626	1617.37	1568.69	-80.9703
12.9748	1643	1617.34	1568.24	-63.9448
12.9831	1644	1617.33	1567.8	-62.9296
12.9915	1676	1617.32	1567.36	-30.9249
12.9999	1625	1617.33	1566.93	-81.9307
13.0082	1666	1617.35	1566.5	-40.9471
13.0166	1657	1617.37	1566.08	-49.9743
13.0249	1542	1617.41	1565.66	-165.012
13.0333	1676	1617.46	1565.24	-31.0613
13.0416	1551	1617.52	1564.83	-156.121
13.05	1559	1617.59	1564.43	-148.193
13.0583	1608	1617.68	1564.02	-99.2753
13.0667	1654	1617.77	1563.63	-53.3695
13.075	1571	1617.88	1563.23	-136.475
13.0834	1569	1617.99	1562.84	-138.593
13.0918	1590	1618.12	1562.46	-117.722
13.1001	1625	1618.26	1562.08	-82.8635
13.1085	1590	1618.42	1561.7	-118.017
13.1168	1610	1618.58	1561.33	-98.183
13.1252	1640	1618.76	1560.96	-68.3614
13.1335	1598	1618.95	1560.6	-110.552
13.1419	1655	1619.16	1560.24	-53.7561
13.1502	1685	1619.37	1559.89	-23.9727
13.1586	1608	1619.6	1559.54	-101.203
13.167	1565	1619.85	1559.19	-144.446
13.1753	1633	1620.1	1558.85	-76.7023
13.1837	1590	1620.37	1558.51	-119.973
13.192	1579	1620.66	1558.18	-131.257
13.2004	1651	1620.96	1557.85	-59.5554
13.2087	1688	1621.27	1557.53	-22.8678
13.2171	1644	1621.59	1557.21	-67.1946
13.2255	1575	1621.94	1556.89	-136.536
13.2338	1613	1622.29	1556.58	-98.8924
13.2422	1586	1622.66	1556.28	-126.264
13.2505	1593	1623.05	1555.97	-119.651
13.2589	1615	1623.45	1555.67	-98.0529
13.2672	1627	1623.87	1555.38	-86.4719
13.2756	1640	1624.31	1555.09	-73.9063
13.2839	1631	1624.76	1554.8	-83.3567
13.2923	1675	1625.22	1554.52	-39.8236
13.3006	1659	1625.71	1554.24	-56.3073
13.309	1583	1626.21	1553.97	-132.808
13.3174	1631	1626.73	1553.7	-85.3263
13.3257	1673	1627.26	1553.43	-43.8632
13.3341	1676	1627.82	1553.17	-41.417
13.3424	1748	1628.39	1552.92	30.0105
13.3508	1636	1628.98	1552.66	-82.5802
13.3591	1602	1629.59	1552.41	-117.19
13.3675	1652	1630.22	1552.17	-67.8192
13.3758	1661	1630.87	1551.93	-59.4677
13.3842	1657	1631.54	1551.69	-64.1362
13.3926	1639	1632.23	1551.46	-82.8251
13.4009	1697	1632.93	1551.23	-25.5348
13.4093	1695	1633.67	1551	-28.2656
13.4176	1679	1634.42	1550.78	-45.0179
13.426	1698	1635.19	1550.56	-26.7926
13.4343	1676	1635.99	1550.35	-49.5895
13.4427	1698	1636.81	1550.14	-28.409
13.4511	1729	1637.65	1549.94	1.74814
13.4594	1657	1638.52	1549.74	-71.1185
13.4678	1652	1639.41	1549.54	-77.0095
13.4761	1636	1640.33	1549.34	-93.9252
13.4845	1646	1641.27	1549.15	-84.8667
13.4928	1681	1642.23	1548.97	-50.8337
13.5012	1713	1643.23	1548.79	-19.8273
13.5095	1630	1644.25	1548.61	-103.848
13.5179	1648	1645.3	1548.43	-86.8957
13.5263	1716	1646.37	1548.26	-19.972
13.5346	1614	1647.48	1548.09	-123.077
13.543	1647	1648.61	1547.93	-91.212
13.5513	1693	1649.78	1547.77	-46.3771
13.5597	1745	1650.97	1547.62	4.42675
13.568	1699	1652.2	1547.46	-42.8012
13.5764	1720	1653.46	1547.31	-23.0616
13.5847	1702	1654.76	1547.17	-42.3554
13.5931	1715	1656.08	1547.03	-30.6834
13.6015	1699	1657.45	1546.89	-48.0465
13.6098	1706	1658.85	1546.76	-42.4455
13.6182	1641	1660.28	1546.63	-108.882
13.6265	1791	1661.76	1546.5	39.6446
13.6349	1697	1663.27	1546.38	-55.8681
13.6432	1742	1664.82	1546.26	-12.4208
13.6516	1763	1666.41	1546.14	6.98535
13.66	1790	1668.05	1546.03	32.3493
13.6683	1714	1669.73	1545.92	-45.33
13.6767	1601	1671.45	1545.81	-160.054
13.685	1752	1673.22	1545.71	-10.8243
13.6934	1768	1675.04	1545.61	3.35823
13.7017	1746	1676.91	1545.52	-20.508
13.7101	1770	1678.82	1545.42	1.57565
13.7184	1700	1680.79	1545.34	-70.3925
13.7268	1755	1682.81	1545.25	-17.414
13.7352	1738	1684.89	1545.17	-36.4905
13.7435	1679	1687.02	1545.09	-97.6237
13.7519	1729	1689.22	1545.02	-49.8156
13.7602	1741	1691.47	1544.94	-40.0679
13.7686	1730	1693.78	1544.88	-53.3827
13.7769	1773	1696.16	1544.81	-12.7619
13.7853	1740	1698.61	1544.75	-48.2079
13.7936	1820	1701.12	1544.69	29.2774
13.802	1806	1703.71	1544.63	12.6911
13.8103	1831	1706.37	1544.58	35.0311
13.8187	1801	1709.11	1544.53	2.29471
13.8271	1780	1711.92	1544.49	-21.5207
13.8354	1836	1714.82	1544.44	31.5821
13.8438	1845	1717.8	1544.41	37.6001
13.8521	1803	1720.87	1544.37	-7.46972
13.8605	1748	1724.03	1544.34	-65.6305
13.8688	1746	1727.29	1544.31	-70.8855
13.8772	1870	1730.64	1544.28	49.7617
13.8856	1807	1734.09	1544.25	-16.6925
13.8939	1772	1737.65	1544.23	-55.2518
13.9023	1925	1741.32	1544.21	94.08
13.9106	1819	1745.1	1544.2	-15.7013
13.919	1948	1749	1544.19	109.4
13.9273	1855	1753.02	1544.18	12.3794
13.9357	1850	1757.17	1544.17	3.23297
13.944	1885	1761.45	1544.17	33.955
13.9524	1913	1765.86	1544.17	57.541
13.9608	1921	1770.41	1544.17	60.9858
13.9691	1840	1775.12	1544.18	-24.716
13.9775	1929	1779.97	1544.18	59.4301
13.9858	1959	1784.98	1544.2	84.4185
13.9942	1940	1790.16	1544.21	60.243
14.0025	1951	1795.5	1544.23	65.8976
14.0109	1983	1801.02	1544.25	92.376
14.0192	1955	1806.73	1544.27	58.6715
14.0276	1959	1812.62	1544.29	56.7775
14.0359	1981	1818.71	1544.32	72.6867
14.0443	1930	1825.01	1544.35	15.3919
14.0527	1887	1831.51	1544.38	-34.1142
14.061	1832	1838.24	1544.42	-95.8386
14.0694	1972	1845.19	1544.46	37.2093
14.0777	2017	1852.38	1544.5	75.0222
14.0861	2049	1859.81	1544.54	99.5917
14.0944	1965	1867.49	1544.59	7.90931
14.1028	1995	1875.43	1544.64	29.9662
14.1112	2014	1883.65	1544.69	40.7535
14.1195	2015	1892.14	1544.74	33.2621
14.1279	2044	1900.92	1544.8	53.4825
14.1362	2050	1909.99	1544.86	50.4053
14.1446	2027	1919.38	1544.92	18.0208
14.1529	2060	1929.08	1544.98	41.3192
14.1613	2093	1939.11	1545.05	64.291
14.1696	1978	1949.47	1545.11	-61.0749
14.178	1986	1960.19	1545.19	-63.7881
14.1863	2099	1971.26	1545.26	38.1424
14.1947	2045	1982.7	1545.33	-27.2961
14.2031	2096	1994.51	1545.41	11.8873
14.2114	2167	2006.72	1545.49	70.6825
14.2198	2077	2019.32	1545.57	-31.9208
14.2281	2042	2032.33	1545.66	-79.9326
14.2365	2156	2045.76	1545.75	20.6374
14.2448	2217	2059.62	1545.84	67.7797
14.2532	2164	2073.91	1545.93	0.4851
14.2615	2192	2088.66	1546.02	13.7447
14.2699	2282	2103.85	1546.12	88.5504
14.2783	2161	2119.51	1546.21	-48.1054
14.2866	2201	2135.63	1546.31	-24.2295
14.295	2284	2152.23	1546.42	42.1728
14.3033	2336	2169.3	1546.52	77.0953
14.3117	2317	2186.86	1546.63	40.5351
14.32	2317	2204.91	1546.74	22.4915
14.3284	2261	2223.44	1546.85	-52.0395
14.3368	2382	2242.45	1546.96	49.9451
14.3451	2321	2261.95	1547.07	-30.5512
14.3535	2354	2281.92	1547.19	-17.5232
14.3618	2283	2302.36	1547.31	-108.962
14.3702	2435	2323.26	1547.43	22.1428
14.3785	2340	2344.59	1547.55	-94.193
14.3869	2470	2366.35	1547.67	14.0487
14.3952	2373	2388.51	1547.8	-105.11
14.4036	2443	2411.04	1547.93	-57.6431
14.4119	2406	2433.92	1548.06	-117.518
14.4203	2412	2457.1	1548.19	-134.698
14.4287	2512	2480.54	1548.32	-58.1434
14.437	2468	2504.2	1548.46	-125.804
14.4454	2417	2528.03	1548.6	-200.627
14.4537	2499	2551.95	1548.73	-142.55
14.4621	2510	2575.91	1548.88	-155.51
14.4704	2480	2599.83	1549.02	-209.432
14.4788	2586	2623.63	1549.16	-127.235
14.4871	2526	2647.23	1549.31	-210.831
14.4955	2518	2670.53	1549.45	-242.127
14.5039	2632	2693.43	1549.6	-151.026
14.5122	2635	2715.82	1549.75	-170.42
14.5206	2539	2737.6	1549.91	-288.202
14.5289	2644	2758.66	1550.06	-204.258
14.5373	2573	2778.87	1550.21	-295.471
14.5456	2672	2798.12	1550.37	-215.724
14.554	2580	2816.3	1550.53	-325.898
14.5624	2626	2833.28	1550.69	-296.878
14.5707	2655	2848.95	1550.85	-283.55
14.5791	2606	2863.2	1551.01	-346.804
14.5874	2794	2875.94	1551.18	-171.541
14.5958	2648	2887.07	1551.34	-328.667
14.6041	2715	2896.5	1551.51	-271.098
14.6125	2608	2904.16	1551.68	-385.763
14.6208	2620	2910	1551.85	-379.603
14.6292	2669	2913.97	1552.02	-334.574
14.6375	2538	2916.05	1552.19	-467.649
14.6459	2617	2916.21	1552.37	-388.812
14.6543	2704	2914.47	1552.54	-300.067
14.6626	2687	2910.83	1552.72	-313.433
14.671	2629	2905.35	1552.9	-365.946
14.6793	2666	2898.05	1553.08	-321.654
14.6877	2631	2889.02	1553.26	-347.621
14.696	2510	2878.32	1553.44	-457.923
14.7044	2533	2866.05	1553.62	-422.647
14.7128	2617	2852.29	1553.8	-324.892
14.7211	2547	2837.16	1553.99	-379.757
14.7295	2547	2820.76	1554.17	-363.357
14.7378	2545	2803.2	1554.36	-347.804
14.7462	2547	2784.62	1554.55	-327.216
14.7545	2471	2765.11	1554.74	-383.711
14.7629	2476	2744.81	1554.93	-358.405
14.7713	2491	2723.82	1555.12	-322.415
14.7796	2507	2702.25	1555.31	-284.853
14.788	2485	2680.23	1555.51	-284.826
14.7963	2533	2657.84	1555.7	-214.437
14.8047	2458	2635.18	1555.9	-266.784
14.813	2377	2612.36	1556.09	-324.959
14.8214	2493	2589.44	1556.29	-186.045
14.8297	2470	2566.52	1556.49	-186.12
14.8381	2381	2543.66	1556.69	-252.259
14.8465	2431	2520.92	1556.89	-179.521
14.8548	2400	2498.37	1557.09	-187.968
14.8632	2315	2476.05	1557.29	-250.652
14.8715	2395	2454.02	1557.49	-148.619
14.8799	2376	2432.31	1557.7	-145.909
14.8882	2324	2410.96	1557.9	-176.558
14.8966	2281	2390	1558.1	-198.595
14.9049	2331	2369.45	1558.31	-128.047
14.9133	2269	2349.33	1558.52	-169.933
14.9216	2332	2329.67	1558.72	-87.2732
14.93	2313	2310.48	1558.93	-87.0797
14.9384	2275	2291.76	1559.14	-106.365
14.9467	2301	2273.53	1559.35	-62.1341
14.9551	2317	2255.79	1559.56	-28.3942
14.9634	2262	2238.55	1559.77	-66.1482
14.9718	2277	2221.8	1559.98	-34.3991
14.9801	2192	2205.54	1560.19	-103.142
14.9885	2259	2189.78	1560.4	-20.3769
14.9969	2215	2174.5	1560.62	-49.1
15.0052	2176	2159.71	1560.83	-73.3067
15.0136	2197	2145.39	1561.05	-37.9913
15.0219	2261	2131.55	1561.26	39.8527
15.0303	2217	2118.17	1561.47	9.23272
15.0386	2239	2105.24	1561.69	44.1565
15.047	2174	2092.77	1561.91	-8.36769
15.0553	2260	2080.73	1562.12	89.6689
15.0637	2246	2069.12	1562.34	87.2754
15.0721	2229	2057.94	1562.56	81.4601
15.0804	2194	2047.17	1562.77	57.2339
15.0888	2168	2036.79	1562.99	41.6056
15.0971	2240	2026.82	1563.21	123.584
15.1055	2063	2017.22	1563.43	-43.8206
15.1138	2205	2008	1563.65	107.402
15.1222	2169	1999.14	1563.87	80.2588
15.1305	2078	1990.64	1564.09	-2.2383
15.1389	2168	1982.48	1564.31	95.9184
15.1472	2127	1974.66	1564.53	62.7382
15.1556	2115	1967.17	1564.75	58.2303
15.164	2166	1960	1564.97	116.403
15.1723	2185	1953.14	1565.19	142.265
15.1807	2212	1946.58	1565.41	175.824
15.189	2089	1940.31	1565.63	59.0879
15.1974	2175	1934.34	1565.85	151.065
15.2057	2194	1928.64	1566.07	175.762
15.2141	2065	1923.21	1566.3	52.1867
15.2225	2122	1918.05	1566.52	114.346
15.2308	2094	1913.16	1566.74	91.2423
15.2392	2080	1908.51	1566.96	81.8906
15.2475	2077	1904.11	1567.18	83.2926
15.2559	2111	1899.95	1567.41	121.454
15.2642	2099	1896.02	1567.63	113.381
15.2726	2014	1892.32	1567.85	32.0781
15.2809	2035	1888.85	1568.07	56.5508
15.2893	2115	1885.6	1568.29	139.803
15.2977	2151	1882.56	1568.52	178.841
15.306	2119	1879.73	1568.74	149.668
15.3144	2089	1877.11	1568.96	122.287
15.3227	2052	1874.7	1569.18	87.7031
15.3311	2093	1872.48	1569.4	130.919
15.3394	2079	1870.48	1569.63	118.922
15.3478	2119	1868.65	1569.85	160.748
15.3561	2122	1867.02	1570.07	165.381
15.3645	2153	1865.57	1570.29	197.826
15.3728	2042	1864.32	1570.51	88.0836
15.3812	2053	1863.24	1570.73	100.156
15.3896	2026	1862.35	1570.96	74.0461
15.3979	2062	1861.65	1571.18	110.752
15.4063	2031	1861.12	1571.4	80.279
15.4146	2075	1860.77	1571.62	124.627
15.423	1971	1860.6	1571.84	20.7952
15.4313	2032	1860.62	1572.06	81.7785
15.4397	2017	1860.81	1572.28	66.5913
15.4481	2012	1861.17	1572.5	61.2265
15.4564	2127	1861.72	1572.72	175.684
15.4648	1989	1862.44	1572.94	36.9642
15.4731	2007	1863.33	1573.15	54.0666
15.4815	2093	1864.41	1573.37	138.991
15.4898	2065	1865.66	1573.59	109.736
15.4982	1981	1867.1	1573.81	24.3026
15.5065	2053	1868.72	1574.02	94.681
15.5149	2015	1870.51	1574.24	54.8862
15.5233	2019	1872.49	1574.46	56.9099
15.5316	2046	1874.65	1574.67	81.7511
15.54	1993	1876.99	1574.89	26.4086
15.5483	2001	1879.52	1575.1	31.8817
15.5567	2061	1882.23	1575.32	89.1696
15.565	1984	1885.13	1575.53	9.27135
15.5734	1907	1888.21	1575.75	-70.8136
15.5817	1945	1891.49	1575.96	-36.0859
15.5901	1991	1894.95	1576.17	6.45399
15.5984	2005	1898.6	1576.38	16.8023
15.6068	2016	1902.43	1576.6	23.9666
15.6152	1998	1906.46	1576.81	1.94389
15.6235	1994	1910.67	1577.02	-6.26559
15.6319	1970	1915.06	1577.23	-34.6604
15.6402	2005	1919.64	1577.44	-4.23851
15.6486	2092	1924.4	1577.64	78.0023
15.6569	2016	1929.33	1577.85	-2.9347
15.6653	2008	1934.45	1578.06	-16.0455
15.6737	1881	1939.73	1578.27	-148.326
15.682	2002	1945.17	1578.47	-32.7696
15.6904	1937	1950.77	1578.68	-103.37
15.6987	2000	1956.52	1578.88	-46.1198
15.7071	1981	1962.41	1579.09	-71.0089
15.7154	1869	1968.43	1579.29	-189.027
15.7238	2001	1974.56	1579.49	-63.1624
15.7321	1991	1980.8	1579.69	-79.401
15.7405	1992	1987.13	1579.9	-84.727
15.7488	1972	1993.52	1580.1	-111.125
15.7572	1931	1999.97	1580.3	-158.575
15.7656	1922	2006.46	1580.5	-174.057
15.7739	2102	2012.95	1580.69	-0.54783
15.7823	1974	2019.42	1580.89	-135.024
15.7906	1918	2025.86	1581.09	-197.459
15.799	2010	2032.23	1581.28	-111.826
15.8073	1944	2038.5	1581.48	-184.096
15.8157	2027	2044.64	1581.67	-107.237
15.8241	1979	2050.62	1581.87	-161.22
15.8324	1915	2056.41	1582.06	-231.012
15.8408	1995	2061.98	1582.25	-156.579
15.8491	2024	2067.29	1582.44	-132.891
15.8575	1919	2072.31	1582.63	-242.914
15.8658	1935	2077.02	1582.82	-231.618
15.8742	2007	2081.37	1583.01	-163.971
15.8825	2024	2085.35	1583.19	-150.947
15.8909	1976	2088.92	1583.38	-202.521
15.8993	1930	2092.07	1583.56	-251.667
15.9076	1894	2094.77	1583.75	-290.369
15.916	1896	2097.01	1583.93	-290.608
15.9243	2045	2098.77	1584.11	-143.373
15.9327	2017	2100.06	1584.29	-172.657
15.941	1978	2100.86	1584.47	-212.456
15.9494	1954	2101.17	1584.65	-236.771
15.9578	1803	2101.01	1584.83	-387.608
15.9661	1905	2100.38	1585.01	-284.977
15.9745	1914	2099.29	1585.18	-274.894
15.9828	1943	2097.77	1585.36	-244.375
15.9912	2010	2095.84	1585.53	-175.443
15.9995	1906	2093.52	1585.71	-277.124
16.0079	1962	2090.84	1585.88	-218.445
16.0162	1838	2087.84	1586.05	-339.437
16.0246	1913	2084.53	1586.22	-261.132
16.0329	1917	2080.96	1586.39	-253.564
16.0413	1917	2077.17	1586.55	-249.768
16.0497	1935	2073.18	1586.72	-227.779
16.058	1925	2069.03	1586.88	-233.631
16.0664	1892	2064.76	1587.05	-262.36
16.0747	1937	2060.4	1587.21	-212.999
16.0831	1900	2055.98	1587.37	-245.582
16.0914	1943	2051.54	1587.53	-198.14
16.0998	1908	2047.1	1587.69	-228.703
16.1081	1878	2042.7	1587.85	-254.3
16.1165	1893	2038.36	1588.01	-234.958
16.1249	1902	2034.1	1588.16	-221.703
16.1332	1958	2029.96	1588.32	-161.558
16.1416	1870	2025.94	1588.47	-245.543
16.1499	1993	2022.08	1588.62	-118.68
16.1583	1877	2018.39	1588.77	-230.986
16.1666	1886	2014.88	1588.92	-218.478
16.175	1882	2011.57	1589.07	-219.171
16.1834	1885	2008.48	1589.22	-213.079
16.1917	1899	2005.61	1589.36	-196.212
16.2001	1926	2002.98	1589.51	-166.581
16.2084	1812	2000.6	1589.65	-278.197
16.2168	1926	1998.47	1589.79	-162.066
16.2251	1907	1996.6	1589.93	-179.197
16.2335	1836	1995	1590.07	-248.595
16.2418	1935	1993.67	1590.21	-148.266
16.2502	1899	1992.61	1590.34	-183.214
16.2585	1896	1991.84	1590.48	-185.442
16.2669	2012	1991.35	1590.61	-68.9529
16.2753	1931	1991.15	1590.74	-149.748
16.2836	1918	1991.23	1590.87	-162.83
16.292	1926	1991.6	1591	-155.198
16.3003	1948	1992.25	1591.13	-133.853
16.3087	1960	1993.19	1591.26	-122.793
16.317	1975	1994.42	1591.38	-109.016
16.3254	1957	1995.92	1591.51	-128.521
16.3337	1943	1997.7	1591.63	-144.304
16.3421	1872	1999.76	1591.75	-217.361
16.3505	1855	2002.09	1591.87	-236.686
16.3588	1915	2004.67	1591.99	-179.275
16.3672	1891	2007.52	1592.1	-206.119
16.3755	1937	2010.61	1592.22	-163.21
16.3839	1847	2013.94	1592.33	-256.54
16.3922	1972	2017.5	1592.44	-135.097
16.4006	1917	2021.27	1592.55	-193.868
16.409	1873	2025.24	1592.66	-241.84
16.4173	1962	2029.4	1592.77	-156.999
16.4257	1905	2033.73	1592.88	-218.326
16.434	1903	2038.2	1592.98	-224.803
16.4424	1839	2042.81	1593.09	-293.408
16.4507	1876	2047.52	1593.19	-261.119
16.4591	1902	2052.31	1593.29	-239.912
16.4674	1857	2057.16	1593.39	-289.759
16.4758	1805	2062.03	1593.48	-346.631
16.4841	1940	2066.9	1593.58	-216.499
16.4925	1915	2071.73	1593.67	-246.329
16.5009	1925	2076.49	1593.76	-241.087
16.5092	1941	2081.14	1593.86	-229.737
16.5176	1931	2085.64	1593.94	-244.244
16.5259	1930	2089.97	1594.03	-249.568
16.5343	1921	2094.07	1594.12	-262.671
16.5426	1925	2097.92	1594.2	-262.516
16.551	1912	2101.46	1594.29	-279.064
16.5593	1940	2104.68	1594.37	-254.277
16.5677	1896	2107.52	1594.45	-301.119
16.5761	1972	2109.96	1594.52	-227.556
16.5844	1955	2111.96	1594.6	-246.556
16.5928	1919	2113.49	1594.68	-284.09
16.6011	1854	2114.53	1594.75	-350.132
16.6095	1907	2115.06	1594.82	-297.661
16.6178	1890	2115.06	1594.89	-314.659
16.6262	1933	2114.51	1594.96	-271.113
16.6346	1833	2113.41	1595.03	-370.014
16.6429	1893	2111.76	1595.09	-308.36
16.6513	1907	2109.55	1595.15	-292.152
16.6596	2023	2106.8	1595.22	-173.396
16.668	1928	2103.5	1595.28	-265.104
16.6763	1908	2099.69	1595.33	-281.291
16.6847	1884	2095.38	1595.39	-300.977
16.693	1842	2090.59	1595.45	-338.186
16.7014	1890	2085.34	1595.5	-284.943
16.7097	1925	2079.68	1595.55	-244.278
16.7181	1944	2073.62	1595.6	-219.222
16.7265	1902	2067.21	1595.65	-254.81
16.7348	1845	2060.47	1595.69	-305.075
16.7432	1860	2053.45	1595.74	-283.052
16.7515	1937	2046.18	1595.78	-198.777
16.7599	1889	2038.69	1595.82	-239.285
16.7682	1922	2031.01	1595.86	-198.611
16.7766	1910	2023.19	1595.9	-202.786
16.7849	1965	2015.24	1595.94	-139.844
16.7933	1929	2007.22	1595.97	-167.816
16.8017	1972	1999.13	1596	-116.728
16.81	1908	1991.01	1596.04	-172.609
16.8184	1853	1982.88	1596.06	-219.483
16.8267	1888	1974.77	1596.09	-176.374
16.8351	1882	1966.7	1596.12	-174.302
16.8434	1951	1958.69	1596.14	-97.287
16.8518	1894	1950.75	1596.16	-146.345
16.8602	1831	1942.89	1596.18	-201.492
16.8685	1914	1935.14	1596.2	-110.743
16.8769	1916	1927.51	1596.22	-101.106
16.8852	2017	1919.99	1596.23	7.40786
16.8936	1879	1912.62	1596.25	-123.216
16.9019	1856	1905.37	1596.26	-138.975
16.9103	1915	1898.28	1596.27	-72.8791
16.9186	1882	1891.33	1596.28	-98.934
16.927	1958	1884.54	1596.28	-16.1436
16.9353	2009	1877.91	1596.29	41.4905
16.9437	1898	1871.43	1596.29	-63.0344
16.9521	1942	1865.12	1596.29	-12.7193
16.9604	1911	1858.96	1596.29	-37.5649
16.9688	1798	1852.97	1596.29	-144.571
16.9771	1898	1847.14	1596.28	-38.7366
16.9855	1932	1841.46	1596.27	0.93882
16.9938	1825	1835.94	1596.27	-100.544
17.0022	1925	1830.58	1596.26	4.81925
17.0106	1965	1825.37	1596.24	50.0289
17.0189	1927	1820.31	1596.23	17.0878
17.0273	1862	1815.4	1596.21	-43.0018
17.0356	1907	1810.64	1596.2	6.7634
17.044	1862	1806.01	1596.18	-33.6139
17.0523	1932	1801.53	1596.16	40.8694
17.0607	1929	1797.18	1596.13	42.216
17.069	1943	1792.97	1596.11	60.4275
17.0774	1905	1788.89	1596.08	26.5116
17.0858	1905	1784.93	1596.05	30.4691
17.0941	1900	1781.1	1596.02	29.3034
17.1025	1873	1777.38	1595.99	6.01777
17.1108	1937	1773.78	1595.96	73.6155
17.1192	1859	1770.3	1595.92	-0.90001
17.1275	1928	1766.93	1595.88	71.4742
17.1359	1836	1763.66	1595.84	-17.2583
17.1442	1871	1760.49	1595.8	20.9054
17.1526	1918	1757.43	1595.76	70.9686
17.161	1923	1754.47	1595.71	78.9345
17.1693	1892	1751.59	1595.67	50.8056
17.1777	1848	1748.81	1595.62	9.58556
17.186	1922	1746.12	1595.57	86.2767
17.1944	1877	1743.52	1595.51	43.8814
17.2027	1867	1741	1595.46	36.4041
17.2111	1898	1738.55	1595.4	69.8452
17.2194	1852	1736.19	1595.34	26.2099
17.2278	1844	1733.9	1595.28	20.4995
17.2362	1904	1731.68	1595.22	82.7166
17.2445	1886	1729.54	1595.16	66.8635
17.2529	1733	1727.46	1595.09	-84.0575
17.2612	1827	1725.44	1595.02	11.9554
17.2696	1835	1723.49	1594.95	21.9055
17.2779	1826	1721.61	1594.88	14.7944
17.2863	1957	1719.78	1594.81	147.624
17.2947	1897	1718	1594.73	89.3965
17.303	1917	1716.29	1594.66	111.114
17.3114	1823	1714.62	1594.58	18.7773
17.3197	1899	1713.01	1594.5	96.3894
17.3281	1807	1711.45	1594.41	5.95163
17.3364	1818	1709.93	1594.33	18.4656
17.3448	1833	1708.47	1594.24	34.9328
17.3531	1894	1707.05	1594.15	97.3549
17.3615	1827	1705.67	1594.06	31.7334
17.3698	1883	1704.33	1593.97	89.069
17.3782	1881	1703.04	1593.88	88.3642
17.3866	1820	1701.78	1593.78	28.6191
17.3949	1815	1700.56	1593.68	24.8362
17.4033	1821	1699.38	1593.58	32.0161
17.4116	1885	1698.24	1593.48	97.1599
17.42	1854	1697.13	1593.38	67.2687
17.4283	1877	1696.06	1593.27	91.3435
17.4367	1890	1695.01	1593.16	105.385
17.445	1812	1694.01	1593.06	28.3947
17.4534	1853	1693.03	1592.94	70.3732
17.4618	1807	1692.08	1592.83	25.3214
17.4701	1802	1691.16	1592.72	21.24
17.4785	1763	1690.27	1592.6	-16.8701
17.4868	1806	1689.41	1592.48	26.9916
17.4952	1802	1688.57	1592.36	23.826
17.5035	1761	1687.77	1592.24	-16.3663
17.5119	1845	1686.98	1592.11	68.4152
17.5203	1814	1686.23	1591.99	38.1712
17.5286	1844	1685.5	1591.86	68.9021
17.537	1791	1684.79	1591.73	16.6086
17.5453	1834	1684.11	1591.6	60.291
17.5537	1836	1683.45	1591.46	62.9498
17.562	1816	1682.81	1591.33	43.5854
17.5704	1812	1682.2	1591.19	40.1982
17.5787	1769	1681.61	1591.05	-2.21143
17.5871	1805	1681.04	1590.91	34.3568
17.5954	1816	1680.5	1590.76	45.9032
17.6038	1868	1679.97	1590.62	98.428
17.6122	1731	1679.47	1590.47	-38.0685
17.6205	1823	1678.99	1590.32	54.4139
17.6289	1773	1678.52	1590.17	4.87535
17.6372	1772	1678.08	1590.02	4.31606
17.6456	1812	1677.66	1589.86	44.7362
17.6539	1816	1677.26	1589.71	49.1357
17.6623	1793	1676.89	1589.55	26.5149
17.6706	1761	1676.53	1589.39	-5.12622
17.679	1767	1676.19	1589.23	1.21234
17.6874	1769	1675.87	1589.06	3.53059
17.6957	1852	1675.57	1588.9	86.8286
17.7041	1774	1675.29	1588.73	9.1062
17.7124	1828	1675.04	1588.56	63.3635
17.7208	1810	1674.8	1588.39	45.6004
17.7291	1769	1674.58	1588.21	4.81671
17.7375	1708	1674.39	1588.04	-55.9877
17.7459	1791	1674.21	1587.86	27.1871
17.7542	1825	1674.06	1587.68	61.3408
17.7626	1800	1673.93	1587.5	36.4733
17.7709	1751	1673.82	1587.32	-12.4157
17.7793	1772	1673.73	1587.13	8.67356
17.7876	1786	1673.66	1586.95	22.7408
17.796	1834	1673.61	1586.76	70.7857
17.8043	1743	1673.59	1586.57	-20.192
17.8127	1805	1673.59	1586.38	41.8071
17.821	1682	1673.62	1586.18	-81.2172
17.8294	1686	1673.67	1585.99	-77.2654
17.8378	1698	1673.74	1585.79	-65.3381
17.8461	1844	1673.84	1585.59	80.5645
17.8545	1805	1673.96	1585.39	41.4415
17.8628	1711	1674.11	1585.19	-52.7075
17.8712	1783	1674.28	1584.98	19.1168
17.8795	1734	1674.49	1584.77	-30.0861
17.8879	1758	1674.72	1584.57	-6.31703
17.8962	1737	1674.98	1584.35	-27.5767
17.9046	1728	1675.27	1584.14	-36.8658
17.913	1755	1675.59	1583.93	-10.1851
17.9213	1675	1675.94	1583.71	-90.5357
17.9297	1724	1676.32	1583.49	-41.9182
17.938	1784	1676.73	1583.27	17.6663
17.9464	1839	1677.18	1583.05	72.2168
17.9547	1774	1677.67	1582.83	6.73224
17.9631	1713	1678.19	1582.6	-54.7883
17.9715	1717	1678.75	1582.38	-51.346
17.9798	1727	1679.34	1582.15	-41.9422
17.9882	1869	1679.98	1581.92	99.4219
17.9965	1696	1680.65	1581.69	-74.2548
18.0049	1745	1681.37	1581.45	-25.9738
18.0132	1684	1682.14	1581.22	-87.7365
18.0216	1799	1682.94	1580.98	26.4557
18.0299	1713	1683.8	1580.74	-60.3986
18.0383	1724	1684.7	1580.5	-50.3012
18.0466	1723	1685.65	1580.25	-52.2535
18.055	1725	1686.66	1580.01	-51.2573
18.0634	1760	1687.71	1579.76	-17.3142
18.0717	1691	1688.83	1579.51	-87.4262
18.0801	1756	1689.99	1579.26	-23.5949
18.0884	1639	1691.22	1579.01	-141.822
18.0968	1777	1692.51	1578.76	-5.11045
18.1051	1758	1693.86	1578.5	-25.4613
18.1135	1814	1695.28	1578.24	29.1233
18.1218	1719	1696.76	1577.98	-67.3593
18.1302	1662	1698.31	1577.72	-125.911
18.1386	1733	1699.93	1577.46	-56.5338
18.1469	1699	1701.63	1577.2	-92.2304
18.1553	1737	1703.4	1576.93	-56.0029
18.1636	1743	1705.25	1576.66	-51.8538
18.172	1682	1707.19	1576.39	-114.785
18.1803	1693	1709.2	1576.12	-105.8
18.1887	1667	1711.3	1575.85	-133.901
18.1971	1710	1713.49	1575.57	-93.0898
18.2054	1719	1715.77	1575.3	-86.3695
18.2138	1698	1718.14	1575.02	-109.743
18.2221	1667	1720.61	1574.74	-143.212
18.2305	1716	1723.18	1574.45	-96.7792
18.2388	1737	1725.85	1574.17	-78.4477
18.2472	1672	1728.62	1573.89	-146.22
18.2555	1733	1731.5	1573.6	-88.099
18.2639	1743	1734.49	1573.31	-81.0865
18.2723	1804	1737.59	1573.02	-23.1851
18.2806	1704	1740.8	1572.73	-126.397
18.289	1661	1744.13	1572.43	-172.725
18.2973	1757	1747.57	1572.14	-80.1708
18.3057	1745	1751.14	1571.84	-95.7363
18.314	1792	1754.82	1571.54	-52.4233
18.3224	1716	1758.63	1571.24	-132.233
18.3307	1768	1762.57	1570.94	-84.168
18.3391	1789	1766.63	1570.63	-67.228
18.3475	1697	1770.81	1570.33	-163.414
18.3558	1766	1775.13	1570.02	-98.7262
18.3642	1715	1779.56	1569.71	-154.164
18.3725	1725	1784.13	1569.4	-148.728
18.3809	1725	1788.82	1569.09	-153.417
18.3892	1695	1793.63	1568.77	-188.227
18.3976	1714	1798.56	1568.46	-174.158
18.406	1710	1803.61	1568.14	-183.205
18.4143	1641	1808.76	1567.82	-257.364
18.4227	1763	1814.03	1567.5	-140.63
18.431	1660	1819.4	1567.18	-248.997
18.4394	1703	1824.86	1566.85	-211.456
18.4477	1639	1830.4	1566.53	-281
18.4561	1704	1836.02	1566.2	-221.618
18.4644	1723	1841.7	1565.87	-208.3
18.4728	1699	1847.43	1565.54	-238.031
18.4811	1681	1853.2	1565.21	-261.798
18.4895	1710	1858.98	1564.88	-238.585
18.4979	1748	1864.77	1564.54	-206.373
18.5062	1708	1870.54	1564.2	-252.143
18.5146	1646	1876.28	1563.86	-319.875
18.5229	1656	1881.95	1563.52	-315.546
18.5313	1667	1887.53	1563.18	-310.13
18.5396	1664	1893	1562.84	-318.603
18.548	1638	1898.34	1562.49	-349.938
18.5563	1641	1903.51	1562.15	-352.105
18.5647	1644	1908.48	1561.8	-354.077
18.5731	1703	1913.22	1561.45	-299.824
18.5814	1696	1917.71	1561.1	-311.314
18.5898	1661	1921.92	1560.75	-350.519
18.5981	1687	1925.81	1560.39	-328.409
18.6065	1617	1929.35	1560.04	-401.955
18.6148	1730	1932.53	1559.68	-292.129
18.6232	1706	1935.31	1559.32	-318.906
18.6316	1730	1937.66	1558.96	-297.262
18.6399	1666	1939.58	1558.6	-363.177
18.6483	1661	1941.03	1558.23	-369.632
18.6566	1691	1942.01	1557.87	-340.611
18.665	1679	1942.5	1557.5	-353.105
18.6733	1728	1942.5	1557.13	-304.105
18.6817	1657	1942.01	1556.76	-374.607
18.69	1673	1941.01	1556.39	-357.611
18.6984	1687	1939.52	1556.02	-342.123
18.7067	1715	1937.55	1555.64	-312.149
18.7151	1734	1935.1	1555.27	-290.702
18.7235	1664	1932.2	1554.89	-357.797
18.7318	1642	1928.85	1554.51	-376.452
18.7402	1672	1925.09	1554.13	-342.69
18.7485	1751	1920.93	1553.75	-259.532
18.7569	1722	1916.41	1553.37	-284.007
18.7652	1689	1911.54	1552.98	-312.14
18.7736	1669	1906.36	1552.6	-326.96
18.7819	1734	1900.9	1552.21	-256.496
18.7903	1673	1895.18	1551.82	-311.78
18.7987	1680	1889.24	1551.43	-298.84
18.807	1714	1883.11	1551.04	-258.705
18.8154	1690	1876.81	1550.65	-276.406
18.8237	1696	1870.37	1550.25	-263.969
18.8321	1699	1863.82	1549.85	-254.422
18.8404	1743	1857.19	1549.46	-203.789
18.8488	1734	1850.5	1549.06	-206.096
18.8572	1686	1843.76	1548.66	-247.364
18.8655	1740	1837.02	1548.26	-186.615
18.8739	1668	1830.27	1547.85	-251.868
18.8822	1676	1823.54	1547.45	-237.14
18.8906	1646	1816.85	1547.04	-260.447
18.8989	1747	1810.2	1546.63	-152.804
18.9073	1703	1803.62	1546.23	-190.223
18.9156	1672	1797.12	1545.82	-214.715
18.924	1683	1790.69	1545.4	-197.291
18.9323	1699	1784.36	1544.99	-174.96
18.9407	1726	1778.13	1544.58	-141.728
18.9491	1704	1772	1544.16	-157.601
18.9574	1632	1765.99	1543.74	-223.586
18.9658	1666	1760.09	1543.32	-183.686
18.9741	1722	1754.3	1542.91	-121.905
18.9825	1701	1748.64	1542.48	-137.244
18.9908	1702	1743.11	1542.06	-130.707
18.9992	1782	1737.69	1541.64	-45.2941
19.0075	1715	1732.41	1541.21	-107.006
19.0159	1653	1727.24	1540.79	-163.843
19.0243	1688	1722.21	1540.36	-123.805
19.0326	1738	1717.29	1539.93	-68.8906
19.041	1677	1712.5	1539.5	-125.099
19.0493	1759	1707.83	1539.07	-38.4294
19.0577	1752	1703.28	1538.63	-40.8797
19.066	1695	1698.85	1538.2	-93.4483
19.0744	1693	1694.53	1537.77	-91.1332
19.0828	1665	1690.33	1537.33	-114.932
19.0911	1688	1686.24	1536.89	-87.8431
19.0995	1596	1682.26	1536.45	-175.863
19.1078	1735	1678.39	1536.01	-32.9909
19.1162	1624	1674.62	1535.57	-140.223
19.1245	1670	1670.96	1535.13	-90.5569
19.1329	1681	1667.39	1534.68	-75.9902
19.1412	1626	1663.92	1534.24	-127.52
19.1496	1623	1660.54	1533.79	-127.145
19.1579	1684	1657.26	1533.34	-62.8604
19.1663	1730	1654.06	1532.89	-13.6649
19.1747	1697	1650.96	1532.44	-43.5556
19.183	1739	1647.93	1531.99	1.47003
19.1914	1664	1644.99	1531.54	-70.5855
19.1997	1727	1642.12	1531.08	-4.71954
19.2081	1681	1639.33	1530.63	-47.9297
19.2164	1631	1636.61	1530.17	-95.2136
19.2248	1698	1633.97	1529.71	-25.5688
19.2331	1677	1631.39	1529.25	-43.9928
19.2415	1724	1628.88	1528.79	5.51647
19.2499	1694	1626.44	1528.33	-22.0386
19.2582	1695	1624.06	1527.87	-18.6559
19.2666	1718	1621.73	1527.41	6.66665
19.2749	1656	1619.47	1526.94	-53.0688
19.2833	1642	1617.26	1526.48	-64.86
19.2916	1688	1615.11	1526.01	-16.7052
19.3	1626	1613	1525.54	-76.6025
19.3084	1693	1610.95	1525.07	-7.54987
19.3167	1711	1608.95	1524.6	12.4544
19.3251	1619	1606.99	1524.13	-77.588
19.3334	1580	1605.08	1523.66	-114.675
19.3418	1600	1603.21	1523.18	-92.8059
19.3501	1684	1601.38	1522.71	-6.9782
19.3585	1656	1599.59	1522.23	-33.1906
19.3668	1647	1597.84	1521.75	-40.4417
19.3752	1711	1596.13	1521.28	25.27
19.3836	1730	1594.45	1520.8	45.9458
19.3919	1637	1592.81	1520.32	-45.4129
19.4003	1704	1591.2	1519.83	23.1953
19.4086	1604	1589.63	1519.35	-75.2288
19.417	1705	1588.08	1518.87	27.3165
19.4253	1691	1586.57	1518.38	14.8322
19.4337	1639	1585.08	1517.9	-35.6807
19.442	1708	1583.62	1517.41	34.779
19.4504	1638	1582.19	1516.92	-33.7879
19.4588	1638	1580.78	1516.43	-32.3802
19.4671	1672	1579.4	1515.94	3.00295
19.4755	1597	1578.04	1515.45	-70.6376
19.4838	1659	1576.7	1514.96	-7.30086
19.4922	1593	1575.39	1514.47	-71.9861
19.5005	1586	1574.09	1513.97	-77.6925
19.5089	1615	1572.82	1513.48	-47.4193
19.5173	1580	1571.57	1512.98	-81.1657
19.5256	1674	1570.33	1512.49	14.0689
19.534	1691	1569.11	1511.99	32.2853
19.5423	1641	1567.92	1511.49	-16.516
19.5507	1632	1566.73	1510.99	-24.3343
19.559	1608	1565.57	1510.49	-47.169
19.5674	1618	1564.42	1509.99	-36.0195
19.5757	1669	1563.29	1509.48	16.1146
19.5841	1565	1562.17	1508.98	-86.766
19.5924	1594	1561.06	1508.48	-56.6609
19.6008	1626	1559.97	1507.97	-23.5696
19.6092	1624	1558.89	1507.46	-24.4916
19.6175	1676	1557.83	1506.96	28.5734
19.6259	1604	1556.77	1506.45	-42.374
19.6342	1673	1555.73	1505.94	27.6665
19.6426	1688	1554.7	1505.43	43.6953
19.6509	1705	1553.69	1504.92	61.7127
19.6593	1611	1552.68	1504.4	-31.2815
19.6676	1731	1551.69	1503.89	89.7143
19.676	1581	1550.7	1503.38	-59.3001
19.6844	1565	1549.72	1502.86	-74.3245
19.6927	1613	1548.76	1502.35	-25.3585
19.7011	1662	1547.8	1501.83	24.598
19.7094	1639	1546.85	1501.31	2.54541
19.7178	1664	1545.92	1500.8	28.484
19.7261	1643	1544.99	1500.28	8.41397
19.7345	1516	1544.06	1499.76	-117.664
19.7429	1628	1543.15	1499.24	-4.75086
19.7512	1580	1542.25	1498.71	-51.8452
19.7596	1632	1541.35	1498.19	1.05278
19.7679	1531	1540.46	1497.67	-99.0567
19.7763	1551	1539.57	1497.14	-78.1734
19.7846	1565	1538.7	1496.62	-63.2972
19.793	1581	1537.83	1496.09	-46.4278
19.8013	1614	1536.97	1495.57	-12.5651
19.8097	1626	1536.11	1495.04	0.29106
19.818	1566	1535.26	1494.51	-58.8591
19.8264	1615	1534.42	1493.98	-9.01545
19.8348	1556	1533.58	1493.45	-67.1778
19.8431	1582	1532.75	1492.92	-40.3461
19.8515	1671	1531.92	1492.39	49.4796
19.8598	1541	1531.1	1491.86	-79.7
19.8682	1590	1530.29	1491.32	-29.885
19.8765	1594	1529.48	1490.79	-25.0754
19.8849	1610	1528.67	1490.26	-8.27098
19.8932	1611	1527.87	1489.72	-6.47164
19.9016	1594	1527.08	1489.18	-22.6773
19.91	1570	1526.29	1488.65	-45.8878
19.9183	1596	1525.5	1488.11	-19.103
19.9267	1601	1524.72	1487.57	-13.323
19.935	1553	1523.95	1487.03	-60.5474
19.9434	1626	1523.18	1486.49	13.2237
19.9517	1566	1522.41	1485.95	-46.0095
19.9601	1545	1521.65	1485.41	-66.247
19.9685	1547	1520.89	1484.87	-63.4887
19.9768	1613	1520.13	1484.33	3.26548
19.9852	1523	1519.38	1483.79	-85.9843
19.9935	1588	1518.64	1483.24	-20.2381
20.0019	1598	1517.9	1482.7	-9.4957
20.0102	1600	1517.16	1482.15	-6.75711
20.0186	1587	1516.42	1481.61	-19.0222
20.0269	1569	1515.69	1481.06	-36.291
20.0353	1576	1514.96	1480.51	-28.5634
20.0436	1551	1514.24	1479.97	-52.8394
20.052	1563	1513.52	1479.42	-40.1188
20.0604	1563	1512.8	1478.87	-39.4016
20.0687	1599	1512.09	1478.32	-2.68776
20.0771	1567	1511.38	1477.77	-33.9772
20.0854	1516	1510.67	1477.22	-84.27
20.0938	1542	1509.97	1476.67	-57.5659
20.1021	1560	1509.27	1476.11	-38.8653
20.1105	1516	1508.57	1475.56	-82.1676
20.1188	1664	1507.87	1475.01	66.5271
20.1272	1601	1507.18	1474.45	4.21876
20.1356	1637	1506.49	1473.9	40.9074
20.1439	1565	1505.81	1473.34	-30.4069
20.1523	1609	1505.12	1472.79	14.2758
20.1606	1557	1504.44	1472.23	-37.0443
20.169	1644	1503.77	1471.67	50.6326
20.1773	1564	1503.09	1471.12	-28.6936
20.1857	1625	1502.42	1470.56	32.9777
20.1941	1579	1501.75	1470	-12.3537
20.2024	1553	1501.09	1469.44	-37.688
20.2108	1527	1500.43	1468.88	-63.0251
20.2191	1526	1499.76	1468.32	-63.3647
20.2275	1546	1499.11	1467.76	-42.7071
20.2358	1552	1498.45	1467.2	-36.0521
20.2442	1633	1497.8	1466.64	45.6
20.2525	1575	1497.15	1466.08	-11.7504
20.2609	1465	1496.5	1465.51	-121.103
20.2692	1517	1495.86	1464.95	-68.4589
20.2776	1546	1495.22	1464.39	-38.8171
20.286	1451	1494.58	1463.82	-133.178
20.2943	1558	1493.94	1463.26	-25.5414
20.3027	1521	1493.31	1462.69	-61.9076
20.311	1667	1492.68	1462.13	84.7238
20.3194	1574	1492.05	1461.56	-7.64731
20.3277	1624	1491.42	1460.99	42.979
20.3361	1508	1490.8	1460.43	-72.3973
20.3444	1508	1490.18	1459.86	-71.7762
20.3528	1498	1489.56	1459.29	-81.1577
20.3612	1555	1488.94	1458.72	-23.5417
20.3695	1602	1488.33	1458.15	24.0715
20.3779	1552	1487.72	1457.58	-25.3178
20.3862	1523	1487.11	1457.01	-53.7096
20.3946	1565	1486.5	1456.44	-11.1041
20.4029	1559	1485.9	1455.87	-16.5013
20.4113	1538	1485.3	1455.3	-36.901
20.4197	1576	1484.7	1454.73	1.69662
20.428	1594	1484.11	1454.16	20.2916
20.4364	1569	1483.52	1453.59	-4.11634
20.4447	1520	1482.93	1453.01	-52.5268
20.4531	1500	1482.34	1452.44	-71.94
20.4614	1568	1481.76	1451.87	-3.356
20.4698	1547	1481.17	1451.29	-23.7748
20.4781	1573	1480.6	1450.72	2.80369
20.4865	1563	1480.02	1450.14	-6.6207
20.4948	1556	1479.45	1449.57	-13.0481
20.5032	1559	1478.88	1448.99	-9.47952
20.5116	1564	1478.31	1448.42	-3.9126
20.5199	1531	1477.75	1447.84	-36.3487
20.5283	1552	1477.19	1447.27	-14.7898
20.5366	1493	1476.63	1446.69	-73.2319
20.545	1516	1476.08	1446.11	-49.6771
20.5533	1505	1475.53	1445.54	-60.1255
20.5617	1442	1474.98	1444.96	-122.577
20.5701	1588	1474.43	1444.38	23.9682
20.5784	1492	1473.89	1443.8	-71.4899
20.5868	1535	1473.35	1443.22	-27.9526
20.5951	1565	1472.82	1442.64	2.58262
20.6035	1479	1472.29	1442.06	-82.8856
20.6118	1491	1471.76	1441.48	-70.3574
20.6202	1511	1471.23	1440.9	-49.8327
20.6285	1550	1470.71	1440.32	-10.3117
20.6369	1455	1470.19	1439.74	-104.794
20.6453	1493	1469.68	1439.16	-66.2816
20.6536	1491	1469.17	1438.58	-67.772
20.662	1589	1468.67	1438	30.7337
20.6703	1462	1468.16	1437.42	-95.7647
20.6787	1616	1467.67	1436.84	58.7328
20.687	1427	1467.17	1436.26	-129.774
20.6954	1484	1466.69	1435.67	-72.2855
20.7037	1477	1466.2	1435.09	-78.801
20.7121	1550	1465.72	1434.51	-5.32098
20.7205	1502	1465.25	1433.93	-52.8456
20.7288	1541	1464.78	1433.34	-13.376
20.7372	1497	1464.31	1432.76	-56.9102
20.7455	1508	1463.85	1432.18	-45.4494
20.7539	1553	1463.39	1431.59	0.0062
20.7622	1534	1462.94	1431.01	-18.5434
20.7706	1505	1462.5	1430.42	-47.0984
20.7789	1590	1462.06	1429.84	38.3403
20.7873	1599	1461.63	1429.25	47.774
20.7957	1485	1461.2	1428.67	-65.7982
20.804	1555	1460.78	1428.09	4.62363
20.8124	1560	1460.36	1427.5	10.0392
20.8207	1497	1459.95	1426.91	-52.5516
20.8291	1537	1459.55	1426.33	-12.1491
20.8374	1563	1459.15	1425.74	14.2464
20.8458	1498	1458.76	1425.16	-50.3649
20.8542	1435	1458.38	1424.57	-112.983
20.8625	1452	1458.01	1423.99	-95.6093
20.8709	1444	1457.64	1423.4	-103.243
20.8792	1542	1457.28	1422.81	-4.8846
20.8876	1557	1456.93	1422.23	10.4656
20.8959	1585	1456.59	1421.64	38.8072
20.9043	1462	1456.26	1421.05	-83.8599
20.9126	1453	1455.94	1420.47	-92.5361
20.921	1450	1455.62	1419.88	-95.2216
20.9293	1508	1455.32	1419.29	-36.9169
20.9377	1525	1455.02	1418.7	-19.6222
20.9461	1526	1454.74	1418.12	-18.338
20.9544	1505	1454.46	1417.53	-39.0644
20.9628	1493	1454.2	1416.94	-50.802
20.9711	1550	1453.95	1416.35	6.4488
20.9795	1439	1453.71	1415.77	-104.312
20.9878	1424	1453.49	1415.18	-119.086
20.9962	1546	1453.27	1414.59	3.12796
21.0045	1438	1453.07	1414	-104.672
21.0129	1479	1452.89	1413.41	-63.485
21.0213	1428	1452.71	1412.83	-114.313
21.0296	1466	1452.56	1412.24	-76.1555
21.038	1413	1452.41	1411.65	-129.013
21.0463	1465	1452.29	1411.06	-76.8869
21.0547	1462	1452.18	1410.47	-79.777
21.063	1482	1452.08	1409.88	-59.6841
21.0714	1452	1452.01	1409.3	-89.6097
21.0798	1455	1451.95	1408.71	-86.5528
21.0881	1472	1451.91	1408.12	-69.5148
21.0965	1501	1451.9	1407.53	-40.4967
21.1048	1471	1451.9	1406.94	-70.4987
21.1132	1459	1451.92	1406.35	-82.522
21.1215	1459	1451.97	1405.76	-82.5669
21.1299	1534	1452.03	1405.18	-7.63461
21.1382	1471	1452.13	1404.59	-70.7256
21.1466	1493	1452.24	1404	-48.8409
21.1549	1429	1452.38	1403.41	-112.981
21.1633	1472	1452.55	1402.82	-70.1473
21.1717	1488	1452.74	1402.23	-54.3402
21.18	1485	1452.96	1401.64	-57.5609
21.1884	1481	1453.21	1401.06	-61.8101
21.1967	1506	1453.49	1400.47	-37.0889
21.2051	1513	1453.8	1399.88	-30.3981
21.2134	1495	1454.14	1399.29	-48.7386
21.2218	1459	1454.51	1398.7	-85.1121
21.2301	1421	1454.92	1398.11	-123.519
21.2385	1367	1455.36	1397.52	-177.96
21.2469	1512	1455.84	1396.94	-33.4364
21.2552	1426	1456.35	1396.35	-119.95
21.2636	1456	1456.9	1395.76	-90.5008
21.2719	1464	1457.49	1395.17	-83.0903
21.2803	1507	1458.12	1394.58	-40.7194
21.2886	1492	1458.79	1394	-56.3894
21.297	1479	1459.5	1393.41	-70.1011
21.3054	1460	1460.26	1392.82	-89.8558
21.3137	1443	1461.05	1392.23	-107.654
21.3221	1396	1461.9	1391.64	-155.498
21.3304	1545	1462.79	1391.06	-7.38649
21.3388	1453	1463.72	1390.47	-100.322
21.3471	1429	1464.71	1389.88	-125.306
21.3555	1488	1465.74	1389.29	-67.3372
21.3638	1482	1466.82	1388.71	-74.4183
21.3722	1419	1467.95	1388.12	-138.549
21.3805	1492	1469.13	1387.53	-66.7299
21.3889	1415	1470.36	1386.94	-144.962
21.3973	1419	1471.64	1386.36	-142.245
21.4056	1402	1472.98	1385.77	-160.579
21.414	1462	1474.36	1385.18	-101.964
21.4223	1442	1475.8	1384.6	-123.401
21.4307	1393	1477.29	1384.01	-173.888
21.439	1502	1478.83	1383.43	-66.4254
21.4474	1459	1480.41	1382.84	-111.012
21.4557	1467	1482.05	1382.25	-104.646
21.4641	1491	1483.73	1381.67	-82.3269
21.4725	1363	1485.45	1381.08	-212.052
21.4808	1444	1487.22	1380.5	-132.819
21.4892	1449	1489.03	1379.91	-129.625
21.4975	1405	1490.87	1379.33	-175.467
21.5059	1440	1492.74	1378.74	-142.342
21.5142	1383	1494.64	1378.16	-201.245
21.5226	1454	1496.57	1377.57	-132.171
21.531	1463	1498.51	1376.99	-125.115
21.5393	1405	1500.47	1376.4	-185.07
21.5477	1476	1502.43	1375.82	-116.03
21.556	1428	1504.39	1375.23	-165.988
21.5644	1381	1506.34	1374.65	-214.936
21.5727	1460	1508.26	1374.07	-137.864
21.5811	1457	1510.16	1373.48	-142.764
21.5894	1398	1512.03	1372.9	-203.625
21.5978	1424	1513.84	1372.32	-179.438
21.6061	1386	1515.59	1371.73	-219.191
21.6145	1412	1517.27	1371.15	-194.873
21.6229	1393	1518.87	1370.57	-215.473
21.6312	1436	1520.38	1369.99	-173.978
21.6396	1424	1521.78	1369.41	-187.377
21.6479	1431	1523.06	1368.82	-181.658
21.6563	1493	1524.21	1368.24	-120.809
21.6646	1409	1525.22	1367.66	-205.82
21.673	1396	1526.08	1367.08	-219.679
21.6813	1468	1526.78	1366.5	-148.376
21.6897	1463	1527.3	1365.92	-153.903
21.6981	1439	1527.65	1365.34	-178.251
21.7064	1365	1527.81	1364.76	-252.413
21.7148	1406	1527.78	1364.18	-211.385
21.7231	1405	1527.56	1363.6	-212.16
21.7315	1406	1527.14	1363.02	-210.738
21.7398	1449	1526.52	1362.44	-167.116
21.7482	1481	1525.69	1361.86	-134.295
21.7566	1465	1524.68	1361.28	-149.276
21.7649	1467	1523.46	1360.71	-146.063
21.7733	1443	1522.06	1360.13	-168.661
21.7816	1427	1520.48	1359.55	-183.075
21.79	1375	1518.71	1358.97	-233.313
21.7983	1380	1516.78	1358.39	-226.384
21.8067	1480	1514.7	1357.82	-124.295
21.815	1426	1512.46	1357.24	-176.059
21.8234	1365	1510.08	1356.66	-234.684
21.8318	1404	1507.58	1356.09	-193.184
21.8401	1408	1504.97	1355.51	-186.568
21.8485	1442	1502.25	1354.94	-149.85
21.8568	1510	1499.44	1354.36	-79.0406
21.8652	1391	1496.55	1353.79	-195.152
21.8735	1462	1493.59	1353.21	-121.195
21.8819	1366	1490.58	1352.64	-214.18
21.8903	1466	1487.52	1352.06	-111.12
21.8986	1479	1484.42	1351.49	-95.0235
21.907	1444	1481.3	1350.92	-126.901
21.9153	1447	1478.16	1350.35	-120.761
21.9237	1386	1475.01	1349.77	-178.612
21.932	1473	1471.86	1349.2	-88.4615
21.9404	1418	1468.72	1348.63	-140.318
21.9487	1471	1465.59	1348.06	-84.1867
21.9571	1424	1462.47	1347.48	-128.075
21.9655	1367	1459.39	1346.91	-181.986
21.9738	1376	1456.33	1346.34	-169.927
21.9822	1441	1453.3	1345.77	-101.9
21.9905	1414	1450.31	1345.2	-125.91
21.9989	1405	1447.36	1344.63	-131.959
22.0072	1348	1444.45	1344.06	-186.051
22.0156	1406	1441.59	1343.49	-125.188
22.0239	1427	1438.77	1342.93	-101.371
22.0323	1396	1436	1342.36	-129.602
22.0406	1483	1433.28	1341.79	-39.8817
22.049	1421	1430.61	1341.22	-99.212
22.0574	1404	1427.99	1340.66	-113.593
22.0657	1373	1425.42	1340.09	-142.025
22.0741	1431	1422.91	1339.52	-81.5083
22.0824	1386	1420.44	1338.96	-124.043
22.0908	1361	1418.03	1338.39	-146.629
22.0991	1483	1415.66	1337.83	-22.265
22.1075	1439	1413.35	1337.26	-63.9515
22.1158	1441	1411.09	1336.7	-59.6879
22.1242	1390	1408.87	1336.13	-108.473
22.1326	1337	1406.71	1335.57	-159.307
22.1409	1441	1404.59	1335	-53.188
22.1493	1454	1402.52	1334.44	-38.1155
22.1576	1418	1400.49	1333.88	-72.0891
22.166	1408	1398.51	1333.32	-80.1072
22.1743	1407	1396.57	1332.75	-79.1692
22.1827	1372	1394.67	1332.19	-112.274
22.1911	1394	1392.82	1331.63	-88.4202
22.1994	1420	1391.01	1331.07	-60.6074
22.2078	1378	1389.23	1330.51	-100.834
22.2161	1286	1387.5	1329.95	-191.099
22.2245	1339	1385.8	1329.39	-136.402
22.2328	1404	1384.14	1328.83	-69.7416
22.2412	1431	1382.52	1328.27	-41.1164
22.2495	1412	1380.93	1327.72	-58.5258
22.2579	1353	1379.37	1327.16	-115.968
22.2662	1419	1377.84	1326.6	-48.4436
22.2746	1407	1376.35	1326.04	-58.95
22.283	1398	1374.89	1325.49	-66.4871
22.2913	1402	1373.45	1324.93	-61.0537
22.2997	1324	1372.05	1324.38	-137.649
22.308	1426	1370.67	1323.82	-34.2716
22.3164	1422	1369.32	1323.27	-36.9211
22.3247	1414	1368	1322.71	-43.5966
22.3331	1421	1366.7	1322.16	-35.2971
22.3414	1397	1365.42	1321.6	-58.0218
22.3498	1393	1364.17	1321.05	-60.7699
22.3582	1409	1362.94	1320.5	-43.5407
22.3665	1410	1361.73	1319.95	-41.3333
22.3749	1371	1360.55	1319.4	-79.147
22.3832	1378	1359.38	1318.84	-70.9812
22.3916	1440	1358.24	1318.29	-7.83516
22.3999	1330	1357.11	1317.74	-116.708
22.4083	1391	1356	1317.19	-54.5994
22.4167	1387	1354.91	1316.64	-57.5084
22.425	1385	1353.83	1316.1	-58.4345
22.4334	1387	1352.78	1315.55	-55.3771
22.4417	1288	1351.74	1315	-153.336
22.4501	1375	1350.71	1314.45	-65.3097
22.4584	1383	1349.7	1313.9	-56.2985
22.4668	1354	1348.7	1313.36	-84.3017
22.4751	1347	1347.72	1312.81	-90.3188
22.4835	1426	1346.75	1312.27	-10.3492
22.4918	1349	1345.79	1311.72	-86.3926
22.5002	1466	1344.85	1311.18	31.5515
22.5086	1367	1343.92	1310.63	-66.5164
22.5169	1304	1343	1310.09	-128.596
22.5253	1436	1342.09	1309.54	4.31332
22.5336	1392	1341.19	1309	-38.7884
22.542	1347	1340.3	1308.46	-82.9005
22.5503	1343	1339.42	1307.92	-86.0228
22.5587	1428	1338.55	1307.38	-0.15491
22.567	1405	1337.7	1306.84	-22.2965
22.5754	1376	1336.85	1306.29	-50.4473
22.5838	1393	1336.01	1305.75	-32.607
22.5921	1340	1335.18	1305.22	-84.7753
22.6005	1386	1334.35	1304.68	-37.9519
22.6088	1408	1333.54	1304.14	-15.1366
22.6172	1320	1332.73	1303.6	-102.329
22.6255	1333	1331.93	1303.06	-88.5292
22.6339	1392	1331.14	1302.53	-28.7366
22.6423	1400	1330.35	1301.99	-19.9512
22.6506	1360	1329.58	1301.45	-59.1771
22.659	1371	1328.81	1300.92	-47.4053
22.6673	1364	1328.04	1300.38	-53.6399
22.6757	1353	1327.28	1299.85	-63.8809
22.684	1336	1326.53	1299.31	-80.1281
22.6924	1330	1325.78	1298.78	-85.3812
22.7007	1410	1325.04	1298.25	-4.64011
22.7091	1384	1324.3	1297.72	-29.9047
22.7174	1377	1323.57	1297.18	-36.1748
22.7258	1343	1322.85	1296.65	-69.4502
22.7342	1349	1322.13	1296.12	-62.7308
22.7425	1284	1321.42	1295.59	-127.016
22.7509	1351	1320.71	1295.06	-59.3071
22.7592	1344	1320	1294.53	-65.6026
22.7676	1409	1319.3	1294	0.09727
22.7759	1325	1318.61	1293.48	-83.2075
22.7843	1356	1317.92	1292.95	-51.5167
22.7926	1356	1317.23	1292.42	-50.8303
22.801	1323	1316.55	1291.89	-83.154
22.8094	1299	1315.88	1291.37	-106.476
22.8177	1416	1315.2	1290.84	11.1979
22.8261	1366	1314.53	1290.32	-38.1321
22.8344	1389	1313.87	1289.79	-14.4661
22.8428	1319	1313.2	1289.27	-83.8039
22.8511	1399	1312.55	1288.75	-3.14536
22.8595	1370	1311.89	1288.22	-31.4927
22.8679	1348	1311.24	1287.7	-52.8414
22.8762	1421	1310.59	1287.18	20.8064
22.8846	1400	1309.95	1286.66	0.45073
22.8929	1360	1309.31	1286.14	-38.9083
22.9013	1341	1308.67	1285.62	-57.2706
22.9096	1361	1308.04	1285.1	-36.6361
22.918	1407	1307.4	1284.58	9.99526
22.9263	1312	1306.78	1284.06	-84.3765
22.9347	1358	1306.15	1283.54	-37.7514
22.9431	1370	1305.53	1283.02	-25.1292
22.9514	1352	1304.91	1282.51	-42.51
22.9598	1354	1304.29	1281.99	-39.8937
22.9681	1362	1303.68	1281.47	-31.2802
22.9765	1399	1303.07	1280.96	6.33052
22.9848	1395	1302.46	1280.44	2.93848
22.9932	1377	1301.86	1279.93	-14.4563
23.0016	1344	1301.25	1279.41	-46.8537
23.0099	1303	1300.66	1278.9	-87.2566
23.0183	1353	1300.06	1278.39	-36.6592
23.0266	1348	1299.46	1277.88	-41.0643
23.035	1289	1298.87	1277.36	-99.4719
23.0433	1382	1298.28	1276.85	-5.88193
23.0517	1311	1297.69	1276.34	-76.2944
23.06	1319	1297.11	1275.83	-67.7093
23.0684	1265	1296.53	1275.32	-121.126
23.0768	1269	1295.95	1274.82	-116.546
23.0851	1283	1295.37	1274.31	-101.968
23.0935	1305	1294.79	1273.8	-79.3919
23.1018	1232	1294.22	1273.29	-151.818
23.1102	1336	1293.65	1272.79	-47.2466
23.1185	1269	1293.08	1272.28	-113.677
23.1269	1309	1292.51	1271.77	-73.11
23.1352	1325	1291.94	1271.27	-56.5449
23.1436	1323	1291.38	1270.76	-57.9819
23.1519	1334	1290.82	1270.26	-46.4209
23.1603	1347	1290.26	1269.76	-32.862
23.1687	1336	1289.71	1269.25	-43.3057
23.177	1314	1289.15	1268.75	-64.7507
23.1854	1335	1288.6	1268.25	-43.1978
23.1937	1285	1288.05	1267.75	-92.6468
23.2021	1338	1287.5	1267.25	-39.0977
23.2104	1289	1286.95	1266.75	-87.5505
23.2188	1297	1286.41	1266.25	-79.0052
23.2272	1232	1285.86	1265.75	-143.462
23.2355	1348	1285.32	1265.25	-26.9201
23.2439	1303	1284.78	1264.76	-71.3804
23.2522	1327	1284.24	1264.26	-46.8424
23.2606	1263	1283.71	1263.76	-110.306
23.2689	1262	1283.17	1263.27	-110.772
23.2773	1333	1282.64	1262.77	-39.2393
23.2856	1299	1282.11	1262.28	-72.7084
23.294	1276	1281.58	1261.78	-95.1793
23.3024	1252	1281.05	1261.29	-118.652
23.3107	1349	1280.53	1260.8	-21.1262
23.3191	1254	1280	1260.3	-115.602
23.3274	1239	1279.48	1259.81	-130.08
23.3358	1311	1278.96	1259.32	-57.5593
23.3441	1307	1278.44	1258.83	-61.0405
23.3525	1353	1277.92	1258.34	-14.5231
23.3608	1304	1277.41	1257.85	-63.0074
23.3692	1297	1276.89	1257.36	-69.4934
23.3775	1234	1276.38	1256.87	-131.981
23.3859	1270	1275.87	1256.38	-95.4704
23.3943	1239	1275.36	1255.9	-125.961
23.4026	1285	1274.85	1255.41	-79.4534
23.411	1257	1274.35	1254.92	-106.947
23.4193	1312	1273.84	1254.44	-51.4428
23.4277	1312	1273.34	1253.95	-50.9398
23.436	1280	1272.84	1253.47	-82.4384
23.4444	1247	1272.34	1252.98	-114.939
23.4528	1310	1271.84	1252.5	-51.4402
23.4611	1220	1271.34	1252.02	-140.943
23.4695	1252	1270.85	1251.54	-108.448
23.4778	1223	1270.35	1251.05	-136.954
23.4862	1329	1269.86	1250.57	-30.4621
23.4945	1260	1269.37	1250.09	-98.9714
23.5029	1197	1268.88	1249.61	-161.482
23.5112	1296	1268.39	1249.13	-61.9945
23.5196	1253	1267.91	1248.65	-104.508
23.528	1308	1267.42	1248.18	-49.0235
23.5363	1214	1266.94	1247.7	-142.54
23.5447	1288	1266.46	1247.22	-68.0585
23.553	1301	1265.98	1246.74	-54.5783
23.5614	1212	1265.5	1246.27	-143.099
23.5697	1357	1265.02	1245.79	2.37785
23.5781	1238	1264.55	1245.32	-116.146
23.5864	1264	1264.07	1244.84	-89.6719
23.5948	1248	1263.6	1244.37	-105.199
23.6031	1230	1263.13	1243.9	-122.728
23.6115	1243	1262.66	1243.42	-109.258
23.6199	1247	1262.19	1242.95	-104.789
23.6282	1327	1261.72	1242.48	-24.3219
23.6366	1227	1261.26	1242.01	-123.856
23.6449	1284	1260.79	1241.54	-66.3922
23.6533	1260	1260.33	1241.07	-89.9296
23.6616	1298	1259.87	1240.6	-51.4684
23.67	1245	1259.41	1240.13	-104.009
23.6783	1271	1258.95	1239.66	-77.5503
23.6867	1241	1258.49	1239.2	-107.094
23.6951	1294	1258.04	1238.73	-53.6382
23.7034	1248	1257.58	1238.26	-99.1843
23.7118	1288	1257.13	1237.8	-58.732
23.7201	1241	1256.68	1237.33	-105.281
23.7285	1254	1256.23	1236.87	-91.8316
23.7368	1270	1255.78	1236.4	-75.3837
23.7452	1319	1255.34	1235.94	-25.9372
23.7536	1248	1254.89	1235.48	-96.4922
23.7619	1279	1254.45	1235.01	-65.0487
23.7703	1245	1254.01	1234.55	-98.6068
23.7786	1264	1253.57	1234.09	-79.1663
23.787	1202	1253.13	1233.63	-140.727
23.7953	1265	1252.69	1233.17	-77.2899
23.8037	1253	1252.25	1232.71	-88.8539
23.812	1228	1251.82	1232.25	-113.419
23.8204	1210	1251.39	1231.79	-130.987
23.8287	1202	1250.96	1231.34	-138.555
23.8371	1210	1250.53	1230.88	-130.125
23.8455	1270	1250.1	1230.42	-69.6972
23.8538	1189	1249.67	1229.97	-150.271
23.8622	1220	1249.25	1229.51	-118.845
23.8705	1259	1248.82	1229.06	-79.4219
23.8789	1308	1248.4	1228.6	-30
23.8872	1255	1247.98	1228.15	-82.5796
23.8956	1213	1247.56	1227.69	-124.161
23.9039	1212	1247.14	1227.24	-124.744
23.9123	1208	1246.73	1226.79	-128.328
23.9207	1190	1246.31	1226.34	-145.914
23.929	1221	1245.9	1225.89	-114.502
23.9374	1143	1245.49	1225.43	-192.092
23.9457	1191	1245.08	1224.98	-143.683
23.9541	1225	1244.68	1224.54	-109.276
23.9624	1218	1244.27	1224.09	-115.87
23.9708	1280	1243.87	1223.64	-53.4663
23.9792	1240	1243.46	1223.19	-93.0643
23.9875	1261	1243.06	1222.74	-71.664
23.9959	1209	1242.67	1222.3	-123.265
24.0042	1203	1242.27	1221.85	-128.869
24.0126	1175	1241.87	1221.4	-156.474
24.0209	1241	1241.48	1220.96	-90.0806
24.0293	1100	1241.09	1220.51	-230.689
24.0376	1217	1240.7	1220.07	-113.3
24.046	1274	1240.31	1219.63	-55.9122
24.0544	1183	1239.93	1219.18	-146.527
24.0627	1211	1239.54	1218.74	-118.143
24.0711	1246	1239.16	1218.3	-82.7612
24.0794	1216	1238.78	1217.86	-112.381
24.0878	1199	1238.4	1217.42	-129.003
24.0961	1206	1238.03	1216.98	-121.627
24.1045	1187	1237.65	1216.54	-140.254
24.1128	1206	1237.28	1216.1	-120.882
24.1212	1234	1236.91	1215.66	-92.512
24.1296	1235	1236.54	1215.22	-91.1444
24.1379	1202	1236.18	1214.78	-123.779
24.1463	1249	1235.82	1214.35	-76.4158
24.1546	1231	1235.45	1213.91	-94.0546
24.163	1271	1235.1	1213.48	-53.6957
24.1713	1272	1234.74	1213.04	-52.339
24.1797	1173	1234.38	1212.6	-150.985
24.1881	1226	1234.03	1212.17	-97.6326
24.1964	1271	1233.68	1211.74	-52.2829
24.2048	1220	1233.34	1211.3	-102.936
24.2131	1254	1232.99	1210.87	-68.5912
24.2215	1218	1232.65	1210.44	-104.249
24.2298	1243	1232.31	1210.01	-78.9091
24.2382	1184	1231.97	1209.58	-137.572
24.2465	1163	1231.64	1209.15	-158.237
24.2549	1222	1231.31	1208.72	-98.9053
24.2632	1145	1230.98	1208.29	-175.576
24.2716	1193	1230.65	1207.86	-127.25
24.28	1184	1230.33	1207.43	-135.926
24.2883	1195	1230.01	1207	-124.605
24.2967	1264	1229.69	1206.57	-55.2876
24.305	1242	1229.37	1206.15	-76.9728
24.3134	1211	1229.06	1205.72	-107.661
24.3217	1197	1228.75	1205.29	-121.352
24.3301	1242	1228.45	1204.87	-76.0469
24.3385	1179	1228.14	1204.44	-138.745
24.3468	1246	1227.85	1204.02	-71.4458
24.3552	1239	1227.55	1203.59	-78.1502
24.3635	1218	1227.26	1203.17	-98.8584
24.3719	1218	1226.97	1202.75	-98.5699
24.3802	1188	1226.69	1202.33	-128.285
24.3886	1236	1226.4	1201.9	-80.0041
24.3969	1175	1226.13	1201.48	-140.727
24.4053	1175	1225.85	1201.06	-140.454
24.4137	1131	1225.58	1200.64	-184.185
24.422	1209	1225.32	1200.22	-105.92
24.4304	1152	1225.06	1199.8	-162.659
24.4387	1206	1224.8	1199.38	-108.402
24.4471	1239	1224.55	1198.97	-75.1504
24.4554	1158	1224.3	1198.55	-155.903
24.4638	1172	1224.06	1198.13	-141.66
24.4721	1174	1223.82	1197.71	-139.422
24.4805	1243	1223.59	1197.3	-70.1895
24.4888	1163	1223.36	1196.88	-149.962
24.4972	1191	1223.14	1196.47	-121.739
24.5056	1209	1222.92	1196.05	-103.522
24.5139	1241	1222.71	1195.64	-71.3111
24.5223	1231	1222.51	1195.22	-81.1056
24.5306	1197	1222.31	1194.81	-114.906
24.539	1185	1222.11	1194.4	-126.713
24.5473	1166	1221.93	1193.98	-145.526
24.5557	1236	1221.75	1193.57	-75.3451
24.5641	1228	1221.57	1193.16	-83.1713
24.5724	1213	1221.4	1192.75	-98.0046
24.5808	1178	1221.25	1192.34	-132.845
24.5891	1199	1221.09	1191.93	-111.693
24.5975	1192	1220.95	1191.52	-118.549
24.6058	1203	1220.81	1191.11	-107.412
24.6142	1188	1220.68	1190.7	-122.284
24.6225	1198	1220.56	1190.3	-112.164
24.6309	1179	1220.45	1189.89	-131.053
24.6393	1242	1220.35	1189.48	-67.9515
24.6476	1162	1220.26	1189.07	-147.859
24.656	1122	1220.18	1188.67	-187.776
24.6643	1190	1220.1	1188.26	-119.703
24.6727	1187	1220.04	1187.86	-122.641
24.681	1189	1219.99	1187.45	-120.589
24.6894	1139	1219.95	1187.05	-170.548
24.6977	1192	1219.92	1186.64	-117.519
24.7061	1201	1219.9	1186.24	-108.501
24.7144	1154	1219.9	1185.84	-155.496
24.7228	1173	1219.9	1185.44	-136.504
24.7312	1151	1219.92	1185.03	-158.524
24.7395	1191	1219.96	1184.63	-118.558
24.7479	1185	1220.01	1184.23	-124.606
24.7562	1193	1220.07	1183.83	-116.669
24.7646	1161	1220.15	1183.43	-148.746
24.7729	1188	1220.24	1183.03	-121.839
24.7813	1174	1220.35	1182.63	-135.947
24.7897	1190	1220.47	1182.23	-120.072
24.798	1127	1220.61	1181.83	-183.214
24.8064	1183	1220.77	1181.44	-127.373
24.8147	1230	1220.95	1181.04	-80.5503
24.8231	1197	1221.15	1180.64	-113.746
24.8314	1174	1221.36	1180.24	-136.961
24.8398	1181	1221.6	1179.85	-130.196
24.8481	1102	1221.85	1179.45	-209.45
24.8565	1179	1222.13	1179.06	-132.726
24.8649	1222	1222.42	1178.66	-90.0233
24.8732	1208	1222.74	1178.27	-104.343
24.8816	1177	1223.08	1177.87	-135.684
24.8899	1167	1223.45	1177.48	-146.049
24.8983	1165	1223.84	1177.09	-148.438
24.9066	1175	1224.25	1176.69	-138.852
24.915	1243	1224.69	1176.3	-71.2901
24.9233	1194	1225.15	1175.91	-120.754
24.9317	1100	1225.64	1175.52	-215.244
24.94	1147	1226.16	1175.13	-168.761
24.9484	1145	1226.71	1174.74	-171.306
24.9568	1095	1227.28	1174.35	-221.878
24.9651	1216	1227.88	1173.96	-101.479
24.9735	1146	1228.51	1173.57	-172.108
24.9818	1164	1229.17	1173.18	-154.767
24.9902	1118	1229.86	1172.79	-201.455
24.9985	1195	1230.57	1172.4	-125.173
25.0069	1223	1231.32	1172.02	-97.9219
25.0153	1218	1232.1	1171.63	-103.7
25.0236	1190	1232.91	1171.24	-132.51
25.032	1165	1233.75	1170.85	-158.349
25.0403	1206	1234.62	1170.47	-118.22
25.0487	1155	1235.52	1170.08	-170.119
25.057	1236	1236.45	1169.7	-90.0493
25.0654	1162	1237.41	1169.31	-165.008
25.0737	1143	1238.4	1168.93	-184.996
25.0821	1169	1239.41	1168.54	-160.011
25.0905	1236	1240.45	1168.16	-94.0527
25.0988	1155	1241.52	1167.78	-176.12
25.1072	1148	1242.61	1167.4	-184.21
25.1155	1137	1243.72	1167.01	-196.322
25.1239	1207	1244.85	1166.63	-127.454
25.1322	1135	1246	1166.25	-200.604
25.1406	1262	1247.17	1165.87	-74.7676
25.1489	1193	1248.34	1165.49	-144.943
25.1573	1158	1249.53	1165.11	-181.127
25.1656	1112	1250.72	1164.73	-228.315
25.174	1124	1251.9	1164.35	-217.503
25.1824	1160	1253.09	1163.97	-182.687
25.1907	1168	1254.26	1163.59	-175.862
25.1991	1188	1255.42	1163.21	-157.023
25.2074	1129	1256.56	1162.83	-217.164
25.2158	1228	1257.68	1162.45	-119.28
25.2241	1136	1258.76	1162.08	-212.363
25.2325	1154	1259.81	1161.7	-195.409
25.2409	1133	1260.81	1161.32	-217.409
25.2492	1204	1261.76	1160.94	-147.358
25.2576	1163	1262.65	1160.57	-189.25
25.2659	1145	1263.48	1160.19	-208.076
25.2743	1220	1264.23	1159.82	-133.831
25.2826	1159	1264.91	1159.44	-195.508
25.291	1189	1265.5	1159.07	-166.101
25.2993	1173	1266	1158.69	-182.604
25.3077	1129	1266.41	1158.32	-227.011
25.3161	1218	1266.72	1157.95	-138.319
25.3244	1164	1266.92	1157.57	-192.521
25.3328	1243	1267.02	1157.2	-113.615
25.3411	1138	1267	1156.83	-218.599
25.3495	1109	1266.87	1156.46	-247.469
25.3578	1164	1266.62	1156.08	-192.224
25.3662	1154	1266.26	1155.71	-201.864
25.3745	1173	1265.79	1155.34	-182.39
25.3829	1209	1265.2	1154.97	-145.802
25.3913	1245	1264.5	1154.6	-109.104
25.3996	1135	1263.7	1154.23	-218.296
25.408	1220	1262.78	1153.86	-132.383
25.4163	1182	1261.77	1153.49	-169.37
25.4247	1154	1260.66	1153.12	-196.26
25.433	1140	1259.46	1152.75	-209.06
25.4414	1154	1258.18	1152.38	-193.775
25.4498	1137	1256.81	1152.02	-209.411
25.4581	1199	1255.37	1151.65	-145.975
25.4665	1161	1253.87	1151.28	-182.472
25.4748	1167	1252.31	1150.91	-174.91
25.4832	1182	1250.69	1150.55	-158.295
25.4915	1206	1249.03	1150.18	-132.634
25.4999	1158	1247.33	1149.81	-178.934
25.5082	1203	1245.6	1149.45	-132.2
25.5166	1168	1243.84	1149.08	-165.439
25.525	1192	1242.06	1148.72	-139.657
25.5333	1175	1240.26	1148.35	-154.859
25.5417	1151	1238.45	1147.99	-177.05
25.55	1173	1236.64	1147.62	-153.236
25.5584	1253	1234.82	1147.26	-71.4199
25.5667	1132	1233.01	1146.89	-190.608
25.5751	1209	1231.2	1146.53	-111.802
25.5834	1149	1229.41	1146.17	-170.007
25.5918	1178	1227.63	1145.8	-139.226
25.6001	1093	1225.86	1145.44	-222.461
25.6085	1131	1224.11	1145.08	-182.715
25.6169	1110	1222.39	1144.72	-201.99
25.6252	1174	1220.69	1144.35	-136.288
25.6336	1167	1219.01	1143.99	-141.611
25.6419	1121	1217.36	1143.63	-185.96
25.6503	1187	1215.74	1143.27	-118.336
25.6586	1227	1214.14	1142.91	-76.7405
25.667	1177	1212.57	1142.55	-125.174
25.6754	1182	1211.04	1142.19	-118.637
25.6837	1197	1209.53	1141.83	-102.13
25.6921	1199	1208.05	1141.47	-98.6532
25.7004	1147	1206.61	1141.11	-149.207
25.7088	1132	1205.19	1140.75	-162.792
25.7171	1213	1203.81	1140.39	-80.4065
25.7255	1145	1202.45	1140.03	-147.052
25.7338	1184	1201.13	1139.68	-106.728
25.7422	1196	1199.83	1139.32	-93.4334
25.7506	1182	1198.57	1138.96	-106.168
25.7589	1201	1197.33	1138.6	-85.9327
25.7673	1191	1196.13	1138.25	-94.7259
25.7756	1199	1194.95	1137.89	-85.5471
25.784	1151	1193.8	1137.53	-132.396
25.7923	1146	1192.67	1137.18	-136.273
25.8007	1164	1191.58	1136.82	-117.176
25.809	1220	1190.5	1136.46	-60.1049
25.8174	1185	1189.46	1136.11	-94.0599
25.8257	1156	1188.44	1135.75	-122.04
25.8341	1207	1187.44	1135.4	-70.044
25.8425	1181	1186.47	1135.04	-95.0721
25.8508	1208	1185.52	1134.69	-67.1234
25.8592	1195	1184.6	1134.33	-79.1974
25.8675	1195	1183.69	1133.98	-78.2934
25.8759	1197	1182.81	1133.63	-75.4109
25.8842	1134	1181.95	1133.27	-137.549
25.8926	1189	1181.11	1132.92	-81.708
25.901	1160	1180.29	1132.56	-109.886
25.9093	1205	1179.48	1132.21	-64.084
25.9177	1172	1178.7	1131.86	-96.3002
25.926	1195	1177.93	1131.51	-72.5347
25.9344	1197	1177.19	1131.15	-69.7866
25.9427	1163	1176.46	1130.8	-103.056
25.9511	1174	1175.74	1130.45	-91.3412
25.9594	1181	1175.04	1130.1	-83.6429
25.9678	1196	1174.36	1129.75	-67.9602
25.9762	1149	1173.69	1129.4	-114.293
25.9845	1191	1173.04	1129.04	-71.6397
25.9929	1228	1172.4	1128.69	-34.0011
26.0012	1232	1171.78	1128.34	-29.3763
26.0096	1224	1171.16	1127.99	-36.7649
26.0179	1230	1170.57	1127.64	-30.1664
26.0263	1151	1169.98	1127.29	-108.581
26.0346	1274	1169.41	1126.94	14.9929
26.043	1160	1168.85	1126.59	-98.4454
26.0513	1242	1168.3	1126.24	-15.8953
26.0597	1198	1167.76	1125.89	-59.3562
26.0681	1188	1167.23	1125.54	-68.8281
26.0764	1195	1166.71	1125.2	-61.3105
26.0848	1199	1166.2	1124.85	-56.8031
26.0931	1209	1165.71	1124.5	-46.3057
26.1015	1158	1165.22	1124.15	-96.8179
26.1098	1192	1164.74	1123.8	-62.3395
26.1182	1192	1164.27	1123.45	-61.8702
26.1266	1189	1163.81	1123.11	-64.4098
26.1349	1210	1163.36	1122.76	-42.9581
26.1433	1247	1162.91	1122.41	-5.51468
26.1516	1126	1162.48	1122.06	-126.08
26.16	1203	1162.05	1121.72	-48.6523
26.1683	1218	1161.63	1121.37	-33.2328
26.1767	1146	1161.22	1121.02	-104.821
26.185	1184	1160.82	1120.68	-66.4165
26.1934	1199	1160.42	1120.33	-51.0193
26.2018	1249	1160.03	1119.98	-0.62899
26.2101	1178	1159.65	1119.64	-71.2458
26.2185	1177	1159.27	1119.29	-71.8692
26.2268	1213	1158.9	1118.95	-35.4993
26.2352	1118	1158.54	1118.6	-130.136
26.2435	1177	1158.18	1118.25	-70.7785
26.2519	1261	1157.83	1117.91	13.5726
26.2602	1160	1157.48	1117.56	-87.0825
26.2686	1242	1157.14	1117.22	-4.74351
26.2769	1195	1156.81	1116.87	-51.4104
26.2853	1256	1156.48	1116.53	9.91691
26.2937	1206	1156.16	1116.19	-39.7614
26.302	1179	1155.85	1115.84	-66.4453
26.3104	1176	1155.53	1115.5	-69.1347
26.3187	1250	1155.23	1115.15	5.17044
26.3271	1165	1154.93	1114.81	-79.5297
26.3354	1196	1154.64	1114.47	-48.2352
26.3438	1214	1154.35	1114.12	-29.9459
26.3522	1205	1154.06	1113.78	-38.6617
26.3605	1164	1153.78	1113.43	-79.3826
26.3689	1187	1153.51	1113.09	-56.1089
26.3772	1155	1153.24	1112.75	-87.8399
26.3856	1193	1152.98	1112.4	-49.5758
26.3939	1188	1152.72	1112.06	-54.3167
26.4023	1137	1152.46	1111.72	-105.063
26.4106	1188	1152.21	1111.38	-53.8134
26.419	1182	1151.97	1111.03	-59.569
26.4274	1131	1151.73	1110.69	-110.329
26.4357	1174	1151.49	1110.35	-67.0944
26.4441	1175	1151.26	1110.01	-65.8642
26.4524	1196	1151.04	1109.67	-44.6386
26.4608	1169	1150.82	1109.32	-71.418
26.4691	1140	1150.6	1108.98	-100.202
26.4775	1182	1150.39	1108.64	-57.9907
26.4858	1206	1150.18	1108.3	-33.7847
26.4942	1227	1149.98	1107.96	-12.5829
26.5026	1179	1149.79	1107.62	-60.3857
26.5109	1145	1149.59	1107.27	-94.1932
26.5193	1197	1149.41	1106.93	-42.0054
26.5276	1151	1149.22	1106.59	-87.8227
26.536	1278	1149.04	1106.25	39.3556
26.5443	1132	1148.87	1105.91	-106.471
26.5527	1243	1148.7	1105.57	4.69782
26.5611	1148	1148.54	1105.23	-90.1382
26.5694	1233	1148.38	1104.89	-4.9791
26.5778	1188	1148.22	1104.55	-49.8248
26.5861	1189	1148.08	1104.21	-48.6754
26.5945	1223	1147.93	1103.87	-14.531
26.6028	1246	1147.79	1103.53	8.60859
26.6112	1201	1147.66	1103.19	-36.2568
26.6195	1154	1147.53	1102.85	-83.1272
26.6279	1223	1147.4	1102.51	-14.0027
26.6363	1254	1147.28	1102.17	17.1167
26.6446	1144	1147.17	1101.83	-92.7689
26.653	1240	1147.06	1101.49	3.34014
26.6613	1178	1146.96	1101.15	-58.5559
26.6697	1247	1146.86	1100.81	10.5427
26.678	1174	1146.76	1100.47	-62.3639
26.6864	1178	1146.68	1100.13	-58.276
26.6947	1270	1146.59	1099.79	33.8064
[truncated: 6,379 more rows]

## Sheet: b
2θ	Observed	Calculated	Background	(Obs-Calc)
10.0002	1665	1666.57	1661.88	-62.9533
10.0085	1691	1667.53	1662.83	-37.9106
10.0169	1746	1668.46	1663.74	16.1599
10.0252	1751	1669.36	1664.63	20.2581
10.0336	1729	1670.24	1665.49	-2.61628
10.042	1710	1671.08	1666.32	-22.4635
10.0503	1684	1671.9	1667.13	-49.2838
10.0587	1662	1672.7	1667.91	-72.0774
10.067	1653	1673.46	1668.66	-81.8447
10.0754	1739	1674.21	1669.39	3.41432
10.0837	1708	1674.92	1670.09	-28.3007
10.0921	1639	1675.61	1670.77	-97.9901
10.1005	1728	1676.27	1671.42	-9.65399
10.1088	1704	1676.91	1672.04	-34.2926
10.1172	1662	1677.53	1672.64	-76.9063
10.1255	1677	1678.12	1673.21	-62.4952
10.1339	1644	1678.68	1673.76	-96.0595
10.1422	1737	1679.22	1674.29	-3.5996
10.1506	1651	1679.74	1674.79	-90.1156
10.1589	1689	1680.23	1675.27	-52.6078
10.1673	1714	1680.7	1675.72	-28.0763
10.1756	1679	1681.14	1676.15	-63.5215
10.184	1646	1681.56	1676.56	-96.9435
10.1924	1717	1681.96	1676.94	-26.3425
10.2007	1642	1682.34	1677.3	-101.719
10.2091	1637	1682.69	1677.64	-107.073
10.2174	1715	1683.02	1677.96	-29.4044
10.2258	1694	1683.33	1678.25	-50.714
10.2341	1702	1683.62	1678.52	-43.0018
10.2425	1656	1683.89	1678.78	-89.2679
10.2508	1706	1684.13	1679	-39.5127
10.2592	1671	1684.36	1679.21	-74.7363
10.2676	1677	1684.56	1679.4	-68.9389
10.2759	1675	1684.74	1679.56	-71.1208
10.2843	1595	1684.9	1679.71	-151.282
10.2926	1735	1685.04	1679.84	-11.4232
10.301	1617	1685.16	1679.94	-129.544
10.3093	1763	1685.27	1680.02	16.3548
10.3177	1712	1685.35	1680.09	-34.7266
10.3261	1647	1685.41	1680.14	-99.7884
10.3344	1670	1685.45	1680.16	-76.831
10.3428	1709	1685.47	1680.17	-37.8545
10.3511	1734	1685.48	1680.16	-12.8591
10.3595	1642	1685.47	1680.13	-104.845
10.3678	1698	1685.43	1680.08	-48.8126
10.3762	1635	1685.38	1680.01	-111.762
10.3845	1764	1685.31	1679.92	17.3071
10.3929	1657	1685.23	1679.82	-89.6062
10.4012	1637	1685.12	1679.7	-109.502
10.4096	1671	1685	1679.56	-75.3799
10.418	1614	1684.86	1679.4	-132.241
10.4263	1685	1684.7	1679.23	-61.0844
10.4347	1627	1684.53	1679.04	-118.911
10.443	1573	1684.34	1678.83	-172.721
10.4514	1643	1684.13	1678.6	-102.515
10.4597	1612	1683.91	1678.36	-133.292
10.4681	1661	1683.67	1678.11	-84.0532
10.4764	1584	1683.42	1677.83	-160.798
10.4848	1647	1683.15	1677.54	-97.5277
10.4932	1610	1682.86	1677.24	-134.241
10.5015	1720	1682.56	1676.92	-23.9398
10.5099	1639	1682.24	1676.58	-104.623
10.5182	1646	1681.91	1676.23	-97.2911
10.5266	1581	1681.56	1675.87	-161.944
10.5349	1666	1681.2	1675.49	-76.5828
10.5433	1713	1680.83	1675.09	-29.2069
10.5517	1601	1680.44	1674.68	-140.817
10.56	1662	1680.03	1674.26	-79.4121
10.5684	1672	1679.61	1673.82	-68.9937
10.5767	1631	1679.18	1673.37	-109.561
10.5851	1642	1678.74	1672.91	-98.1155
10.5934	1685	1678.28	1672.43	-54.6562
10.6018	1698	1677.8	1671.93	-41.1835
10.6101	1703	1677.32	1671.43	-35.6978
10.6185	1746	1676.82	1670.91	7.80094
10.6268	1631	1676.31	1670.38	-106.688
10.6352	1664	1675.78	1669.83	-73.1634
10.6436	1607	1675.25	1669.28	-129.627
10.6519	1635	1674.7	1668.71	-101.078
10.6603	1648	1674.14	1668.13	-87.5169
10.6686	1672	1673.56	1667.53	-62.9439
10.677	1575	1672.98	1666.93	-159.359
10.6853	1617	1672.38	1666.31	-116.763
10.6937	1650	1671.78	1665.68	-83.1552
10.702	1697	1671.16	1665.04	-35.5359
10.7104	1670	1670.53	1664.39	-61.9055
10.7188	1681	1669.88	1663.73	-50.264
10.7271	1681	1669.23	1663.05	-49.6116
10.7355	1642	1668.57	1662.37	-87.9486
10.7438	1658	1667.89	1661.67	-71.275
10.7522	1677	1667.21	1660.97	-51.5909
10.7605	1543	1666.52	1660.25	-184.897
10.7689	1622	1665.81	1659.52	-105.192
10.7773	1608	1665.1	1658.79	-118.478
10.7856	1653	1664.37	1658.04	-72.7537
10.794	1590	1663.64	1657.28	-135.021
10.8023	1607	1662.9	1656.52	-117.278
10.8107	1658	1662.15	1655.74	-65.5253
10.819	1694	1661.38	1654.96	-28.7634
10.8274	1628	1660.61	1654.16	-93.9923
10.8357	1630	1659.83	1653.36	-91.2124
10.8441	1699	1659.04	1652.55	-21.4236
10.8524	1691	1658.25	1651.73	-28.6261
10.8608	1684	1657.44	1650.9	-34.8201
10.8692	1690	1656.63	1650.06	-28.0058
10.8775	1711	1655.8	1649.21	-6.18313
10.8859	1694	1654.97	1648.36	-22.3524
10.8942	1648	1654.13	1647.49	-67.5137
10.9026	1682	1653.29	1646.62	-32.6671
10.9109	1628	1652.43	1645.74	-85.8128
10.9193	1658	1651.57	1644.86	-54.9516
10.9276	1676	1650.7	1643.96	-36.0825
10.936	1667	1649.83	1643.06	-44.2059
10.9444	1671	1648.94	1642.15	-39.3221
10.9527	1613	1648.05	1641.24	-96.4312
10.9611	1688	1647.15	1640.31	-20.5333
10.9694	1574	1646.25	1639.38	-133.629
10.9778	1683	1645.34	1638.44	-23.7174
10.9861	1659	1644.42	1637.5	-46.7995
10.9945	1646	1643.5	1636.55	-58.8752
11.0029	1659	1642.56	1635.59	-44.9446
11.0112	1747	1641.63	1634.63	43.9922
11.0196	1597	1640.68	1633.66	-105.065
11.0279	1571	1639.74	1632.68	-130.116
11.0363	1683	1638.78	1631.7	-17.1615
11.0446	1686	1637.82	1630.72	-13.2011
11.053	1637	1636.86	1629.72	-61.2353
11.0613	1695	1635.88	1628.72	-2.26387
11.0697	1677	1634.91	1627.72	-19.2871
11.078	1581	1633.93	1626.71	-114.305
11.0864	1694	1632.94	1625.69	-0.31791
11.0948	1615	1631.95	1624.67	-78.3257
11.1031	1635	1630.95	1623.65	-57.3287
11.1115	1622	1629.95	1622.62	-69.3268
11.1198	1689	1628.94	1621.58	-1.32214
11.1282	1656	1627.93	1620.54	-33.311
11.1365	1650	1626.92	1619.5	-38.2954
11.1449	1669	1625.9	1618.45	-18.2755
11.1533	1616	1624.87	1617.39	-70.2513
11.1616	1595	1623.84	1616.33	-90.2229
11.17	1604	1622.81	1615.27	-80.1906
11.1783	1617	1621.77	1614.21	-66.1543
11.1867	1697	1620.73	1613.14	14.8859
11.195	1657	1619.69	1612.06	-24.0703
11.2034	1673	1618.64	1610.98	-7.02281
11.2117	1676	1617.59	1609.9	-2.97181
11.2201	1632	1616.54	1608.81	-45.9174
11.2285	1650	1615.48	1607.73	-26.8596
11.2368	1729	1614.42	1606.63	53.2013
11.2452	1624	1613.36	1605.54	-50.7356
11.2535	1651	1612.29	1604.44	-22.6685
11.2619	1644	1611.22	1603.34	-28.5984
11.2702	1733	1610.15	1602.23	61.4744
11.2786	1756	1609.07	1601.12	85.5501
11.2869	1589	1607.99	1600.01	-80.3717
11.2953	1642	1606.91	1598.9	-26.2909
11.3037	1636	1605.83	1597.78	-31.2076
11.312	1645	1604.74	1596.66	-21.122
11.3204	1652	1603.65	1595.54	-13.0341
11.3287	1574	1602.56	1594.41	-89.944
11.3371	1682	1601.47	1593.29	19.1482
11.3454	1675	1600.38	1592.16	13.2423
11.3538	1629	1599.28	1591.03	-31.6616
11.3621	1655	1598.18	1589.89	-4.56363
11.3705	1631	1597.08	1588.76	-27.464
11.3789	1666	1595.98	1587.62	8.63737
11.3872	1636	1594.88	1586.48	-20.2597
11.3956	1650	1593.78	1585.34	-5.15534
11.4039	1598	1592.67	1584.2	-56.0495
11.4123	1670	1591.56	1583.06	17.0576
11.4206	1594	1590.45	1581.91	-57.8341
11.429	1656	1589.34	1580.76	5.27543
11.4374	1637	1588.23	1579.62	-12.614
11.4457	1657	1587.12	1578.47	8.49759
11.4541	1669	1586.01	1577.32	21.6101
11.4624	1684	1584.9	1576.16	37.7234
11.4708	1571	1583.78	1575.01	-74.1625
11.4791	1723	1582.67	1573.86	78.9523
11.4875	1554	1581.55	1572.7	-88.9323
11.4958	1668	1580.44	1571.55	26.1836
11.5042	1587	1579.32	1570.39	-53.7001
11.5125	1624	1578.2	1569.23	-15.5833
11.5209	1638	1577.09	1568.08	-0.46627
11.5293	1673	1575.97	1566.92	35.651
11.5376	1586	1574.85	1565.76	-50.2315
11.546	1642	1573.73	1564.6	6.88598
11.5543	1601	1572.62	1563.44	-32.9965
11.5627	1611	1571.5	1562.28	-21.879
11.571	1630	1570.38	1561.12	-1.76163
11.5794	1547	1569.26	1559.96	-83.6445
11.5877	1588	1568.15	1558.8	-41.5275
11.5961	1662	1567.03	1557.64	33.589
11.6045	1667	1565.91	1556.48	39.7052
11.6128	1608	1564.8	1555.32	-18.1791
11.6212	1571	1563.68	1554.17	-54.0639
11.6295	1621	1562.57	1553.01	-2.94929
11.6379	1641	1561.46	1551.85	18.1646
11.6462	1581	1560.34	1550.69	-40.7222
11.6546	1637	1559.23	1549.53	16.3903
11.663	1569	1558.12	1548.37	-50.4982
11.6713	1581	1557.01	1547.22	-37.3875
11.6797	1630	1555.9	1546.06	12.7221
11.688	1609	1554.79	1544.9	-7.16925
11.6964	1601	1553.68	1543.75	-14.0617
11.7047	1581	1552.58	1542.59	-32.9554
11.7131	1569	1551.47	1541.44	-43.8502
11.7214	1588	1550.37	1540.29	-23.7463
11.7298	1622	1549.26	1539.14	11.3562
11.7381	1510	1548.16	1537.99	-99.5426
11.7465	1481	1547.06	1536.84	-127.443
11.7549	1540	1545.96	1535.69	-67.3448
11.7632	1543	1544.87	1534.54	-63.2482
11.7716	1638	1543.77	1533.39	32.8468
11.7799	1573	1542.68	1532.25	-31.0599
11.7883	1560	1541.59	1531.11	-42.9683
11.7966	1556	1540.5	1529.96	-45.8785
11.805	1613	1539.43	1528.82	12.1856
11.8133	1551	1538.35	1527.68	-48.7283
11.8217	1586	1537.26	1526.55	-12.6442
11.8301	1565	1536.18	1525.41	-32.562
11.8384	1538	1535.1	1524.28	-58.482
11.8468	1537	1534.02	1523.14	-58.404
11.8551	1503	1532.95	1522.01	-91.3282
11.8635	1509	1531.87	1520.88	-84.2545
11.8718	1614	1530.82	1519.75	21.7998
11.8802	1511	1529.75	1518.63	-80.1311
11.8886	1617	1528.68	1517.5	26.9356
11.8969	1512	1527.62	1516.38	-77
11.9053	1477	1526.56	1515.26	-110.938
11.9136	1499	1525.5	1514.14	-87.8787
11.922	1536	1524.44	1513.03	-49.8218
11.9303	1422	1523.44	1511.91	-162.819
11.9387	1520	1522.39	1510.8	-63.7677
11.947	1551	1521.34	1509.69	-31.7188
11.9554	1563	1520.29	1508.58	-18.6725
11.9637	1579	1519.25	1507.48	-1.629
11.9721	1517	1518.21	1506.37	-62.5883
11.9805	1547	1517.17	1505.27	-31.5505
11.9888	1547	1516.14	1504.17	-30.5155
11.9972	1575	1515.1	1503.08	-1.48349
12.0055	1529	1514.08	1501.98	-46.463
12.0139	1486	1513.06	1500.89	-88.437
12.0222	1409	1512.03	1499.8	-164.414
12.0306	1389	1511.01	1498.72	-183.394
12.0389	1541	1510	1497.63	-30.3774
12.0473	1534	1508.98	1496.55	-36.3639
12.0557	1565	1507.97	1495.47	-4.35357
12.064	1453	1506.99	1494.4	-115.366
12.0724	1442	1505.99	1493.32	-125.368
12.0807	1545	1504.99	1492.25	-21.3679
12.0891	1507	1503.99	1491.18	-58.3708
12.0974	1439	1503	1490.12	-125.377
12.1058	1424	1502.01	1489.06	-139.387
12.1142	1425	1501.02	1488	-137.4
12.1225	1478	1500.04	1486.94	-83.4173
12.1309	1450	1499.06	1485.89	-110.438
12.1392	1502	1498.08	1484.83	-57.4617
12.1476	1424	1497.11	1483.79	-134.489
12.1559	1465	1496.14	1482.74	-92.5207
12.1643	1491	1495.18	1481.7	-65.5557
12.1726	1503	1494.21	1480.66	-52.5945
12.181	1468	1493.26	1479.62	-86.6371
12.1893	1401	1492.3	1478.59	-152.683
12.1977	1467	1491.35	1477.56	-85.7336
12.2061	1396	1490.41	1476.53	-155.79
12.2144	1458	1489.47	1475.51	-92.8485
12.2228	1479	1488.53	1474.49	-70.9104
12.2311	1429	1487.6	1473.47	-119.976
12.2395	1478	1486.67	1472.46	-70.0463
12.2478	1434	1485.74	1471.45	-113.12
12.2562	1397	1484.82	1470.44	-149.198
12.2645	1379	1483.9	1469.43	-166.281
12.2729	1422	1482.99	1468.43	-122.367
12.2813	1517	1482.08	1467.43	-26.4573
12.2896	1522	1481.17	1466.44	-20.552
12.298	1397	1480.27	1465.45	-144.651
12.3063	1431	1479.37	1464.46	-109.754
12.3147	1391	1478.48	1463.48	-148.862
12.323	1428	1477.59	1462.49	-110.973
12.3314	1411	1476.71	1461.52	-127.09
12.3398	1442	1475.83	1460.54	-95.2101
12.3481	1421	1474.96	1459.57	-115.335
12.3565	1382	1474.08	1458.6	-153.465
12.3648	1465	1473.22	1457.64	-69.5985
12.3732	1412	1472.36	1456.68	-121.737
12.3815	1449	1471.5	1455.72	-83.8798
12.3899	1479	1470.65	1454.77	-53.0273
12.3982	1402	1469.8	1453.82	-129.179
12.4066	1420	1468.96	1452.87	-110.336
12.415	1375	1468.12	1451.93	-154.498
12.4233	1406	1467.28	1450.99	-122.664
12.4317	1382	1466.45	1450.05	-145.834
12.44	1422	1465.63	1449.12	-105.01
12.4484	1460	1464.81	1448.19	-66.1903
12.4567	1459	1464	1447.27	-66.3754
12.4651	1443	1463.19	1446.35	-81.5653
12.4734	1474	1462.38	1445.43	-49.7601
12.4818	1462	1461.58	1444.52	-60.9598
12.4902	1427	1460.78	1443.6	-95.1643
12.4985	1455	1459.99	1442.7	-66.3739
12.5069	1441	1459.21	1441.8	-79.5884
12.5152	1418	1458.43	1440.9	-101.808
12.5236	1480	1457.65	1440	-39.0324
12.5319	1447	1456.88	1439.11	-71.262
12.5403	1399	1456.12	1438.22	-118.497
12.5487	1455	1455.36	1437.34	-61.7364
12.557	1438	1454.6	1436.46	-77.9814
12.5654	1441	1453.85	1435.58	-74.2314
12.5737	1411	1453.11	1434.71	-103.487
12.5821	1425	1452.37	1433.84	-88.7473
12.5904	1441	1451.63	1432.97	-72.0131
12.5988	1402	1450.9	1432.11	-110.284
12.6071	1411	1450.18	1431.25	-100.561
12.6155	1411	1449.46	1430.4	-99.8423
12.6238	1363	1448.75	1429.55	-147.129
12.6322	1410	1448.04	1428.7	-99.4246
12.6406	1399	1447.34	1427.86	-109.723
12.6489	1394	1446.65	1427.02	-114.026
12.6573	1369	1445.96	1426.18	-138.335
12.6656	1379	1445.27	1425.35	-127.649
12.674	1384	1444.59	1424.52	-121.97
12.6823	1366	1443.92	1423.7	-139.295
12.6907	1367	1443.25	1422.88	-137.626
12.699	1399	1442.58	1422.06	-104.963
12.7074	1364	1441.93	1421.25	-139.306
12.7158	1426	1441.27	1420.44	-76.6546
12.7241	1358	1440.63	1419.64	-144.009
12.7325	1407	1439.99	1418.84	-94.3686
12.7408	1450	1439.35	1418.04	-50.7343
12.7492	1410	1438.73	1417.25	-90.1059
12.7575	1479	1438.1	1416.46	-20.4834
12.7659	1416	1437.49	1415.67	-82.8681
12.7743	1347	1436.88	1414.89	-151.257
12.7826	1394	1436.27	1414.11	-103.653
12.791	1340	1435.67	1413.34	-157.054
12.7993	1386	1435.08	1412.57	-110.462
12.8077	1428	1434.5	1411.8	-67.8754
12.816	1385	1433.92	1411.04	-110.295
12.8244	1428	1433.34	1410.28	-66.7211
12.8327	1362	1432.77	1409.52	-132.153
12.8411	1378	1432.21	1408.77	-115.592
12.8494	1399	1431.66	1408.02	-94.0367
12.8578	1419	1431.11	1407.28	-73.4878
12.8662	1426	1430.57	1406.54	-65.9454
12.8745	1430	1430.03	1405.8	-61.4094
12.8829	1364	1429.5	1405.07	-126.88
12.8912	1384	1428.98	1404.34	-106.357
12.8996	1365	1428.46	1403.62	-124.84
12.9079	1377	1427.95	1402.9	-112.331
12.9163	1437	1427.45	1402.18	-51.8276
12.9246	1411	1426.95	1401.47	-77.3312
12.933	1375	1426.46	1400.76	-112.842
12.9414	1427	1425.98	1400.05	-60.3588
12.9497	1471	1425.5	1399.35	-15.8829
12.9581	1405	1425.03	1398.65	-81.414
12.9664	1380	1424.57	1397.96	-105.952
12.9748	1391	1424.12	1397.27	-94.4971
12.9831	1404	1423.67	1396.58	-81.0493
12.9915	1390	1423.23	1395.9	-94.6086
12.9999	1409	1422.8	1395.22	-75.1752
13.0082	1465	1422.37	1394.54	-18.749
13.0166	1405	1421.95	1393.87	-78.3302
13.0249	1389	1421.54	1393.2	-93.9188
13.0333	1421	1421.13	1392.54	-61.5148
13.0416	1406	1420.74	1391.88	-76.1184
13.05	1486	1420.35	1391.22	4.27038
13.0583	1394	1419.97	1390.57	-87.3485
13.0667	1402	1419.6	1389.92	-78.9751
13.075	1384	1419.23	1389.27	-96.6096
13.0834	1441	1418.87	1388.63	-39.252
13.0918	1335	1418.52	1387.99	-144.902
13.1001	1489	1418.18	1387.36	9.4393
13.1085	1376	1417.85	1386.73	-103.227
13.1168	1386	1417.52	1386.1	-92.902
13.1252	1351	1417.21	1385.47	-127.585
13.1335	1394	1416.9	1384.85	-84.2766
13.1419	1365	1416.6	1384.24	-112.977
13.1502	1387	1416.31	1383.62	-90.6852
13.1586	1327	1416.02	1383.01	-150.402
13.167	1377	1415.75	1382.41	-100.129
13.1753	1350	1415.48	1381.8	-126.863
13.1837	1443	1415.23	1381.2	-33.6074
13.192	1327	1414.98	1380.61	-149.36
13.2004	1400	1414.74	1380.02	-76.1226
13.2087	1491	1414.51	1379.43	15.1058
13.2171	1361	1414.3	1378.84	-114.675
13.2255	1369	1414.09	1378.26	-106.466
13.2338	1392	1413.89	1377.68	-83.266
13.2422	1420	1413.7	1377.11	-55.076
13.2505	1421	1413.52	1376.54	-53.896
13.2589	1380	1413.35	1375.97	-94.7261
13.2672	1380	1413.19	1375.41	-94.5664
13.2756	1385	1413.04	1374.85	-89.417
13.2839	1390	1412.9	1374.29	-84.2782
13.2923	1369	1412.77	1373.74	-105.15
13.3006	1401	1412.65	1373.19	-73.0326
13.309	1433	1412.55	1372.64	-40.9263
13.3174	1360	1412.45	1372.09	-113.831
13.3257	1431	1412.37	1371.55	-42.7471
13.3341	1339	1412.29	1371.02	-134.675
13.3424	1431	1412.23	1370.48	-42.6139
13.3508	1434	1412.18	1369.95	-39.565
13.3591	1364	1412.15	1369.43	-109.528
13.3675	1341	1412.12	1368.9	-132.504
13.3758	1485	1412.11	1368.38	11.5086
13.3842	1425	1412.11	1367.86	-48.4919
13.3926	1400	1412.13	1367.35	-73.5054
13.4009	1435	1412.15	1366.84	-38.5319
13.4093	1433	1412.19	1366.33	-40.5718
13.4176	1393	1412.25	1365.83	-80.6253
13.426	1384	1412.31	1365.33	-89.6927
13.4343	1369	1412.39	1364.83	-104.774
13.4427	1368	1412.49	1364.33	-105.87
13.4511	1436	1412.6	1363.84	-37.9805
13.4594	1382	1412.73	1363.35	-92.1059
13.4678	1353	1412.87	1362.87	-121.246
13.4761	1373	1413.02	1362.39	-101.403
13.4845	1412	1413.19	1361.91	-62.5746
13.4928	1358	1413.38	1361.43	-116.763
13.5012	1395	1413.59	1360.96	-79.9673
13.5095	1344	1413.81	1360.49	-131.189
13.5179	1452	1414.05	1360.02	-23.4274
13.5263	1433	1414.3	1359.56	-42.6836
13.5346	1421	1414.58	1359.1	-54.9578
13.543	1535	1414.87	1358.64	58.7497
13.5513	1433	1415.18	1358.18	-43.5617
13.5597	1354	1415.51	1357.73	-122.892
13.568	1463	1415.86	1357.28	-14.2423
13.5764	1521	1416.23	1356.84	43.3875
13.5847	1433	1416.62	1356.4	-45.0033
13.5931	1377	1417.04	1355.95	-101.422
13.6015	1466	1417.48	1355.52	-12.8553
13.6098	1440	1417.93	1355.08	-39.3108
13.6182	1420	1418.41	1354.65	-59.7889
13.6265	1425	1418.91	1354.22	-55.2903
13.6349	1414	1419.44	1353.8	-66.8153
13.6432	1409	1419.98	1353.37	-72.3648
13.6516	1463	1420.56	1352.95	-18.9393
13.66	1402	1421.16	1352.54	-80.5396
13.6683	1457	1421.79	1352.12	-26.1662
13.6767	1436	1422.44	1351.71	-47.8199
13.685	1479	1423.12	1351.3	-5.5014
13.6934	1503	1423.83	1350.89	17.7885
13.7017	1522	1424.57	1350.49	36.0491
13.7101	1542	1425.34	1350.09	55.2792
13.7184	1420	1426.15	1349.69	-67.5252
13.7268	1492	1426.98	1349.29	3.63877
13.7352	1472	1427.85	1348.9	-17.2268
13.7435	1485	1428.75	1348.51	-5.12612
13.7519	1492	1429.68	1348.12	0.93967
13.7602	1442	1430.65	1347.74	-50.0302
13.7686	1506	1431.66	1347.35	12.9628
13.7769	1470	1432.7	1346.97	-24.0824
13.7853	1539	1433.79	1346.59	43.8333
13.7936	1456	1434.91	1346.22	-40.2916
13.802	1386	1436.08	1345.85	-111.458
13.8103	1508	1437.29	1345.48	9.33208
13.8187	1473	1438.54	1345.11	-26.9221
13.8271	1540	1439.84	1344.74	38.7778
13.8354	1541	1441.19	1344.38	38.4304
13.8438	1547	1442.59	1344.02	43.0339
13.8521	1582	1444.03	1343.66	76.585
13.8605	1569	1445.53	1343.3	62.0857
13.8688	1516	1447.09	1342.95	7.53244
13.8772	1552	1448.7	1342.6	41.9232
13.8856	1525	1450.36	1342.25	13.2565
13.8939	1565	1452.09	1341.9	51.5295
13.9023	1532	1453.88	1341.56	16.7411
13.9106	1507	1455.73	1341.22	-10.1116
13.919	1618	1457.65	1340.88	98.9694
13.9273	1492	1459.64	1340.54	-29.0184
13.9357	1505	1461.7	1340.2	-18.0772
13.944	1555	1463.83	1339.87	29.7903
13.9524	1560	1466.04	1339.54	32.5814
13.9608	1575	1468.33	1339.21	45.2933
13.9691	1526	1470.7	1338.88	-6.07684
13.9775	1624	1473.15	1338.56	89.468
13.9858	1556	1475.7	1338.24	18.9245
13.9942	1662	1478.33	1337.92	122.29
14.0025	1543	1481.06	1337.6	0.55957
14.0109	1653	1483.89	1337.28	107.731
14.0192	1626	1486.82	1336.97	77.8005
14.0276	1639	1489.86	1336.66	87.7642
14.0359	1580	1493	1336.35	25.6174
14.0443	1642	1496.26	1336.04	84.3563
14.0527	1638	1499.64	1335.73	76.9766
14.061	1565	1503.15	1335.43	0.47374
14.0694	1624	1506.78	1335.12	55.843
14.0777	1706	1510.54	1334.82	134.08
14.0861	1584	1514.44	1334.53	8.17854
14.0944	1636	1518.49	1334.23	56.1344
14.1028	1676	1522.68	1333.93	91.9418
14.1112	1650	1527.02	1333.64	61.5952
14.1195	1656	1531.53	1333.35	63.0888
14.1279	1688	1536.2	1333.06	90.4164
14.1362	1648	1541.05	1332.77	45.572
14.1446	1638	1546.07	1332.49	30.5491
14.1529	1626	1551.28	1332.2	13.3421
14.1613	1631	1556.68	1331.92	12.9424
14.1696	1682	1562.28	1331.64	58.344
14.178	1691	1568.08	1331.36	61.5399
14.1863	1703	1574.1	1331.08	67.5228
14.1947	1640	1580.33	1330.81	-1.71475
14.2031	1789	1586.8	1330.53	140.82
14.2114	1714	1593.5	1330.26	59.1192
14.2198	1726	1600.44	1329.99	64.1752
14.2281	1689	1607.64	1329.72	19.9811
14.2365	1824	1615.09	1329.45	147.529
14.2448	1780	1622.81	1329.19	95.811
14.2532	1738	1630.8	1328.92	45.8203
14.2615	1743	1639.07	1328.66	42.5497
14.2699	1772	1647.63	1328.4	62.9923
14.2783	1803	1656.48	1328.14	85.1431
14.2866	1774	1665.63	1327.88	46.9936
14.295	1804	1675.08	1327.62	67.5398
14.3033	1704	1684.84	1327.37	-42.2228
14.3117	1738	1694.92	1327.11	-18.2978
14.32	1782	1705.31	1326.86	15.3124
14.3284	1807	1716.01	1326.61	29.6065
14.3368	1739	1727.04	1326.36	-49.4151
14.3451	1787	1738.37	1326.11	-12.7508
14.3535	1803	1750.02	1325.86	-8.39633
14.3618	1782	1761.97	1325.62	-41.3458
14.3702	1829	1774.21	1325.37	-6.59026
14.3785	1761	1786.74	1325.13	-87.1183
14.3869	1846	1799.54	1324.89	-14.9155
14.3952	1796	1812.58	1324.65	-77.9638
14.4036	1832	1825.86	1324.41	-55.2415
14.4119	1720	1839.34	1324.17	-180.721
14.4203	1762	1853	1323.93	-152.376
14.4287	1783	1866.79	1323.7	-145.169
14.437	1753	1880.68	1323.46	-189.062
14.4454	1871	1894.63	1323.23	-85.0085
14.4537	1815	1908.58	1322.99	-154.96
14.4621	1829	1922.48	1322.76	-154.861
14.4704	1800	1936.27	1322.53	-197.651
14.4788	1882	1949.89	1322.3	-129.266
14.4871	1836	1963.25	1322.07	-188.635
14.4955	1811	1976.3	1321.85	-226.684
14.5039	1870	1988.96	1321.62	-180.337
14.5122	1796	2001.13	1321.4	-266.511
14.5206	1807	2012.75	1321.17	-267.126
14.5289	1854	2023.72	1320.95	-231.098
14.5373	1778	2033.96	1320.73	-317.344
14.5456	1928	2043.4	1320.5	-176.781
14.554	1864	2051.96	1320.28	-249.335
14.5624	1855	2059.55	1320.06	-265.931
14.5707	1950	2066.12	1319.85	-177.501
14.5791	1863	2071.6	1319.63	-269.984
14.5874	1914	2075.95	1319.41	-223.33
14.5958	1844	2079.12	1319.2	-296.498
14.6041	1914	2081.08	1318.98	-228.456
14.6125	1886	2081.8	1318.77	-257.185
14.6208	1828	2081.3	1318.55	-314.677
14.6292	1849	2079.56	1318.34	-291.939
14.6375	1816	2076.61	1318.13	-321.986
14.6459	1927	2072.47	1317.92	-206.848
14.6543	1852	2067.18	1317.71	-276.563
14.6626	1856	2060.8	1317.5	-266.182
14.671	1783	2053.38	1317.29	-331.764
14.6793	1845	2044.99	1317.08	-261.372
14.6877	1877	2035.7	1316.87	-220.08
14.696	1798	2025.59	1316.66	-288.965
14.7044	1823	2014.73	1316.46	-253.108
14.7128	1771	2003.21	1316.25	-293.59
14.7211	1862	1991.12	1316.05	-190.496
14.7295	1828	1978.53	1315.84	-211.907
14.7378	1775	1965.52	1315.64	-251.904
14.7462	1847	1952.19	1315.43	-166.565
14.7545	1807	1938.59	1315.23	-192.965
14.7629	1848	1924.8	1315.03	-138.176
14.7713	1857	1910.88	1314.83	-115.262
14.7796	1805	1896.91	1314.62	-153.286
14.788	1796	1882.92	1314.42	-148.304
14.7963	1778	1868.99	1314.22	-152.366
14.8047	1796	1855.14	1314.02	-120.522
14.813	1693	1841.43	1313.82	-209.807
14.8214	1705	1827.88	1313.62	-184.259
14.8297	1784	1814.53	1313.42	-91.9115
14.8381	1742	1801.41	1313.23	-120.79
14.8465	1784	1788.54	1313.03	-65.9173
14.8548	1730	1775.93	1312.83	-107.313
14.8632	1751	1763.61	1312.63	-73.9924
14.8715	1733	1751.59	1312.44	-79.9681
14.8799	1783	1739.87	1312.24	-18.2497
14.8882	1738	1728.46	1312.04	-51.844
14.8966	1738	1717.38	1311.85	-40.7559
14.9049	1684	1706.61	1311.65	-83.9881
14.9133	1652	1696.16	1311.46	-105.541
14.9216	1724	1686.04	1311.26	-23.4156
14.93	1774	1676.23	1311.07	36.3916
14.9384	1659	1666.74	1310.87	-69.1182
14.9467	1760	1657.56	1310.68	41.0616
14.9551	1784	1648.69	1310.48	73.9345
14.9634	1829	1640.11	1310.29	127.506
14.9718	1769	1631.84	1310.09	75.7817
14.9801	1842	1623.85	1309.9	156.768
14.9885	1713	1616.15	1309.71	35.4723
14.9969	1670	1608.72	1309.51	-0.09937
15.0052	1743	1601.56	1309.32	80.0604
15.0136	1729	1594.66	1309.13	72.9587
15.0219	1656	1588.02	1308.93	6.60299
15.0303	1679	1581.62	1308.74	36.0001
15.0386	1618	1575.46	1308.55	-18.843
15.047	1709	1569.54	1308.35	78.0813
15.0553	1684	1563.84	1308.16	58.7797
15.0637	1667	1558.36	1307.97	47.2581
15.0721	1656	1553.1	1307.77	41.525
15.0804	1622	1548.03	1307.58	12.5858
15.0888	1643	1543.17	1307.39	38.4468
15.0971	1666	1538.51	1307.2	66.1142
15.1055	1720	1534.03	1307	124.594
15.1138	1644	1529.73	1306.81	52.8911
15.1222	1656	1525.61	1306.62	69.0118
15.1305	1612	1521.66	1306.42	28.961
15.1389	1650	1517.88	1306.23	70.7438
15.1472	1647	1514.26	1306.04	71.3649
15.1556	1682	1510.79	1305.84	109.829
15.164	1667	1507.48	1305.65	98.1401
15.1723	1651	1504.32	1305.46	85.3027
15.1807	1672	1501.3	1305.26	109.32
15.189	1588	1498.42	1305.07	28.1972
15.1974	1603	1495.68	1304.87	45.9363
15.2057	1669	1493.08	1304.68	114.542
15.2141	1676	1490.6	1304.48	124.016
15.2225	1575	1488.26	1304.29	25.362
15.2308	1597	1486.04	1304.09	49.5827
15.2392	1595	1483.94	1303.9	49.6804
15.2475	1623	1481.96	1303.7	79.6576
15.2559	1694	1480.1	1303.51	152.516
15.2642	1615	1478.36	1303.31	75.2584
15.2726	1588	1476.73	1303.11	49.8859
15.2809	1647	1475.22	1302.92	110.4
15.2893	1590	1473.82	1302.72	54.8032
15.2977	1545	1472.52	1302.52	11.0956
15.306	1583	1471.34	1302.32	50.2787
15.3144	1578	1470.27	1302.13	46.3536
15.3227	1639	1469.3	1301.93	108.321
15.3311	1599	1468.44	1301.73	69.181
15.3394	1639	1467.68	1301.53	109.935
15.3478	1539	1467.04	1301.33	10.583
15.3561	1608	1466.5	1301.13	80.125
15.3645	1556	1466.06	1300.93	28.5611
15.3728	1547	1465.73	1300.73	19.8912
15.3812	1534	1465.5	1300.53	7.11514
15.3896	1578	1465.39	1300.33	51.2325
15.3979	1583	1465.38	1300.13	56.2427
15.4063	1539	1465.47	1299.92	12.1451
15.4146	1549	1465.68	1299.72	21.9393
15.423	1554	1466	1299.52	26.6239
15.4313	1520	1466.42	1299.31	-7.80174
15.4397	1536	1466.96	1299.11	7.66124
15.4481	1579	1467.61	1298.9	50.0117
15.4564	1556	1468.37	1298.7	26.2484
15.4648	1535	1469.25	1298.49	4.37013
15.4731	1598	1470.24	1298.29	66.3756
15.4815	1554	1471.36	1298.08	21.2634
15.4898	1563	1472.59	1297.87	29.0322
15.4982	1571	1473.94	1297.66	35.6806
15.5065	1555	1475.41	1297.46	18.2073
15.5149	1587	1477.01	1297.25	48.6111
15.5233	1525	1478.73	1297.04	-15.1092
15.5316	1557	1480.57	1296.83	15.0455
15.54	1496	1482.55	1296.62	-47.9258
15.5483	1489	1484.64	1296.41	-57.0233
15.5567	1500	1486.87	1296.19	-48.2479
15.565	1487	1489.22	1295.98	-63.5995
15.5734	1494	1491.7	1295.77	-59.0775
15.5817	1472	1494.3	1295.55	-83.6813
15.5901	1582	1497.03	1295.34	23.591
15.5984	1493	1499.88	1295.12	-68.2592
15.6068	1501	1502.85	1294.91	-63.2289
15.6152	1505	1505.93	1294.69	-62.3147
15.6235	1473	1509.13	1294.47	-97.5121
15.6319	1541	1512.44	1294.26	-32.8159
15.6402	1478	1515.84	1294.04	-99.2195
15.6486	1524	1519.34	1293.82	-56.7154
15.6569	1500	1522.91	1293.6	-84.2945
15.6653	1559	1526.57	1293.38	-28.9465
15.6737	1551	1530.28	1293.15	-40.6593
15.682	1522	1534.04	1292.93	-73.4204
15.6904	1486	1537.83	1292.71	-113.214
15.6987	1411	1541.64	1292.49	-192.025
15.7071	1518	1545.45	1292.26	-88.8335
15.7154	1479	1549.24	1292.04	-131.621
15.7238	1445	1552.98	1291.81	-169.365
15.7321	1541	1556.66	1291.58	-77.0432
15.7405	1423	1560.25	1291.35	-198.632
15.7488	1505	1563.73	1291.13	-120.106
15.7572	1437	1567.06	1290.9	-191.439
15.7656	1378	1570.22	1290.67	-253.605
15.7739	1495	1573.2	1290.44	-139.576
15.7823	1482	1575.95	1290.2	-155.327
15.7906	1462	1578.45	1289.97	-177.831
15.799	1439	1580.68	1289.74	-203.063
15.8073	1520	1582.62	1289.5	-124
15.8157	1466	1584.24	1289.27	-179.621
15.8241	1465	1585.53	1289.03	-181.906
15.8324	1440	1586.46	1288.8	-207.838
15.8408	1441	1587.03	1288.56	-207.405
15.8491	1361	1587.22	1288.32	-287.597
15.8575	1472	1587.03	1288.08	-176.408
15.8658	1493	1586.46	1287.84	-154.836
15.8742	1442	1585.5	1287.6	-204.881
15.8825	1552	1584.17	1287.36	-93.5507
15.8909	1384	1582.47	1287.11	-259.853
15.8993	1383	1580.42	1286.87	-258.8
15.9076	1479	1578.03	1286.63	-160.409
15.916	1450	1575.32	1286.38	-186.698
15.9243	1514	1572.31	1286.13	-119.687
15.9327	1447	1569.02	1285.89	-183.401
15.941	1450	1565.48	1285.64	-176.864
15.9494	1420	1561.72	1285.39	-203.101
15.9578	1405	1557.76	1285.14	-214.14
15.9661	1425	1553.63	1284.89	-190.007
15.9745	1438	1549.35	1284.63	-172.728
15.9828	1459	1544.95	1284.38	-147.33
15.9912	1454	1540.46	1284.13	-147.839
15.9995	1411	1535.9	1283.87	-186.278
16.0079	1476	1531.29	1283.61	-116.671
16.0162	1430	1526.66	1283.36	-158.04
16.0246	1477	1522.02	1283.1	-106.404
16.0329	1428	1517.4	1282.84	-150.783
16.0413	1420	1512.81	1282.58	-154.194
16.0497	1371	1508.27	1282.32	-198.652
16.058	1360	1503.79	1282.06	-205.171
16.0664	1361	1499.38	1281.79	-199.764
16.0747	1381	1495.06	1281.53	-175.441
16.0831	1411	1490.83	1281.26	-141.211
16.0914	1472	1486.7	1281	-76.0839
16.0998	1398	1482.69	1280.73	-146.066
16.1081	1442	1478.78	1280.46	-98.1627
16.1165	1447	1475	1280.19	-89.3793
16.1249	1372	1471.34	1279.92	-160.72
16.1332	1393	1467.81	1279.65	-136.188
16.1416	1406	1464.4	1279.38	-119.785
16.1499	1382	1461.13	1279.11	-140.513
16.1583	1433	1457.99	1278.83	-86.3748
16.1666	1479	1454.99	1278.56	-37.3696
16.175	1399	1452.12	1278.28	-114.498
16.1834	1407	1449.38	1278	-103.761
16.1917	1410	1446.78	1277.72	-98.1567
16.2001	1443	1444.31	1277.44	-62.686
16.2084	1466	1441.97	1277.16	-37.3473
16.2168	1376	1439.76	1276.88	-125.14
16.2251	1322	1437.68	1276.6	-177.062
16.2335	1381	1435.73	1276.31	-116.114
16.2418	1396	1433.91	1276.03	-99.2933
16.2502	1435	1432.22	1275.74	-58.5986
16.2585	1407	1430.65	1275.46	-85.0284
16.2669	1395	1429.2	1275.17	-95.5811
16.2753	1405	1427.88	1274.88	-84.2551
16.2836	1425	1426.67	1274.59	-63.0485
16.292	1412	1425.58	1274.3	-74.9595
16.3003	1386	1424.61	1274	-99.986
16.3087	1409	1423.75	1273.71	-76.1259
16.317	1373	1423	1273.41	-111.377
16.3254	1423	1422.36	1273.12	-60.7366
16.3337	1423	1421.82	1272.82	-60.2023
16.3421	1385	1421.39	1272.52	-97.771
16.3505	1384	1421.06	1272.22	-98.4397
16.3588	1414	1420.82	1271.92	-68.2048
16.3672	1412	1420.68	1271.62	-70.0627
16.3755	1406	1420.63	1271.32	-76.0088
16.3839	1449	1420.66	1271.01	-33.0387
16.3922	1429	1420.77	1270.71	-53.1473
16.4006	1415	1420.95	1270.4	-67.3288
16.409	1362	1421.2	1270.1	-120.577
16.4173	1439	1421.51	1269.79	-43.8854
16.4257	1397	1421.87	1269.48	-86.2463
16.434	1474	1422.27	1269.17	-9.65153
16.4424	1330	1422.71	1268.86	-154.092
16.4507	1387	1423.18	1268.54	-97.5596
16.4591	1411	1423.66	1268.23	-74.043
16.4674	1405	1424.15	1267.92	-80.532
16.4758	1392	1424.64	1267.6	-94.0152
16.4841	1452	1425.1	1267.28	-34.4808
16.4925	1401	1425.54	1266.96	-85.9167
16.5009	1395	1425.93	1266.64	-92.3104
16.5092	1379	1426.27	1266.32	-108.649
16.5176	1365	1426.54	1266	-122.92
16.5259	1411	1426.73	1265.68	-77.111
16.5343	1383	1426.83	1265.35	-105.209
16.5426	1438	1426.82	1265.03	-50.2037
16.551	1390	1426.7	1264.7	-98.0827
16.5593	1358	1426.46	1264.38	-129.837
16.5677	1414	1426.08	1264.05	-73.456
16.5761	1343	1425.55	1263.72	-143.933
16.5844	1362	1424.88	1263.39	-124.263
16.5928	1402	1424.06	1263.05	-83.4386
16.6011	1422	1423.08	1262.72	-62.4584
16.6095	1433	1421.94	1262.39	-50.3204
16.6178	1347	1420.64	1262.05	-135.025
16.6262	1321	1419.19	1261.72	-159.574
16.6346	1435	1417.59	1261.38	-43.971
16.6429	1341	1415.84	1261.04	-136.221
16.6513	1395	1413.95	1260.7	-80.3306
16.6596	1405	1411.93	1260.36	-68.3075
16.668	1348	1409.78	1260.02	-123.16
16.6763	1421	1407.52	1259.67	-47.8987
16.6847	1389	1405.15	1259.33	-77.5332
16.693	1399	1402.69	1258.98	-65.0744
16.7014	1411	1400.15	1258.64	-50.5336
16.7097	1380	1397.54	1258.29	-78.922
16.7181	1415	1394.87	1257.94	-41.2506
16.7265	1373	1392.15	1257.59	-80.5304
16.7348	1394	1389.39	1257.24	-56.772
16.7432	1402	1386.61	1256.89	-45.9856
16.7515	1335	1383.8	1256.53	-110.181
16.7599	1347	1380.99	1256.18	-95.3668
16.7682	1404	1378.17	1255.82	-35.5517
16.7766	1338	1375.36	1255.46	-98.7432
16.7849	1391	1372.57	1255.11	-42.9485
16.7933	1402	1369.79	1254.75	-29.1737
16.8017	1332	1367.04	1254.39	-96.4244
16.81	1430	1364.33	1254.03	4.29451
16.8184	1398	1361.64	1253.66	-25.0213
16.8267	1394	1359	1253.3	-26.3755
16.8351	1344	1356.39	1252.94	-73.7711
16.8434	1365	1353.83	1252.57	-50.2109
16.8518	1358	1351.32	1252.2	-54.6966
16.8602	1361	1348.85	1251.83	-49.2299
16.8685	1436	1346.43	1251.47	28.1878
16.8769	1380	1344.06	1251.1	-25.4442
16.8852	1371	1341.75	1250.72	-32.1265
16.8936	1356	1339.48	1250.35	-44.8595
16.9019	1398	1337.26	1249.98	-0.64286
16.9103	1356	1335.1	1249.6	-40.4766
16.9186	1411	1332.98	1249.23	16.6397
16.927	1350	1330.91	1248.85	-42.2933
16.9353	1409	1328.9	1248.47	18.725
16.9437	1293	1326.92	1248.09	-95.3046
16.9521	1410	1325	1247.71	23.6189
16.9604	1315	1323.12	1247.33	-69.5036
16.9688	1297	1321.29	1246.95	-85.6711
16.9771	1386	1319.5	1246.57	5.11769
16.9855	1323	1317.76	1246.18	-56.1362
16.9938	1315	1316.05	1245.8	-62.4317
17.0022	1356	1314.39	1245.41	-19.7676
17.0106	1319	1312.76	1245.02	-55.1427
17.0189	1382	1311.18	1244.63	9.44412
17.0273	1389	1309.63	1244.24	17.994
17.0356	1363	1308.11	1243.85	-6.49182
17.044	1334	1306.63	1243.46	-34.0123
17.0523	1270	1305.19	1243.07	-96.5662
17.0607	1355	1303.77	1242.67	-10.1525
17.069	1346	1302.39	1242.28	-17.7702
17.0774	1352	1301.04	1241.88	-10.4181
17.0858	1321	1299.72	1241.49	-40.0954
17.0941	1357	1298.42	1241.09	-2.80096
17.1025	1309	1297.15	1240.69	-49.5338
17.1108	1303	1295.91	1240.29	-54.2931
17.1192	1272	1294.7	1239.89	-84.0778
17.1275	1362	1293.51	1239.48	7.11282
17.1359	1327	1292.34	1239.08	-26.7203
17.1442	1340	1291.2	1238.68	-12.5764
17.1526	1323	1290.07	1238.27	-28.4548
17.161	1353	1288.97	1237.86	2.64551
17.1693	1353	1287.89	1237.46	3.72508
17.1777	1315	1286.84	1237.05	-33.2153
17.186	1342	1285.8	1236.64	-5.17507
17.1944	1324	1284.77	1236.23	-22.1535
17.2027	1317	1283.77	1235.82	-28.1501
17.2111	1301	1282.78	1235.4	-43.164
17.2194	1308	1281.81	1234.99	-35.1948
17.2278	1385	1280.86	1234.57	42.758
17.2362	1284	1279.92	1234.16	-57.305
17.2445	1330	1279	1233.74	-10.3833
17.2529	1312	1278.1	1233.32	-27.4763
17.2612	1363	1277.2	1232.91	24.4163
17.2696	1361	1276.33	1232.49	23.295
17.2779	1306	1275.46	1232.07	-30.8399
17.2863	1320	1274.61	1231.64	-15.9877
17.2947	1326	1273.77	1231.22	-9.1483
17.303	1313	1272.94	1230.8	-21.3212
17.3114	1344	1272.13	1230.37	10.494
17.3197	1347	1271.32	1229.95	14.2976
17.3281	1271	1270.53	1229.52	-60.9101
17.3364	1397	1269.75	1229.1	65.8712
17.3448	1344	1268.98	1228.67	13.6418
17.3531	1361	1268.22	1228.24	31.4013
17.3615	1333	1267.47	1227.81	4.15129
17.3698	1337	1266.73	1227.38	8.89063
17.3782	1312	1266	1226.94	-15.3788
17.3866	1350	1265.28	1226.51	23.3424
17.3949	1268	1264.57	1226.08	-57.9457
17.4033	1309	1263.86	1225.64	-16.2427
17.4116	1312	1263.17	1225.21	-12.5485
17.42	1307	1262.48	1224.77	-16.8629
17.4283	1358	1261.81	1224.33	34.8143
17.4367	1257	1261.14	1223.9	-65.5167
17.445	1219	1260.48	1223.46	-102.856
17.4534	1276	1259.82	1223.02	-45.203
17.4618	1296	1259.18	1222.58	-24.558
17.4701	1277	1258.54	1222.13	-42.9206
17.4785	1271	1257.91	1221.69	-48.2908
17.4868	1281	1257.29	1221.25	-37.6684
17.4952	1275	1256.67	1220.8	-43.0534
17.5035	1260	1256.07	1220.36	-57.4461
17.5119	1232	1255.47	1219.91	-84.8455
17.5203	1317	1254.87	1219.46	0.74752
17.5286	1319	1254.29	1219.02	3.33397
17.537	1301	1253.71	1218.57	-14.0865
17.5453	1292	1253.13	1218.12	-22.5139
17.5537	1334	1252.57	1217.67	20.0518
17.562	1362	1252.01	1217.22	48.6108
17.5704	1297	1251.46	1216.76	-15.837
17.5787	1234	1250.91	1216.31	-78.2916
17.5871	1297	1250.37	1215.86	-14.7529
17.5954	1319	1249.84	1215.4	7.77914
17.6038	1293	1249.32	1214.95	-17.6955
17.6122	1309	1248.8	1214.49	-1.17695
17.6205	1261	1248.29	1214.03	-48.665
17.6289	1339	1247.78	1213.58	29.8402
17.6372	1281	1247.28	1213.12	-27.6614
17.6456	1292	1246.79	1212.66	-16.1697
17.6539	1236	1246.3	1212.2	-71.6848
17.6623	1284	1245.83	1211.74	-23.2068
17.6706	1303	1245.36	1211.28	-3.73568
17.679	1265	1244.89	1210.81	-41.2715
17.6874	1320	1244.43	1210.35	14.1857
17.6957	1282	1243.98	1209.89	-23.3642
17.7041	1240	1243.54	1209.42	-64.9213
17.7124	1239	1243.11	1208.96	-65.4857
17.7208	1185	1242.68	1208.49	-119.057
17.7291	1272	1242.26	1208.02	-31.6365
17.7375	1236	1241.84	1207.56	-67.2232
17.7459	1237	1241.44	1207.09	-65.8176
17.7542	1262	1241.04	1206.62	-40.4198
17.7626	1298	1240.65	1206.15	-4.03004
17.7709	1254	1240.27	1205.68	-47.6483
17.7793	1282	1239.89	1205.21	-19.2749
17.7876	1256	1239.53	1204.74	-44.9099
17.796	1281	1239.17	1204.26	-19.5535
17.8043	1247	1238.83	1203.79	-53.2059
17.8127	1269	1238.49	1203.32	-30.8674
17.821	1285	1238.16	1202.84	-14.538
17.8294	1292	1237.84	1202.37	-7.21809
17.8378	1224	1237.53	1201.89	-74.9078
17.8461	1263	1237.23	1201.42	-35.6075
17.8545	1298	1236.94	1200.94	-0.31738
17.8628	1223	1236.66	1200.46	-75.0377
17.8712	1248	1236.39	1199.98	-49.7688
17.8795	1291	1236.13	1199.5	-6.51098
17.8879	1276	1235.88	1199.02	-21.2645
17.8962	1230	1235.65	1198.54	-67.0297
17.9046	1254	1235.43	1198.06	-42.807
17.913	1202	1235.22	1197.58	-94.5968
17.9213	1256	1235.02	1197.1	-40.3993
17.9297	1247	1234.84	1196.61	-49.2151
17.938	1254	1234.66	1196.13	-42.0445
17.9464	1208	1234.51	1195.65	-87.888
17.9547	1261	1234.37	1195.16	-34.746
17.9631	1239	1234.24	1194.68	-56.619
17.9715	1318	1234.13	1194.19	22.4925
17.9798	1282	1234.03	1193.71	-13.4122
17.9882	1232	1233.95	1193.22	-63.3334
17.9965	1249	1233.89	1192.73	-46.2718
18.0049	1251	1233.85	1192.24	-44.228
18.0132	1197	1233.82	1191.75	-98.2026
18.0216	1236	1233.82	1191.27	-59.1962
18.0299	1241	1233.83	1190.78	-54.2095
18.0383	1338	1233.86	1190.29	42.7568
18.0466	1195	1233.92	1189.8	-100.298
18.055	1255	1233.99	1189.3	-40.3749
18.0634	1269	1234.09	1188.81	-26.4744
18.0717	1209	1234.22	1188.32	-86.5974
18.0801	1274	1234.36	1187.83	-21.7448
18.0884	1235	1234.54	1187.33	-60.9175
18.0968	1329	1234.74	1186.84	32.8838
18.1051	1209	1234.96	1186.35	-87.3434
18.1135	1252	1235.22	1185.85	-44.5974
18.1218	1197	1235.5	1185.36	-99.8804
18.1302	1209	1235.81	1184.86	-88.1935
18.1386	1164	1236.16	1184.37	-133.538
18.1469	1264	1236.53	1183.87	-33.9142
18.1553	1283	1236.94	1183.37	-15.3246
18.1636	1217	1237.39	1182.87	-81.7689
18.172	1187	1237.87	1182.38	-112.249
18.1803	1225	1238.39	1181.88	-74.7657
18.1887	1173	1238.94	1181.38	-127.321
18.1971	1260	1239.53	1180.88	-40.9147
18.2054	1172	1240.17	1180.38	-129.549
18.2138	1190	1240.85	1179.88	-112.225
18.2221	1174	1241.56	1179.38	-128.944
18.2305	1214	1242.33	1178.88	-89.7075
18.2388	1249	1243.14	1178.38	-55.5156
18.2472	1224	1243.99	1177.88	-81.3701
18.2555	1293	1244.89	1177.38	-13.2719
18.2639	1210	1245.84	1176.87	-97.2228
18.2723	1234	1246.84	1176.37	-74.2222
18.2806	1275	1247.89	1175.87	-34.2716
18.289	1277	1248.99	1175.37	-33.3718
18.2973	1201	1250.14	1174.86	-110.523
18.3057	1132	1251.35	1174.36	-180.726
18.314	1239	1252.6	1173.85	-74.981
18.3224	1223	1253.91	1173.35	-92.2873
18.3307	1245	1255.26	1172.84	-71.6448
18.3391	1195	1256.67	1172.34	-123.053
18.3475	1233	1258.13	1171.83	-86.5104
18.3558	1225	1259.64	1171.33	-96.0159
18.3642	1199	1261.19	1170.82	-123.567
18.3725	1232	1262.78	1170.31	-92.1628
18.3809	1225	1264.42	1169.81	-100.799
18.3892	1195	1266.09	1169.3	-132.473
18.3976	1176	1267.8	1168.79	-153.179
18.406	1220	1269.53	1168.28	-110.914
18.4143	1183	1271.29	1167.78	-149.672
18.4227	1235	1273.07	1167.27	-99.4461
18.431	1172	1274.85	1166.76	-164.23
18.4394	1202	1276.63	1166.25	-136.014
18.4477	1188	1278.41	1165.74	-151.792
18.4561	1232	1280.17	1165.23	-109.553
18.4644	1208	1281.91	1164.72	-135.287
18.4728	1224	1283.6	1164.21	-120.983
18.4811	1261	1285.25	1163.7	-85.6285
18.4895	1283	1286.83	1163.19	-65.2125
18.4979	1216	1288.34	1162.68	-133.722
18.5062	1192	1289.76	1162.17	-159.143
18.5146	1196	1291.08	1161.66	-156.464
18.5229	1243	1292.29	1161.15	-110.671
18.5313	1205	1293.37	1160.64	-149.75
18.5396	1146	1294.31	1160.13	-209.69
18.548	1216	1295.1	1159.62	-140.479
18.5563	1219	1295.72	1159.11	-138.104
18.5647	1166	1296.18	1158.6	-191.558
18.5731	1245	1296.45	1158.08	-112.83
18.5814	1267	1296.53	1157.57	-90.9126
18.5898	1184	1296.42	1157.06	-173.801
18.5981	1250	1296.11	1156.55	-107.491
18.6065	1290	1295.6	1156.03	-66.9811
18.6148	1194	1294.89	1155.52	-162.271
18.6232	1263	1293.98	1155.01	-92.3602
18.6316	1179	1292.87	1154.5	-175.254
18.6399	1164	1291.58	1153.98	-188.956
18.6483	1205	1290.09	1153.47	-146.474
18.6566	1178	1288.44	1152.96	-171.816
18.665	1143	1286.61	1152.44	-204.992
18.6733	1212	1284.63	1151.93	-134.013
18.6817	1187	1282.51	1151.42	-156.889
18.69	1140	1280.25	1150.9	-201.633
18.6984	1243	1277.88	1150.39	-96.2579
18.7067	1239	1275.4	1149.88	-97.7769
18.7151	1207	1272.82	1149.36	-127.203
18.7235	1177	1270.17	1148.85	-154.551
18.7318	1145	1267.45	1148.34	-183.831
18.7402	1169	1264.67	1147.82	-157.055
18.7485	1156	1261.86	1147.31	-167.236
18.7569	1187	1259.01	1146.79	-133.386
18.7652	1213	1256.13	1146.28	-104.514
18.7736	1156	1253.25	1145.77	-158.634
18.7819	1227	1250.37	1145.25	-84.7483
18.7903	1167	1247.49	1144.74	-141.869
18.7987	1183	1244.62	1144.23	-123.002
18.807	1201	1241.78	1143.71	-102.155
18.8154	1170	1238.95	1143.2	-130.335
18.8237	1123	1236.16	1142.68	-174.545
18.8321	1143	1233.41	1142.17	-151.79
18.8404	1176	1230.69	1141.66	-116.074
18.8488	1233	1228.02	1141.14	-56.4006
18.8572	1181	1225.39	1140.63	-105.772
18.8655	1150	1222.81	1140.12	-134.19
18.8739	1175	1220.28	1139.6	-106.657
18.8822	1141	1217.8	1139.09	-138.175
18.8906	1153	1215.36	1138.57	-123.743
18.8989	1076	1212.98	1138.06	-198.363
18.9073	1131	1210.65	1137.55	-141.033
18.9156	1101	1208.38	1137.03	-168.755
18.924	1126	1206.15	1136.52	-141.53
18.9323	1193	1203.98	1136.01	-72.3553
18.9407	1163	1201.85	1135.5	-100.23
18.9491	1193	1199.77	1134.98	-68.1539
18.9574	1151	1197.75	1134.47	-108.127
18.9658	1127	1195.77	1133.96	-130.147
18.9741	1212	1193.83	1133.44	-43.2141
18.9825	1214	1191.95	1132.93	-39.3267
18.9908	1137	1190.1	1132.42	-114.484
18.9992	1193	1188.3	1131.91	-56.6841
19.0075	1210	1186.55	1131.4	-37.9266
19.0159	1121	1184.83	1130.88	-125.21
19.0243	1184	1183.15	1130.37	-60.5331
19.0326	1153	1181.51	1129.86	-89.8946
19.041	1154	1179.91	1129.35	-87.2935
19.0493	1192	1178.35	1128.84	-47.7284
19.0577	1188	1176.82	1128.33	-50.1982
19.066	1148	1175.32	1127.82	-88.7018
19.0744	1205	1173.86	1127.3	-30.2381
19.0828	1146	1172.43	1126.79	-87.8066
19.0911	1175	1171.02	1126.28	-57.4048
19.0995	1172	1169.65	1125.77	-59.0324
19.1078	1151	1168.31	1125.26	-78.6884
19.1162	1159	1166.99	1124.75	-69.3718
19.1245	1177	1165.7	1124.24	-50.0816
19.1329	1162	1164.44	1123.73	-63.8169
19.1412	1231	1163.2	1123.23	6.42324
19.1496	1234	1161.98	1122.72	10.6396
19.1579	1113	1160.79	1122.21	-109.167
19.1663	1168	1159.62	1121.7	-52.9953
19.1747	1152	1158.47	1121.19	-67.8451
19.183	1151	1157.34	1120.68	-67.7154
19.1914	1155	1156.23	1120.18	-62.6054
19.1997	1176	1155.13	1119.67	-40.5146
19.2081	1187	1154.06	1119.16	-28.4422
19.2164	1214	1153.01	1118.65	-0.38746
19.2248	1199	1151.97	1118.15	-14.3499
19.2331	1153	1150.95	1117.64	-59.3289
19.2415	1129	1149.94	1117.14	-82.3238
19.2499	1148	1148.95	1116.63	-62.3341
19.2582	1091	1147.98	1116.12	-118.359
19.2666	1146	1147.02	1115.62	-62.3988
19.2749	1185	1146.07	1115.11	-22.4522
19.2833	1197	1145.14	1114.61	-9.519
19.2916	1117	1144.22	1114.11	-88.5987
19.3	1132	1143.31	1113.6	-72.6909
19.3084	1117	1142.42	1113.1	-86.7952
19.3167	1169	1141.53	1112.59	-33.9113
19.3251	1164	1140.66	1112.09	-38.0386
19.3334	1191	1139.8	1111.59	-10.1768
19.3418	1140	1138.95	1111.09	-60.3256
19.3501	1124	1138.1	1110.58	-75.4847
19.3585	1165	1137.27	1110.08	-33.6536
19.3668	1110	1136.45	1109.58	-87.8322
19.3752	1143	1135.64	1109.08	-54.02
19.3836	1132	1134.84	1108.58	-64.2169
19.3919	1193	1134.04	1108.08	-2.42251
19.4003	1207	1133.26	1107.58	12.3634
19.4086	1218	1132.48	1107.08	24.1411
19.417	1222	1131.71	1106.58	28.9108
19.4253	1178	1130.95	1106.08	-14.3272
19.4337	1164	1130.19	1105.59	-27.5727
19.442	1143	1129.45	1105.09	-47.8255
19.4504	1158	1128.71	1104.59	-32.0855
19.4588	1172	1127.97	1104.09	-17.3523
19.4671	1220	1127.25	1103.6	31.3742
19.4755	1124	1126.53	1103.1	-63.9058
19.4838	1177	1125.81	1102.6	-10.1921
19.4922	1214	1125.1	1102.11	27.5154
19.5005	1156	1124.4	1101.61	-29.7832
19.5089	1161	1123.71	1101.12	-24.0876
19.5173	1154	1123.02	1100.63	-30.3976
19.5256	1101	1122.33	1100.13	-82.7133
19.534	1179	1121.65	1099.64	-4.03433
19.5423	1144	1120.98	1099.15	-38.3607
19.5507	1163	1120.31	1098.65	-18.6922
19.559	1147	1119.65	1098.16	-34.0287
19.5674	1133	1118.99	1097.67	-47.3702
19.5757	1165	1118.34	1097.18	-14.7164
19.5841	1182	1117.69	1096.69	2.93268
19.5924	1125	1117.04	1096.2	-53.4228
19.6008	1121	1116.4	1095.71	-56.7828
19.6092	1143	1115.77	1095.22	-34.1472
19.6175	1125	1115.14	1094.73	-51.5159
19.6259	1193	1114.51	1094.24	17.1112
19.6342	1086	1113.89	1093.76	-89.2658
19.6426	1197	1113.27	1093.27	22.3532
19.6509	1156	1112.65	1092.78	-18.0318
19.6593	1129	1112.04	1092.3	-44.4207
19.6676	1170	1111.43	1091.81	-2.81333
19.676	1139	1110.83	1091.33	-33.2097
19.6844	1125	1110.23	1090.84	-46.6098
19.6927	1156	1109.63	1090.36	-15.0134
19.7011	1120	1109.04	1089.87	-50.4206
19.7094	1102	1108.45	1089.39	-67.8312
19.7178	1103	1107.87	1088.91	-66.2453
19.7261	1129	1107.28	1088.43	-39.6627
19.7345	1111	1106.7	1087.94	-57.0834
19.7429	1132	1106.13	1087.46	-35.5074
19.7512	1095	1105.55	1086.98	-71.9346
19.7596	1132	1104.98	1086.5	-34.3649
19.7679	1193	1104.42	1086.02	27.2017
19.7763	1132	1103.85	1085.55	-33.2348
19.7846	1127	1103.29	1085.07	-37.6743
19.793	1113	1102.74	1084.59	-51.1168
19.8013	1092	1102.18	1084.11	-71.5629
19.8097	1132	1101.63	1083.64	-31.0112
19.818	1169	1101.08	1083.16	6.53759
19.8264	1147	1100.54	1082.69	-14.9164
19.8348	1079	1099.99	1082.21	-82.3732
19.8431	1151	1099.45	1081.74	-9.83277
19.8515	1180	1098.92	1081.26	19.7049
19.8598	1137	1098.38	1080.79	-22.7601
19.8682	1197	1097.85	1080.32	37.7723
19.8765	1227	1097.32	1079.85	68.3019
19.8849	1113	1096.79	1079.38	-45.171
19.8932	1117	1096.27	1078.91	-40.6466
19.9016	1159	1095.74	1078.44	1.87531
19.91	1088	1095.23	1077.97	-68.6063
19.9183	1113	1094.71	1077.5	-43.0895
19.9267	1140	1094.2	1077.03	-15.5753
19.935	1103	1093.68	1076.56	-52.0635
19.9434	1153	1093.17	1076.1	-1.55422
19.9517	1149	1092.67	1075.63	-5.04745
19.9601	1182	1092.16	1075.16	28.4569
19.9685	1124	1091.66	1074.7	-29.0415
19.9768	1188	1091.16	1074.23	35.458
19.9852	1072	1090.66	1073.77	-80.0449
19.9935	1189	1090.17	1073.31	37.4498
20.0019	1101	1089.68	1072.85	-50.0578
20.0102	1134	1089.19	1072.38	-16.5679
20.0186	1179	1088.7	1071.92	28.9197
20.0269	1145	1088.22	1071.46	-4.59512
20.0353	1106	1087.73	1071	-43.1124
20.0436	1066	1087.25	1070.54	-82.6318
20.052	1112	1086.77	1070.09	-36.1536
20.0604	1127	1086.3	1069.63	-20.6778
20.0687	1119	1085.82	1069.17	-28.2042
20.0771	1042	1085.35	1068.71	-104.734
20.0854	1173	1084.88	1068.26	26.7354
20.0938	1077	1084.42	1067.8	-68.7981
20.1021	1140	1083.95	1067.35	-5.33381
20.1105	1118	1083.49	1066.89	-26.8719
20.1188	1120	1083.03	1066.44	-24.4123
20.1272	1104	1082.58	1065.99	-39.955
20.1356	1123	1082.12	1065.54	-20.5001
20.1439	1094	1081.67	1065.09	-49.0475
20.1523	1131	1081.22	1064.64	-11.5972
20.1606	1076	1080.77	1064.19	-66.1492
20.169	1066	1080.32	1063.74	-75.7036
20.1773	1184	1079.88	1063.29	42.7396
20.1857	1111	1079.44	1062.84	-29.8195
20.1941	1067	1079	1062.4	-73.3811
20.2024	1136	1078.56	1061.95	-3.94489
20.2108	1129	1078.13	1061.5	-10.5111
20.2191	1146	1077.7	1061.06	6.92028
20.2275	1039	1077.27	1060.62	-99.6507
20.2358	1176	1076.84	1060.17	37.7758
20.2442	1037	1076.42	1059.73	-100.8
20.2525	1074	1076	1059.29	-63.3783
20.2609	1118	1075.58	1058.85	-18.959
20.2692	1091	1075.16	1058.41	-45.5423
20.2776	1144	1074.75	1057.97	7.87205
20.286	1108	1074.34	1057.53	-27.7161
20.2943	1139	1073.93	1057.09	3.69313
20.3027	1088	1073.52	1056.65	-46.9001
20.311	1112	1073.12	1056.22	-22.4959
20.3194	1101	1072.71	1055.78	-33.0943
20.3277	1086	1072.32	1055.35	-47.6953
20.3361	1053	1071.92	1054.91	-80.2989
20.3444	1101	1071.53	1054.48	-31.9052
20.3528	1069	1071.13	1054.04	-63.5141
20.3612	1140	1070.75	1053.61	7.87423
20.3695	1126	1070.36	1053.18	-5.74013
20.3779	1168	1069.98	1052.75	36.6428
20.3862	1073	1069.6	1052.32	-57.9771
20.3946	1115	1069.22	1051.89	-15.6001
20.4029	1067	1068.85	1051.46	-63.2257
20.4113	1082	1068.47	1051.03	-47.8541
20.4197	1046	1068.11	1050.61	-83.4854
20.428	1093	1067.74	1050.18	-36.1196
20.4364	1052	1067.38	1049.76	-76.7569
20.4447	1078	1067.02	1049.33	-50.3971
20.4531	1161	1066.66	1048.91	32.9595
20.4614	1078	1066.31	1048.48	-49.6869
20.4698	1124	1065.96	1048.06	-3.33643
20.4781	1100	1065.61	1047.64	-26.9892
20.4865	1117	1065.27	1047.22	-9.64514
20.4948	1107	1064.92	1046.8	-19.3044
20.5032	1132	1064.59	1046.38	6.03305
20.5116	1053	1064.25	1045.96	-72.6329
20.5199	1125	1063.92	1045.54	-0.3023
20.5283	1038	1063.6	1045.13	-86.9752
20.5366	1103	1063.27	1044.71	-21.6515
20.545	1063	1062.95	1044.3	-61.3316
20.5533	1080	1062.64	1043.88	-44.0157
20.5617	1105	1062.32	1043.47	-18.7033
20.5701	1010	1062.01	1043.05	-113.394
20.5784	1061	1061.71	1042.64	-62.0894
20.5868	1031	1061.41	1042.23	-91.7883
20.5951	1105	1061.11	1041.82	-17.4912
20.6035	1046	1060.82	1041.41	-76.1982
20.6118	1105	1060.53	1041	-16.9093
20.6202	1045	1060.24	1040.59	-76.6247
20.6285	1116	1059.96	1040.19	-5.34428
20.6369	1116	1059.69	1039.78	-5.06834
20.6453	1017	1059.42	1039.37	-103.797
20.6536	1063	1059.15	1038.97	-57.5299
20.662	1060	1058.89	1038.56	-60.2677
20.6703	1147	1058.63	1038.16	26.9898
20.6787	1112	1058.38	1037.76	-7.75762
20.687	1140	1058.13	1037.35	20.49
20.6954	1058	1057.89	1036.95	-61.2675
20.7037	1156	1057.65	1036.55	36.9698
20.7121	1119	1057.43	1036.15	0.18735
20.7205	1084	1057.21	1035.76	-34.5864
20.7288	1109	1056.99	1035.36	-9.36536
20.7372	1102	1056.77	1034.96	-16.1501
20.7455	1050	1056.56	1034.56	-67.9406
20.7539	1084	1056.36	1034.17	-33.7371
20.7622	1088	1056.16	1033.77	-29.5398
20.7706	1096	1055.97	1033.38	-21.3515
20.7789	1110	1055.79	1032.99	-7.16691
20.7873	1064	1055.61	1032.59	-52.9889
20.7957	1073	1055.44	1032.2	-43.8177
20.804	1023	1055.27	1031.81	-93.6534
20.8124	1014	1055.12	1031.42	-102.496
20.8207	1096	1054.97	1031.03	-20.3465
20.8291	1066	1054.82	1030.65	-50.2043
20.8374	1109	1054.69	1030.26	-7.06981
20.8458	1075	1054.56	1029.87	-40.9433
20.8542	1081	1054.44	1029.49	-34.825
20.8625	1061	1054.34	1029.1	-54.7151
20.8709	1104	1054.23	1028.72	-11.6139
20.8792	1080	1054.15	1028.33	-35.5289
20.8876	1121	1054.07	1027.95	5.55424
20.8959	1089	1053.99	1027.57	-26.3721
20.9043	1123	1053.93	1027.19	7.69176
20.9126	1105	1053.87	1026.81	-10.2544
20.921	1031	1053.83	1026.43	-84.2109
20.9293	1035	1053.8	1026.05	-80.1781
20.9377	1091	1053.78	1025.67	-24.1577
20.9461	1092	1053.77	1025.3	-23.1472
20.9544	1115	1053.77	1024.92	-0.1486
20.9628	1065	1053.78	1024.55	-50.1619
20.9711	1127	1053.82	1024.17	11.8035
20.9795	1110	1053.86	1023.8	-5.23525
20.9878	1023	1053.91	1023.42	-92.2874
20.9962	1032	1053.97	1023.05	-83.3533
21.0045	1008	1054.05	1022.68	-107.433
21.0129	1053	1054.15	1022.31	-62.5283
21.0213	1063	1054.26	1021.94	-52.6384
21.0296	1040	1054.38	1021.57	-75.7643
21.038	1043	1054.53	1021.21	-72.9063
21.0463	992	1054.69	1020.84	-124.065
21.0547	1057	1054.86	1020.47	-59.2416
21.063	1061	1055.06	1020.11	-55.4362
21.0714	1060	1055.27	1019.74	-56.6492
21.0798	1039	1055.5	1019.38	-77.8817
21.0881	1044	1055.75	1019.02	-73.1341
21.0965	1024	1056.03	1018.65	-93.4074
21.1048	1105	1056.32	1018.29	-12.702
21.1132	1007	1056.64	1017.93	-111.019
21.1215	1018	1056.98	1017.57	-100.359
21.1299	1096	1057.34	1017.21	-22.7228
21.1382	1063	1057.73	1016.85	-56.1113
21.1466	1137	1058.15	1016.5	17.4702
21.1549	1123	1058.59	1016.14	3.02949
21.1633	1047	1059.06	1015.79	-73.4386
21.1717	1025	1059.56	1015.43	-95.9355
21.18	1052	1060.08	1015.08	-69.4616
21.1884	1047	1060.64	1014.72	-75.0185
21.1967	1044	1061.23	1014.37	-78.6068
21.2051	1075	1061.85	1014.02	-48.2281
21.2134	1029	1062.5	1013.67	-94.8831
21.2218	1050	1063.19	1013.32	-74.5735
21.2301	1081	1063.92	1012.97	-44.2999
21.2385	1071	1064.68	1012.62	-55.0641
21.2469	1076	1065.49	1012.27	-50.8671
21.2552	1077	1066.33	1011.93	-50.7103
21.2636	1029	1067.21	1011.58	-99.5948
21.2719	1079	1068.14	1011.23	-50.5224
21.2803	1058	1069.11	1010.89	-72.4939
21.2886	1110	1070.13	1010.55	-21.5107
21.297	1081	1071.19	1010.2	-51.5748
21.3054	1050	1072.31	1009.86	-83.6866
21.3137	1090	1073.47	1009.52	-44.8484
21.3221	1102	1074.68	1009.18	-34.0607
21.3304	1087	1075.95	1008.84	-50.3255
21.3388	1092	1077.26	1008.5	-46.6432
21.3471	1087	1078.64	1008.16	-53.0159
21.3555	1011	1080.06	1007.83	-130.444
21.3638	1125	1081.55	1007.49	-17.9294
21.3722	1003	1083.09	1007.15	-141.471
21.3805	1050	1084.69	1006.82	-96.0713
21.3889	1059	1086.35	1006.49	-88.7299
21.3973	1095	1088.07	1006.15	-54.4477
21.4056	1055	1089.84	1005.82	-96.2242
21.414	1111	1091.68	1005.49	-42.0593
21.4223	1046	1093.57	1005.16	-108.953
21.4307	1042	1095.52	1004.83	-114.904
21.439	1061	1097.53	1004.5	-97.912
21.4474	1065	1099.59	1004.17	-95.9733
21.4557	1046	1101.71	1003.84	-117.088
21.4641	1066	1103.87	1003.51	-99.2506
21.4725	1058	1106.08	1003.19	-109.46
21.4808	1105	1108.33	1002.86	-64.7113
21.4892	1051	1110.62	1002.54	-121
21.4975	1061	1112.94	1002.21	-113.32
21.5059	1006	1115.29	1001.89	-170.666
21.5142	1009	1117.65	1001.57	-170.03
21.5226	1077	1120.03	1001.25	-104.405
21.531	1050	1122.4	1000.93	-133.781
21.5393	1024	1124.77	1000.61	-162.149
21.5477	1082	1127.12	1000.29	-106.499
21.556	1063	1129.44	999.969	-127.818
21.5644	974	1131.71	999.651	-219.095
21.5727	1031	1133.94	999.334	-164.316
21.5811	1039	1136.09	999.018	-158.469
21.5894	1101	1138.16	998.702	-98.5381
21.5978	1054	1140.13	998.387	-147.511
21.6061	1071	1141.99	998.073	-132.371
21.6145	1058	1143.73	997.76	-147.105
21.6229	1055	1145.32	997.448	-151.698
21.6312	1018	1146.76	997.136	-190.136
21.6396	1029	1148.03	996.825	-180.406
21.6479	1063	1149.12	996.515	-147.496
21.6563	1032	1150.01	996.205	-179.394
21.6646	1053	1150.71	995.896	-159.09
21.673	1065	1151.2	995.588	-147.576
21.6813	1087	1151.46	995.281	-125.844
21.6897	1045	1151.51	994.974	-167.891
21.6981	1003	1151.33	994.669	-209.712
21.7064	1067	1150.93	994.364	-145.307
21.7148	1022	1150.3	994.059	-189.678
21.7231	1007	1149.45	993.756	-203.825
21.7315	1071	1148.38	993.453	-138.756
21.7398	1035	1147.1	993.151	-173.475
21.7482	1061	1145.61	992.849	-145.992
21.7566	1074	1143.94	992.548	-131.317
21.7649	1055	1142.08	992.248	-148.46
21.7733	1037	1140.05	991.949	-164.434
21.7816	1052	1137.87	991.651	-147.251
21.79	1030	1135.55	991.353	-166.926
21.7983	1032	1133.09	991.056	-162.474
21.8067	1003	1130.53	990.759	-188.907
21.815	1060	1127.86	990.463	-129.241
21.8234	1062	1125.11	990.168	-124.49
21.8318	1095	1122.29	989.874	-88.6681
21.8401	1086	1119.41	989.581	-94.7888
21.8485	1015	1116.48	989.288	-162.864
21.8568	1055	1113.53	988.995	-119.908
21.8652	1052	1110.55	988.704	-119.929
21.8735	1064	1107.56	988.413	-104.942
21.8819	1035	1104.57	988.123	-130.952
21.8903	1098	1101.59	987.834	-64.9721
21.8986	962	1098.63	987.545	-198.008
21.907	1010	1095.69	987.257	-147.067
21.9153	1022	1092.78	986.969	-132.157
21.9237	1095	1089.9	986.683	-56.2822
21.932	1014	1087.07	986.397	-134.448
21.9404	1084	1084.28	986.111	-61.6583
21.9487	1048	1081.54	985.827	-94.9174
21.9571	1061	1078.85	985.543	-79.2268
21.9655	1002	1076.21	985.259	-135.59
21.9738	1062	1073.63	984.977	-73.0087
21.9822	1089	1071.1	984.695	-43.4843
21.9905	1005	1068.64	984.413	-125.017
21.9989	1023	1066.23	984.133	-104.609
22.0072	1063	1063.88	983.853	-62.2581
22.0156	1060	1061.59	983.573	-62.9668
22.0239	1079	1059.35	983.295	-41.7334
22.0323	1011	1057.18	983.017	-107.558
22.0406	1061	1055.06	982.739	-55.4398
22.049	1019	1053	982.462	-95.3781
22.0574	1063	1050.99	982.186	-49.372
22.0657	1124	1049.04	981.911	13.5801
22.0741	1074	1047.14	981.636	-34.5215
22.0824	1035	1045.29	981.362	-71.6747
22.0908	1065	1043.5	981.088	-39.8793
22.0991	1061	1041.75	980.815	-42.1329
22.1075	1035	1040.06	980.543	-66.4352
22.1158	1077	1038.4	980.271	-22.784
22.1242	1045	1036.8	980	-53.1787
22.1326	1078	1035.24	979.73	-18.6171
22.1409	1047	1033.72	979.46	-48.0988
22.1493	1036	1032.24	979.191	-57.6217
22.1576	1051	1030.8	978.922	-41.1848
22.166	1033	1029.41	978.654	-57.7867
22.1743	1030	1028.05	978.387	-59.4262
22.1827	1035	1026.72	978.12	-53.102
22.1911	1088	1025.43	977.854	1.18699
22.1994	1075	1024.18	977.588	-10.558
22.2078	1034	1022.96	977.323	-50.3354
22.2161	1007	1021.76	977.059	-76.1448
22.2245	999	1020.6	976.795	-82.9843
22.2328	994	1019.47	976.532	-86.8536
22.2412	1119	1018.37	976.269	39.249
22.2495	1049	1017.3	976.007	-29.6761
22.2579	1060	1016.25	975.746	-17.6274
22.2662	1068	1015.22	975.485	-8.60448
22.2746	1073	1014.23	975.225	-2.606
22.283	1042	1013.25	974.965	-32.6328
22.2913	994	1012.3	974.706	-79.681
22.2997	1051	1011.37	974.447	-21.7513
22.308	1025	1010.46	974.189	-46.8429
22.3164	995	1009.58	973.932	-75.955
22.3247	1016	1008.71	973.675	-54.087
22.3331	1043	1007.86	973.419	-26.242
22.3414	1063	1007.03	973.163	-5.41167
22.3498	1053	1006.22	972.908	-14.599
22.3582	1000	1005.42	972.653	-66.8037
22.3665	1054	1004.64	972.399	-12.0249
22.3749	1076	1003.88	972.145	10.7378
22.3832	1084	1003.13	971.892	19.4851
22.3916	1078	1002.4	971.639	14.2173
22.3999	1050	1001.68	971.387	-13.0648
22.4083	1001	1000.98	971.136	-61.361
22.4167	1052	1000.29	970.885	-9.67054
22.425	1060	999.613	970.635	-0.99317
22.4334	1046	998.948	970.385	-14.3284
22.4417	996	998.296	970.135	-63.6758
22.4501	1038	997.655	969.886	-21.035
22.4584	1035	997.026	969.638	-23.4063
22.4668	1093	996.408	969.39	35.2121
22.4751	1062	995.8	969.143	4.81994
22.4835	1028	995.203	968.896	-28.5829
22.4918	1074	994.615	968.649	18.0046
22.5002	1007	994.038	968.404	-48.4179
22.5086	1092	993.471	968.158	37.1487
22.5169	1025	992.912	967.913	-29.292
22.5253	1079	992.361	967.669	25.2586
22.5336	1037	991.819	967.425	-16.1994
22.542	1115	991.286	967.181	62.3344
22.5503	1052	990.76	966.938	-0.13977
22.5587	1051	990.242	966.696	-0.62172
22.567	1068	989.732	966.454	16.8877
22.5754	1029	989.229	966.212	-21.6091
22.5838	1030	988.733	965.971	-20.113
22.5921	1143	988.244	965.731	93.3763
22.6005	1013	987.761	965.49	-36.1411
22.6088	999	987.285	965.251	-49.6651
22.6172	1006	986.815	965.011	-42.1953
22.6255	984	986.352	964.773	-63.7316
22.6339	1030	985.894	964.534	-17.2739
22.6423	1051	985.442	964.296	4.17801
22.6506	1026	984.996	964.059	-20.3757
22.659	1034	984.555	963.822	-11.9348
22.6673	984	984.119	963.585	-61.4994
22.6757	1025	983.689	963.349	-20.0692
22.684	1064	983.264	963.113	19.3561
22.6924	979	982.844	962.878	-65.2241
22.7007	1048	982.428	962.643	4.19157
22.7091	1008	982.017	962.408	-35.3974
22.7174	1084	981.611	962.174	41.0091
22.7258	1049	981.209	961.94	6.41118
22.7342	1015	980.811	961.707	-27.191
22.7425	1063	980.418	961.474	21.2021
22.7509	987	980.028	961.242	-54.4084
22.7592	1059	979.643	961.01	17.9772
22.7676	1039	979.261	960.778	-1.64113
22.7759	1071	978.883	960.547	30.7368
22.7843	1000	978.509	960.316	-39.889
22.7926	970	978.138	960.085	-69.5183
22.801	1055	977.771	959.855	15.8488
22.8094	1073	977.407	959.625	34.2125
22.8177	1034	977.047	959.396	-4.4271
22.8261	1055	976.69	959.167	16.93
22.8344	968	976.336	958.938	-69.7161
22.8428	1049	975.985	958.71	11.6347
22.8511	1025	975.638	958.482	-12.0175
22.8595	1028	975.293	958.254	-8.67274
22.8679	1007	974.951	958.027	-29.3311
22.8762	1019	974.612	957.8	-16.9921
22.8846	1074	974.276	957.573	38.3442
22.8929	1039	973.942	957.347	3.67777
22.9013	1090	973.611	957.121	55.0087
22.9096	1005	973.283	956.896	-29.663
22.918	1039	972.957	956.67	4.66284
22.9263	997	972.634	956.446	-37.0138
22.9347	1031	972.313	956.221	-2.69295
22.9431	989	971.994	955.997	-44.3744
22.9514	1076	971.678	955.773	42.9418
22.9598	986	971.364	955.549	-46.7443
22.9681	1077	971.053	955.326	44.5674
22.9765	1074	970.743	955.103	41.8769
22.9848	1061	970.436	954.88	29.1842
22.9932	974	970.13	954.658	-57.5105
23.0016	991	969.827	954.436	-40.2073
23.0099	1061	969.526	954.214	30.094
23.0183	980	969.227	953.992	-50.6068
23.0266	1087	968.929	953.771	56.6905
23.035	1066	968.634	953.55	35.9859
23.0433	1017	968.34	953.33	-12.7205
23.0517	1004	968.049	953.109	-25.4287
23.06	937	967.759	952.889	-92.1387
23.0684	1062	967.471	952.669	33.1495
23.0768	1023	967.184	952.45	-5.56398
23.0851	980	966.899	952.23	-48.2791
23.0935	994	966.616	952.011	-33.996
23.1018	1005	966.334	951.793	-22.7144
23.1102	1060	966.054	951.574	32.5656
23.1185	959	965.776	951.356	-68.1559
23.1269	1049	965.499	951.138	22.121
23.1352	1009	965.224	950.92	-17.6036
23.1436	1005	964.95	950.702	-21.3297
23.1519	1017	964.677	950.485	-9.0572
23.1603	1039	964.406	950.268	13.2139
23.1687	977	964.136	950.051	-48.5164
23.177	992	963.868	949.835	-33.2482
23.1854	1028	963.601	949.618	3.01883
23.1937	988	963.336	949.402	-36.7155
23.2021	973	963.071	949.186	-51.4512
23.2104	1038	962.808	948.97	13.8119
23.2188	992	962.546	948.755	-31.9263
23.2272	989	962.286	948.539	-34.6657
23.2355	974	962.026	948.324	-49.4063
23.2439	1042	961.768	948.109	18.8519
23.2522	968	961.511	947.894	-54.8911
23.2606	1030	961.255	947.68	7.36478
23.2689	992	961	947.465	-30.3805
23.2773	961	960.747	947.251	-61.1268
23.2856	942	960.494	947.037	-79.8743
23.294	979	960.243	946.823	-42.6228
23.3024	989	959.992	946.61	-32.3724
23.3107	1004	959.743	946.396	-17.123
23.3191	1025	959.495	946.183	4.12534
23.3274	1015	959.247	945.97	-5.6273
23.3358	978	959.001	945.757	-42.3809
23.3441	995	958.756	945.544	-25.1355
23.3525	929	958.511	945.331	-90.8911
23.3608	1002	958.268	945.118	-17.6476
23.3692	984	958.025	944.906	-35.4051
23.3775	1032	957.783	944.694	12.8366
23.3859	1023	957.543	944.482	4.07736
23.3943	955	957.303	944.27	-63.6828
23.4026	987	957.064	944.058	-31.4438
23.411	993	956.826	943.846	-25.2056
23.4193	930	956.588	943.634	-87.9683
23.4277	1017	956.352	943.423	-0.73187
23.436	888	956.116	943.211	-129.496
23.4444	963	955.881	943	-54.2614
23.4528	1005	955.647	942.789	-12.0273
23.4611	1038	955.414	942.578	21.2059
23.4695	997	955.182	942.367	-19.5616
23.4778	1013	954.95	942.156	-3.32985
23.4862	989	954.719	941.945	-27.0989
23.4945	987	954.489	941.735	-28.8686
23.5029	958	954.259	941.524	-57.6391
23.5112	979	954.03	941.314	-36.4103
23.5196	942	953.802	941.103	-73.1822
23.528	965	953.575	940.893	-49.9548
23.5363	1001	953.348	940.683	-13.7281
23.5447	924	953.122	940.472	-90.5021
23.553	991	952.897	940.262	-23.2767
23.5614	955	952.672	940.052	-59.052
23.5697	968	952.448	939.842	-45.828
23.5781	963	952.225	939.632	-50.6046
23.5864	963	952.002	939.422	-50.3818
23.5948	944	951.78	939.212	-69.1596
23.6031	916	951.558	939.003	-96.9381
23.6115	1006	951.337	938.793	-6.71717
23.6199	994	951.117	938.583	-18.4968
23.6282	949	950.897	938.374	-63.2771
23.6366	982	950.678	938.164	-30.058
23.6449	939	950.459	937.954	-72.8394
23.6533	950	950.241	937.745	-61.6214
23.6616	952	950.024	937.535	-59.404
23.67	994	949.807	937.326	-17.1871
23.6783	949	949.591	937.116	-61.9708
23.6867	995	949.375	936.907	-15.755
23.6951	965	949.16	936.697	-45.5398
23.7034	970	948.945	936.488	-40.3251
23.7118	931	948.731	936.278	-79.1109
23.7201	973	948.517	936.069	-36.8972
23.7285	939	948.305	935.859	-70.685
23.7368	988	948.092	935.65	-21.4724
23.7452	921	947.88	935.44	-88.2603
23.7536	971	947.669	935.231	-38.0487
23.7619	979	947.458	935.021	-29.8375
23.7703	929	947.247	934.812	-79.6269
23.7786	951	947.037	934.602	-57.4168
23.787	961	946.827	934.392	-47.2071
23.7953	944	946.618	934.183	-63.9979
23.8037	910	946.409	933.973	-97.7892
23.812	965	946.201	933.763	-42.5809
23.8204	956	945.993	933.554	-51.3731
23.8287	945	945.786	933.344	-62.1658
23.8371	920	945.579	933.134	-86.9589
23.8455	995	945.373	932.924	-11.7525
23.8538	973	945.167	932.714	-33.5466
23.8622	912	944.961	932.504	-94.341
23.8705	963	944.756	932.294	-43.136
23.8789	980	944.551	932.084	-25.9313
23.8872	1010	944.347	931.874	4.27284
23.8956	959	944.144	931.664	-46.5238
23.9039	952	943.94	931.453	-53.3205
23.9123	935	943.738	931.243	-70.118
23.9207	942	943.536	931.032	-62.9156
23.929	1003	943.334	930.822	-1.71359
23.9374	941	943.132	930.611	-63.512
23.9457	963	942.931	930.4	-41.3109
23.9541	914	942.73	930.189	-90.1101
23.9624	890	942.53	929.979	-113.91
23.9708	997	942.33	929.768	-6.70994
23.9792	917	942.13	929.556	-86.5105
23.9875	970	941.931	929.345	-33.3115
23.9959	924	941.733	929.134	-79.1129
24.0042	953	941.535	928.922	-49.9147
24.0126	945	941.337	928.711	-57.7169
24.0209	934	941.14	928.499	-68.5196
24.0293	955	940.943	928.287	-47.3227
24.0376	936	940.746	928.075	-66.1262
24.046	970	940.55	927.863	-31.9302
24.0544	943	940.355	927.651	-58.7346
24.0627	936	940.159	927.439	-65.5394
24.0711	923	939.965	927.226	-78.3446
24.0794	962	939.77	927.013	-39.1505
24.0878	999	939.577	926.801	-1.95661
24.0961	943	939.383	926.588	-57.7632
24.1045	912	939.19	926.375	-88.5702
24.1128	916	938.998	926.161	-84.3776
24.1212	914	938.806	925.948	-86.1855
24.1296	937	938.614	925.735	-62.9939
24.1379	952	938.423	925.521	-47.8027
24.1463	945	938.232	925.307	-54.6122
24.1546	929	938.042	925.093	-70.4219
24.163	985	937.852	924.879	-14.2322
24.1713	928	937.663	924.664	-71.0429
24.1797	930	937.474	924.45	-68.854
24.1881	967	937.286	924.235	-31.6657
24.1964	937	937.098	924.02	-61.4779
24.2048	923	936.911	923.805	-75.2905
24.2131	961	936.724	923.59	-37.1037
24.2215	899	936.537	923.374	-98.9174
24.2298	889	936.352	923.159	-108.732
24.2382	917	936.166	922.943	-80.5464
24.2465	917	935.982	922.727	-80.3617
24.2549	944	935.798	922.51	-53.1775
24.2632	926	935.614	922.294	-70.9939
24.2716	871	935.431	922.077	-125.811
24.28	924	935.248	921.86	-72.6285
24.2883	872	935.067	921.643	-124.447
24.2967	912	934.885	921.426	-84.2654
24.305	910	934.705	921.208	-86.0848
24.3134	896	934.525	920.99	-99.9048
24.3217	926	934.345	920.772	-69.7254
24.3301	907	934.167	920.554	-88.5468
24.3385	947	933.989	920.336	-48.3688
24.3468	886	933.811	920.117	-109.191
24.3552	906	933.635	919.898	-89.0148
24.3635	912	933.459	919.679	-82.8389
24.3719	936	933.284	919.459	-58.6637
24.3802	915	933.109	919.239	-79.4893
24.3886	923	932.936	919.019	-71.3157
24.3969	899	932.763	918.799	-95.1428
24.4053	822	932.591	918.579	-171.971
24.4137	885	932.42	918.358	-108.8
24.422	863	932.249	918.137	-130.629
24.4304	923	932.08	917.916	-70.4597
24.4387	921	931.911	917.694	-72.2912
24.4471	862	931.744	917.472	-131.124
24.4554	883	931.577	917.25	-109.957
24.4638	934	931.411	917.028	-58.7912
24.4721	886	931.246	916.805	-106.626
24.4805	888	931.083	916.582	-104.463
24.4888	878	930.92	916.359	-114.3
24.4972	875	930.759	916.136	-117.139
24.5056	975	930.599	915.912	-16.9785
24.5139	907	930.439	915.688	-84.8194
24.5223	923	930.281	915.464	-68.6615
24.5306	891	930.125	915.239	-100.505
24.539	865	929.969	915.014	-126.349
24.5473	939	929.815	914.789	-52.1953
24.5557	906	929.663	914.563	-85.0427
24.5641	898	929.511	914.337	-92.8914
24.5724	898	929.362	914.111	-92.7416
24.5808	859	929.213	913.885	-131.593
24.5891	850	929.067	913.658	-140.447
24.5975	893	928.921	913.431	-97.3015
24.6058	857	928.778	913.203	-133.158
24.6142	891	928.636	912.975	-99.0164
24.6225	915	928.496	912.747	-74.8765
24.6309	931	928.358	912.519	-58.7384
24.6393	870	928.222	912.29	-119.602
24.6476	884	928.088	912.061	-105.468
24.656	920	927.956	911.832	-69.336
24.6643	869	927.826	911.602	-120.206
24.6727	910	927.698	911.372	-79.0783
24.681	873	927.573	911.141	-115.953
24.6894	869	927.45	910.911	-119.83
24.6977	916	927.329	910.679	-72.7091
24.7061	880	927.211	910.448	-108.591
24.7144	921	927.096	910.216	-67.4755
24.7228	876	926.983	909.984	-112.363
24.7312	962	926.873	909.751	-26.2529
24.7395	901	926.766	909.518	-87.1459
24.7479	901	926.662	909.285	-87.042
24.7562	869	926.561	909.052	-118.941
24.7646	879	926.464	908.818	-108.844
24.7729	909	926.37	908.583	-78.7497
24.7813	903	926.279	908.348	-84.6592
24.7897	881	926.192	908.113	-106.572
24.798	896	926.109	907.878	-91.4893
24.8064	949	926.03	907.642	-38.4102
24.8147	857	925.955	907.406	-130.335
24.8231	847	925.885	907.169	-140.265
24.8314	935	925.818	906.932	-52.1982
24.8398	846	925.756	906.695	-141.136
24.8481	909	925.699	906.457	-78.0795
24.8565	887	925.647	906.219	-100.027
24.8649	898	925.601	905.98	-88.9805
24.8732	869	925.559	905.741	-117.939
24.8816	883	925.523	905.502	-103.903
24.8899	846	925.492	905.262	-140.872
24.8983	933	925.468	905.022	-53.848
24.9066	876	925.45	904.781	-110.83
24.915	896	925.438	904.54	-90.8177
24.9233	874	925.432	904.299	-112.812
24.9317	898	925.434	904.057	-88.8138
24.94	896	925.442	903.814	-90.8224
24.9484	918	925.458	903.572	-68.8384
24.9568	883	925.482	903.329	-103.862
24.9651	843	925.513	903.085	-143.893
24.9735	807	925.552	902.841	-179.932
24.9818	889	925.6	902.597	-97.9802
24.9902	833	925.656	902.352	-154.036
24.9985	898	925.722	902.107	-89.1016
25.0069	855	925.796	901.861	-132.176
25.0153	901	925.88	901.615	-86.2596
25.0236	879	925.973	901.369	-108.353
25.032	894	926.076	901.122	-93.4563
25.0403	904	926.19	900.875	-83.5697
25.0487	825	926.313	900.627	-162.693
25.057	838	926.448	900.379	-149.828
25.0654	864	926.593	900.13	-123.973
25.0737	854	926.749	899.881	-134.129
25.0821	905	926.916	899.631	-83.2965
25.0905	900	927.095	899.381	-88.475
25.0988	876	927.285	899.131	-112.665
25.1072	879	927.486	898.88	-109.866
25.1155	891	927.699	898.628	-98.0785
25.1239	890	927.922	898.377	-99.3024
25.1322	871	928.157	898.124	-118.537
25.1406	844	928.403	897.872	-145.783
25.1489	902	928.66	897.618	-88.04
25.1573	904	928.927	897.365	-86.3068
25.1656	857	929.204	897.111	-133.584
25.174	871	929.49	896.856	-119.87
25.1824	891	929.784	896.601	-100.164
25.1907	910	930.087	896.345	-81.4667
25.1991	849	930.396	896.089	-142.776
25.2074	870	930.711	895.833	-122.091
25.2158	813	931.03	895.576	-179.41
25.2241	814	931.352	895.319	-178.732
25.2325	906	931.676	895.061	-87.0564
25.2409	845	932	894.802	-148.38
25.2492	886	932.321	894.543	-107.701
25.2576	862	932.638	894.284	-132.018
25.2659	830	932.949	894.024	-164.329
25.2743	879	933.251	893.764	-115.631
25.2826	851	933.542	893.503	-143.922
25.291	833	933.818	893.242	-162.198
25.2993	913	934.078	892.98	-82.4584
25.3077	869	934.319	892.718	-126.699
25.3161	876	934.537	892.455	-119.917
25.3244	860	934.731	892.192	-136.111
25.3328	878	934.896	891.928	-118.276
25.3411	902	935.032	891.664	-94.4116
25.3495	815	935.134	891.399	-181.514
25.3578	864	935.2	891.133	-132.58
25.3662	849	935.229	890.868	-147.609
25.3745	878	935.219	890.601	-118.599
25.3829	902	935.167	890.335	-94.5467
25.3913	856	935.072	890.067	-140.452
25.3996	865	934.934	889.8	-131.314
25.408	845	934.751	889.531	-151.131
25.4163	851	934.523	889.262	-144.903
25.4247	871	934.251	888.993	-124.631
25.433	826	933.934	888.723	-169.314
25.4414	864	933.573	888.453	-130.953
25.4498	818	933.171	888.182	-176.551
25.4581	892	932.727	887.911	-102.107
25.4665	899	932.244	887.639	-94.6237
25.4748	848	931.723	887.366	-145.103
25.4832	861	931.167	887.093	-131.547
25.4915	886	930.579	886.82	-105.959
25.4999	847	929.96	886.546	-144.34
25.5082	865	929.314	886.271	-125.694
25.5166	898	928.643	885.996	-92.0232
25.525	825	927.95	885.721	-164.33
25.5333	834	927.238	885.445	-154.618
25.5417	822	926.509	885.168	-165.889
25.55	856	925.767	884.891	-131.147
25.5584	885	925.013	884.613	-101.393
25.5667	916	924.251	884.335	-69.6306
25.5751	898	923.481	884.056	-86.8614
25.5834	865	922.708	883.777	-119.088
25.5918	873	921.932	883.497	-110.312
25.6001	862	921.156	883.217	-120.536
25.6085	877	920.382	882.936	-104.762
25.6169	859	919.61	882.655	-121.99
25.6252	865	918.843	882.373	-115.223
25.6336	890	918.081	882.09	-89.4614
25.6419	845	917.327	881.807	-133.707
25.6503	857	916.579	881.524	-120.959
25.6586	862	915.84	881.24	-115.22
25.667	896	915.111	880.955	-80.4907
25.6754	909	914.391	880.67	-66.7709
25.6837	930	913.681	880.384	-45.0612
25.6921	873	912.982	880.098	-101.362
25.7004	879	912.294	879.811	-94.6743
25.7088	856	911.618	879.523	-116.998
25.7171	835	910.953	879.235	-137.333
25.7255	856	910.299	878.947	-115.679
25.7338	814	909.656	878.658	-157.036
25.7422	918	909.025	878.368	-52.4049
25.7506	898	908.405	878.078	-71.785
25.7589	874	907.796	877.788	-95.1764
25.7673	846	907.199	877.496	-122.579
25.7756	842	906.612	877.204	-125.992
25.784	848	906.036	876.912	-119.416
25.7923	893	905.471	876.619	-73.851
25.8007	836	904.916	876.326	-130.296
25.809	857	904.371	876.032	-108.751
25.8174	864	903.836	875.737	-101.216
25.8257	893	903.311	875.442	-71.6906
25.8341	848	902.795	875.146	-116.175
25.8425	881	902.287	874.85	-82.6674
25.8508	883	901.792	874.553	-80.1723
25.8592	847	901.303	874.256	-115.683
25.8675	841	900.821	873.958	-121.201
25.8759	910	900.348	873.659	-51.728
25.8842	848	899.883	873.36	-113.263
25.8926	871	899.425	873.061	-89.8047
25.901	856	898.974	872.761	-104.354
25.9093	864	898.531	872.46	-95.9111
25.9177	880	898.095	872.159	-79.4745
25.926	875	897.665	871.857	-84.0446
25.9344	884	897.241	871.554	-74.6211
25.9427	890	896.824	871.251	-68.2039
25.9511	837	896.413	870.948	-120.793
25.9594	885	896.007	870.644	-72.3872
25.9678	792	895.607	870.339	-164.987
25.9762	881	895.213	870.034	-75.593
25.9845	850	894.824	869.728	-106.204
25.9929	926	894.44	869.421	-29.8204
26.0012	859	894.061	869.114	-96.4413
26.0096	829	893.687	868.807	-126.067
26.0179	864	893.317	868.499	-90.6973
26.0263	836	892.952	868.19	-118.332
26.0346	875	892.591	867.881	-78.9711
26.043	834	892.234	867.571	-119.614
26.0513	856	891.883	867.261	-97.2633
26.0597	884	891.535	866.95	-68.9146
26.0681	847	891.19	866.638	-105.57
26.0764	869	890.849	866.326	-83.2289
26.0848	860	890.511	866.014	-91.8912
26.0931	837	890.177	865.7	-114.557
26.1015	885	889.846	865.386	-66.2263
26.1098	918	889.519	865.072	-32.8987
26.1182	901	889.194	864.757	-49.5744
26.1266	872	888.873	864.442	-78.2532
26.1349	883	888.555	864.126	-66.935
26.1433	838	888.24	863.809	-111.62
26.1516	876	887.927	863.492	-73.3073
26.16	884	887.618	863.174	-64.9977
26.1683	877	887.311	862.856	-71.6908
26.1767	848	887.007	862.537	-100.387
26.185	858	886.705	862.217	-90.0852
26.1934	909	886.406	861.897	-38.7861
26.2018	952	886.109	861.576	4.51059
26.2101	893	885.815	861.255	-54.1952
26.2185	913	885.523	860.933	-33.9033
26.2268	889	885.234	860.611	-57.6138
26.2352	949	884.947	860.288	2.67342
26.2435	894	884.662	859.965	-52.0416
26.2519	941	884.379	859.641	-4.75878
26.2602	857	884.098	859.316	-88.4784
26.2686	890	883.82	858.991	-55.1999
26.2769	849	883.544	858.665	-95.9242
26.2853	888	883.27	858.339	-56.6498
26.2937	906	882.997	858.012	-38.3775
26.302	873	882.727	857.684	-71.1072
26.3104	903	882.459	857.356	-40.8388
26.3187	876	882.192	857.028	-67.5725
26.3271	875	881.928	856.698	-68.308
26.3354	909	881.665	856.369	-34.0455
26.3438	904	881.405	856.038	-38.7848
26.3522	856	881.146	855.707	-86.5261
26.3605	930	880.889	855.376	-12.2692
26.3689	910	880.634	855.044	-32.0142
26.3772	895	880.381	854.711	-46.7611
26.3856	876	880.13	854.378	-65.5097
26.3939	963	879.88	854.044	21.7397
26.4023	834	879.633	853.71	-107.013
26.4106	895	879.387	853.375	-45.7668
26.419	856	879.143	853.04	-84.5228
26.4274	926	878.901	852.704	-14.2806
26.4357	854	878.66	852.367	-86.0402
26.4441	892	878.422	852.03	-47.8017
26.4524	835	878.185	851.692	-104.565
26.4608	867	877.95	851.354	-72.33
26.4691	892	877.717	851.015	-47.0973
26.4775	893	877.486	850.676	-45.8661
26.4858	922	877.257	850.336	-16.6366
26.4942	936	877.029	849.995	-2.40912
26.5026	919	876.803	849.654	-19.1834
26.5109	886	876.58	849.313	-51.9596
26.5193	837	876.358	848.97	-100.738
26.5276	891	876.138	848.628	-46.5177
26.536	892	875.92	848.284	-45.2996
26.5443	864	875.704	847.941	-73.0838
26.5527	901	875.49	847.596	-35.8695
26.5611	923	875.277	847.251	-13.6573
26.5694	916	875.067	846.906	-20.4471
26.5778	917	874.859	846.559	-19.2388
26.5861	900	874.653	846.213	-36.0326
26.5945	874	874.448	845.866	-61.8284
26.6028	933	874.246	845.518	-2.62637
26.6112	957	874.046	845.17	21.5736
26.6195	891	873.849	844.821	-44.2286
26.6279	891	873.653	844.471	-44.0329
26.6363	908	873.459	844.121	-26.8394
26.6446	827	873.268	843.771	-107.648
26.653	920	873.079	843.42	-14.4592
26.6613	958	872.893	843.068	23.7275
26.6697	878	872.708	842.716	-56.0881
26.678	919	872.526	842.363	-14.9062
26.6864	953	872.347	842.01	19.2735
26.6947	896	872.169	841.656	-37.5494
[truncated: 6,379 more rows]
