# Supplementary material for: Realizing four-electron conversion chemistry for all-solid-state Li||I2 batteries at room temperature
Source: Nat Commun. 2025 Feb 18;16:1723. doi: 10.1038/s41467-025-56932-5 (PMC11836363; doi:10.1038/s41467-025-56932-5)
Supplement: Supplementary file 5 — Source Data [file 41467_2025_56932_MOESM5_ESM.zip › SI/Supplementary Figure 3.xlsx]

## Sheet: Tabelle1
LIC6		LIC7.2
7Li Chemical shift (ppm)	Intensity (arb. Units)	7Li Chemical shift (ppm)	Intensity (arb. Units)
-28.6348	18415700	-25.4714	-48705500
-28.6194	-81003500	-25.456	-32502300
-28.604	-176884000	-25.4407	-14999000
-28.5887	-283644000	-25.4253	-183296
-28.5733	-420191000	-25.4099	10879500
-28.558	-581279000	-25.3946	18503200
-28.5426	-733345000	-25.3792	22578700
-28.5273	-843935000	-25.3639	22522900
-28.5119	-910613000	-25.3485	18434000
-28.4965	-952106000	-25.3332	12306900
-28.4812	-972245000	-25.3178	7249920
-28.4658	-946302000	-25.3025	5126140
-28.4505	-850313000	-25.2871	5894660
-28.4351	-691806000	-25.2717	9261570
-28.4198	-504564000	-25.2564	15669800
-28.4044	-325855000	-25.241	25089500
-28.3891	-184593000	-25.2257	35635700
-28.3737	-93388900	-25.2103	44529200
-28.3583	-43871800	-25.195	50603500
-28.343	-23344000	-25.1796	54782000
-28.3276	-30396800	-25.1642	57928700
-28.3123	-62458900	-25.1489	59536400
-28.2969	-109584000	-25.1335	58727400
-28.2816	-174103000	-25.1182	55430700
-28.2662	-271614000	-25.1028	50117600
-28.2508	-402182000	-25.0875	43370000
-28.2355	-536632000	-25.0721	35934200
-28.2201	-640469000	-25.0568	28502000
-28.2048	-702043000	-25.0414	22064100
-28.1894	-726863000	-25.026	18615800
-28.1741	-713762000	-25.0107	20154400
-28.1587	-656267000	-24.9953	26418700
-28.1434	-566754000	-24.98	34614300
-28.128	-474977000	-24.9646	41780700
-28.1126	-398013000	-24.9493	47208400
-28.0973	-326582000	-24.9339	52248600
-28.0819	-236552000	-24.9185	57943600
-28.0666	-106101000	-24.9032	64198700
-28.0512	66910900	-24.8878	70945800
-28.0359	256421000	-24.8725	78474800
-28.0205	417427000	-24.8571	86769700
-28.0051	512344000	-24.8418	95276500
-27.9898	536442000	-24.8264	103014000
-27.9744	510115000	-24.8111	108814000
-27.9591	443890000	-24.7957	111677000
-27.9437	325766000	-24.7803	110851000
-27.9284	142432000	-24.765	105737000
-27.913	-98258100	-24.7496	96143900
-27.8977	-354442000	-24.7343	82555400
-27.8823	-559980000	-24.7189	66182100
-27.8669	-663021000	-24.7036	49107500
-27.8516	-654531000	-24.6882	33926700
-27.8362	-559559000	-24.6728	22521300
-27.8209	-417823000	-24.6575	15274500
-27.8055	-275289000	-24.6421	11606000
-27.7902	-166451000	-24.6268	11070500
-27.7748	-90218800	-24.6114	13625300
-27.7594	-17662500	-24.5961	19249700
-27.7441	73024300	-24.5807	27608100
-27.7287	180894000	-24.5654	37387300
-27.7134	294630000	-24.55	46164000
-27.698	396770000	-24.5346	51508200
-27.6827	453809000	-24.5193	51945500
-27.6673	427538000	-24.5039	47483400
-27.652	307634000	-24.4886	40026600
-27.6366	128604000	-24.4732	32600100
-27.6212	-44251900	-24.4579	27579400
-27.6059	-158406000	-24.4425	25984500
-27.5905	-210944000	-24.4271	28128800
-27.5752	-236038000	-24.4118	33861100
-27.5598	-267663000	-24.3964	42274800
-27.5445	-317470000	-24.3811	51691500
-27.5291	-377443000	-24.3657	59679700
-27.5137	-438247000	-24.3504	63410200
-27.4984	-502635000	-24.335	61078500
-27.483	-583993000	-24.3197	53277700
-27.4677	-692957000	-24.3043	42379300
-27.4523	-822778000	-24.2889	30676500
-27.437	-953628000	-24.2736	19430400
-27.4216	-1068180000	-24.2582	9133060
-27.4063	-1153580000	-24.2429	717312
-27.3909	-1197040000	-24.2275	-4020220
-27.3755	-1187460000	-24.2122	-4259330
-27.3602	-1122590000	-24.1968	-1459200
-27.3448	-1023870000	-24.1814	1999870
-27.3295	-939485000	-24.1661	5201920
-27.3141	-912975000	-24.1507	8998910
-27.2988	-943160000	-24.1354	14425600
-27.2834	-986383000	-24.12	21877200
-27.268	-996447000	-24.1047	31126500
-27.2527	-948414000	-24.0893	41254900
-27.2373	-830544000	-24.074	50712100
-27.222	-640203000	-24.0586	57290800
-27.2066	-396204000	-24.0432	58672600
-27.1913	-138882000	-24.0279	54023700
-27.1759	90795100	-24.0125	44934100
-27.1606	274462000	-23.9972	34243600
-27.1452	421309000	-23.9818	24098800
-27.1298	546818000	-23.9665	15205400
-27.1145	655984000	-23.9511	7203840
-27.0991	741939000	-23.9357	-150016
-27.0838	784491000	-23.9204	-5676030
-27.0684	761157000	-23.905	-7446530
-27.0531	669277000	-23.8897	-5517820
-27.0377	534192000	-23.8743	-2509310
-27.0223	398899000	-23.859	-842240
-27.007	297663000	-23.8436	-1150460
-26.9916	236240000	-23.8283	-3352580
-26.9763	204913000	-23.8129	-7257090
-26.9609	200024000	-23.7975	-11869700
-26.9456	216412000	-23.7822	-15447600
-26.9302	228166000	-23.7668	-16855600
-26.9149	203434000	-23.7515	-16032300
-26.8995	138123000	-23.7361	-13054000
-26.8841	64133700	-23.7208	-7780860
-26.8688	29106000	-23.7054	-88064
-26.8534	63307300	-23.69	10046500
-26.8381	152962000	-23.6747	22175700
-26.8227	246993000	-23.6593	34738200
-26.8074	296205000	-23.644	45118000
-26.792	280917000	-23.6286	51078700
-26.7766	207510000	-23.6133	52461600
-26.7613	97667800	-23.5979	51256300
-26.7459	-17426400	-23.5826	49475600
-26.7306	-104522000	-23.5672	47352300
-26.7152	-138555000	-23.5518	43726300
-26.6999	-116909000	-23.5365	37690900
-26.6845	-68118600	-23.5211	29970400
-26.6692	-31458300	-23.5058	22452200
-26.6538	-23579200	-23.4904	15935000
-26.6384	-32319400	-23.4751	8844800
-26.6231	-36985200	-23.4597	-629760
-26.6077	-27478200	-23.4443	-11696100
-26.5924	-7.87407e+06	-23.429	-22063600
-26.577	12597700	-23.4136	-30711800
-26.5617	34335600	-23.3983	-37915600
-26.5463	74118100	-23.3829	-43883000
-26.5309	149431000	-23.3676	-47994400
-26.5156	259356000	-23.3522	-48943100
-26.5002	392102000	-23.3369	-46290900
-26.4849	539539000	-23.3215	-41586700
-26.4695	690625000	-23.3061	-37186000
-26.4542	816661000	-23.2908	-34611700
-26.4388	878235000	-23.2754	-34381300
-26.4235	854664000	-23.2601	-36190200
-26.4081	762894000	-23.2447	-38908400
-26.3927	645243000	-23.2294	-41278000
-26.3774	540289000	-23.214	-43256800
-26.362	467678000	-23.1986	-46853100
-26.3467	438729000	-23.1833	-54795800
-26.3313	462708000	-23.1679	-67466200
-26.316	533040000	-23.1526	-81550300
-26.3006	621609000	-23.1372	-92824600
-26.2852	696383000	-23.1219	-99834400
-26.2699	743438000	-23.1065	-103980000
-26.2545	766730000	-23.0912	-106701000
-26.2392	768565000	-23.0758	-107520000
-26.2238	737072000	-23.0604	-105611000
-26.2085	658501000	-23.0451	-102634000
-26.1931	539392000	-23.0297	-101840000
-26.1778	407201000	-23.0144	-104434000
-26.1624	293219000	-22.999	-108521000
-26.147	218958000	-22.9837	-110809000
-26.1317	187274000	-22.9683	-108125000
-26.1163	181162000	-22.9529	-98723800
-26.101	179034000	-22.9376	-83532300
-26.0856	168383000	-22.9222	-66272300
-26.0703	141954000	-22.9069	-51557400
-26.0549	91777800	-22.8915	-41852400
-26.0395	19228200	-22.8762	-36637200
-26.0242	-54614400	-22.8608	-34158600
-26.0088	-107385000	-22.8455	-33303000
-25.9935	-141767000	-22.8301	-33898500
-25.9781	-179177000	-22.8147	-35686400
-25.9628	-236601000	-22.7994	-38055400
-25.9474	-314973000	-22.784	-40613400
-25.9321	-397451000	-22.7687	-43133400
-25.9167	-457716000	-22.7533	-45201400
-25.9013	-480050000	-22.738	-45902800
-25.886	-475143000	-22.7226	-43505200
-25.8706	-476406000	-22.7072	-35989500
-25.8553	-516549000	-22.6919	-22471200
-25.8399	-606713000	-22.6765	-4015100
-25.8246	-733831000	-22.6612	16598000
-25.8092	-872517000	-22.6458	35128300
-25.7938	-1002520000	-22.6305	47535100
-25.7785	-1116490000	-22.6151	53048800
-25.7631	-1216650000	-22.5998	54462500
-25.7478	-1308370000	-22.5844	55081500
-25.7324	-1390360000	-22.569	55881700
-25.7171	-1449920000	-22.5537	55163400
-25.7017	-1474350000	-22.5383	50576400
-25.6864	-1461610000	-22.523	41466400
-25.671	-1417070000	-22.5076	29191200
-25.6556	-1350640000	-22.4923	15791600
-25.6403	-1274330000	-22.4769	3011070
-25.6249	-1196660000	-22.4615	-8079360
-25.6096	-1123870000	-22.4462	-17316900
-25.5942	-1062860000	-22.4308	-25005100
-25.5789	-1020690000	-22.4155	-31341600
-25.5635	-1006610000	-22.4001	-36610600
-25.5481	-1030930000	-22.3848	-40883200
-25.5328	-1095890000	-22.3694	-42684900
-25.5174	-1180920000	-22.3541	-39477200
-25.5021	-1242880000	-22.3387	-30405600
-25.4867	-1241150000	-22.3233	-17075700
-25.4714	-1163500000	-22.308	-1812480
-25.456	-1030340000	-22.2926	13511700
-25.4407	-875307000	-22.2773	27808300
-25.4253	-719248000	-22.2619	40581100
-25.4099	-566796000	-22.2466	51332600
-25.3946	-417729000	-22.2312	59738600
-25.3792	-274464000	-22.2158	66433000
-25.3639	-147109000	-22.2005	72628700
-25.3485	-51475500	-22.1851	78675500
-25.3332	2.30833e+06	-22.1698	83342800
-25.3178	16577300	-22.1544	84582400
-25.3025	2.58148e+06	-22.1391	81484300
-25.2871	-28442600	-22.1237	75278300
-25.2717	-71778400	-22.1084	68223500
-25.2564	-127132000	-22.093	62504400
-25.241	-195731000	-22.0776	59700200
-25.2257	-282290000	-22.0623	59948500
-25.2103	-387255000	-22.0469	61815800
-25.195	-490047000	-22.0316	63252000
-25.1796	-550663000	-22.0162	62766100
-25.1642	-541068000	-22.0009	60308000
-25.1489	-472569000	-21.9855	57280500
-25.1335	-383775000	-21.9701	55462900
-25.1182	-303797000	-21.9548	55521800
-25.1028	-232759000	-21.9394	56367100
-25.0875	-160366000	-21.9241	56204300
-25.0721	-91850700	-21.9087	54087200
-25.0568	-45277300	-21.8934	50483700
-25.0414	-29668100	-21.878	46558700
-25.026	-34415300	-21.8627	42722300
-25.0107	-45628200	-21.8473	38566900
-24.9953	-73163200	-21.8319	34194900
-24.98	-144807000	-21.8166	31033300
-24.9646	-271909000	-21.8012	31198200
-24.9493	-433473000	-21.7859	35729400
-24.9339	-590226000	-21.7705	43504100
-24.9185	-707853000	-21.7552	51941900
-24.9032	-766383000	-21.7398	58699800
-24.8878	-758166000	-21.7244	62758400
-24.8725	-693148000	-21.7091	63731700
-24.8571	-606360000	-21.6937	60813800
-24.8418	-553154000	-21.6784	53646800
-24.8264	-580700000	-21.663	43716600
-24.8111	-696458000	-21.6477	33809900
-24.7957	-872465000	-21.6323	26292200
-24.7803	-1073220000	-21.617	22155300
-24.765	-1269460000	-21.6016	21316600
-24.7496	-1435500000	-21.5862	23172100
-24.7343	-1549140000	-21.5709	26805800
-24.7189	-1599610000	-21.5555	31089700
-24.7036	-1594400000	-21.5402	34278900
-24.6882	-1555570000	-21.5248	33965100
-24.6728	-1504830000	-21.5095	28906000
-24.6575	-1454420000	-21.4941	20635600
-24.6421	-1413260000	-21.4787	12156400
-24.6268	-1388190000	-21.4634	5609980
-24.6114	-1376050000	-21.448	1421310
-24.5961	-1365490000	-21.4327	-1344510
-24.5807	-1349370000	-21.4173	-3720700
-24.5654	-1327670000	-21.402	-5241860
-24.55	-1300920000	-21.3866	-4254720
-24.5346	-1275100000	-21.3713	37376
-24.5193	-1266060000	-21.3559	6841860
-24.5039	-1279540000	-21.3405	15009800
-24.4886	-1301590000	-21.3252	24093200
-24.4732	-1314750000	-21.3098	34061800
-24.4579	-1306280000	-21.2945	44480000
-24.4425	-1271220000	-21.2791	54085600
-24.4271	-1215170000	-21.2638	61272600
-24.4118	-1141310000	-21.2484	64957400
-24.3964	-1040120000	-21.233	64914400
-24.3811	-901279000	-21.2177	61734900
-24.3657	-722899000	-21.2023	56481300
-24.3504	-510299000	-21.187	50113500
-24.335	-274335000	-21.1716	43137500
-24.3197	-29089800	-21.1563	35723300
-24.3043	211790000	-21.1409	28145200
-24.2889	437853000	-21.1256	21588000
-24.2736	641725000	-21.1102	18134000
-24.2582	817234000	-21.0948	18356200
-24.2429	955388000	-21.0795	19624400
-24.2275	1045940000	-21.0641	18556400
-24.2122	1093000000	-21.0488	14249000
-24.1968	1124340000	-21.0334	7925760
-24.1814	1170570000	-21.0181	773632
-24.1661	1231950000	-21.0027	-6841860
-24.1507	1275780000	-20.9874	-14740500
-24.1354	1267930000	-20.972	-22039600
-24.12	1199700000	-20.9566	-27159000
-24.1047	1082710000	-20.9413	-28866600
-24.0893	927373000	-20.9259	-27215900
-24.074	737002000	-20.9106	-23304200
-24.0586	518558000	-20.8952	-18167300
-24.0432	290670000	-20.8799	-12335100
-24.0279	81264500	-20.8645	-6271490
-24.0125	-74153400	-20.8491	-582144
-23.9972	-141487000	-20.8338	4420610
-23.9818	-114227000	-20.8184	8949760
-23.9665	-22173100	-20.8031	13472300
-23.9511	91033600	-20.7877	18337800
-23.9357	191196000	-20.7724	23442900
-23.9204	255753000	-20.757	27896800
-23.905	274172000	-20.7417	30107600
-23.8897	262215000	-20.7263	28730400
-23.8743	251615000	-20.7109	23334900
-23.859	254128000	-20.6956	14384600
-23.8436	250898000	-20.6802	3512320
-23.8283	215961000	-20.6649	-7134210
-23.8129	144999000	-20.6495	-16712200
-23.7975	63983800	-20.6342	-25793000
-23.7822	5.54815e+06	-20.6188	-34768400
-23.7668	-25181000	-20.6034	-42846200
-23.7515	-54148600	-20.5881	-48391200
-23.7361	-107997000	-20.5727	-50011100
-23.7208	-182860000	-20.5574	-47056400
-23.7054	-247817000	-20.542	-39774200
-23.69	-280589000	-20.5267	-29650900
-23.6747	-292579000	-20.5113	-18907600
-23.6593	-316234000	-20.496	-9461760
-23.644	-375670000	-20.4806	-2167300
-23.6286	-473179000	-20.4652	2986500
-23.6133	-590446000	-20.4499	5929470
-23.5979	-697639000	-20.4345	6142460
-23.5826	-772274000	-20.4192	3278850
-23.5672	-813044000	-20.4038	-2374140
-23.5518	-831811000	-20.3885	-10207700
-23.5365	-840104000	-20.3731	-19241500
-23.5211	-847442000	-20.3577	-27833900
-23.5058	-857390000	-20.3424	-34582000
-23.4904	-864890000	-20.327	-39356400
-23.4751	-866435000	-20.3117	-42927100
-23.4597	-865932000	-20.2963	-45867000
-23.4443	-870874000	-20.281	-48088100
-23.429	-881968000	-20.2656	-49846800
-23.4136	-880388000	-20.2503	-52846600
-23.3983	-834086000	-20.2349	-58894800
-23.3829	-725897000	-20.2195	-67573800
-23.3676	-578052000	-20.2042	-76801000
-23.3522	-443696000	-20.1888	-85156400
-23.3369	-364261000	-20.1735	-92226600
-23.3215	-339797000	-20.1581	-97451000
-23.3061	-339613000	-20.1428	-99975700
-23.2908	-332434000	-20.1274	-99550200
-23.2754	-309904000	-20.112	-97268200
-23.2601	-285452000	-20.0967	-94951400
-23.2447	-274122000	-20.0813	-93457900
-23.2294	-275211000	-20.066	-91844100
-23.214	-267383000	-20.0506	-88070700
-23.1986	-218642000	-20.0353	-80483800
-23.1833	-107690000	-20.0199	-68929500
-23.1679	55081900	-20.0046	-55031300
-23.1526	223406000	-19.9892	-41565700
-23.1372	341156000	-19.9738	-31041000
-23.1219	384801000	-19.9585	-24902100
-23.1065	383207000	-19.9431	-23764500
-23.0912	384919000	-19.9278	-27859500
-23.0758	399750000	-19.9124	-37195800
-23.0604	391816000	-19.8971	-51227100
-23.0451	338954000	-19.8817	-68302300
-23.0297	270046000	-19.8663	-85931000
-23.0144	231022000	-19.851	-101724000
-22.999	240609000	-19.8356	-114034000
-22.9837	283659000	-19.8203	-122160000
-22.9683	325172000	-19.8049	-126018000
-22.9529	329111000	-19.7896	-125805000
-22.9376	278116000	-19.7742	-121945000
-22.9222	180075000	-19.7589	-114801000
-22.9069	56328700	-19.7435	-104397000
-22.8915	-76767400	-19.7281	-91026900
-22.8762	-216729000	-19.7128	-76154400
-22.8608	-371461000	-19.6974	-61768700
-22.8455	-548344000	-19.6821	-48717800
-22.8301	-745376000	-19.6667	-36944400
-22.8147	-952691000	-19.6514	-26996200
-22.7994	-1151940000	-19.636	-20029400
-22.784	-1309140000	-19.6206	-16969200
-22.7687	-1384030000	-19.6053	-17915900
-22.7533	-1359350000	-19.5899	-21955100
-22.738	-1259570000	-19.5746	-27863600
-22.7226	-1138340000	-19.5592	-35107800
-22.7072	-1043840000	-19.5439	-43807200
-22.6919	-996505000	-19.5285	-53563900
-22.6765	-992940000	-19.5132	-62738900
-22.6612	-1010120000	-19.4978	-69329400
-22.6458	-1008140000	-19.4824	-72843300
-22.6305	-955613000	-19.4671	-74888200
-22.6151	-855556000	-19.4517	-77659600
-22.5998	-738096000	-19.4364	-82626000
-22.5844	-635330000	-19.421	-90214900
-22.569	-564480000	-19.4057	-99323400
-22.5537	-521286000	-19.3903	-106975000
-22.5383	-481245000	-19.3749	-109569000
-22.523	-419999000	-19.3596	-105245000
-22.5076	-337498000	-19.3442	-95408100
-22.4923	-255911000	-19.3289	-83698700
-22.4769	-199130000	-19.3135	-72968700
-22.4615	-172352000	-19.2982	-63420900
-22.4462	-154159000	-19.2828	-53626900
-22.4308	-114094000	-19.2675	-42378800
-22.4155	-40831500	-19.2521	-29164000
-22.4001	49166700	-19.2367	-14184400
-22.3848	120100000	-19.2214	1275900
-22.3694	128976000	-19.206	15209500
-22.3541	46553200	-19.1907	26304000
-22.3387	-121810000	-19.1753	35024900
-22.3233	-332996000	-19.16	42692100
-22.308	-524008000	-19.1446	49598000
-22.2926	-642297000	-19.1292	54771200
-22.2773	-672020000	-19.1139	57807400
-22.2619	-642112000	-19.0985	60252700
-22.2466	-602170000	-19.0832	64042000
-22.2312	-581181000	-19.0678	69078500
-22.2158	-580833000	-19.0525	73889300
-22.2005	-593953000	-19.0371	78017000
-22.1851	-606285000	-19.0218	81959400
-22.1698	-592847000	-19.0064	85079600
-22.1544	-530896000	-18.991	85686300
-22.1391	-418017000	-18.9757	83337700
-22.1237	-276321000	-18.9603	79168000
-22.1084	-134962000	-18.945	73887700
-22.093	-12170800	-18.9296	66869800
-22.0776	81328700	-18.9143	57001500
-22.0623	137852000	-18.8989	43567100
-22.0469	159038000	-18.8835	26512900
-22.0316	159071000	-18.8682	6424580
-22.0162	157265000	-18.8528	-15318500
-22.0009	167854000	-18.8375	-36611600
-21.9855	192477000	-18.8221	-55733200
-21.9701	215649000	-18.8068	-72408600
-21.9548	212465000	-18.7914	-86954500
-21.9394	166571000	-18.7761	-98943000
-21.9241	75960100	-18.7607	-107338000
-21.9087	-52273100	-18.7453	-111351000
-21.8934	-206001000	-18.73	-111535000
-21.878	-371248000	-18.7146	-110246000
-21.8627	-532802000	-18.6993	-109591000
-21.8473	-673027000	-18.6839	-108864000
-21.8319	-774387000	-18.6686	-105933000
-21.8166	-825677000	-18.6532	-100735000
-21.8012	-826829000	-18.6378	-95171100
-21.7859	-786244000	-18.6225	-90564600
-21.7705	-715567000	-18.6071	-87051800
-21.7552	-628617000	-18.5918	-84483100
-21.7398	-539728000	-18.5764	-82999300
-21.7244	-464011000	-18.5611	-82949100
-21.7091	-422144000	-18.5457	-84302300
-21.6937	-435332000	-18.5304	-86000600
-21.6784	-508013000	-18.515	-86601200
-21.663	-616030000	-18.4996	-85872600
-21.6477	-722859000	-18.4843	-84804600
-21.6323	-808854000	-18.4689	-83966000
-21.617	-878397000	-18.4536	-82780200
-21.6016	-948594000	-18.4382	-79900200
-21.5862	-1033080000	-18.4229	-73334300
-21.5709	-1131910000	-18.4075	-61408300
-21.5555	-1235350000	-18.3921	-44376100
-21.5402	-1332770000	-18.3768	-24385500
-21.5248	-1411520000	-18.3614	-4343300
-21.5095	-1457500000	-18.3461	13052900
-21.4941	-1473410000	-18.3307	26732000
-21.4787	-1489010000	-18.3154	37991900
-21.4634	-1544690000	-18.3	48836100
-21.448	-1666130000	-18.2847	59817000
-21.4327	-1853020000	-18.2693	69860400
-21.4173	-2082820000	-18.2539	77595600
-21.402	-2320490000	-18.2386	82370600
-21.3866	-2526050000	-18.2232	84232200
-21.3713	-2659950000	-18.2079	83469800
-21.3559	-2695830000	-18.1925	80092700
-21.3405	-2633060000	-18.1772	73779700
-21.3252	-2493210000	-18.1618	64835600
-21.3098	-2312600000	-18.1464	54688300
-21.2945	-2138990000	-18.1311	44636200
-21.2791	-2014020000	-18.1157	34723300
-21.2638	-1950900000	-18.1004	24605200
-21.2484	-1937140000	-18.085	15313900
-21.233	-1950100000	-18.0697	9339390
-21.2177	-1964170000	-18.0543	8337410
-21.2023	-1959290000	-18.039	11060200
-21.187	-1927350000	-18.0236	14436900
-21.1716	-1865330000	-18.0082	16388600
-21.1563	-1769070000	-17.9929	16845800
-21.1409	-1635190000	-17.9775	16348700
-21.1256	-1469980000	-17.9622	14984700
-21.1102	-1302420000	-17.9468	13214200
-21.0948	-1179510000	-17.9315	12578300
-21.0795	-1138170000	-17.9161	14644200
-21.0641	-1178450000	-17.9007	19744800
-21.0488	-1266030000	-17.8854	27232800
-21.0334	-1366820000	-17.87	36345900
-21.0181	-1471660000	-17.8547	46597600
-21.0027	-1584990000	-17.8393	57206300
-20.9874	-1705820000	-17.824	65860100
-20.972	-1820200000	-17.8086	69042200
-20.9566	-1899660000	-17.7933	64942600
-20.9413	-1913160000	-17.7779	55365600
-20.9259	-1854130000	-17.7625	43897300
-20.9106	-1749530000	-17.7472	33350700
-20.8952	-1637770000	-17.7318	25517100
-20.8799	-1539620000	-17.7165	22076400
-20.8645	-1445910000	-17.7011	24674800
-20.8491	-1334360000	-17.6858	33875500
-20.8338	-1198910000	-17.6704	48096800
-20.8184	-1051580000	-17.655	63942700
-20.8031	-903964000	-17.6397	77892600
-20.7877	-764057000	-17.6243	87941600
-20.7724	-641991000	-17.609	93761500
-20.757	-543668000	-17.5936	95964700
-20.7417	-469334000	-17.5783	95648300
-20.7263	-423547000	-17.5629	93560800
-20.7109	-419428000	-17.5476	89670100
-20.6956	-468282000	-17.5322	83538900
-20.6802	-559689000	-17.5168	74657800
-20.6649	-660081000	-17.5015	63627800
-20.6495	-739815000	-17.4861	53117400
-20.6342	-797760000	-17.4708	45846500
-20.6188	-853941000	-17.4554	41972200
-20.6034	-930006000	-17.4401	39295500
-20.5881	-1038620000	-17.4247	34923000
-20.5727	-1177160000	-17.4093	26574800
-20.5574	-1325720000	-17.394	13829600
-20.542	-1456030000	-17.3786	-1138690
-20.5267	-1547800000	-17.3633	-14209500
-20.5113	-1588800000	-17.3479	-20977200
-20.496	-1564700000	-17.3326	-18749400
-20.4806	-1461510000	-17.3172	-8658940
-20.4652	-1278850000	-17.3019	4203010
-20.4499	-1040490000	-17.2865	14116900
-20.4345	-787054000	-17.2711	17879600
-20.4192	-554773000	-17.2558	14711300
-20.4038	-363578000	-17.2404	4925440
-20.3885	-221567000	-17.2251	-10334700
-20.3731	-129909000	-17.2097	-28276200
-20.3577	-78133100	-17.1944	-44677100
-20.3424	-47239400	-17.179	-56248300
-20.327	-23839800	-17.1636	-62246400
-20.3117	-8.48241e+06	-17.1483	-63341600
-20.2963	-8.77731e+06	-17.1329	-60043300
-20.281	-18989800	-17.1176	-53306400
-20.2656	-11783300	-17.1022	-45833200
-20.2503	36155600	-17.0869	-41281000
-20.2349	114297000	-17.0715	-41507800
-20.2195	186022000	-17.0562	-44773900
-20.2042	222405000	-17.0408	-46988800
-20.1888	221573000	-17.0254	-44930000
-20.1735	202677000	-17.0101	-38801400
-20.1581	190674000	-16.9947	-31940100
-20.1428	203677000	-16.9794	-28070900
-20.1274	247423000	-16.964	-29039600
-20.112	314534000	-16.9487	-34583000
-20.0967	385948000	-16.9333	-43262000
-20.0813	439178000	-16.918	-52965900
-20.066	455116000	-16.9026	-61185000
-20.0506	422929000	-16.8872	-66069000
-20.0353	351388000	-16.8719	-67289100
-20.0199	267846000	-16.8565	-65592800
-20.0046	196946000	-16.8412	-62228000
-19.9892	140356000	-16.8258	-59384300
-19.9738	78699700	-16.8105	-59602400
-19.9585	-3.19213e+06	-16.7951	-63810000
-19.9431	-97800300	-16.7797	-71133200
-19.9278	-182541000	-16.7644	-80006100
-19.9124	-236859000	-16.749	-88621600
-19.8971	-255315000	-16.7337	-95362000
-19.8817	-254006000	-16.7183	-99149800
-19.8663	-260127000	-16.703	-99069400
-19.851	-288972000	-16.6876	-94321700
-19.8356	-337589000	-16.6723	-84915700
-19.8203	-399353000	-16.6569	-72161300
-19.8049	-473999000	-16.6415	-58208800
-19.7896	-561527000	-16.6262	-44997600
-19.7742	-644913000	-16.6108	-33825300
-19.7589	-690631000	-16.5955	-25525800
-19.7435	-679497000	-16.5801	-20140500
-19.7281	-624242000	-16.5648	-16739800
-19.7128	-552547000	-16.5494	-14377000
-19.6974	-485072000	-16.534	-12494800
-19.6821	-431314000	-16.5187	-10258400
-19.6667	-392948000	-16.5033	-6904320
-19.6514	-361318000	-16.488	-2769410
-19.636	-319183000	-16.4726	866816
-19.6206	-254620000	-16.4573	2846720
-19.6053	-173211000	-16.4419	2834940
-19.5899	-93061300	-16.4266	1115140
-19.5746	-32487500	-16.4112	-2260480
-19.5592	-6.28519e+06	-16.3958	-7896060
-19.5439	-31816200	-16.3805	-16162800
-19.5285	-131719000	-16.3651	-25658400
-19.5132	-318394000	-16.3498	-32949800
-19.4978	-568596000	-16.3344	-34499100
-19.4824	-821510000	-16.3191	-29200900
-19.4671	-1016240000	-16.3037	-19229200
-19.4517	-1131220000	-16.2883	-8460290
-19.4364	-1184960000	-16.273	-278016
-19.421	-1208430000	-16.2576	3448320
-19.4057	-1222080000	-16.2423	2601470
-19.3903	-1229480000	-16.2269	-1309180
-19.3749	-1218620000	-16.2116	-5831680
-19.3596	-1173060000	-16.1962	-8615940
-19.3442	-1090860000	-16.1809	-8251900
-19.3289	-985961000	-16.1655	-4632580
-19.3135	-868738000	-16.1501	1104900
-19.2982	-738640000	-16.1348	7118340
-19.2828	-600666000	-16.1194	11710500
-19.2675	-471605000	-16.1041	14639600
-19.2521	-366940000	-16.0887	17571300
-19.2367	-296917000	-16.0734	22170600
-19.2214	-269482000	-16.058	27871700
-19.206	-289792000	-16.0426	32442900
-19.1907	-355472000	-16.0273	34582000
-19.1753	-451902000	-16.0119	35441200
-19.16	-557345000	-15.9966	37473800
-19.1446	-642784000	-15.9812	41805300
-19.1292	-665804000	-15.9659	47562800
-19.1139	-586771000	-15.9505	53732400
-19.0985	-401865000	-15.9352	60452400
-19.0832	-152953000	-15.9198	68574700
-19.0678	99120400	-15.9044	78818300
-19.0525	302999000	-15.8891	90904100
-19.0371	425696000	-15.8737	102427000
-19.0218	455443000	-15.8584	109446000
-19.0064	404953000	-15.843	109295000
-18.991	305246000	-15.8277	102427000
-18.9757	191674000	-15.8123	91831800
-18.9603	88285900	-15.7969	81148400
-18.945	1.04259e+06	-15.7816	72563700
-18.9296	-62240200	-15.7662	66203100
-18.9143	-77227400	-15.7509	61614100
-18.8989	-27318500	-15.7355	58741800
-18.8835	76034700	-15.7202	56900600
-18.8682	206351000	-15.7048	53869600
-18.8528	332599000	-15.6895	47164900
-18.8375	420256000	-15.6741	36317200
-18.8221	443639000	-15.6587	23532500
-18.8068	396740000	-15.6434	11858900
-18.7914	287582000	-15.628	2783230
-18.7761	126892000	-15.6127	-4228610
-18.7607	-72218200	-15.5973	-10617900
-18.7453	-285625000	-15.582	-17568800
-18.73	-475457000	-15.5666	-25437700
-18.7146	-600978000	-15.5512	-33923600
-18.6993	-638628000	-15.5359	-42048000
-18.6839	-592031000	-15.5205	-47708200
-18.6686	-482084000	-15.5052	-48877100
-18.6532	-334497000	-15.4898	-45755400
-18.6378	-173558000	-15.4745	-40329700
-18.6225	-10560600	-15.4591	-34847700
-18.6071	163556000	-15.4438	-31230000
-18.5918	363576000	-15.4284	-30093300
-18.5764	585590000	-15.413	-30556200
-18.5611	796024000	-15.3977	-31354400
-18.5457	948709000	-15.3823	-31377400
-18.5304	1019170000	-15.367	-29661700
-18.515	1019910000	-15.3516	-25693200
-18.4996	981481000	-15.3363	-19774000
-18.4843	930509000	-15.3209	-12914700
-18.4689	882396000	-15.3055	-6284290
-18.4536	839971000	-15.2902	-880640
-18.4382	796059000	-15.2748	2264580
-18.4229	737714000	-15.2595	1599490
-18.4075	651950000	-15.2441	-4813310
-18.3921	537433000	-15.2288	-18065900
-18.3768	406783000	-15.2134	-36802000
-18.3614	270911000	-15.1981	-56898600
-18.3461	128776000	-15.1827	-73130000
-18.3307	-21955600	-15.1673	-81976800
-18.3154	-171844000	-15.152	-83317800
-18.3	-304373000	-15.1366	-79079400
-18.2847	-399190000	-15.1213	-70723100
-18.2693	-424867000	-15.1059	-59111900
-18.2539	-358056000	-15.0906	-46327300
-18.2386	-222769000	-15.0752	-35461600
-18.2232	-85584500	-15.0598	-28093400
-18.2079	1.89907e+06	-15.0445	-23041000
-18.1925	45145800	-15.0291	-17567200
-18.1772	87466400	-15.0138	-9841660
-18.1618	162330000	-14.9984	-396288
-18.1464	274295000	-14.9831	8510460
-18.1311	411787000	-14.9677	14292500
-18.1157	560828000	-14.9524	15174700
-18.1004	704595000	-14.937	11308500
-18.085	821001000	-14.9216	4946940
-18.0697	897946000	-14.9063	-1590780
-18.0543	951360000	-14.8909	-8262140
-18.039	1013480000	-14.8756	-16498700
-18.0236	1097110000	-14.8602	-26479600
-18.0082	1182880000	-14.8449	-36445200
-17.9929	1243290000	-14.8295	-44455400
-17.9775	1261510000	-14.8141	-49957400
-17.9622	1222290000	-14.7988	-53229600
-17.9468	1110230000	-14.7834	-53832200
-17.9315	931690000	-14.7681	-50637300
-17.9161	718958000	-14.7527	-43618300
-17.9007	507649000	-14.7374	-34766800
-17.8854	322814000	-14.722	-26418700
-17.87	181730000	-14.7067	-19276800
-17.8547	99765000	-14.6913	-12426800
-17.8393	87384800	-14.6759	-4725250
-17.824	137659000	-14.6606	4299260
-17.8086	218839000	-14.6452	14368300
-17.7933	284444000	-14.6299	24153100
-17.7779	301079000	-14.6145	31396400
-17.7625	267635000	-14.5992	34437600
-17.7472	210869000	-14.5838	33884200
-17.7318	166024000	-14.5684	32075800
-17.7165	146772000	-14.5531	30967300
-17.7011	133880000	-14.5377	30708200
-17.6858	97630800	-14.5224	29361700
-17.6704	19822200	-14.507	23918100
-17.655	-104823000	-14.4917	12777000
-17.6397	-274025000	-14.4763	-2447360
-17.6243	-479227000	-14.461	-18226200
-17.609	-706632000	-14.4456	-31690200
-17.5936	-937095000	-14.4302	-41047000
-17.5783	-1148180000	-14.4149	-44786200
-17.5629	-1327640000	-14.3995	-41900000
-17.5476	-1479220000	-14.3842	-32554500
-17.5322	-1605450000	-14.3688	-18116100
-17.5168	-1694160000	-14.3535	-930304
-17.5015	-1729030000	-14.3381	15785000
-17.4861	-1699590000	-14.3227	28821500
-17.4708	-1597480000	-14.3074	36645900
-17.4554	-1424730000	-14.292	39970800
-17.4401	-1210970000	-14.2767	40307200
-17.4247	-1005310000	-14.2613	38710800
-17.4093	-852703000	-14.246	36052500
-17.394	-785318000	-14.2306	33219600
-17.3786	-817755000	-14.2153	30613000
-17.3633	-933252000	-14.1999	28270600
-17.3479	-1082440000	-14.1845	26712600
-17.3326	-1207470000	-14.1692	27256800
-17.3172	-1268450000	-14.1538	31244800
-17.3019	-1254520000	-14.1385	38866900
-17.2865	-1185830000	-14.1231	49148900
-17.2711	-1102840000	-14.1078	60925400
-17.2558	-1040320000	-14.0924	72843300
-17.2404	-1008460000	-14.077	83250700
-17.2251	-997303000	-14.0617	91422200
-17.2097	-992569000	-14.0463	97848300
-17.1944	-991007000	-14.031	102914000
-17.179	-1001360000	-14.0156	105892000
-17.1636	-1026320000	-14.0003	105655000
-17.1483	-1053320000	-13.9849	102202000
-17.1329	-1073330000	-13.9696	96418800
-17.1176	-1097780000	-13.9542	88576000
-17.1022	-1144200000	-13.9388	78258700
-17.0869	-1208410000	-13.9235	65609700
-17.0715	-1255360000	-13.9081	52033500
-17.0562	-1241590000	-13.8928	39518200
-17.0408	-1149510000	-13.8774	29858800
-17.0254	-994624000	-13.8621	24412700
-17.0101	-803409000	-13.8467	23520300
-16.9947	-602529000	-13.8313	26558000
-16.9794	-424017000	-13.816	33036300
-16.964	-295561000	-13.8006	43049000
-16.9487	-225289000	-13.7853	56243700
-16.9333	-209034000	-13.7699	71148000
-16.918	-243214000	-13.7546	85697000
-16.9026	-318591000	-13.7392	97575900
-16.8872	-416606000	-13.7239	104706000
-16.8719	-522164000	-13.7085	106395000
-16.8565	-630677000	-13.6931	103778000
-16.8412	-744201000	-13.6778	98495500
-16.8258	-865666000	-13.6624	90933200
-16.8105	-984612000	-13.6471	80523300
-16.7951	-1063220000	-13.6317	67582500
-16.7797	-1053420000	-13.6164	53803000
-16.7644	-942899000	-13.601	41250800
-16.749	-773663000	-13.5856	31523800
-16.7337	-605637000	-13.5703	25844200
-16.7183	-477667000	-13.5549	24997900
-16.703	-406648000	-13.5396	28227100
-16.6876	-399543000	-13.5242	32673800
-16.6723	-455034000	-13.5089	34963500
-16.6569	-560117000	-13.4935	33390600
-16.6415	-685741000	-13.4782	28115500
-16.6262	-792222000	-13.4628	20430300
-16.6108	-851429000	-13.4474	12757000
-16.5955	-860845000	-13.4321	7824900
-16.5801	-834167000	-13.4167	6770180
-16.5648	-786840000	-13.4014	8575490
-16.5494	-732326000	-13.386	11578900
-16.534	-679716000	-13.3707	15012400
-16.5187	-624711000	-13.3553	18355200
-16.5033	-551671000	-13.3399	20207100
-16.488	-457458000	-13.3246	19399200
-16.4726	-361293000	-13.3092	16426000
-16.4573	-278643000	-13.2939	12938200
-16.4419	-204728000	-13.2785	10223600
-16.4266	-128370000	-13.2632	8339460
-16.4112	-42481900	-13.2478	6770690
-16.3958	56074100	-13.2325	5576700
-16.3805	163036000	-13.2171	5510140
-16.3651	260707000	-13.2017	6925820
-16.3498	323922000	-13.1864	8417280
-16.3344	337249000	-13.171	7233020
-16.3191	306511000	-13.1557	1594880
-16.3037	257497000	-13.1403	-7947260
-16.2883	221362000	-13.125	-19037200
-16.273	214817000	-13.1096	-28807200
-16.2576	235655000	-13.0942	-35375100
-16.2423	277245000	-13.0789	-38430200
-16.2269	337390000	-13.0635	-38968800
-16.2116	412354000	-13.0482	-39104500
-16.1962	491251000	-13.0328	-41322500
-16.1809	556957000	-13.0175	-47427100
-16.1655	595839000	-13.0021	-58099700
-16.1501	617031000	-12.9868	-72951800
-16.1348	656400000	-12.9714	-90356200
-16.1194	752095000	-12.956	-107068000
-16.1041	911667000	-12.9407	-118956000
-16.0887	1098510000	-12.9253	-122300000
-16.0734	1248310000	-12.91	-114969000
-16.058	1301020000	-12.8946	-98124300
-16.0426	1229280000	-12.8793	-76697100
-16.0273	1051340000	-12.8639	-56725500
-16.0119	818061000	-12.8486	-41228800
-15.9966	578709000	-12.8332	-28840400
-15.9812	360387000	-12.8178	-16872400
-15.9659	169839000	-12.8025	-4888060
-15.9505	-1.08426e+06	-12.7871	5281280
-15.9352	-163260000	-12.7718	11688400
-15.9198	-319406000	-12.7564	13239800
-15.9044	-471712000	-12.7411	10013700
-15.8891	-631227000	-12.7257	3911170
-15.8737	-796094000	-12.7103	-2071550
-15.8584	-922517000	-12.695	-5512190
-15.843	-950029000	-12.6796	-5237760
-15.8277	-860104000	-12.6643	-1050620
-15.8123	-694115000	-12.6489	6555650
-15.7969	-521269000	-12.6336	16274900
-15.7816	-398851000	-12.6182	25804800
-15.7662	-349921000	-12.6029	32366100
-15.7509	-365882000	-12.5875	34171900
-15.7355	-424802000	-12.5721	31731200
-15.7202	-498957000	-12.5568	26969100
-15.7048	-554502000	-12.5414	20839400
-15.6895	-565304000	-12.5261	13142000
-15.6741	-523678000	-12.5107	4584960
-15.6587	-433458000	-12.4954	-3068930
-15.6434	-303884000	-12.48	-9163260
-15.628	-151158000	-12.4646	-14986200
-15.6127	4.28102e+06	-12.4493	-22235600
-15.5973	150170000	-12.4339	-31245300
-15.582	286476000	-12.4186	-41150500
-15.5666	409939000	-12.4032	-51195400
-15.5512	497698000	-12.3879	-60893700
-15.5359	516469000	-12.3725	-69580800
-15.5205	456179000	-12.3572	-76449300
-15.5052	347506000	-12.3418	-80791600
-15.4898	238020000	-12.3264	-82483200
-15.4745	158262000	-12.3111	-82487800
-15.4591	113249000	-12.2957	-82425900
-15.4438	89366900	-12.2804	-83710500
-15.4284	61578100	-12.265	-87456800
-15.413	5.02685e+06	-12.2497	-94569000
-15.3977	-95563700	-12.2343	-104506000
-15.3823	-244561000	-12.2189	-113921000
-15.367	-430872000	-12.2036	-118330000
-15.3516	-625313000	-12.1882	-115791000
-15.3363	-797986000	-12.1729	-108252000
-15.3209	-934994000	-12.1575	-99474900
-15.3055	-1026610000	-12.1422	-91649500
-15.2902	-1056740000	-12.1268	-84145700
-15.2748	-1016690000	-12.1115	-75237900
-15.2595	-916719000	-12.0961	-64002000
-15.2441	-777743000	-12.0807	-50852400
-15.2288	-623380000	-12.0654	-36734500
-15.2134	-483370000	-12.05	-22085100
-15.1981	-393920000	-12.0347	-6630910
-15.1827	-383971000	-12.0193	9886210
-15.1673	-461321000	-12.004	26825200
-15.152	-614063000	-11.9886	42405900
-15.1366	-811019000	-11.9732	54170600
-15.1213	-1000780000	-11.9579	60213200
-15.1059	-1129890000	-11.9425	59997200
-15.0906	-1170870000	-11.9272	54177800
-15.0752	-1128060000	-11.9118	44280300
-15.0598	-1023920000	-11.8965	32620500
-15.0445	-882876000	-11.8811	22405600
-15.0291	-713438000	-11.8658	16787500
-15.0138	-507451000	-11.8504	17133600
-14.9984	-264817000	-11.835	22256100
-14.9831	-11594400	-11.8197	28917800
-14.9677	213939000	-11.8043	33498600
-14.9524	386266000	-11.789	33953800
-14.937	502231000	-11.7736	30370800
-14.9216	575265000	-11.7583	24102900
-14.9063	611765000	-11.7429	16129500
-14.8909	591840000	-11.7275	5650430
-14.8756	490300000	-11.7122	-8839680
-14.8602	312249000	-11.6968	-26939400
-14.8449	95251200	-11.6815	-45937700
-14.8295	-115686000	-11.6661	-62698500
-14.8141	-281302000	-11.6508	-75269600
-14.7988	-364867000	-11.6354	-83412500
-14.7834	-343279000	-11.6201	-87885800
-14.7681	-223035000	-11.6047	-88760300
-14.7527	-33411600	-11.5893	-85312000
-14.7374	189647000	-11.574	-77799400
-14.722	414255000	-11.5586	-67739600
-14.7067	612251000	-11.5433	-56469500
-14.6913	744896000	-11.5279	-44843000
-14.6759	767454000	-11.5126	-34123800
-14.6606	669352000	-11.4972	-26253300
-14.6452	498295000	-11.4818	-22822400
-14.6299	331257000	-11.4665	-23902700
-14.6145	226517000	-11.4511	-29075500
-14.5992	198779000	-11.4358	-38854100
-14.5838	222403000	-11.4204	-53408800
-14.5684	255758000	-11.4051	-70980600
-14.5531	269106000	-11.3897	-88317400
-14.5377	254324000	-11.3744	-102340000
-14.5224	217072000	-11.359	-111546000
-14.507	168371000	-11.3436	-115683000
-14.4917	125839000	-11.3283	-114617000
-14.4763	115962000	-11.3129	-108275000
-14.461	157018000	-11.2976	-97110500
-14.4456	236923000	-11.2822	-82355200
-14.4302	323109000	-11.2669	-66177000
-14.4149	388469000	-11.2515	-51196400
-14.3995	422960000	-11.2361	-39204400
-14.3842	440198000	-11.2208	-30356500
-14.3688	468925000	-11.2054	-23481300
-14.3535	518525000	-11.1901	-17112600
-14.3381	561398000	-11.1747	-10574300
-14.3227	557323000	-11.1594	-4299260
-14.3074	483228000	-11.144	1136130
-14.292	345968000	-11.1287	5856770
-14.2767	183311000	-11.1133	10046000
-14.2613	44742100	-11.0979	12951600
-14.246	-46571800	-11.0826	13092400
-14.2306	-109230000	-11.0672	9878020
-14.2153	-183159000	-11.0519	4943360
-14.1999	-303135000	-11.0365	1242110
-14.1845	-478804000	-11.0212	526848
-14.1692	-690422000	-11.0058	1827330
-14.1538	-904988000	-10.9904	2411010
-14.1385	-1085060000	-10.9751	253952
-14.1231	-1193680000	-10.9597	-4653060
-14.1078	-1218020000	-10.9444	-11016200
-14.0924	-1181120000	-10.929	-16919000
-14.077	-1123650000	-10.9137	-20344300
-14.0617	-1084020000	-10.8983	-20414000
-14.0463	-1085670000	-10.883	-17851900
-14.031	-1128480000	-10.8676	-13749800
-14.0156	-1191260000	-10.8522	-8758780
-14.0003	-1241620000	-10.8369	-3807230
-13.9849	-1255590000	-10.8215	-203264
-13.9696	-1234790000	-10.8062	1548800
-13.9542	-1195510000	-10.7908	2528770
-13.9388	-1146630000	-10.7755	4943360
-13.9235	-1090050000	-10.7601	11094000
-13.9081	-1032420000	-10.7447	22217700
-13.8928	-981563000	-10.7294	37536800
-13.8774	-942060000	-10.714	54483500
-13.8621	-921522000	-10.6987	70101500
-13.8467	-928414000	-10.6833	82114600
-13.8313	-956464000	-10.668	89241600
-13.816	-982679000	-10.6526	91755000
-13.8006	-984884000	-10.6373	91531800
-13.7853	-951076000	-10.6219	90565600
-13.7699	-880648000	-10.6065	89602000
-13.7546	-793958000	-10.5912	88380900
-13.7392	-729317000	-10.5758	86213600
-13.7239	-719485000	-10.5605	82197500
-13.7085	-771933000	-10.5451	76158500
-13.6931	-863958000	-10.5298	69423100
-13.6778	-951319000	-10.5144	63719900
-13.6624	-987859000	-10.499	59713000
-13.6471	-950637000	-10.4837	57037300
-13.6317	-852772000	-10.4683	55461900
-13.6164	-727512000	-10.453	55435800
-13.601	-599450000	-10.4376	57243100
-13.5856	-473161000	-10.4223	60003300
-13.5703	-342649000	-10.4069	61931500
-13.5549	-206885000	-10.3916	61619700
-13.5396	-78961800	-10.3762	58875400
-13.5242	14750900	-10.3608	54459900
-13.5089	44704200	-10.3455	48982000
-13.4935	-10881900	-10.3301	42449900
-13.4782	-155138000	-10.3148	35097100
-13.4628	-365927000	-10.2994	27574800
-13.4474	-601481000	-10.2841	20213200
-13.4321	-816476000	-10.2687	13372900
-13.4167	-980394000	-10.2533	8304640
-13.4014	-1078010000	-10.238	6312450
-13.386	-1097440000	-10.2226	7182850
-13.3707	-1030500000	-10.2073	9020420
-13.3553	-890619000	-10.1919	9367550
-13.3399	-721933000	-10.1766	6402560
-13.3246	-570486000	-10.1612	-166912
-13.3092	-450663000	-10.1459	-8882180
-13.2939	-350585000	-10.1305	-17242100
-13.2785	-262253000	-10.1151	-22512100
-13.2632	-201621000	-10.0998	-23468000
-13.2478	-199304000	-10.0844	-22534100
-13.2325	-271313000	-10.0691	-24318500
-13.2171	-402240000	-10.0537	-31453200
-13.2017	-554545000	-10.0384	-42575900
-13.1864	-692645000	-10.023	-53445600
-13.171	-803154000	-10.0076	-59569200
-13.1557	-888553000	-9.99229	-58641400
-13.1403	-945654000	-9.97694	-51146200
-13.125	-965278000	-9.96158	-39077400
-13.1096	-944329000	-9.94622	-23948300
-13.0942	-885081000	-9.93087	-5745150
-13.0789	-788831000	-9.91551	15876100
-13.0635	-656406000	-9.90015	39564300
-13.0482	-488542000	-9.8848	61612500
-13.0328	-281179000	-9.86944	77430800
-13.0175	-31413400	-9.85409	84128800
-13.0021	245981000	-9.83873	82111000
-12.9868	517341000	-9.82337	74795500
-12.9714	743264000	-9.80802	66228700
-12.956	886354000	-9.79266	58361300
-12.9407	915822000	-9.7773	51158000
-12.9253	822002000	-9.76195	44434900
-12.91	626574000	-9.74659	38317600
-12.8946	374499000	-9.73124	32521700
-12.8793	115964000	-9.71588	26517000
-12.8639	-113101000	-9.70052	20044800
-12.8486	-300999000	-9.68517	12883500
-12.8332	-447481000	-9.66981	5105150
-12.8178	-541273000	-9.65446	-1790980
-12.8025	-563595000	-9.6391	-5073410
-12.7871	-513413000	-9.62374	-2691580
-12.7718	-420973000	-9.60839	5225470
-12.7564	-334598000	-9.59303	16572400
-12.7411	-295780000	-9.57767	28815900
-12.7257	-329450000	-9.56232	40415200
-12.7103	-445840000	-9.54696	51043300
-12.695	-639097000	-9.53161	61098500
-12.6796	-878929000	-9.51625	71221200
-12.6643	-1110000000	-9.50089	81285100
-12.6489	-1276490000	-9.48554	89584100
-12.6336	-1353460000	-9.47018	93735400
-12.6182	-1352430000	-9.45482	92261900
-12.6029	-1303110000	-9.43947	84783600
-12.5875	-1232880000	-9.42411	71284200
-12.5721	-1152070000	-9.40876	52199400
-12.5568	-1055750000	-9.3934	29196800
-12.5414	-945856000	-9.37804	5043200
-12.5261	-845723000	-9.36269	-17479700
-12.5107	-788443000	-9.34733	-36004900
-12.4954	-796042000	-9.33197	-48393700
-12.48	-865984000	-9.31662	-53260300
-12.4646	-971713000	-9.30126	-51462700
-12.4493	-1076200000	-9.28591	-46519800
-12.4339	-1148720000	-9.27055	-42217000
-12.4186	-1177640000	-9.25519	-39921700
-12.4032	-1166890000	-9.23984	-38797800
-12.3879	-1121860000	-9.22448	-37936100
-12.3725	-1047700000	-9.20912	-37263900
-12.3572	-951181000	-9.19377	-36548600
-12.3418	-836516000	-9.17841	-34499100
-12.3264	-708351000	-9.16306	-29317600
-12.3111	-580174000	-9.1477	-20465700
-12.2957	-473642000	-9.13234	-10254300
-12.2804	-407105000	-9.11699	-2883070
-12.265	-385821000	-9.10163	-1193470
-12.2497	-401777000	-9.08627	-4648450
-12.2343	-440459000	-9.07092	-10659300
-12.2189	-485575000	-9.05556	-16707600
-12.2036	-519522000	-9.04021	-20922900
-12.1882	-529686000	-9.02485	-22368800
-12.1729	-517964000	-9.00949	-21446100
-12.1575	-500633000	-8.99414	-19654700
-12.1422	-491851000	-8.97878	-18676700
-12.1268	-484962000	-8.96342	-19073500
-12.1115	-459924000	-8.94807	-19442700
-12.0961	-405872000	-8.93271	-17509400
-12.0807	-328440000	-8.91736	-12148700
-12.0654	-238759000	-8.902	-3953150
-12.05	-138059000	-8.88664	5792770
-12.0347	-19006000	-8.87129	16224300
-12.0193	119391000	-8.85593	27177500
-12.004	258429000	-8.84058	39090200
-11.9886	360694000	-8.82522	51963400
-11.9732	398216000	-8.80986	63873500
-11.9579	383171000	-8.79451	71610900
-11.9425	357762000	-8.77915	73183700
-11.9272	349281000	-8.76379	69696000
-11.9118	344586000	-8.74844	64917500
-11.8965	313094000	-8.73308	62428200
-11.8811	245355000	-8.71773	63147500
-11.8658	167627000	-8.70237	65543200
-11.8504	122242000	-8.68701	67416600
-11.835	134468000	-8.67166	67460100
-11.8197	201533000	-8.6563	64847900
-11.8043	303950000	-8.64094	58268200
-11.789	418928000	-8.62559	47090200
-11.7736	530001000	-8.61023	32396300
-11.7583	625920000	-8.59488	16001500
-11.7429	695185000	-8.57952	-311296
-11.7275	721777000	-8.56416	-14778900
-11.7122	682483000	-8.54881	-25920500
-11.6968	558071000	-8.53345	-33220600
-11.6815	360198000	-8.51809	-37401600
-11.6661	139561000	-8.50274	-39505400
-11.6508	-47763400	-8.48738	-39396900
-11.6354	-176687000	-8.47203	-35636700
-11.6201	-258041000	-8.45667	-27527200
-11.6047	-317195000	-8.44131	-16509400
-11.5893	-367196000	-8.42596	-5140990
-11.574	-398834000	-8.4106	4477440
-11.5586	-392738000	-8.39524	11397600
-11.5433	-335220000	-8.37989	15734300
-11.5279	-227240000	-8.36453	18567200
-11.5126	-80894100	-8.34918	21971500
-11.4972	94678800	-8.33382	27792900
-11.4818	292946000	-8.31846	35777000
-11.4665	493684000	-8.30311	43462700
-11.4511	669178000	-8.28775	47918600
-11.4358	808646000	-8.27239	47458800
-11.4204	919988000	-8.25704	42576900
-11.4051	1007490000	-8.24168	35654700
-11.3897	1052350000	-8.22633	28933600
-11.3744	1019930000	-8.21097	22655000
-11.359	887876000	-8.19561	15855600
-11.3436	660671000	-8.18026	8718340
-11.3283	367598000	-8.1649	3581440
-11.3129	61774900	-8.14954	3259900
-11.2976	-188786000	-8.13419	8826370
-11.2822	-331516000	-8.11883	19489800
-11.2669	-359286000	-8.10348	33476600
-11.2515	-300913000	-8.08812	47944700
-11.2361	-185958000	-8.07276	58988000
-11.2208	-36769400	-8.05741	63584300
-11.2054	115459000	-8.04205	61572600
-11.1901	234198000	-8.0267	55146000
-11.1747	301455000	-8.01134	47047700
-11.1594	317129000	-7.99598	39174100
-11.144	279948000	-7.98063	32213500
-11.1287	190550000	-7.96527	26309600
-11.1133	66714700	-7.94991	21849100
-11.0979	-54960600	-7.93456	19686900
-11.0826	-135087000	-7.9192	20595200
-11.0672	-150740000	-7.90385	23855100
-11.0519	-104226000	-7.88849	26732500
-11.0365	-19071800	-7.87313	26736100
-11.0212	76716400	-7.85778	23814100
-11.0058	159370000	-7.84242	19340800
-10.9904	200901000	-7.82706	14082600
-10.9751	170338000	-7.81171	7622140
-10.9597	48424500	-7.79635	-894976
-10.9444	-166281000	-7.781	-11341300
-10.929	-457177000	-7.76564	-21514800
-10.9137	-785961000	-7.75028	-27756500
-10.8983	-1095300000	-7.73493	-27318800
-10.883	-1327450000	-7.71957	-19869700
-10.8676	-1447800000	-7.70421	-6538240
-10.8522	-1456740000	-7.68886	11389400
-10.8369	-1389430000	-7.6735	31798300
-10.8215	-1307380000	-7.65815	50729000
-10.8062	-1265600000	-7.64279	63804900
-10.7908	-1270940000	-7.62743	68851700
-10.7755	-1281480000	-7.61208	66992600
-10.7601	-1251570000	-7.59672	61236700
-10.7447	-1168710000	-7.58136	54158800
-10.7294	-1050720000	-7.56601	47317500
-10.714	-928206000	-7.55065	41988100
-10.6987	-829601000	-7.5353	39077900
-10.6833	-771476000	-7.51994	38596600
-10.668	-758860000	-7.50458	39602200
-10.6526	-786858000	-7.48923	40363000
-10.6373	-838744000	-7.47387	39159800
-10.6219	-891331000	-7.45851	35733000
-10.6065	-925966000	-7.44316	31732200
-10.5912	-933987000	-7.4278	29231600
-10.5758	-919416000	-7.41245	28886000
-10.5605	-898895000	-7.39709	29570600
-10.5451	-894560000	-7.38173	29782000
-10.5298	-922118000	-7.36638	29272100
-10.5144	-978148000	-7.35102	29360100
-10.499	-1038320000	-7.33566	31716400
-10.4837	-1071440000	-7.32031	36845600
-10.4683	-1056740000	-7.30495	43835400
-10.453	-991181000	-7.2896	50995700
-10.4376	-889763000	-7.27424	56412200
-10.4223	-778709000	-7.25888	58698200
-10.4069	-673588000	-7.24353	57854500
-10.3916	-568577000	-7.22817	54700500
-10.3762	-455922000	-7.21282	49434100
-10.3608	-339453000	-7.19746	41818100
-10.3455	-224515000	-7.1821	32499200
-10.3301	-113646000	-7.16675	23293400
-10.3148	-13715300	-7.15139	15873000
-10.2994	65042800	-7.13603	10439700
-10.2841	113368000	-7.12068	5714940
-10.2687	127894000	-7.10532	56320
-10.2533	120266000	-7.08997	-6806530
-10.238	111293000	-7.07461	-12713000
-10.2226	114003000	-7.05925	-14201900
-10.2073	128558000	-7.0439	-9193980
-10.1919	147639000	-7.02854	1611780
-10.1766	161594000	-7.01318	15847400
-10.1612	165881000	-6.99783	30974500
-10.1459	164793000	-6.98247	44821000
-10.1305	164272000	-6.96712	55709200
-10.1151	168058000	-6.95176	62538800
-10.0998	173522000	-6.9364	65205200
-10.0844	163803000	-6.92105	65338900
-10.0691	120149000	-6.90569	65913300
-10.0537	38571800	-6.89033	69141500
-10.0384	-79101900	-6.87498	74759200
-10.023	-231709000	-6.85962	80369700
-10.0076	-408034000	-6.84427	83299800
-9.99229	-585694000	-6.82891	83153400
-9.97694	-737708000	-6.81355	82701800
-9.96158	-833484000	-6.7982	85316100
-9.94622	-849398000	-6.78284	91739100
-9.93087	-781534000	-6.76748	100199000
-9.91551	-635602000	-6.75213	108708000
-9.90015	-411882000	-6.73677	115965000
-9.8848	-116686000	-6.72142	120955000
-9.86944	212440000	-6.70606	123283000
-9.85409	514538000	-6.6907	123970000
-9.83873	747083000	-6.67535	124950000
-9.82337	911088000	-6.65999	127397000
-9.80802	1034800000	-6.64463	130772000
-9.79266	1141920000	-6.62928	133511000
-9.7773	1237450000	-6.61392	134163000
-9.76195	1314350000	-6.59857	131951000
-9.74659	1364060000	-6.58321	126637000
-9.73124	1379290000	-6.56785	118473000
-9.71588	1353320000	-6.5525	108549000
-9.70052	1279290000	-6.53714	98802200
-9.68517	1156200000	-6.52178	91592700
-9.66981	996672000	-6.50643	88897000
-9.65446	819120000	-6.49107	90985500
-9.6391	631325000	-6.47572	95738900
-9.62374	433595000	-6.46036	100272000
-9.60839	238898000	-6.445	103014000
-9.59303	75365700	-6.42965	103449000
-9.57767	-35894400	-6.41429	100985000
-9.56232	-96806700	-6.39894	95332400
-9.54696	-118557000	-6.38358	87744500
-9.53161	-100781000	-6.36822	80838100
-9.51625	-37005600	-6.35287	76475900
-9.50089	66612300	-6.33751	74711600
-9.48554	191056000	-6.32215	74713600
-9.47018	313873000	-6.3068	75350500
-9.45482	409394000	-6.29144	75182100
-9.43947	451943000	-6.27609	73600000
-9.42411	440430000	-6.26073	72436700
-9.40876	412968000	-6.24537	74878000
-9.3934	417474000	-6.23002	81729000
-9.37804	481486000	-6.21466	89726000
-9.36269	607940000	-6.1993	94218200
-9.34733	775978000	-6.18395	92613600
-9.33197	948015000	-6.16859	85205000
-9.31662	1084750000	-6.15324	74638300
-9.30126	1161860000	-6.13788	64951300
-9.28591	1180270000	-6.12252	59411500
-9.27055	1156470000	-6.10717	58922000
-9.25519	1105420000	-6.09181	62521300
-9.23984	1034780000	-6.07645	68465700
-9.22448	947558000	-6.0611	74634200
-9.20912	853617000	-6.04574	79044100
-9.19377	783316000	-6.03039	81152000
-9.17841	771632000	-6.01503	82269700
-9.16306	824190000	-5.99967	84124700
-9.1477	914473000	-5.98432	87411200
-9.13234	1012420000	-5.96896	91142100
-9.11699	1106050000	-5.9536	92939800
-9.10163	1193900000	-5.93825	90585600
-9.08627	1262530000	-5.92289	83800600
-9.07092	1281820000	-5.90754	74858500
-9.05556	1220640000	-5.89218	67656200
-9.04021	1063550000	-5.87682	65348600
-9.02485	826921000	-5.86147	68130800
-9.00949	560647000	-5.84611	73593300
-8.99414	320505000	-5.83075	79515600
-8.97878	138703000	-5.8154	85129200
-8.96342	22221800	-5.80004	89414100
-8.94807	-32782400	-5.78469	90796000
-8.93271	-31773600	-5.76933	89042900
-8.91736	16261100	-5.75397	85580300
-8.902	95111100	-5.73862	82488300
-8.88664	180748000	-5.72326	81945600
-8.87129	245225000	-5.7079	85634600
-8.85593	268532000	-5.69255	94036500
-8.84058	250756000	-5.67719	105759000
-8.82522	205575000	-5.66184	117173000
-8.80986	140467000	-5.64648	124287000
-8.79451	50395400	-5.63112	125656000
-8.77915	-69066600	-5.61577	122727000
-8.76379	-209026000	-5.60041	118394000
-8.74844	-352012000	-5.58505	115391000
-8.73308	-481246000	-5.5697	114744000
-8.71773	-581551000	-5.55434	115180000
-8.70237	-643866000	-5.53899	114107000
-8.68701	-669462000	-5.52363	109515000
-8.67166	-658542000	-5.50827	101320000
-8.6563	-602303000	-5.49292	91338800
-8.64094	-493775000	-5.47756	82174000
-8.62559	-341711000	-5.46221	75646000
-8.61023	-173307000	-5.44685	71942700
-8.59488	-24550000	-5.43149	70873600
-8.57952	80627300	-5.41614	73548800
-8.56416	148255000	-5.40078	81126900
-8.54881	208784000	-5.38542	92777000
-8.53345	295906000	-5.37007	105974000
-8.51809	428457000	-5.35471	117934000
-8.50274	601360000	-5.33936	127193000
-8.48738	789184000	-5.324	134839000
-8.47203	962106000	-5.30864	143799000
-8.45667	1097780000	-5.29329	156190000
-8.44131	1183130000	-5.27793	171433000
-8.42596	1214750000	-5.26257	187068000
-8.4106	1195410000	-5.24722	201160000
-8.39524	1134290000	-5.23186	213885000
-8.37989	1052570000	-5.21651	226536000
-8.36453	973756000	-5.20115	239265000
-8.34918	901898000	-5.18579	249922000
-8.33382	824884000	-5.17044	254757000
-8.31846	741545000	-5.15508	250877000
-8.30311	661395000	-5.13972	238338000
-8.28775	581354000	-5.12437	219974000
-8.27239	488091000	-5.10901	199617000
-8.25704	381618000	-5.09366	180461000
-8.24168	281572000	-5.0783	164487000
-8.22633	203433000	-5.06294	152406000
-8.21097	139009000	-5.04759	143934000
-8.19561	73722200	-5.03223	138102000
-8.18026	16322200	-5.01687	133543000
-8.1649	-5.5963e+06	-5.00152	129549000
-8.14954	18235600	-4.98616	127059000
-8.13419	63591400	-4.97081	127535000
-8.11883	97196800	-4.95545	130187000
-8.10348	109593000	-4.94009	131376000
-8.08812	115722000	-4.92474	127558000
-8.07276	127733000	-4.90938	118556000
-8.05741	133556000	-4.89402	107705000
-8.04205	109664000	-4.87867	98961400
-8.0267	49374500	-4.86331	94160900
-8.01134	-34824100	-4.84796	92574700
-7.99598	-125068000	-4.8326	92132400
-7.98063	-203637000	-4.81724	91195900
-7.96527	-258745000	-4.80189	89850900
-7.94991	-290242000	-4.78653	89698800
-7.93456	-305197000	-4.77117	92632600
-7.9192	-318510000	-4.75582	99552800
-7.90385	-358615000	-4.74046	110010000
-7.88849	-445589000	-4.72511	122660000
-7.87313	-566128000	-4.70975	135140000
-7.85778	-691435000	-4.69439	144483000
-7.84242	-796887000	-4.67904	149006000
-7.82706	-858079000	-4.66368	149417000
-7.81171	-856111000	-4.64833	147769000
-7.79635	-787633000	-4.63297	146081000
-7.781	-665116000	-4.61761	146462000
-7.76564	-514508000	-4.60226	151297000
-7.75028	-364813000	-4.5869	162021000
-7.73493	-236979000	-4.57154	177623000
-7.71957	-146016000	-4.55619	194948000
-7.70421	-106272000	-4.54083	210621000
-7.68886	-130325000	-4.52548	222546000
-7.6735	-221882000	-4.51012	230097000
-7.65815	-364357000	-4.49476	233380000
-7.64279	-522193000	-4.47941	232567000
-7.62743	-664236000	-4.46405	227884000
-7.61208	-783588000	-4.44869	220286000
-7.59672	-890538000	-4.43334	212048000
-7.58136	-988061000	-4.41798	205577000
-7.56601	-1064830000	-4.40263	201638000
-7.55065	-1113840000	-4.38727	199248000
-7.5353	-1141470000	-4.37191	196737000
-7.51994	-1150270000	-4.35656	192898000
-7.50458	-1128180000	-4.3412	187779000
-7.48923	-1066210000	-4.32584	182551000
-7.47387	-973316000	-4.31049	178532000
-7.45851	-864016000	-4.29513	176417000
-7.44316	-747164000	-4.27978	176290000
-7.4278	-632164000	-4.26442	178032000
-7.41245	-531054000	-4.24906	181409000
-7.39709	-449372000	-4.23371	185492000
-7.38173	-380437000	-4.21835	188606000
-7.36638	-306517000	-4.20299	189819000
-7.35102	-205217000	-4.18764	189752000
-7.33566	-65769700	-4.17228	189167000
-7.32031	95475700	-4.15693	187888000
-7.30495	244570000	-4.14157	185647000
-7.2896	351369000	-4.12621	183012000
-7.27424	392519000	-4.11086	180858000
-7.25888	347911000	-4.0955	179852000
-7.24353	205083000	-4.08014	180832000
-7.22817	-31607900	-4.06479	184362000
-7.21282	-330521000	-4.04943	189878000
-7.19746	-629213000	-4.03408	196345000
-7.1821	-851244000	-4.01872	203147000
-7.16675	-942251000	-4.00336	209657000
-7.15139	-900891000	-3.98801	214444000
-7.13603	-774508000	-3.97265	215620000
-7.12068	-624329000	-3.95729	212582000
-7.10532	-495936000	-3.94194	207005000
-7.08997	-419041000	-3.92658	201746000
-7.07461	-412496000	-3.91123	199261000
-7.05925	-477906000	-3.89587	200936000
-7.0439	-606447000	-3.88051	206859000
-7.02854	-786354000	-3.86516	216035000
-7.01318	-995307000	-3.8498	227173000
-6.99783	-1205070000	-3.83445	238966000
-6.98247	-1397490000	-3.81909	250055000
-6.96712	-1556800000	-3.80373	259395000
-6.95176	-1653810000	-3.78838	266677000
-6.9364	-1659050000	-3.77302	272545000
-6.92105	-1572230000	-3.75766	278746000
-6.90569	-1433250000	-3.74231	287036000
-6.89033	-1302260000	-3.72695	297077000
-6.87498	-1230230000	-3.7116	306612000
-6.85962	-1236790000	-3.69624	313688000
-6.84427	-1312100000	-3.68088	317477000
-6.82891	-1441560000	-3.66553	317609000
-6.81355	-1606720000	-3.65017	314153000
-6.7982	-1769580000	-3.63481	308020000
-6.78284	-1888170000	-3.61946	300559000
-6.76748	-1944980000	-3.6041	292712000
-6.75213	-1947350000	-3.58875	284621000
-6.73677	-1905610000	-3.57339	276350000
-6.72142	-1824860000	-3.55803	269383000
-6.70606	-1717360000	-3.54268	266636000
-6.6907	-1605570000	-3.52732	270673000
-6.67535	-1502600000	-3.51196	282174000
-6.65999	-1399720000	-3.49661	299292000
-6.64463	-1280720000	-3.48125	318174000
-6.62928	-1140720000	-3.4659	335104000
-6.61392	-984363000	-3.45054	348665000
-6.59857	-813976000	-3.43518	359168000
-6.58321	-629774000	-3.41983	366686000
-6.56785	-441421000	-3.40447	371143000
-6.5525	-271932000	-3.38911	373393000
-6.53714	-143657000	-3.37376	375249000
-6.52178	-65198500	-3.3584	378380000
-6.50643	-37051400	-3.34305	382751000
-6.49107	-64889500	-3.32769	386925000
-6.47572	-157775000	-3.31233	390223000
-6.46036	-306257000	-3.29698	393467000
-6.445	-470185000	-3.28162	397431000
-6.42965	-604109000	-3.26626	401937000
-6.41429	-689479000	-3.25091	406794000
-6.39894	-731331000	-3.23555	411945000
-6.38358	-737436000	-3.2202	416312000
-6.36822	-715903000	-3.20484	418006000
-6.35287	-684184000	-3.18948	416203000
-6.33751	-662170000	-3.17413	412485000
-6.32215	-655139000	-3.15877	409894000
-6.3068	-654091000	-3.14341	410825000
-6.29144	-651823000	-3.12806	415709000
-6.27609	-652488000	-3.1127	422765000
-6.26073	-666412000	-3.09735	429201000
-6.24537	-703414000	-3.08199	433322000
-6.23002	-771117000	-3.06663	435515000
-6.21466	-869097000	-3.05128	437431000
-6.1993	-983675000	-3.03592	440458000
-6.18395	-1096820000	-3.02057	445203000
-6.16859	-1204500000	-3.00521	452042000
-6.15324	-1317120000	-2.98985	461117000
-6.13788	-1433810000	-2.9745	471898000
-6.12252	-1528250000	-2.95914	483500000
-6.10717	-1562480000	-2.94378	495295000
-6.09181	-1505250000	-2.92843	506847000
-6.07645	-1346830000	-2.91307	517134000
-6.0611	-1112190000	-2.89772	524400000
-6.04574	-857980000	-2.88236	527612000
-6.03039	-641395000	-2.867	527859000
-6.01503	-486814000	-2.85165	527861000
-5.99967	-381780000	-2.83629	530266000
-5.98432	-303068000	-2.82093	536403000
-5.96896	-239957000	-2.80558	545799000
-5.9536	-191247000	-2.79022	556363000
-5.93825	-156837000	-2.77487	565805000
-5.92289	-137693000	-2.75951	573587000
-5.90754	-138611000	-2.74415	581101000
-5.89218	-164392000	-2.7288	589691000
-5.87682	-207355000	-2.71344	599656000
-5.86147	-251922000	-2.69808	611136000
-5.84611	-295961000	-2.68273	624295000
-5.83075	-354586000	-2.66737	638652000
-5.8154	-437432000	-2.65202	653102000
-5.80004	-527638000	-2.63666	666521000
-5.78469	-590868000	-2.6213	678536000
-5.76933	-603727000	-2.60595	689707000
-5.75397	-572152000	-2.59059	700905000
-5.73862	-526566000	-2.57523	712758000
-5.72326	-498300000	-2.55988	725056000
-5.7079	-497064000	-2.54452	736412000
-5.69255	-509103000	-2.52917	745394000
-5.67719	-509871000	-2.51381	751877000
-5.66184	-479209000	-2.49845	756619000
-5.64648	-412855000	-2.4831	759945000
-5.63112	-321460000	-2.46774	761509000
-5.61577	-217097000	-2.45238	761400000
-5.60041	-98475700	-2.43703	761103000
-5.58505	39908800	-2.42167	762668000
-5.5697	181576000	-2.40632	766908000
-5.55434	290285000	-2.39096	773095000
-5.53899	334755000	-2.3756	780572000
-5.52363	301087000	-2.36025	789616000
-5.50827	195527000	-2.34489	801043000
-5.49292	43299100	-2.32953	816152000
-5.47756	-116241000	-2.31418	835677000
-5.46221	-241681000	-2.29882	858237000
-5.44685	-306289000	-2.28347	881061000
-5.43149	-311174000	-2.26811	902275000
-5.41614	-285444000	-2.25275	922137000
-5.40078	-266573000	-2.2374	942307000
-5.38542	-282158000	-2.22204	964179000
-5.37007	-348791000	-2.20669	987662000
-5.35471	-473027000	-2.19133	1011140000
-5.33936	-643345000	-2.17597	1032710000
-5.324	-828038000	-2.16062	1051970000
-5.30864	-993212000	-2.14526	1070540000
-5.29329	-1121470000	-2.1299	1090750000
-5.27793	-1213890000	-2.11455	1113940000
-5.26257	-1280900000	-2.09919	1139920000
-5.24722	-1328780000	-2.08384	1166770000
-5.23186	-1347510000	-2.06848	1191790000
-5.21651	-1312360000	-2.05312	1213680000
-5.20115	-1207810000	-2.03777	1233950000
-5.18579	-1045320000	-2.02241	1256240000
-5.17044	-852014000	-2.00705	1283970000
-5.15508	-651418000	-1.9917	1317470000
-5.13972	-461022000	-1.97634	1353060000
-5.12437	-297436000	-1.96099	1385520000
-5.10901	-169079000	-1.94563	1411920000
-5.09366	-69890000	-1.93027	1433510000
-5.0783	5.79907e+06	-1.91492	1453780000
-5.06294	52325000	-1.89956	1474780000
-5.04759	62472800	-1.8842	1496770000
-5.03223	38870800	-1.86885	1521070000
-5.01687	-2.58889e+06	-1.85349	1550940000
-5.00152	-42373600	-1.83814	1589530000
-4.98616	-75834500	-1.82278	1638090000
-4.97081	-116115000	-1.80742	1695770000
-4.95545	-175142000	-1.79207	1759900000
-4.94009	-250765000	-1.77671	1826930000
-4.92474	-334538000	-1.76135	1893980000
-4.90938	-415391000	-1.746	1959890000
-4.89402	-472544000	-1.73064	2024960000
-4.87867	-485818000	-1.71529	2090210000
-4.86331	-456753000	-1.69993	2156640000
-4.84796	-410918000	-1.68457	2224620000
-4.8326	-381741000	-1.66922	2293060000
-4.81724	-393959000	-1.65386	2360000000
-4.80189	-453137000	-1.6385	2424740000
-4.78653	-544177000	-1.62315	2489060000
-4.77117	-646076000	-1.60779	2555970000
-4.75582	-745573000	-1.59244	2627640000
-4.74046	-836227000	-1.57708	2704820000
-4.72511	-913727000	-1.56172	2787430000
-4.70975	-977112000	-1.54637	2874930000
-4.69439	-1033180000	-1.53101	2966290000
-4.67904	-1088630000	-1.51565	3060690000
-4.66368	-1128740000	-1.5003	3158430000
-4.64833	-1114590000	-1.48494	3261180000
-4.63297	-1016650000	-1.46959	3370700000
-4.61761	-849282000	-1.45423	3486950000
-4.60226	-669896000	-1.43887	3608240000
-4.5869	-541388000	-1.42352	3734150000
-4.57154	-496052000	-1.40816	3867720000
-4.55619	-530719000	-1.39281	4013730000
-4.54083	-615619000	-1.37745	4174810000
-4.52548	-703762000	-1.36209	4350310000
-4.51012	-750318000	-1.34674	4538550000
-4.49476	-734988000	-1.33138	4738910000
-4.47941	-661620000	-1.31602	4951760000
-4.46405	-544230000	-1.30067	5177950000
-4.44869	-398651000	-1.28531	5418610000
-4.43334	-238058000	-1.26996	5675110000
-4.41798	-69946200	-1.2546	5948940000
-4.40263	105144000	-1.23924	6241760000
-4.38727	283589000	-1.22389	6555620000
-4.37191	449472000	-1.20853	6893080000
-4.35656	589919000	-1.19317	7257360000
-4.3412	708038000	-1.17782	7652450000
-4.32584	809977000	-1.16246	8082970000
-4.31049	887662000	-1.14711	8553300000
-4.29513	924716000	-1.13175	9067350000
-4.27978	924398000	-1.11639	9630590000
-4.26442	913356000	-1.10104	10250800000
-4.24906	908785000	-1.08568	10934500000
-4.23371	904190000	-1.07032	11684200000
-4.21835	889757000	-1.05497	12498800000
-4.20299	872535000	-1.03961	13376100000
-4.18764	873895000	-1.02426	14313400000
-4.17228	907425000	-1.0089	15309300000
-4.15693	958200000	-0.99354	16365800000
-4.14157	985949000	-0.97819	17492300000
-4.12621	953542000	-0.96283	18706800000
-4.11086	850816000	-0.94748	20035800000
-4.0955	694867000	-0.93212	21511700000
-4.08014	518001000	-0.91676	23171200000
-4.06479	355898000	-0.90141	25054700000
-4.04943	239025000	-0.88605	27205900000
-4.03408	187582000	-0.87069	29674800000
-4.01872	205458000	-0.85534	32521500000
-4.00336	273214000	-0.83998	35818400000
-3.98801	355773000	-0.82463	39653400000
-3.97265	430264000	-0.80927	44132300000
-3.95729	501064000	-0.79391	49382900000
-3.94194	578113000	-0.77856	55560600000
-3.92658	652726000	-0.7632	62855600000
-3.91123	703709000	-0.74784	71498200000
-3.89587	713588000	-0.73249	81755800000
-3.88051	674826000	-0.71713	93919000000
-3.86516	586597000	-0.70178	108267000000
-3.8498	457946000	-0.68642	124999000000
-3.83445	316518000	-0.67106	144101000000
-3.81909	188615000	-0.65571	165149000000
-3.80373	70339100	-0.64035	187044000000
-3.78838	-58550300	-0.62499	207830000000
-3.77302	-199802000	-0.60964	224800000000
-3.75766	-330402000	-0.59428	235118000000
-3.74231	-427777000	-0.57893	236835000000
-3.72695	-503391000	-0.56357	229710000000
-3.7116	-602078000	-0.54821	215253000000
-3.69624	-753524000	-0.53286	196012000000
-3.68088	-931771000	-0.5175	174651000000
-3.66553	-1069250000	-0.50214	153309000000
-3.65017	-1112450000	-0.48679	133377000000
-3.63481	-1065520000	-0.47143	115562000000
-3.61946	-986516000	-0.45608	100078000000
-3.6041	-939740000	-0.44072	86843800000
-3.58875	-943762000	-0.42536	75632000000
-3.57339	-970093000	-0.41001	66167500000
-3.55803	-982321000	-0.39465	58178800000
-3.54268	-959497000	-0.37929	51421500000
-3.52732	-893802000	-0.36394	45686100000
-3.51196	-793704000	-0.34858	40796600000
-3.49661	-688918000	-0.33323	36607000000
-3.48125	-613461000	-0.31787	32995600000
-3.4659	-582969000	-0.30251	29862700000
-3.45054	-586476000	-0.28716	27129200000
-3.43518	-593223000	-0.2718	24733300000
-3.41983	-578270000	-0.25644	22626400000
-3.40447	-550421000	-0.24109	20768100000
-3.38911	-547263000	-0.22573	19124600000
-3.37376	-599925000	-0.21038	17667200000
-3.3584	-708472000	-0.19502	16370200000
-3.34305	-845747000	-0.17966	15210600000
-3.32769	-979028000	-0.16431	14169300000
-3.31233	-1088890000	-0.14895	13230900000
-3.29698	-1166000000	-0.1336	12382200000
-3.28162	-1201900000	-0.11824	11612500000
-3.26626	-1197410000	-0.10288	10912700000
-3.25091	-1176040000	-0.08753	10274700000
-3.23555	-1176270000	-0.07217	9691170000
-3.2202	-1222860000	-0.05681	9156200000
-3.20484	-1301550000	-0.04146	8664290000
-3.18948	-1366850000	-0.0261	8210120000
-3.17413	-1377030000	-0.01074	7788390000
-3.15877	-1320710000	0.00461	7394080000
-3.14341	-1213840000	0.01997	7022980000
-3.12806	-1079030000	0.03532	6672930000
-3.1127	-932436000	0.05068	6344400000
-3.09735	-781574000	0.06604	6038770000
-3.08199	-624543000	0.08139	5756450000
-3.06663	-452635000	0.09675	5496540000
-3.05128	-262444000	0.11211	5256610000
-3.03592	-67974000	0.12746	5032420000
-3.02057	104693000	0.14282	4819610000
-3.00521	241225000	0.15817	4615950000
-2.98985	355130000	0.17353	4421700000
-2.9745	469619000	0.18889	4238200000
-2.95914	585839000	0.20424	4066770000
-2.94378	681644000	0.2196	3908260000
-2.92843	734606000	0.23496	3762660000
-2.91307	740006000	0.25031	3628900000
-2.89772	713397000	0.26567	3505220000
-2.88236	680532000	0.28102	3390180000
-2.867	663200000	0.29638	3282930000
-2.85165	668756000	0.31174	3182740000
-2.83629	692928000	0.32709	3088510000
-2.82093	725938000	0.34245	2998210000
-2.80558	748872000	0.35781	2909770000
-2.79022	736013000	0.37316	2823260000
-2.77487	667726000	0.38852	2741050000
-2.75951	538416000	0.40387	2665080000
-2.74415	363185000	0.41923	2595170000
-2.7288	176706000	0.43459	2529840000
-2.71344	9.86898e+06	0.44994	2467690000
-2.69808	-128471000	0.4653	2408410000
-2.68273	-238459000	0.48066	2352210000
-2.66737	-311270000	0.49601	2298290000
-2.65202	-333700000	0.51137	2244270000
-2.63666	-303195000	0.52672	2187240000
-2.6213	-232652000	0.54208	2125960000
-2.60595	-143359000	0.55744	2062220000
-2.59059	-55790700	0.57279	1999980000
-2.57523	16669900	0.58815	1942870000
-2.55988	67880200	0.6035	1892180000
-2.54452	93546900	0.61886	1846810000
-2.52917	91588000	0.63422	1804560000
-2.51381	64388900	0.64957	1763720000
-2.49845	11861600	0.66493	1723590000
-2.4831	-71318300	0.68029	1684150000
-2.46774	-182995000	0.69564	1646010000
-2.45238	-297340000	0.711	1609690000
-2.43703	-373598000	0.72635	1574560000
-2.42167	-378543000	0.74171	1538590000
-2.40632	-291366000	0.75707	1500060000
-2.39096	-115630000	0.77242	1459250000
-2.3756	109490000	0.78778	1418490000
-2.36025	337451000	0.80314	1380540000
-2.34489	549311000	0.81849	1346750000
-2.32953	748414000	0.83385	1316370000
-2.31418	935451000	0.8492	1288390000
-2.29882	1101200000	0.86456	1263270000
-2.28347	1234330000	0.87992	1241660000
-2.26811	1328470000	0.89527	1222560000
-2.25275	1377990000	0.91063	1203920000
-2.2374	1366060000	0.92599	1184320000
-2.22204	1276490000	0.94134	1163520000
-2.20669	1124270000	0.9567	1142110000
-2.19133	951725000	0.97205	1120780000
-2.17597	792517000	0.98741	1100220000
-2.16062	655619000	1.00277	1081310000
-2.14526	532624000	1.01812	1064190000
-2.1299	407263000	1.03348	1046990000
-2.11455	267591000	1.04883	1026770000
-2.09919	113220000	1.06419	1002250000
-2.08384	-46833800	1.07955	974951000
-2.06848	-199668000	1.0949	947585000
-2.05312	-332917000	1.11026	922528000
-2.03777	-434782000	1.12562	901437000
-2.02241	-489249000	1.14097	884953000
-2.00705	-475811000	1.15633	872623000
-1.9917	-384878000	1.17168	862590000
-1.97634	-234368000	1.18704	852053000
-1.96099	-66223400	1.2024	839161000
-1.94563	78044600	1.21775	823732000
-1.93027	183464000	1.23311	806523000
-1.91492	260793000	1.24847	788443000
-1.89956	322503000	1.26382	769868000
-1.8842	364704000	1.27918	750616000
-1.86885	372921000	1.29453	731140000
-1.85349	347188000	1.30989	713151000
-1.83814	312026000	1.32525	698597000
-1.82278	298783000	1.3406	688707000
-1.80742	327815000	1.35596	683482000
-1.79207	402148000	1.37132	681159000
-1.77671	514539000	1.38667	678651000
-1.76135	660226000	1.40203	673540000
-1.746	835752000	1.41738	665390000
-1.73064	1031400000	1.43274	654749000
-1.71529	1227770000	1.4481	642498000
-1.69993	1397330000	1.46345	630660000
-1.68457	1517380000	1.47881	621828000
-1.66922	1574310000	1.49417	617006000
-1.65386	1547040000	1.50952	614762000
-1.6385	1409650000	1.52488	612292000
-1.62315	1164510000	1.54023	607084000
-1.60779	858351000	1.55559	598562000
-1.59244	564530000	1.57095	588793000
-1.57708	352494000	1.5863	581497000
-1.56172	260559000	1.60166	579239000
-1.54637	292406000	1.61702	580678000
-1.53101	438820000	1.63237	581305000
-1.51565	690804000	1.64773	577195000
-1.5003	1025410000	1.66308	567810000
-1.48494	1390620000	1.67844	555496000
-1.46959	1722030000	1.6938	542423000
-1.45423	1982400000	1.70915	528556000
-1.43887	2177670000	1.72451	512792000
-1.42352	2335980000	1.73987	495079000
-1.40816	2479440000	1.75522	476627000
-1.39281	2611510000	1.77058	458452000
-1.37745	2726860000	1.78593	440450000
-1.36209	2826280000	1.80129	421820000
-1.34674	2920450000	1.81665	402487000
-1.33138	3023170000	1.832	384186000
-1.31602	3138540000	1.84736	369404000
-1.30067	3260370000	1.86271	359836000
-1.28531	3384670000	1.87807	356684000
-1.26996	3513800000	1.89343	360824000
-1.2546	3651090000	1.90878	371542000
-1.23924	3789810000	1.92414	386178000
-1.22389	3904080000	1.9395	401390000
-1.20853	3964950000	1.95485	414713000
-1.19317	3975060000	1.97021	425149000
-1.17782	3981640000	1.98556	432519000
-1.16246	4050770000	2.00092	437155000
-1.14711	4224340000	2.01628	439993000
-1.13175	4498080000	2.03163	441890000
-1.11639	4839200000	2.04699	442393000
-1.10104	5223740000	2.06235	439164000
-1.08568	5658500000	2.0777	429985000
-1.07032	6167940000	2.09306	416031000
-1.05497	6758740000	2.10841	401247000
-1.03961	7400750000	2.12377	388188000
-1.02426	8049310000	2.13913	376564000
-1.0089	8674770000	2.15448	365287000
-0.99354	9271590000	2.16984	354305000
-0.97819	9856830000	2.1852	344838000
-0.96283	10452000000	2.20055	337990000
-0.94748	11066500000	2.21591	333123000
-0.93212	11712000000	2.23126	328601000
-0.91676	12417100000	2.24662	324021000
-0.90141	13220900000	2.26198	320338000
-0.88605	14173400000	2.27733	318061000
-0.87069	15340000000	2.29269	316649000
-0.85534	16790600000	2.30805	315851000
-0.83998	18571100000	2.3234	315859000
-0.82463	20689800000	2.33876	316173000
-0.80927	23136500000	2.35411	316147000
-0.79391	25921100000	2.36947	315900000
-0.77856	29103900000	2.38483	315750000
-0.7632	32792000000	2.40018	315446000
-0.74784	37115700000	2.41554	314086000
-0.73249	42227400000	2.4309	310599000
-0.71713	48334200000	2.44625	304325000
-0.70178	55723200000	2.46161	294951000
-0.68642	64759300000	2.47696	282714000
-0.67106	75872700000	2.49232	269152000
-0.65571	89531800000	2.50768	256599000
-0.64035	106174000000	2.52303	246283000
-0.62499	126082000000	2.53839	237462000
-0.60964	149110000000	2.55375	229040000
-0.59428	174229000000	2.5691	221377000
-0.57893	199003000000	2.58446	216033000
-0.56357	219530000000	2.59981	214025000
-0.54821	231443000000	2.61517	214921000
-0.53286	231904000000	2.63053	217439000
-0.5175	221112000000	2.64588	220091000
-0.50214	201991000000	2.66124	221595000
-0.48679	178509000000	2.67659	221250000
-0.47143	154160000000	2.69195	219075000
-0.45608	131297000000	2.70731	215670000
-0.44072	111125000000	2.72266	211915000
-0.42536	94001200000	2.73802	208807000
-0.41001	79783000000	2.75338	207355000
-0.39465	68106500000	2.76873	208243000
-0.37929	58557300000	2.78409	211788000
-0.36394	50749900000	2.79944	218009000
-0.34858	44348800000	2.8148	226132000
-0.33323	39072900000	2.83016	234043000
-0.31787	34690000000	2.84551	238953000
-0.30251	31004500000	2.86087	239032000
-0.28716	27853900000	2.87623	234238000
-0.2718	25117100000	2.89158	225641000
-0.25644	22717000000	2.90694	213965000
-0.24109	20607800000	2.92229	199200000
-0.22573	18750200000	2.93765	181563000
-0.21038	17096500000	2.95301	161899000
-0.19502	15604100000	2.96836	141057000
-0.17966	14253000000	2.98372	119884000
-0.16431	13037000000	2.99908	100091000
-0.14895	11942700000	3.01443	84158000
-0.1336	10945600000	3.02979	73673700
-0.11824	10023000000	3.04514	67956200
-0.10288	9162090000	3.0605	64737800
-0.08753	8356890000	3.07586	62148100
-0.07217	7603760000	3.09121	60089900
-0.05681	6909090000	3.10657	59749900
-0.04146	6293920000	3.12193	61969900
-0.0261	5775760000	3.13728	66676200
-0.01074	5353540000	3.15264	73824800
0.00461	5023430000	3.16799	83676200
0.01997	4795570000	3.18335	95356400
0.03532	4677120000	3.19871	106620000
0.05068	4648530000	3.21406	115817000
0.06604	4668610000	3.22942	123073000
0.08139	4701890000	3.24478	129153000
0.09675	4727190000	3.26013	133519000
0.11211	4717910000	3.27549	135039000
0.12746	4639050000	3.29084	134694000
0.14282	4474460000	3.3062	135485000
0.15817	4246250000	3.32156	139226000
0.17353	4002830000	3.33691	144621000
0.18889	3789670000	3.35227	148519000
0.20424	3625490000	3.36763	148078000
0.2196	3495120000	3.38298	142100000
0.23496	3362410000	3.39834	131337000
0.25031	3195280000	3.41369	117988000
0.26567	2984610000	3.42905	105006000
0.28102	2748980000	3.44441	95116800
0.29638	2516200000	3.45976	89604100
0.31174	2292860000	3.47512	88180200
0.32709	2060580000	3.49047	90221100
0.34245	1804010000	3.50583	95964200
0.35781	1536160000	3.52119	106123000
0.37316	1296070000	3.53654	120002000
0.38852	1125900000	3.5519	134637000
0.40387	1045540000	3.56726	146631000
0.41923	1040440000	3.58261	154993000
0.43459	1072080000	3.59797	161790000
0.44994	1100600000	3.61332	169960000
0.4653	1101380000	3.62868	180836000
0.48066	1063020000	3.64404	193811000
0.49601	977193000	3.65939	207644000
0.51137	842373000	3.67475	221074000
0.52672	673866000	3.69011	232502000
0.54208	501179000	3.70546	240098000
0.55744	353476000	3.72082	242480000
0.57279	242257000	3.73617	239196000
0.58815	155200000	3.75153	230819000
0.6035	75107600	3.76689	218896000
0.61886	4.75787e+06	3.78224	205246000
0.63422	-36421800	3.7976	190874000
0.64957	-40255600	3.81296	175998000
0.66493	-20567600	3.82831	160615000
0.68029	2.82778e+06	3.84367	144489000
0.69564	17078700	3.85902	127180000
0.711	18734300	3.87438	108661000
0.72635	15449100	3.88974	89791500
0.74171	21139400	3.90509	71837200
0.75707	49164800	3.92045	56137200
0.77242	114759000	3.93581	44580400
0.78778	231682000	3.95116	39441900
0.80314	392146000	3.96652	42069000
0.81849	558948000	3.98187	52069400
0.83385	690677000	3.99723	67738100
0.8492	770469000	4.01259	86928400
0.86456	807402000	4.02794	107618000
0.87992	819763000	4.0433	127292000
0.89527	815347000	4.05866	142466000
0.91063	784144000	4.07401	150497000
0.92599	717801000	4.08937	150960000
0.94134	632118000	4.10472	144644000
0.9567	557454000	4.12008	133001000
0.97205	509681000	4.13544	118871000
0.98741	483064000	4.15079	106132000
1.00277	471915000	4.16615	97712100
1.01812	491505000	4.18151	94187000
1.03348	573369000	4.19686	93963300
1.04883	742697000	4.21222	94727200
1.06419	997031000	4.22757	95376900
1.07955	1298500000	4.24293	96264700
1.0949	1590850000	4.25829	97943600
1.11026	1827520000	4.27364	100768000
1.12562	1981630000	4.289	105153000
1.14097	2037260000	4.30435	111713000
1.15633	1990820000	4.31971	120851000
1.17168	1857690000	4.33507	131895000
1.18704	1658300000	4.35042	143179000
1.2024	1404930000	4.36578	152775000
1.21775	1114500000	4.38114	159299000
1.23311	819456000	4.39649	162947000
1.24847	554112000	4.41185	165286000
1.26382	337457000	4.4272	167553000
1.27918	167608000	4.44256	169637000
1.29453	29748100	4.45792	170753000
1.30989	-86086200	4.47327	170788000
1.32525	-177218000	4.48863	170083000
1.3406	-234965000	4.50399	168040000
1.35596	-253753000	4.51934	163389000
1.37132	-235502000	4.5347	155762000
1.38667	-186506000	4.55005	145937000
1.40203	-113653000	4.56541	134732000
1.41738	-29875900	4.58077	122820000
1.43274	42268500	4.59612	111650000
1.4481	87723400	4.61148	102951000
1.46345	111181000	4.62684	96612400
1.47881	123309000	4.64219	90219500
1.49417	125705000	4.65755	81211400
1.50952	111042000	4.6729	69100000
1.52488	73054400	4.68826	55793200
1.54023	19686100	4.70362	44167700
1.55559	-30411600	4.71897	36169200
1.57095	-67747700	4.73433	31591400
1.5863	-100789000	4.74969	28810800
1.60166	-148775000	4.76504	26906100
1.61702	-224069000	4.7804	26436100
1.63237	-313918000	4.79575	27721200
1.64773	-385403000	4.81111	29433900
1.66308	-416499000	4.82647	30372900
1.67844	-417455000	4.84182	31252000
1.6938	-415249000	4.85718	33263600
1.70915	-430761000	4.87254	36574200
1.72451	-482175000	4.88789	40773600
1.73987	-582766000	4.90325	45776400
1.75522	-713958000	4.9186	52036600
1.77058	-829352000	4.93396	60118000
1.78593	-900428000	4.94932	70531600
1.80129	-939207000	4.96467	83839000
1.81665	-977141000	4.98003	100169000
1.832	-1029800000	4.99539	118521000
1.84736	-1082620000	5.01074	136791000
1.86271	-1117350000	5.0261	152646000
1.87807	-1136860000	5.04145	164330000
1.89343	-1157000000	5.05681	170644000
1.90878	-1192590000	5.07217	170723000
1.92414	-1246550000	5.08752	164494000
1.9395	-1304310000	5.10288	153242000
1.95485	-1347090000	5.11824	139353000
1.97021	-1365310000	5.13359	125318000
1.98556	-1359790000	5.14895	112691000
2.00092	-1340060000	5.1643	101619000
2.01628	-1316900000	5.17966	91469300
2.03163	-1297660000	5.19502	82079700
[truncated: 1,492 more rows]
