# Supplementary material for: Realizing four-electron conversion chemistry for all-solid-state Li||I2 batteries at room temperature
Source: Nat Commun. 2025 Feb 18;16:1723. doi: 10.1038/s41467-025-56932-5 (PMC11836363; doi:10.1038/s41467-025-56932-5)
Supplement: Supplementary file 5 — Source Data [file 41467_2025_56932_MOESM5_ESM.zip › SI/Supplementary Figure 5.xlsx]

## Sheet: 5a
Wavelength nm.	Abs.
190	0.657
191	0.703
192	0.72
193	0.768
194	0.795
195	0.834
196	0.867
197	0.894
198	0.923
199	0.942
200	0.962
201	0.978
202	0.987
203	0.989
204	0.99
205	0.981
206	0.968
207	0.946
208	0.922
209	0.892
210	0.857
211	0.821
212	0.78
213	0.738
214	0.696
215	0.652
216	0.607
217	0.565
218	0.523
219	0.48
220	0.437
221	0.397
222	0.359
223	0.324
224	0.29
225	0.26
226	0.233
227	0.208
228	0.185
229	0.165
230	0.147
231	0.131
232	0.117
233	0.104
234	0.092
235	0.082
236	0.073
237	0.065
238	0.057
239	0.053
240	0.047
241	0.044
242	0.039
243	0.037
244	0.034
245	0.032
246	0.031
247	0.03
248	0.029
249	0.029
250	0.028
251	0.027
252	0.028
253	0.028
254	0.028
255	0.027
256	0.028
257	0.028
258	0.029
259	0.029
260	0.029
261	0.028
262	0.03
263	0.029
264	0.03
265	0.03
266	0.03
267	0.03
268	0.03
269	0.029
270	0.029
271	0.029
272	0.028
273	0.028
274	0.027
275	0.027
276	0.027
277	0.026
278	0.026
279	0.025
280	0.024
281	0.024
282	0.023
283	0.023
284	0.023
285	0.021
286	0.022
287	0.022
288	0.021
289	0.021
290	0.021
291	0.019
292	0.019
293	0.019
294	0.018
295	0.019
296	0.018
297	0.018
298	0.017
299	0.017
300	0.016
301	0.016
302	0.015
303	0.015
304	0.015
305	0.014
306	0.014
307	0.014
308	0.013
309	0.014
310	0.013
311	0.012
312	0.012
313	0.011
314	0.012
315	0.012
316	0.011
317	0.011
318	0.011
319	0.011
320	0.011
321	0.01
322	0.011
323	0.01
324	0.01
325	0.012
326	0.01
327	0.011
328	0.011
329	0.011
330	0.011
331	0.011
332	0.01
333	0.01
334	0.01
335	0.01
336	0.01
337	0.011
338	0.011
339	0.012
340	0.011
341	0.011
342	0.01
343	0.011
344	0.011
345	0.011
346	0.011
347	0.011
348	0.011
349	0.01
350	0.011
351	0.011
352	0.011
353	0.01
354	0.011
355	0.01
356	0.01
357	0.01
358	0.01
359	0.011
360	0.011
361	0.01
362	0.011
363	0.011
364	0.01
365	0.01
366	0.01
367	0.011
368	0.011
369	0.01
370	0.011
371	0.01
372	0.011
373	0.01
374	0.01
375	0.011
376	0.01
377	0.011
378	0.011
379	0.01
380	0.011
381	0.011
382	0.011
383	0.011
384	0.011
385	0.011
386	0.012
387	0.011
388	0.011
389	0.012
390	0.012
391	0.013
392	0.013
393	0.013
394	0.014
395	0.014
396	0.014
397	0.014
398	0.015
399	0.015
400	0.015
401	0.015
402	0.016
403	0.016
404	0.017
405	0.017
406	0.018
407	0.018
408	0.019
409	0.019
410	0.02
411	0.02
412	0.02
413	0.021
414	0.021
415	0.022
416	0.022
417	0.023
418	0.024
419	0.024
420	0.025
421	0.025
422	0.025
423	0.026
424	0.026
425	0.027
426	0.027
427	0.028
428	0.028
429	0.029
430	0.029
431	0.03
432	0.03
433	0.031
434	0.031
435	0.031
436	0.031
437	0.032
438	0.032
439	0.032
440	0.033
441	0.033
442	0.034
443	0.034
444	0.035
445	0.034
446	0.035
447	0.035
448	0.035
449	0.035
450	0.036
451	0.036
452	0.036
453	0.036
454	0.036
455	0.036
456	0.036
457	0.037
458	0.037
459	0.036
460	0.037
461	0.037
462	0.037
463	0.037
464	0.036
465	0.037
466	0.037
467	0.036
468	0.036
469	0.036
470	0.036
471	0.036
472	0.035
473	0.035
474	0.035
475	0.035
476	0.035
477	0.034
478	0.034
479	0.034
480	0.033
481	0.033
482	0.033
483	0.033
484	0.032
485	0.032
486	0.032
487	0.032
488	0.031
489	0.031
490	0.031
491	0.031
492	0.03
493	0.03
494	0.029
495	0.029
496	0.029
497	0.028
498	0.028
499	0.027
500	0.027

## Sheet: 5b
Wavelength nm.	Abs.
300	0.731
301	0.722
302	0.718
303	0.713
304	0.711
305	0.71
306	0.709
307	0.71
308	0.712
309	0.715
310	0.72
311	0.725
312	0.733
313	0.739
314	0.748
315	0.758
316	0.77
317	0.781
318	0.795
319	0.808
320	0.819
321	0.833
322	0.845
323	0.86
324	0.875
325	0.889
326	0.903
327	0.916
328	0.926
329	0.94
330	0.951
331	0.961
332	0.972
333	0.98
334	0.986
335	0.992
336	1
337	1.002
338	1.009
339	1.016
340	1.02
341	1.022
342	1.026
343	1.028
344	1.032
345	1.035
346	1.039
347	1.042
348	1.046
349	1.049
350	1.053
351	1.057
352	1.061
353	1.064
354	1.069
355	1.073
356	1.076
357	1.08
358	1.081
359	1.084
360	1.085
361	1.086
362	1.087
363	1.087
364	1.084
365	1.083
366	1.079
367	1.076
368	1.069
369	1.064
370	1.056
371	1.048
372	1.038
373	1.026
374	1.014
375	1
376	0.986
377	0.97
378	0.955
379	0.936
380	0.92
381	0.9
382	0.881
383	0.861
384	0.84
385	0.819
386	0.799
387	0.777
388	0.755
389	0.733
390	0.712
391	0.69
392	0.668
393	0.647
394	0.627
395	0.606
396	0.587
397	0.567
398	0.548
399	0.529
400	0.511
401	0.494
402	0.477
403	0.463
404	0.449
405	0.435
406	0.423
407	0.411
408	0.399
409	0.389
410	0.379
411	0.371
412	0.363
413	0.356
414	0.349
415	0.343
416	0.338
417	0.332
418	0.328
419	0.324
420	0.321
421	0.318
422	0.315
423	0.312
424	0.31
425	0.309
426	0.306
427	0.305
428	0.304
429	0.302
430	0.301
431	0.3
432	0.299
433	0.299
434	0.298
435	0.298
436	0.297
437	0.296
438	0.295
439	0.295
440	0.294
441	0.292
442	0.292
443	0.291
444	0.289
445	0.288
446	0.287
447	0.286
448	0.284
449	0.282
450	0.28
451	0.278
452	0.276
453	0.274
454	0.272
455	0.27
456	0.266
457	0.264
458	0.261
459	0.259
460	0.255
461	0.253
462	0.25
463	0.246
464	0.244
465	0.24
466	0.237
467	0.234
468	0.23
469	0.227
470	0.223
471	0.22
472	0.216
473	0.212
474	0.208
475	0.205
476	0.201
477	0.197
478	0.194
479	0.19
480	0.186
481	0.182
482	0.178
483	0.174
484	0.171
485	0.167
486	0.163
487	0.16
488	0.156
489	0.153
490	0.149
491	0.145
492	0.143
493	0.139
494	0.135
495	0.132
496	0.129
497	0.126
498	0.122
499	0.12
500	0.116
