# Supplementary material for: Realizing four-electron conversion chemistry for all-solid-state Li||I2 batteries at room temperature
Source: Nat Commun. 2025 Feb 18;16:1723. doi: 10.1038/s41467-025-56932-5 (PMC11836363; doi:10.1038/s41467-025-56932-5)
Supplement: Supplementary file 5 — Source Data [file 41467_2025_56932_MOESM5_ESM.zip › SI/Supplementary Figure 9.xlsx]

## Sheet: Sheet1
Specific capacity	Voltage
0	2.5387
0.6675	2.9831
1.335	3.0066
2.0026	3.0257
2.6701	3.0435
3.3377	3.06
4.0052	3.0752
4.6728	3.0887
5.3403	3.101
6.0079	3.1121
6.6755	3.1221
7.343	3.1313
8.0106	3.14
8.6781	3.1482
9.3457	3.1562
10.0132	3.1642
10.6808	3.1722
11.3483	3.1804
12.0159	3.1891
12.6835	3.1984
13.351	3.2089
14.0186	3.2214
14.6861	3.2361
15.3537	3.2548
16.0212	3.2758
16.6888	3.2916
17.3563	3.301
18.0239	3.3098
18.6915	3.318
19.359	3.3273
20.0266	3.3363
20.6941	3.3464
21.3617	3.3579
22.0292	3.3709
22.6968	3.3865
23.2553	3.4
