# Supplementary material for: Realizing four-electron conversion chemistry for all-solid-state Li||I2 batteries at room temperature
Source: Nat Commun. 2025 Feb 18;16:1723. doi: 10.1038/s41467-025-56932-5 (PMC11836363; doi:10.1038/s41467-025-56932-5)
Supplement: Supplementary file 5 — Source Data [file 41467_2025_56932_MOESM5_ESM.zip › SI/Supplementray Figure 11.xlsx]

## Sheet: a
2θ (°)	Intensity (arb. units)
10	143
10.0102	143
10.0205	143
10.0307	140
10.0409	146
10.0511	146
10.0614	149
10.0716	148
10.0818	148
10.0921	148
10.1023	149
10.1125	147
10.1227	150
10.133	153
10.1432	150
10.1534	148
10.1637	148
10.1739	144
10.1841	140
10.1943	141
10.2046	138
10.2148	137
10.225	141
10.2353	138
10.2455	140
10.2557	143
10.2659	140
10.2762	137
10.2864	139
10.2966	138
10.3068	135
10.3171	137
10.3273	138
10.3375	139
10.3478	143
10.358	146
10.3682	144
10.3784	143
10.3887	142
10.3989	137
10.4091	140
10.4194	140
10.4296	139
10.4398	141
10.45	144
10.4603	144
10.4705	141
10.4807	139
10.4909	136
10.5012	136
10.5114	137
10.5216	139
10.5319	139
10.5421	139
10.5523	137
10.5625	135
10.5728	134
10.583	136
10.5932	135
10.6035	138
10.6137	140
10.6239	145
10.6341	146
10.6444	148
10.6546	146
10.6648	147
10.6751	147
10.6853	146
10.6955	146
10.7058	145
10.716	145
10.7262	146
10.7364	147
10.7467	145
10.7569	141
10.7671	141
10.7773	138
10.7876	137
10.7978	138
10.808	134
10.8183	135
10.8285	134
10.8387	132
10.8489	130
10.8592	130
10.8694	134
10.8796	134
10.8899	135
10.9001	137
10.9103	137
10.9205	141
10.9308	143
10.941	145
10.9512	148
10.9614	146
10.9717	145
10.9819	142
10.9921	142
11.0024	141
11.0126	137
11.0228	137
11.033	137
11.0433	138
11.0535	136
11.0637	132
11.074	132
11.0842	131
11.0944	137
11.1046	140
11.1149	142
11.1251	145
11.1353	150
11.1456	151
11.1558	148
11.166	145
11.1762	142
11.1865	138
11.1967	140
11.2069	139
11.2172	138
11.2274	138
11.2376	136
11.2478	136
11.2581	138
11.2683	138
11.2785	135
11.2888	139
11.299	142
11.3092	142
11.3194	146
11.3297	147
11.3399	144
11.3501	145
11.3604	146
11.3706	142
11.3808	136
11.391	140
11.4013	140
11.4115	141
11.4217	141
11.432	142
11.4422	143
11.4524	143
11.4626	145
11.4729	149
11.4831	150
11.4933	155
11.5036	155
11.5138	152
11.524	149
11.5342	147
11.5445	140
11.5547	139
11.5649	139
11.5752	141
11.5854	141
11.5956	145
11.6058	142
11.6161	142
11.6263	144
11.6365	142
11.6468	135
11.657	142
11.6672	139
11.6774	140
11.6877	138
11.6979	141
11.7081	138
11.7183	136
11.7286	136
11.7388	134
11.749	135
11.7593	139
11.7695	138
11.7797	139
11.7899	134
11.8002	136
11.8104	135
11.8206	133
11.8309	134
11.8411	134
11.8513	138
11.8615	140
11.8718	142
11.882	142
11.8922	141
11.9025	143
11.9127	145
11.9229	144
11.9331	141
11.9434	136
11.9536	132
11.9638	130
11.9741	131
11.9843	133
11.9945	137
12.0047	139
12.015	145
12.0252	146
12.0354	141
12.0457	140
12.0559	142
12.0661	140
12.0763	143
12.0866	146
12.0968	147
12.107	142
12.1173	141
12.1275	139
12.1377	133
12.1479	135
12.1582	136
12.1684	133
12.1786	137
12.1889	139
12.1991	138
12.2093	137
12.2195	141
12.2298	146
12.24	149
12.2502	150
12.2605	146
12.2707	137
12.2809	136
12.2911	131
12.3014	129
12.3116	130
12.3218	133
12.332	135
12.3423	141
12.3525	138
12.3627	136
12.373	134
12.3832	137
12.3934	139
12.4036	145
12.4139	146
12.4241	147
12.4343	143
12.4446	138
12.4548	131
12.465	128
12.4752	128
12.4855	128
12.4957	134
12.5059	138
12.5161	139
12.5264	141
12.5366	144
12.5468	143
12.5571	145
12.5673	145
12.5775	145
12.5877	142
12.598	140
12.6082	136
12.6184	132
12.6287	133
12.6389	134
12.6491	140
12.6593	140
12.6696	145
12.6798	145
12.69	143
12.7003	138
12.7105	137
12.7207	135
12.7309	134
12.7412	132
12.7514	135
12.7616	134
12.7719	137
12.7821	136
12.7923	135
12.8026	136
12.8128	135
12.823	135
12.8332	135
12.8435	132
12.8537	136
12.8639	136
12.8741	137
12.8844	144
12.8946	143
12.9048	147
12.9151	141
12.9253	139
12.9355	137
12.9457	134
12.956	137
12.9662	133
12.9764	138
12.9867	142
12.9969	141
13.0071	145
13.0173	143
13.0276	141
13.0378	138
13.048	134
13.0582	129
13.0685	121
13.0787	122
13.0889	119
13.0992	122
13.1094	125
13.1196	130
13.1298	134
13.1401	136
13.1503	134
13.1605	136
13.1708	134
13.181	139
13.1912	141
13.2014	141
13.2117	140
13.2219	141
13.2321	140
13.2424	136
13.2526	132
13.2628	132
13.273	131
13.2833	134
13.2935	137
13.3037	135
13.314	135
13.3242	134
13.3344	132
13.3446	133
13.3549	130
13.3651	129
13.3753	133
13.3856	135
13.3958	139
13.406	141
13.4162	145
13.4265	148
13.4367	144
13.4469	145
13.4572	142
13.4674	141
13.4776	140
13.4878	140
13.4981	135
13.5083	137
13.5185	139
13.5288	137
13.539	134
13.5492	138
13.5594	138
13.5697	137
13.5799	138
13.5901	136
13.6004	133
13.6106	134
13.6208	132
13.631	131
13.6413	136
13.6515	138
13.6617	137
13.672	134
13.6822	134
13.6924	134
13.7026	139
13.7129	135
13.7231	134
13.7333	137
13.7436	137
13.7538	135
13.764	132
13.7742	130
13.7845	132
13.7947	136
13.8049	137
13.8151	135
13.8254	137
13.8356	141
13.8458	141
13.8561	140
13.8663	142
13.8765	143
13.8867	145
13.897	145
13.9072	143
13.9174	142
13.9277	138
13.9379	134
13.9481	131
13.9583	133
13.9686	136
13.9788	138
13.989	139
13.9993	143
14.0095	144
14.0197	144
14.0299	136
14.0402	134
14.0504	131
14.0606	136
14.0709	137
14.0811	138
14.0913	139
14.1015	140
14.1118	139
14.122	138
14.1322	135
14.1425	135
14.1527	136
14.1629	135
14.1731	133
14.1834	129
14.1936	132
14.2038	134
14.2141	136
14.2243	138
14.2345	141
14.2447	141
14.255	145
14.2652	144
14.2754	146
14.2857	146
14.2959	151
14.3061	152
14.3163	150
14.3266	145
14.3368	142
14.347	138
14.3573	139
14.3675	143
14.3777	147
14.3879	147
14.3982	149
14.4084	149
14.4186	145
14.4288	143
14.4391	143
14.4493	139
14.4595	138
14.4698	141
14.48	141
14.4902	141
14.5004	143
14.5107	146
14.5209	146
14.5311	148
14.5414	149
14.5516	143
14.5618	138
14.572	134
14.5823	130
14.5925	129
14.6027	132
14.6129	134
14.6232	135
14.6334	139
14.6436	141
14.6539	141
14.6641	137
14.6743	135
14.6845	137
14.6948	135
14.705	139
14.7152	138
14.7255	138
14.7357	143
14.7459	144
14.7561	147
14.7664	145
14.7766	145
14.7868	145
14.7971	136
14.8073	135
14.8175	133
14.8277	131
14.838	133
14.8482	133
14.8584	140
14.8687	140
14.8789	142
14.8891	143
14.8994	136
14.9096	136
14.9198	138
14.93	135
14.9403	136
14.9505	137
14.9607	143
14.9709	144
14.9812	147
14.9914	148
15.0016	146
15.0119	148
15.0221	149
15.0323	148
15.0425	150
15.0528	147
15.063	144
15.0732	140
15.0834	137
15.0937	129
15.1039	129
15.1141	130
15.1244	135
15.1346	143
15.1448	148
15.155	148
15.1653	150
15.1755	156
15.1857	154
15.196	148
15.2062	147
15.2164	146
15.2266	145
15.2369	145
15.2471	144
15.2573	142
15.2676	147
15.2778	150
15.288	152
15.2982	154
15.3085	155
15.3187	155
15.3289	151
15.3392	150
15.3494	145
15.3596	141
15.3698	138
15.3801	136
15.3903	136
15.4005	140
15.4108	141
15.421	139
15.4312	137
15.4414	138
15.4517	139
15.4619	141
15.4721	138
15.4824	139
15.4926	139
15.5028	140
15.513	139
15.5233	137
15.5335	137
15.5437	140
15.554	143
15.5642	145
15.5744	146
15.5846	148
15.5949	147
15.6051	143
15.6153	139
15.6256	142
15.6358	146
15.646	147
15.6562	148
15.6665	154
15.6767	155
15.6869	154
15.6972	151
15.7074	145
15.7176	141
15.7278	144
15.7381	145
15.7483	142
15.7585	145
15.7688	147
15.779	149
15.7892	150
15.7994	152
15.8097	150
15.8199	147
15.8301	148
15.8404	145
15.8506	142
15.8608	140
15.871	135
15.8813	138
15.8915	136
15.9017	139
15.9119	137
15.9222	136
15.9324	139
15.9426	143
15.9529	145
15.9631	143
15.9733	144
15.9835	147
15.9938	147
16.004	148
16.0142	143
16.0245	138
16.0347	140
16.0449	141
16.0551	137
16.0654	134
16.0756	135
16.0858	139
16.0961	139
16.1063	139
16.1165	141
16.1267	137
16.137	142
16.1472	139
16.1574	136
16.1676	134
16.1779	134
16.1881	139
16.1983	137
16.2086	136
16.2188	139
16.229	135
16.2392	137
16.2495	132
16.2597	132
16.2699	131
16.2802	131
16.2904	134
16.3006	132
16.3108	130
16.3211	133
16.3313	134
16.3415	134
16.3518	133
16.362	136
16.3722	137
16.3824	141
16.3927	140
16.4029	138
16.4131	137
16.4234	138
16.4336	138
16.4438	137
16.454	136
16.4643	138
16.4745	139
16.4847	145
16.495	142
16.5052	141
16.5154	138
16.5256	137
16.5359	137
16.5461	139
16.5563	132
16.5666	133
16.5768	135
16.587	136
16.5972	132
16.6075	131
16.6177	131
16.6279	133
16.6381	138
16.6484	138
16.6586	136
16.6688	138
16.6791	140
16.6893	139
16.6995	139
16.7097	141
16.72	141
16.7302	142
16.7404	142
16.7507	136
16.7609	134
16.7711	130
16.7813	129
16.7916	128
16.8018	128
16.812	130
16.8223	131
16.8325	134
16.8427	134
16.8529	132
16.8632	132
16.8734	131
16.8836	133
16.8939	131
16.9041	132
16.9143	131
16.9245	135
16.9348	136
16.945	137
16.9552	134
16.9655	132
16.9757	129
16.9859	131
16.9961	130
17.0064	131
17.0166	131
17.0268	137
17.0371	138
17.0473	137
17.0575	135
17.0677	133
17.078	131
17.0882	136
17.0984	135
17.1087	132
17.1189	133
17.1291	133
17.1393	130
17.1496	129
17.1598	130
17.17	132
17.1803	138
17.1905	141
17.2007	140
17.2109	141
17.2212	145
17.2314	143
17.2416	140
17.2519	138
17.2621	134
17.2723	130
17.2825	132
17.2928	130
17.303	129
17.3132	129
17.3235	130
17.3337	132
17.3439	131
17.3541	128
17.3644	124
17.3746	124
17.3848	130
17.3951	132
17.4053	134
17.4155	133
17.4257	134
17.436	135
17.4462	131
17.4564	127
17.4667	127
17.4769	129
17.4871	130
17.4973	131
17.5076	136
17.5178	136
17.528	132
17.5382	130
17.5485	126
17.5587	130
17.5689	133
17.5792	135
17.5894	135
17.5996	139
17.6098	142
17.6201	140
17.6303	134
17.6405	133
17.6507	128
17.661	129
17.6712	128
17.6814	129
17.6917	130
17.7019	131
17.7121	129
17.7223	129
17.7326	129
17.7428	129
17.753	125
17.7633	124
17.7735	128
17.7837	130
17.7939	132
17.8042	130
17.8144	129
17.8246	130
17.8349	129
17.8451	130
17.8553	130
17.8655	134
17.8758	140
17.886	141
17.8962	147
17.9065	148
17.9167	143
17.9269	139
17.9371	136
17.9474	132
17.9576	129
17.9678	129
17.9781	132
17.9883	131
17.9985	136
18.0087	134
18.019	129
18.0292	126
18.0394	125
18.0497	122
18.0599	122
18.0701	129
18.0803	131
18.0906	133
18.1008	133
18.111	131
18.1213	128
18.1315	123
18.1417	122
18.1519	122
18.1622	126
18.1724	129
18.1826	127
18.1929	129
18.2031	130
18.2133	131
18.2235	131
18.2338	130
18.244	130
18.2542	127
18.2645	133
18.2747	130
18.2849	129
18.2951	126
18.3054	126
18.3156	124
18.3258	126
18.3361	126
18.3463	123
18.3565	123
18.3667	124
18.377	124
18.3872	124
18.3974	123
18.4077	125
18.4179	127
18.4281	131
18.4383	134
18.4486	135
18.4588	134
18.469	130
18.4793	128
18.4895	125
18.4997	123
18.5099	122
18.5202	122
18.5304	121
18.5406	123
18.5509	126
18.5611	124
18.5713	122
18.5815	119
18.5918	120
18.602	119
18.6122	118
18.6224	121
18.6327	120
18.6429	122
18.6531	125
18.6634	124
18.6736	127
18.6838	126
18.694	129
18.7043	125
18.7145	122
18.7247	124
18.735	123
18.7452	120
18.7554	118
18.7656	119
18.7759	124
18.7861	123
18.7963	123
18.8066	119
18.8168	121
18.827	124
18.8372	123
18.8475	125
18.8577	125
18.8679	130
18.8782	130
18.8884	128
18.8986	124
18.9088	125
18.9191	126
18.9293	127
18.9395	127
18.9498	134
18.96	131
18.9702	133
18.9804	131
18.9907	129
19.0009	128
19.0111	131
19.0214	131
19.0316	131
19.0418	129
19.052	129
19.0623	124
19.0725	122
19.0827	121
19.0929	118
19.1032	119
19.1134	120
19.1236	122
19.1339	124
19.1441	126
19.1543	127
19.1645	127
19.1748	128
19.185	125
19.1952	121
19.2055	120
19.2157	119
19.2259	122
19.2361	124
19.2464	126
19.2566	124
19.2668	125
19.277	127
19.2873	129
19.2975	128
19.3077	129
19.318	128
19.3282	130
19.3384	128
19.3486	123
19.3589	120
19.3691	120
19.3793	120
19.3896	122
19.3998	119
19.41	118
19.4202	116
19.4305	114
19.4407	113
19.4509	112
19.4612	115
19.4714	116
19.4816	117
19.4918	119
19.5021	121
19.5123	121
19.5225	124
19.5328	124
19.543	124
19.5532	122
19.5634	120
19.5737	116
19.5839	116
19.5941	118
19.6044	119
19.6146	121
19.6248	121
19.635	122
19.6453	120
19.6555	115
19.6657	116
19.676	113
19.6862	114
19.6964	116
19.7066	116
19.7169	121
19.7271	120
19.7373	125
19.7476	127
19.7578	132
19.768	139
19.7782	140
19.7885	142
19.7987	140
19.8089	138
19.8192	133
19.8294	127
19.8396	124
19.8498	121
19.8601	121
19.8703	122
19.8805	118
19.8908	117
19.901	115
19.9112	118
19.9214	115
19.9317	120
19.9419	124
19.9521	126
19.9624	127
19.9726	127
19.9828	123
19.993	122
20.0033	120
20.0135	123
20.0237	119
20.034	120
20.0442	119
20.0544	118
20.0646	118
20.0749	116
20.0851	117
20.0953	114
20.1055	114
20.1158	118
20.126	116
20.1362	118
20.1465	120
20.1567	120
20.1669	120
20.1771	121
20.1874	120
20.1976	119
20.2078	116
20.2181	116
20.2283	113
20.2385	114
20.2487	115
20.259	116
20.2692	114
20.2794	116
20.2897	115
20.2999	118
20.3101	116
20.3203	115
20.3306	116
20.3408	119
20.351	123
20.3612	126
20.3715	123
20.3817	121
20.3919	117
20.4022	119
20.4124	117
20.4226	114
20.4328	119
20.4431	122
20.4533	120
20.4635	121
20.4738	120
20.484	117
20.4942	117
20.5044	118
20.5147	116
20.5249	117
20.5351	124
20.5454	126
20.5556	125
20.5658	127
20.576	128
20.5863	124
20.5965	124
20.6067	121
20.617	119
20.6272	118
20.6374	121
20.6476	122
20.6579	122
20.6681	118
20.6783	116
20.6886	113
20.6988	113
20.709	111
20.7192	112
20.7295	113
20.7397	113
20.7499	116
20.7601	117
20.7704	115
20.7806	115
20.7908	117
20.8011	117
20.8113	117
20.8215	120
20.8317	120
20.842	121
20.8522	123
20.8624	120
20.8727	116
20.8829	116
20.8931	115
20.9033	116
20.9136	116
20.9238	116
20.934	117
20.9443	117
20.9545	118
20.9647	113
20.9749	111
20.9852	112
20.9954	112
21.0056	112
21.0159	109
21.0261	107
21.0363	108
21.0465	108
21.0568	109
21.067	107
21.0772	108
21.0875	108
21.0977	109
21.1079	107
21.1181	108
21.1284	110
21.1386	111
21.1488	116
21.1591	114
21.1693	114
21.1795	114
21.1897	111
21.2	108
21.2102	104
21.2204	106
21.2307	106
21.2409	104
21.2511	108
21.2613	109
21.2716	112
21.2818	112
21.292	111
21.3023	112
21.3125	111
21.3227	112
21.3329	112
21.3432	109
21.3534	109
21.3636	108
21.3739	112
21.3841	112
21.3943	113
21.4045	116
21.4148	118
21.425	119
21.4352	119
21.4455	115
21.4557	114
21.4659	116
21.4761	120
21.4864	121
21.4966	120
21.5068	122
21.5171	121
21.5273	121
21.5375	119
21.5477	117
21.558	119
21.5682	118
21.5784	116
21.5887	115
21.5989	114
21.6091	115
21.6193	113
21.6296	114
21.6398	112
21.65	114
21.6602	113
21.6705	108
21.6807	109
21.6909	108
21.7012	110
21.7114	110
21.7216	109
21.7318	109
21.7421	109
21.7523	110
21.7625	112
21.7728	109
21.783	110
21.7932	108
21.8034	107
21.8137	108
21.8239	106
21.8341	106
21.8443	110
21.8546	111
21.8648	114
21.875	114
21.8853	116
21.8955	117
21.9057	118
21.9159	118
21.9262	116
21.9364	114
21.9466	115
21.9569	108
21.9671	107
21.9773	106
21.9875	107
21.9978	110
22.008	108
22.0182	105
22.0285	104
22.0387	106
22.0489	106
22.0591	104
22.0694	106
22.0796	109
22.0898	112
22.1001	113
22.1103	111
22.1205	112
22.1307	113
22.141	113
22.1512	114
22.1614	116
22.1717	118
22.1819	117
22.1921	117
22.2023	115
22.2126	113
22.2228	114
22.233	112
22.2433	111
22.2535	118
22.2637	119
22.2739	121
22.2842	119
22.2944	122
22.3046	120
22.3148	114
22.3251	109
22.3353	105
22.3455	105
22.3558	107
22.366	108
22.3762	112
22.3864	115
22.3967	120
22.4069	119
22.4171	118
22.4274	112
22.4376	109
22.4478	105
22.4581	107
22.4683	112
22.4785	116
22.4887	121
22.499	124
22.5092	125
22.5194	126
22.5297	122
22.5399	117
22.5501	113
22.5603	114
22.5706	111
22.5808	112
22.591	117
22.6013	123
22.6115	127
22.6217	127
22.6319	125
22.6422	122
22.6524	120
22.6626	119
22.6729	113
22.6831	113
22.6933	114
22.7035	116
22.7138	116
22.724	109
22.7342	106
22.7444	104
22.7547	102
22.7649	105
22.7751	103
22.7854	107
22.7956	111
22.8058	117
22.816	120
22.8263	122
22.8365	123
22.8467	124
22.857	121
22.8672	121
22.8774	120
22.8876	122
22.8979	119
22.9081	116
22.9183	115
22.9286	111
22.9388	108
22.949	107
22.9592	105
22.9695	108
22.9797	112
22.9899	113
23.0002	112
23.0104	110
23.0206	108
23.0308	108
23.0411	108
23.0513	109
23.0615	109
23.0718	111
23.082	112
23.0922	108
23.1024	108
23.1127	106
23.1229	104
23.1331	108
23.1434	106
23.1536	109
23.1638	112
23.174	111
23.1843	111
23.1945	113
23.2047	114
23.2149	114
23.2252	112
23.2354	114
23.2456	112
23.2559	113
23.2661	109
23.2763	108
23.2865	110
23.2968	112
23.307	112
23.3172	112
23.3274	111
23.3377	111
23.3479	110
23.3581	108
23.3684	106
23.3786	107
23.3888	107
23.399	108
23.4093	108
23.4195	108
23.4297	108
23.44	106
23.4502	109
23.4604	107
23.4706	106
23.4809	103
23.4911	101
23.5013	100
23.5116	95
23.5218	97
23.532	94
23.5422	93
23.5525	97
23.5627	95
23.5729	98
23.5832	99
23.5934	104
23.6036	108
23.6138	106
23.6241	111
23.6343	111
23.6445	112
23.6548	112
23.665	108
23.6752	109
23.6854	106
23.6957	110
23.7059	107
23.7161	107
23.7264	112
23.7366	109
23.7468	108
23.757	107
23.7673	104
23.7775	101
23.7877	99
23.798	101
23.8082	103
23.8184	106
23.8286	110
23.8389	111
23.8491	113
23.8593	116
23.8696	115
23.8798	113
23.89	112
23.9002	113
23.9105	109
23.9207	107
23.9309	105
23.9412	104
23.9514	104
23.9616	102
23.9718	101
23.9821	102
23.9923	102
24.0025	101
24.0128	99
24.023	101
24.0332	99
24.0434	98
24.0537	99
24.0639	99
24.0741	101
24.0844	104
24.0946	104
24.1048	104
24.115	106
24.1253	108
24.1355	107
24.1457	106
24.156	106
24.1662	102
24.1764	104
24.1866	105
24.1969	103
24.2071	102
24.2173	101
24.2275	106
24.2378	106
24.248	104
24.2582	103
24.2685	100
24.2787	107
24.2889	107
24.2991	109
24.3094	108
24.3196	108
24.3298	110
24.3401	106
24.3503	101
24.3605	101
24.3707	100
24.381	103
24.3912	100
24.4014	99
24.4117	99
24.4219	96
24.4321	96
24.4423	96
24.4526	96
24.4628	97
24.473	99
24.4833	104
24.4935	105
24.5037	105
24.5139	106
24.5242	106
24.5344	105
24.5446	103
24.5548	100
24.5651	95
24.5753	95
24.5855	96
24.5958	98
24.606	100
24.6162	99
24.6264	101
24.6367	102
24.6469	102
24.6571	100
24.6674	95
24.6776	96
24.6878	97
24.698	100
24.7083	102
24.7185	99
24.7287	103
24.739	105
24.7492	103
24.7594	99
24.7696	98
24.7799	104
24.7901	105
24.8003	106
24.8106	108
24.8208	108
24.831	107
24.8412	103
24.8515	97
24.8617	97
24.8719	100
24.8822	102
24.8924	102
24.9026	102
24.9128	101
24.9231	100
24.9333	98
24.9435	96
24.9537	97
24.964	99
24.9742	102
24.9844	105
24.9947	106
25.0049	105
25.0151	106
25.0253	108
25.0356	110
25.0458	109
25.056	108
25.0663	104
25.0765	103
25.0867	99
25.0969	93
25.1072	91
25.1174	93
25.1276	96
25.1379	94
25.1481	91
25.1583	92
25.1685	92
25.1788	96
25.189	95
25.1992	96
25.2095	96
25.2197	97
25.2299	98
25.2401	96
25.2504	99
25.2606	99
25.2708	99
25.2811	99
25.2913	98
25.3015	99
25.3117	96
25.322	94
25.3322	93
25.3424	93
25.3527	95
25.3629	93
25.3731	98
25.3833	98
25.3936	100
25.4038	101
25.414	99
25.4243	98
25.4345	98
25.4447	100
25.4549	100
25.4652	101
25.4754	103
25.4856	99
25.4959	93
25.5061	86
25.5163	86
25.5265	85
25.5368	87
25.547	90
25.5572	91
25.5675	94
25.5777	96
25.5879	96
25.5981	95
25.6084	92
25.6186	94
25.6288	94
25.6391	95
25.6493	94
25.6595	93
25.6697	97
25.68	95
25.6902	96
25.7004	95
25.7107	91
25.7209	95
25.7311	96
25.7413	100
25.7516	101
25.7618	102
25.772	103
25.7822	102
25.7925	101
25.8027	98
25.8129	98
25.8232	99
25.8334	98
25.8436	98
25.8538	97
25.8641	96
25.8743	96
25.8845	99
25.8948	99
25.905	100
25.9152	103
25.9254	103
25.9357	102
25.9459	98
25.9561	96
25.9663	94
25.9766	94
25.9868	93
25.997	92
26.0073	90
26.0175	94
26.0277	95
26.0379	94
26.0482	94
26.0584	95
26.0686	97
26.0789	99
26.0891	96
26.0993	95
26.1095	92
26.1198	92
26.13	90
26.1402	90
26.1505	88
26.1607	92
26.1709	98
26.1811	99
26.1914	99
26.2016	98
26.2118	98
26.2221	97
26.2323	96
26.2425	96
26.2527	96
26.263	101
26.2732	99
26.2834	96
26.2937	96
26.3039	95
26.3141	92
26.3243	91
26.3346	94
26.3448	98
26.355	100
26.3653	103
26.3755	102
26.3857	101
26.3959	100
26.4062	97
26.4164	93
26.4266	95
26.4368	96
26.4471	96
26.4573	96
26.4675	99
26.4778	97
26.488	96
26.4982	93
26.5084	92
26.5187	90
26.5289	93
26.5391	93
26.5494	95
26.5596	96
26.5698	97
26.58	96
26.5903	93
26.6005	86
26.6107	85
26.621	82
26.6312	86
26.6414	90
26.6517	94
26.6619	95
26.6721	100
26.6823	100
26.6926	96
26.7028	94
26.713	95
26.7233	90
26.7335	89
26.7437	91
26.7539	92
26.7642	91
26.7744	90
26.7846	88
26.7948	88
26.8051	88
26.8153	89
26.8255	88
26.8358	90
26.846	94
26.8562	97
26.8664	97
26.8767	95
26.8869	94
26.8971	94
26.9074	94
26.9176	95
26.9278	92
26.938	93
26.9483	92
26.9585	92
26.9687	91
26.979	90
26.9892	91
26.9994	94
27.0096	96
27.0199	93
27.0301	93
27.0403	94
27.0506	93
27.0608	94
27.071	92
27.0812	93
27.0915	91
27.1017	90
27.1119	90
27.1222	91
27.1324	92
27.1426	96
27.1528	97
27.1631	98
27.1733	96
27.1835	94
27.1938	88
27.204	88
27.2142	90
27.2244	93
27.2347	93
27.2449	98
27.2551	96
27.2654	96
27.2756	96
27.2858	93
27.296	90
27.3063	91
27.3165	90
27.3267	91
27.3369	90
27.3472	89
27.3574	87
27.3676	87
27.3779	85
27.3881	86
27.3983	86
27.4085	85
27.4188	86
27.429	87
27.4392	89
27.4494	87
27.4597	84
27.4699	80
27.4801	79
27.4904	84
27.5006	83
27.5108	88
27.521	91
27.5313	93
27.5415	93
27.5517	89
27.562	86
27.5722	83
27.5824	80
27.5926	81
27.6029	82
27.6131	86
27.6233	86
27.6336	88
27.6438	90
27.654	90
27.6642	91
27.6745	92
27.6847	89
27.6949	89
27.7052	89
27.7154	86
27.7256	85
27.7358	85
27.7461	85
27.7563	84
27.7665	87
27.7768	86
27.787	84
27.7972	81
27.8074	80
27.8177	82
27.8279	85
27.8381	87
27.8484	88
27.8586	92
27.8688	95
27.879	96
27.8893	93
27.8995	91
27.9097	91
27.92	92
27.9302	92
27.9404	92
27.9506	91
27.9609	93
27.9711	93
27.9813	91
27.9916	87
28.0018	84
28.012	81
28.0222	77
28.0325	76
28.0427	77
28.0529	82
28.0632	82
28.0734	86
28.0836	85
28.0938	86
28.1041	86
28.1143	84
28.1245	84
28.1348	82
28.145	82
28.1552	83
28.1654	81
28.1757	85
28.1859	87
28.1961	89
28.2064	93
28.2166	93
28.2268	95
28.237	92
28.2473	92
28.2575	88
28.2677	88
28.278	90
28.2882	89
28.2984	85
28.3086	83
28.3189	83
28.3291	81
28.3393	83
28.3496	84
28.3598	84
28.37	85
28.3802	86
28.3905	81
28.4007	78
28.4109	79
28.4211	84
28.4314	82
28.4416	90
28.4518	94
28.4621	96
28.4723	92
28.4825	90
28.4927	87
28.503	86
28.5132	86
28.5234	86
28.5337	85
28.5439	90
28.5541	92
28.5643	92
28.5746	92
28.5848	94
28.595	96
28.6053	95
28.6155	95
28.6257	95
28.6359	93
28.6462	89
28.6564	87
28.6666	84
28.6769	81
28.6871	80
28.6973	76
28.7075	77
28.7178	79
28.728	79
28.7382	81
28.7484	84
28.7587	87
28.7689	86
28.7791	87
28.7894	87
28.7996	86
28.8098	86
28.82	84
28.8303	83
28.8405	85
28.8507	85
28.861	86
28.8712	86
28.8814	87
28.8916	86
28.9019	86
28.9121	88
28.9223	86
28.9326	85
28.9428	83
28.953	81
28.9632	80
28.9735	80
28.9837	79
28.9939	79
29.0042	80
29.0144	83
29.0246	84
29.0348	83
29.0451	82
29.0553	82
29.0655	82
29.0757	81
29.086	81
29.0962	81
29.1064	82
29.1167	82
29.1269	81
29.1371	82
29.1473	83
29.1576	85
29.1678	88
29.178	86
29.1883	86
29.1985	85
29.2087	83
29.2189	81
29.2292	79
29.2394	78
29.2496	79
29.2599	80
29.2701	80
29.2803	79
29.2905	79
29.3008	80
29.311	80
29.3212	79
29.3315	77
29.3417	72
29.3519	74
29.3621	74
29.3724	76
29.3826	78
29.3928	78
29.4031	81
29.4133	81
29.4235	81
29.4337	79
29.444	77
29.4542	82
29.4644	84
29.4747	82
29.4849	85
29.4951	83
29.5053	84
29.5156	83
29.5258	84
29.536	81
29.5463	78
29.5565	78
29.5667	81
29.5769	80
29.5872	83
29.5974	84
29.6076	85
29.6179	86
29.6281	87
29.6383	84
29.6485	81
29.6588	82
29.669	86
29.6792	84
29.6895	80
29.6997	77
29.7099	75
29.7201	76
29.7304	75
29.7406	76
29.7508	76
29.7611	78
29.7713	80
29.7815	79
29.7917	80
29.802	78
29.8122	81
29.8224	83
29.8327	83
29.8429	84
29.8531	83
29.8633	83
29.8736	82
29.8838	78
29.894	75
29.9042	72
29.9145	74
29.9247	74
29.9349	75
29.9452	77
29.9554	80
29.9656	81
29.9758	78
29.9861	73
29.9963	71
30.0065	73
30.0168	73
30.027	72
30.0372	73
30.0474	73
30.0577	73
30.0679	74
30.0781	72
30.0883	75
30.0986	80
30.1088	82
30.119	84
30.1293	86
30.1395	87
30.1497	83
30.1599	80
30.1702	77
30.1804	73
30.1906	73
30.2009	71
30.2111	71
30.2213	74
30.2315	75
30.2418	76
30.252	76
30.2622	77
30.2725	76
30.2827	75
30.2929	75
30.3031	73
30.3134	77
30.3236	79
30.3338	80
30.3441	82
30.3543	82
30.3645	78
30.3747	76
30.385	77
30.3952	75
30.4054	74
30.4157	78
30.4259	76
30.4361	74
[truncated: 5,823 more rows]
