# Supplementary material for: Realizing four-electron conversion chemistry for all-solid-state Li||I2 batteries at room temperature
Source: Nat Commun. 2025 Feb 18;16:1723. doi: 10.1038/s41467-025-56932-5 (PMC11836363; doi:10.1038/s41467-025-56932-5)
Supplement: Supplementary file 5 — Source Data [file 41467_2025_56932_MOESM5_ESM.zip › SI/Supplementray Figure 12.xlsx]

## Sheet: Charge
	Charge to 2.2V		Charge to 2.4V		Charge to 2.6V		Charge to 2.8V		Charge to 3.0V		Charge to 3.2V		Charge to 3.4V		Charge to 3.6V		Charge to 3.8V		Charge to 4.0V
82.918	10.61	85.769	3.0388	82.645	10.624	85.571	2.4075	85.488	1.7721	85.494	1.0514	79.52	-0.77363	81.045	10.551	85.232	-1.3823	86.403	-1.564
81.402	6.9665	81.343	6.9514	81.146	6.9554	80.973	6.9656	80.822	6.9092	80.544	6.9492	74.722	5.8087	79.61	6.8535	79.576	6.7334	80.728	6.68
80.76	3.9187	80.622	3.9238	80.479	3.9882	80.458	3.9903	80.258	4.0648	80.086	3.9413	74.471	2.9545	79.093	3.9363	78.964	3.8194	80.096	3.5819
80.832	1.3337	80.744	1.3183	80.562	1.294	80.448	1.3531	80.261	1.3579	80.052	1.4334	74.522	0.3	79.08	1.3371	79.085	1.1979	80.182	1.0078
81.432	-0.8445	81.311	-0.80882	81.152	-0.74271	81.059	-0.83402	80.84	-0.7102	80.634	-0.62157	75.185	-1.6594	79.682	-0.51889	79.662	-0.82129	80.693	-1.0466
82.311	-2.4147	82.183	-2.3834	82.041	-2.4438	81.933	-2.3538	81.704	-2.2557	81.461	-2.1652	76.205	-3.3094	80.55	-2.2371	80.521	-2.4513	81.673	-2.7392
83.292	-3.6101	83.156	-3.6474	83.051	-3.6113	82.932	-3.5391	82.669	-3.4087	82.413	-3.3271	77.204	-4.5197	81.437	-3.3812	81.448	-3.6191	82.708	-3.9851
84.176	-4.5898	84.177	-4.5628	83.969	-4.5191	83.876	-4.4505	83.53	-4.3503	83.284	-4.2618	78.296	-5.5659	82.313	-4.3465	82.432	-4.5629	83.589	-4.9568
85.152	-5.407	85.071	-5.4125	84.886	-5.3542	84.759	-5.215	84.511	-5.1173	84.075	-4.9941	79.347	-6.4273	83.14	-5.0898	83.302	-5.4287	84.545	-5.9079
85.846	-6.2274	85.819	-6.2628	85.618	-6.2081	85.502	-6.1288	85.142	-5.9299	84.768	-5.804	80.22	-7.3875	83.83	-5.962	83.975	-6.2433	85.317	-6.8778
86.68	-7.0781	86.681	-7.109	86.556	-7.0465	86.323	-6.9391	86.019	-6.773	85.561	-6.6554	81.306	-8.3498	84.607	-6.8271	84.833	-7.1899	86.176	-7.8099
87.683	-8.0176	87.601	-8.0113	87.449	-8.0291	87.203	-7.871	86.902	-7.7601	86.445	-7.5729	82.455	-9.3931	85.505	-7.7725	85.768	-8.2124	87.159	-8.9404
88.699	-9.1528	88.609	-9.1278	88.344	-9.1664	88.184	-8.9797	87.758	-8.8409	87.299	-8.6676	83.675	-10.591	86.427	-8.9183	86.677	-9.3542	88.188	-10.239
89.703	-10.355	89.657	-10.387	89.422	-10.296	89.197	-10.19	88.818	-10.049	88.313	-9.8585	85.101	-11.885	87.491	-10.223	87.774	-10.752	89.26	-11.643
90.976	-11.783	90.92	-11.786	90.715	-11.757	90.481	-11.59	90.046	-11.427	89.474	-11.29	86.713	-13.255	88.658	-11.655	89.019	-12.296	90.547	-13.359
92.441	-13.433	92.394	-13.439	92.143	-13.402	91.856	-13.213	91.412	-13.062	90.816	-12.954	88.577	-14.846	90.072	-13.384	90.515	-14.127	92.002	-15.335
94.166	-15.248	94.096	-15.33	93.865	-15.252	93.572	-15.06	93.082	-14.919	92.449	-14.79	90.738	-16.505	91.822	-15.29	92.275	-16.104	93.767	-17.7
96.237	-17.317	96.161	-17.353	95.911	-17.309	95.554	-17.1	95.082	-16.913	94.401	-16.885	93.182	-18.239	93.81	-17.43	94.36	-18.362	95.881	-20.343
98.665	-19.474	98.568	-19.567	98.351	-19.501	97.97	-19.302	97.453	-19.108	96.735	-19.094	95.985	-19.941	96.241	-19.754	96.913	-20.821	98.426	-23.314
101.56	-21.798	101.5	-21.888	101.19	-21.826	100.79	-21.586	100.24	-21.44	99.475	-21.482	99.117	-21.605	99.1	-22.204	99.965	-23.405	101.4	-26.579
104.97	-24.132	104.85	-24.266	104.55	-24.205	104.12	-23.966	103.5	-23.781	102.68	-23.944	102.52	-23.238	102.46	-24.744	103.49	-26.082	104.94	-30.121
108.83	-26.413	108.75	-26.583	108.32	-26.511	107.9	-26.303	107.29	-26.113	106.39	-26.389	106.23	-24.689	106.33	-27.23	107.56	-28.728	109.12	-33.941
113.12	-28.572	113	-28.803	112.7	-28.773	112.18	-28.546	111.48	-28.339	110.51	-28.783	110.1	-26.131	110.66	-29.669	112.11	-31.285	113.81	-37.9
117.79	-30.46	117.74	-30.774	117.3	-30.751	116.78	-30.541	116.05	-30.39	115	-31.053	114.11	-27.378	115.37	-31.923	117.06	-33.701	119.1	-42.128
122.7	-32.168	122.65	-32.527	122.25	-32.599	121.66	-32.417	120.89	-32.225	119.76	-33.236	118.16	-28.609	120.48	-33.984	122.29	-35.993	124.91	-46.548
127.72	-33.735	127.73	-34.135	127.3	-34.199	126.63	-34.017	125.8	-33.979	124.77	-35.334	122.27	-29.838	125.63	-35.961	127.74	-38.179	131.44	-51.344
132.76	-35.07	132.88	-35.633	132.41	-35.725	131.7	-35.602	130.84	-35.573	129.86	-37.39	126.47	-31.134	131.03	-37.853	133.39	-40.427	138.52	-56.475
137.86	-36.482	137.92	-37.122	137.58	-37.314	136.83	-37.207	135.9	-37.321	135.17	-39.652	130.66	-32.68	136.48	-39.84	139.25	-42.764	146.31	-62
142.95	-37.961	143.15	-38.724	142.74	-39.012	141.96	-38.945	141.09	-39.12	140.53	-42.038	135.04	-34.417	142.17	-41.873	145.5	-45.179	155.1	-67.955
148.11	-39.727	148.36	-40.584	148.05	-40.937	147.25	-40.883	146.34	-41.194	146.07	-44.827	139.54	-36.411	148.1	-44.201	152.12	-47.858	164.75	-74.279
153.5	-41.701	153.66	-42.767	153.43	-43.174	152.68	-43.133	151.83	-43.528	152.14	-47.942	144.2	-38.651	154.18	-46.855	159.28	-50.568	175.93	-80.974
158.92	-44.12	159.26	-45.268	159.06	-45.842	158.33	-45.844	157.41	-46.431	158.31	-51.547	149.4	-41.555	160.93	-49.486	166.63	-53.408	200.93	-95.058
164.61	-46.867	165.19	-48.3	165.04	-48.893	164.2	-48.909	163.56	-49.617	164.86	-55.59	154.8	-44.67	167.81	-52.476	174.63	-56.256	213.95	-101.93
170.75	-49.37	172.39	-51.793	171.38	-52.462	171.45	-52.586	169.61	-53.796	172.8	-60.869	161.24	-48.668	175.36	-54.984	182.54	-57.89	230.12	-108.67
176.93	-53.653	178.59	-55.199	178.25	-56.339	177.8	-57.065	176.93	-57.361	179.69	-65.272	167.05	-51.611	182.82	-59.81	202.02	-64.615	247.79	-116.22
184.24	-58.189	185.48	-59.604	185.58	-60.94	184.9	-61.08	184.7	-62.18	188.8	-70.718	174.28	-56.512	201.97	-67.435	212.6	-68.153	263.35	-121.3
205.94	-70.789	193.04	-62.267	202.51	-72.616	193.94	-65.137	203.18	-69.909	198.76	-75.904	180.83	-61.71	207.85	-76.65	229.18	-73.512	294.48	-122.69
209.84	-74.304	208.03	-70.755	211.7	-78.075	205.25	-77.643	211.23	-80.329	203.55	-89.837	188.05	-63.087	220.92	-74.98	232.14	-71.748	303.43	-134.67
219.29	-80.621	211.33	-76.639	222.07	-85.152	211.06	-78.58	222.31	-87.645	220.03	-91.966	199.22	-71.958	232.44	-79.153	243.37	-74.801	324.1	-141.4
217.32	-86.179	220.76	-83.378	231.32	-92.652	221.23	-84.99	236.95	-103.45	231.74	-99.661	210.04	-78.498	238.37	-96.806	266.79	-88.159	365.69	-153.31
241.33	-94.888	220.49	-94.152	245.23	-101.46	243.08	-102.03	245.72	-105.22	250.15	-124.47	211.08	-88.307	255.02	-88.387	264.67	-78.956	389.98	-159.7
253.99	-103.27	244.32	-98.824	258.54	-110.87	244.67	-102.62	259.55	-114.09	259.92	-120.05	232.21	-91.835	268.24	-92.721	276.74	-79.7	415.94	-163.15
265.59	-113.6	256.92	-108.06	272.64	-120.12	258.11	-111.44	275.54	-123.94	276.03	-131.03	245.14	-99.145	282.59	-96.365	288.4	-80.745	436.11	-172.5
282.12	-124.51	272.9	-119.89	288.88	-133.14	275.19	-120.62	291.15	-137.74	291.76	-145.39	259.46	-109.82	295.81	-104.46	299.9	-85.917	460.43	-179.14
298.54	-136.13	286.82	-130.08	306.19	-146.23	289.03	-133.82	308.91	-151.2	312.61	-155.48	274.63	-116.19	310.37	-110.57	312.13	-89.452	486.08	-186.3
315.65	-149.76	303.76	-142.39	325.15	-160.58	306.45	-146.79	328.67	-166.15	333.11	-170.23	291.28	-125.61	325.93	-116.87	324.46	-93.099	512.29	-195.95
335.52	-163.81	322.08	-156.27	345.78	-176.55	325.3	-161.52	350.07	-182.73	355.57	-185.89	309	-135	342.9	-123.53	337.87	-96.236	540.17	-204.92
356.32	-180.67	342.44	-171.67	368.59	-194.06	346.24	-177.28	373.78	-200.71	380.52	-203.29	328.6	-144.79	360.45	-130.36	351.46	-100.63	568.87	-215.25
380.26	-197.67	364.2	-189.42	393.38	-214.16	369.32	-194.81	399.81	-221.06	407.16	-222.39	349.26	-155.27	378.59	-138.68	365.76	-104.78	599.11	-226.32
405.48	-217.77	389.06	-207.65	421.2	-236.04	394.34	-214.65	428.28	-243.5	436.79	-243.17	372.07	-165.87	398.13	-146.91	380.7	-109.38	630.84	-237.96
433.81	-239.68	415.64	-228.97	451.24	-260.31	422.11	-236.53	459.71	-268.55	468.4	-267.32	395.88	-177.75	418.79	-155.64	396.15	-114.25	663.82	-252.17
464.6	-264.59	445.25	-252.7	484.81	-287.76	452.68	-260.67	494.42	-296.18	503.54	-293.6	421.89	-189.56	440.76	-165.24	412.76	-120.43	699.46	-265.47
498.66	-291.88	477.72	-278.58	522.03	-318.11	486.38	-287.5	532.91	-326.52	542.28	-321.11	449.41	-201.92	463.53	-175.87	430.21	-125.98	737.56	-281.61
536.64	-322.62	513.59	-307.44	562.63	-351.46	523.29	-317.57	575.08	-360.67	584.1	-353.06	478.85	-215.16	487.88	-187.48	448.26	-131.81	776.18	-298.29
578.38	-355.52	553.33	-339.69	608.42	-388.73	564.1	-350.65	621.88	-397.9	630.61	-386.9	510.29	-228.48	513.89	-200.3	467.4	-138.89	817.93	-315.34
623.24	-391.1	597.7	-375.31	658.23	-428.85	609.97	-387.59	673.05	-438.35	681.23	-426.16	543.83	-241.98	541.72	-212.85	488.32	-144.51	862.77	-337.08
675.3	-433.5	645.34	-415.13	714.92	-476.01	660.36	-427.91	731.8	-485.77	737.58	-468.43	578.28	-256.91	571.46	-227.34	509.34	-151.91
732.48	-480.04	700.28	-458.76	776.59	-523.45	715.03	-472.51	794.77	-538.38	797.58	-516.22	616.41	-273.13	602.11	-243.2	532.68	-157.61
794.54	-531.36	760.23	-509.4	844.38	-582.87	779.79	-522.08	862.46	-593.31	866.79	-565.63	655.17	-287.08	636.45	-259.23	555.69	-164.76
		828.77	-559.72			849.79	-577.35			940.21	-624.49	697.38	-304.4

## Sheet: Discharge
	Discharge to 3.8V		Discharge to 3.6V		Discharge to 3.4V		Discharge to 3.2V		Discharge to 3.0V		Discharge to 2.8V		Discharge to 2.6V		Discharge to 2.4V		Discharge to 2.2V		Discharge to 2.0V
81.953	10.36	86.403	-1.564	82.29	10.368	82.447	10.376	86.527	0.18422	86.503	0.55428	86.456	0.72098	83.007	10.352	85.743	2.4587	85.065	3.1964
80.489	6.6343	80.728	6.68	80.838	6.6397	81.003	6.6886	81.345	6.4835	81.6	6.3303	81.462	6.7019	81.578	6.7013	81.339	6.7139	80.821	6.6862
79.889	3.8363	80.096	3.5819	80.246	3.6701	80.447	3.6871	80.673	3.635	80.868	3.6244	80.992	3.8321	81.023	3.7067	80.707	3.6846	80.209	3.6654
79.953	0.98007	80.182	1.0078	80.326	1.0409	80.476	1.0162	80.693	0.98691	80.844	0.9884	80.98	0.93452	81.05	0.94262	80.744	0.92198	80.249	0.91958
80.688	-1.0238	80.693	-1.0466	80.901	-1.1359	81.07	-0.97016	81.32	-1.1485	81.553	-1.0716	81.592	-1.0779	81.649	-1.2439	81.243	-1.3103	80.81	-1.3483
81.479	-2.7625	81.673	-2.7392	81.79	-2.7435	81.972	-2.7913	82.228	-2.8456	82.363	-2.7866	82.542	-2.9335	82.559	-2.9898	82.204	-3.0854	81.671	-3.0966
82.401	-3.9499	82.708	-3.9851	82.772	-4.0321	82.91	-4.0287	83.27	-4.1271	83.34	-4.0627	83.459	-4.2481	83.616	-4.3044	83.272	-4.4399	82.641	-4.4832
83.42	-4.9693	83.589	-4.9568	83.66	-4.9149	83.952	-5.0599	84.219	-5.193	84.329	-5.1441	84.586	-5.3079	84.656	-5.3552	84.333	-5.6613	83.709	-5.7366
84.266	-5.8401	84.545	-5.9079	84.616	-5.8691	84.969	-5.989	85.247	-6.1052	85.436	-6.1722	85.602	-6.254	85.677	-6.3525	85.378	-6.6521	84.802	-6.8172
85.063	-6.8207	85.317	-6.8778	85.449	-6.8468	85.788	-6.9093	86.039	-7.0754	86.246	-7.1214	86.483	-7.2372	86.608	-7.3627	86.29	-7.7077	85.753	-7.9312
85.938	-7.8558	86.176	-7.8099	86.44	-7.8153	86.682	-7.8783	87.072	-7.9883	87.334	-8.1708	87.513	-8.2449	87.623	-8.3541	87.425	-8.7893	86.953	-9.1015
86.857	-8.9168	87.159	-8.9404	87.444	-8.8662	87.721	-8.9482	88.111	-9.1174	88.409	-9.2482	88.641	-9.3366	88.805	-9.4129	88.618	-9.9425	88.2	-10.337
87.841	-10.217	88.188	-10.239	88.431	-10.137	88.784	-10.159	89.165	-10.284	89.516	-10.46	89.77	-10.553	89.967	-10.659	89.861	-11.111	89.567	-11.684
88.975	-11.717	89.26	-11.643	89.593	-11.531	89.885	-11.587	90.35	-11.647	90.686	-11.783	90.97	-11.917	91.241	-11.988	91.273	-12.537	91.021	-13.069
90.218	-13.442	90.547	-13.359	90.883	-13.165	91.246	-13.156	91.742	-13.279	92.105	-13.372	92.411	-13.486	92.65	-13.544	92.838	-14.083	92.687	-14.661
91.666	-15.529	92.002	-15.335	92.383	-15.084	92.758	-15.062	93.299	-15.154	93.664	-15.277	93.976	-15.365	94.295	-15.382	94.624	-15.913	94.556	-16.605
93.405	-17.907	93.767	-17.7	94.151	-17.341	94.638	-17.286	95.171	-17.31	95.586	-17.376	95.925	-17.455	96.22	-17.502	96.651	-17.994	96.68	-18.697
95.443	-20.661	95.881	-20.343	96.362	-19.824	96.774	-19.712	97.392	-19.703	97.814	-19.791	98.135	-19.836	98.51	-19.817	99.088	-20.319	99.211	-21.063
97.896	-23.766	98.426	-23.314	98.947	-22.591	99.358	-22.432	100.12	-22.33	100.44	-22.375	100.83	-22.45	101.23	-22.326	101.96	-22.822	102.24	-23.623
100.9	-27.194	101.4	-26.579	101.97	-25.564	102.51	-25.316	103.25	-25.19	103.65	-25.221	104.04	-25.252	104.42	-25.08	105.3	-25.452	105.72	-26.323
104.33	-30.913	104.94	-30.121	105.59	-28.747	106.2	-28.367	106.97	-28.16	107.4	-28.125	107.76	-28.116	108.18	-27.876	109.27	-28.15	109.83	-29.023
108.42	-34.993	109.12	-33.941	109.75	-32.023	110.39	-31.487	111.27	-31.109	111.67	-31.1	112.06	-31.068	112.46	-30.654	113.78	-30.744	114.59	-31.64
113.08	-39.45	113.81	-37.9	114.53	-35.391	115.18	-34.695	116.03	-34.098	116.47	-34.027	116.85	-33.937	117.29	-33.413	118.83	-33.199	119.81	-34.052
118.37	-44.177	119.1	-42.128	119.78	-38.767	120.44	-37.791	121.32	-36.929	121.76	-36.831	122.12	-36.693	122.56	-35.994	124.24	-35.365	125.46	-36.147
124.23	-49.37	124.91	-46.548	125.45	-42.241	126.1	-40.93	127.1	-39.707	127.38	-39.604	127.78	-39.393	128.06	-38.455	129.97	-37.299	131.41	-37.95
130.93	-54.889	131.44	-51.344	131.62	-45.748	132.12	-44.058	132.98	-42.399	133.39	-42.253	133.66	-42.039	133.84	-40.809	135.84	-38.905	137.43	-39.354
138.37	-60.893	138.52	-56.475	138.22	-49.431	138.56	-47.2	139.26	-45.073	139.62	-44.953	139.85	-44.706	139.84	-43.238	141.68	-40.437	143.4	-40.605
146.7	-67.451	146.31	-62	145.18	-53.356	145.3	-50.571	145.85	-47.936	146.14	-47.736	146.32	-47.52	146.18	-45.76	147.7	-41.94	149.43	-41.835
156.14	-74.644	155.1	-67.955	152.79	-57.58	152.65	-54.241	152.89	-50.934	152.95	-50.748	153.15	-50.535	152.61	-48.408	153.68	-43.603	155.32	-43.069
166.78	-82.269	164.75	-74.279	161.01	-62.041	160.5	-58.055	160.25	-54.056	160.43	-53.93	160.4	-53.742	159.5	-51.411	159.81	-45.381	161.33	-44.614
178.9	-90.423	175.93	-80.974	170.14	-66.715	168.91	-61.938	168.03	-57.436	168.14	-57.329	168.16	-57.15	166.96	-54.702	166.15	-47.324	167.31	-46.281
192.22	-98.759	410.65	-172.74	179.85	-71.634	177.98	-66.222	176.46	-60.888	176.56	-60.754	176.52	-60.76	174.81	-57.984	172.77	-49.642	173.44	-48.469
206.96	-107.11	200.93	-101.93	201.91	-81.173	198.94	-76.353	185.58	-64.445	185.77	-64.319	185.43	-64.461	183.25	-61.554	179.65	-52.148	179.9	-51.023
222.95	-117.31	213.95	-108.67	215	-87.06	209.44	-79.023	195.48	-68.546	195.43	-66.94	195.42	-67.89	193.12	-64.958	186.21	-54.743	185.76	-53.944
241.83	-124.3	230.12	-116.22	228.06	-92.046	222.18	-83.975	205.4	-71.958	206.22	-72.211	204.97	-71.905	201.5	-69.32	202.63	-62.044	201.7	-61.296
260.47	-132.3	247.79	-121.3	240.35	-97.106	234.18	-86.74	216.1	-75.634	216.59	-75.309	216.17	-75.861	212.25	-72.734	210.06	-64.713	209.34	-64.851
279.32	-138.56	263.35	-122.69	250.91	-104.41	252.84	-87.462	227.4	-79.517	228.1	-78.112	226.55	-79.197	221.95	-78.084	224.17	-71.44	223.29	-67.528
306.4	-158.2	294.48	-134.67	271.45	-107.28	260.99	-96.918	238.28	-83.988	233.03	-80.113	242.25	-83.089	228.73	-82.79	230.06	-74.191	226.91	-77.044
323.98	-154.76	303.43	-141.4	287.88	-111.33	274.93	-100.46	251.32	-86.216	251.07	-86.343	251.47	-87.634	245.5	-85.102	239.74	-79.248	237.84	-83.185
346.39	-162.33	324.1	-153.31	320.9	-106.56	305.17	-100.67	264.24	-90.38	263.32	-90.73	264.09	-91.194	258.24	-89.444	256.92	-78.369	251.41	-78.682
395.84	-176.92	341.86	-159.7	337.86	-122.77	305.84	-110.42	273.91	-91.699	263.09	-91.182	271.81	-100.8	278.14	-103.11	262.11	-90.293	260.07	-98.689
421.9	-183.23	365.69	-163.15	354.35	-128.02	321.61	-116.36	290.73	-97.803	289.87	-97.925	290.65	-100.46	283.8	-99.33	274.65	-96.522	273.25	-107.17
454.94	-184.06	389.98	-172.5	375.44	-134.01	340.96	-120.37	304.52	-101.92	303.72	-103.17	304.84	-105.83	297.69	-104.42	283.97	-104.46	288.34	-116.21
477.24	-199.06	415.94	-179.14	395.17	-140.63	354.68	-127.08	316.59	-106.52	318.47	-105.65	318.99	-112.24	311.83	-112.6	301.34	-112.56	301.99	-128.99
505.42	-208.22	436.11	-186.3	415.43	-147.32	372.17	-133.23	334.15	-111.63	333.65	-113.06	335.32	-116.55	328.01	-116.15	316.43	-121.16	318.86	-141.37
534.62	-217.99	460.43	-195.95	437.62	-155.55	390.54	-140.15	349.82	-117.13	349.32	-119.28	351.53	-123.07	343.87	-122.96	333.27	-130.95	337.28	-155.09
565.12	-226.97	486.08	-204.92	460.53	-163.41	410.13	-148.14	366.31	-123.74	365.89	-125.55	367.86	-130.34	360.39	-130.94	350.48	-141.59	357.79	-170.41
596.66	-237.78	512.29	-215.25	484.29	-172.25	430.55	-157.06	383.34	-129.64	382.9	-132.94	386.09	-137.97	378.64	-138.71	369.35	-153.25	380.26	-187
629.68	-249.73	540.17	-226.32	509.88	-182.06	452.1	-166.33	401.39	-137.17	401.44	-140.84	404.55	-147.13	397.62	-147.63	390.09	-166.4	404.69	-205.9
664.48	-262.4	568.87	-237.96	536.47	-193.14	474.88	-176.74	420.53	-144.66	420.14	-150.26	424.56	-156.32	417.26	-158.48	412.27	-180.52	431.9	-226.07
700.9	-276.33	599.11	-252.17	565.12	-204.86	498.72	-189.02	440.6	-153.48	440.56	-160.14	445.8	-167	438.69	-169.6	436.4	-195.89	461.75	-248.13
739.57	-292.23	630.84	-265.47	595.73	-217.59	524.69	-201.19	462.21	-162.7	461.92	-171.02	467.8	-178.95	461.49	-181.64	462.46	-213.23	494.11	-273.44
780.25	-311.06	663.82	-281.61	627.88	-232.38	552.13	-214.69	484.87	-172.91	484.82	-183.23	491.81	-191.68	485.33	-196.35	490.59	-231.81	530.77	-300.47
823.18	-330.98	699.46	-298.29	662.39	-248.42	581.35	-231.03	509.46	-184.32	509.8	-197.05	517.1	-206.69	511.49	-211.87	521.49	-252.35	570.48	-330.28
868.3	-352.62	737.56	-315.34	699.34	-264.57	613.25	-246.62	534.96	-196.01	535.97	-211.93	544.85	-223.66	538.81	-228.69	554.53	-275.37	614.28	-362.95
916.49	-375.02	776.18	-337.08	740.09	-282.31	645.88	-265.27	562.5	-208.75	564.17	-229.15	574.28	-241.42	568.99	-248.39	589.68	-300.48	662.03	-398.8
969.19	-401.6	817.93	-359.17	782.17	-301.18	681.91	-286.03	590.83	-222.34	594.69	-246.78	605.31	-261.77	600.12	-268.9	630.4	-328.8	714.76	-438.5
		862.77	-381.72	828.17	-321.85	719.79	-309.48	623.7	-237.28	626.65	-267.39	639.73	-284.47	636.8	-293.58	672.83	-361.37	774.84	-483.02
								656.69	-252.88	662.33	-290	676.6	-309.04	675.52	-322.37	719.45	-397.56	840.24	-532.33
								693.53	-268.95	701.74	-318.57	717.09	-340.37	714.11	-352.37
