# Supplementary material for: Realizing four-electron conversion chemistry for all-solid-state Li||I2 batteries at room temperature
Source: Nat Commun. 2025 Feb 18;16:1723. doi: 10.1038/s41467-025-56932-5 (PMC11836363; doi:10.1038/s41467-025-56932-5)
Supplement: Supplementary file 5 — Source Data [file 41467_2025_56932_MOESM5_ESM.zip › SI/Supplementray Figure 13.xlsx]

## Sheet: Sheet1
Voltage (V)	Current ( mA cm-2)
2.33	-5.526e-06
2.329	-5.533e-06
2.328	-5.517e-06
2.327	-5.533e-06
2.326	-5.533e-06
2.325	-5.529e-06
2.324	-5.548e-06
2.323	-5.542e-06
2.322	-5.551e-06
2.321	-5.545e-06
2.32	-5.548e-06
2.319	-5.566e-06
2.318	-5.551e-06
2.317	-5.563e-06
2.316	-5.581e-06
2.315	-5.578e-06
2.314	-5.557e-06
2.313	-5.56e-06
2.312	-5.581e-06
2.311	-5.59e-06
2.31	-5.581e-06
2.309	-5.575e-06
2.308	-5.597e-06
2.307	-5.578e-06
2.306	-5.597e-06
2.305	-5.594e-06
2.304	-5.603e-06
2.303	-5.597e-06
2.302	-5.612e-06
2.301	-5.615e-06
2.3	-5.606e-06
2.299	-5.624e-06
2.298	-5.615e-06
2.297	-5.621e-06
2.296	-5.633e-06
2.295	-5.633e-06
2.294	-5.627e-06
2.293	-5.627e-06
2.292	-5.648e-06
2.291	-5.636e-06
2.29	-5.651e-06
2.289	-5.645e-06
2.288	-5.648e-06
2.287	-5.658e-06
2.286	-5.651e-06
2.285	-5.658e-06
2.284	-5.67e-06
2.283	-5.673e-06
2.282	-5.679e-06
2.281	-5.682e-06
2.28	-5.676e-06
2.279	-5.688e-06
2.278	-5.685e-06
2.277	-5.706e-06
2.276	-5.694e-06
2.275	-5.7e-06
2.274	-5.716e-06
2.273	-5.706e-06
2.272	-5.712e-06
2.271	-5.716e-06
2.27	-5.716e-06
2.269	-5.728e-06
2.268	-5.737e-06
2.267	-5.722e-06
2.266	-5.74e-06
2.265	-5.731e-06
2.264	-5.752e-06
2.263	-5.749e-06
2.262	-5.746e-06
2.261	-5.749e-06
2.26	-5.752e-06
2.259	-5.761e-06
2.258	-5.773e-06
2.257	-5.77e-06
2.256	-5.783e-06
2.255	-5.767e-06
2.254	-5.78e-06
2.253	-5.792e-06
2.252	-5.78e-06
2.251	-5.798e-06
2.25	-5.798e-06
2.249	-5.792e-06
2.248	-5.804e-06
2.247	-5.798e-06
2.246	-5.807e-06
2.245	-5.813e-06
2.244	-5.816e-06
2.243	-5.825e-06
2.242	-5.828e-06
2.241	-5.831e-06
2.24	-5.828e-06
2.239	-5.844e-06
2.238	-5.837e-06
2.237	-5.85e-06
2.236	-5.853e-06
2.235	-5.85e-06
2.234	-5.871e-06
2.233	-5.862e-06
2.232	-5.868e-06
2.231	-5.874e-06
2.23	-5.874e-06
2.229	-5.883e-06
2.228	-5.892e-06
2.227	-5.889e-06
2.226	-5.911e-06
2.225	-5.905e-06
2.224	-5.905e-06
2.223	-5.914e-06
2.222	-5.908e-06
2.221	-5.914e-06
2.22	-5.917e-06
2.219	-5.917e-06
2.218	-5.929e-06
2.217	-5.935e-06
2.216	-5.929e-06
2.215	-5.947e-06
2.214	-5.935e-06
2.213	-5.963e-06
2.212	-5.963e-06
2.211	-5.966e-06
2.21	-5.978e-06
2.209	-5.963e-06
2.208	-5.984e-06
2.207	-5.993e-06
2.206	-5.975e-06
2.205	-5.996e-06
2.204	-5.996e-06
2.203	-6.005e-06
2.202	-6.005e-06
2.201	-6.02e-06
2.2	-6.014e-06
2.199	-6.033e-06
2.198	-6.033e-06
2.197	-6.033e-06
2.196	-6.027e-06
2.195	-6.045e-06
2.194	-6.048e-06
2.193	-6.054e-06
2.192	-6.06e-06
2.191	-6.069e-06
2.19	-6.078e-06
2.189	-6.072e-06
2.188	-6.078e-06
2.187	-6.097e-06
2.186	-6.091e-06
2.185	-6.094e-06
2.184	-6.1e-06
2.183	-6.118e-06
2.182	-6.112e-06
2.181	-6.121e-06
2.18	-6.133e-06
2.179	-6.136e-06
2.178	-6.133e-06
2.177	-6.145e-06
2.176	-6.145e-06
2.175	-6.173e-06
2.174	-6.176e-06
2.173	-6.176e-06
2.172	-6.176e-06
2.171	-6.164e-06
2.17	-6.188e-06
2.169	-6.2e-06
2.168	-6.197e-06
2.167	-6.2e-06
2.166	-6.216e-06
2.165	-6.222e-06
2.164	-6.231e-06
2.163	-6.225e-06
2.162	-6.246e-06
2.161	-6.249e-06
2.16	-6.261e-06
2.159	-6.261e-06
2.158	-6.267e-06
2.157	-6.277e-06
2.156	-6.283e-06
2.155	-6.289e-06
2.154	-6.307e-06
2.153	-6.298e-06
2.152	-6.319e-06
2.151	-6.313e-06
2.15	-6.322e-06
2.149	-6.344e-06
2.148	-6.331e-06
2.147	-6.344e-06
2.146	-6.356e-06
2.145	-6.368e-06
2.144	-6.377e-06
2.143	-6.38e-06
2.142	-6.383e-06
2.141	-6.396e-06
2.14	-6.411e-06
2.139	-6.417e-06
2.138	-6.441e-06
2.137	-6.432e-06
2.136	-6.435e-06
2.135	-6.447e-06
2.134	-6.457e-06
2.133	-6.469e-06
2.132	-6.478e-06
2.131	-6.481e-06
2.13	-6.478e-06
2.129	-6.49e-06
2.128	-6.511e-06
2.127	-6.521e-06
2.126	-6.518e-06
2.125	-6.539e-06
2.124	-6.545e-06
2.123	-6.563e-06
2.122	-6.566e-06
2.121	-6.582e-06
2.12	-6.582e-06
2.119	-6.597e-06
2.118	-6.594e-06
2.117	-6.627e-06
2.116	-6.609e-06
2.115	-6.63e-06
2.114	-6.646e-06
2.113	-6.649e-06
2.112	-6.655e-06
2.111	-6.679e-06
2.11	-6.688e-06
2.109	-6.7e-06
2.108	-6.713e-06
2.107	-6.713e-06
2.106	-6.713e-06
2.105	-6.74e-06
2.104	-6.755e-06
2.103	-6.746e-06
2.102	-6.771e-06
2.101	-6.774e-06
2.1	-6.789e-06
2.099	-6.795e-06
2.098	-6.81e-06
2.097	-6.835e-06
2.096	-6.819e-06
2.095	-6.847e-06
2.094	-6.859e-06
2.093	-6.877e-06
2.092	-6.883e-06
2.091	-6.902e-06
2.09	-6.896e-06
2.089	-6.92e-06
2.088	-6.938e-06
2.087	-6.929e-06
2.086	-6.951e-06
2.085	-6.966e-06
2.084	-6.966e-06
2.083	-6.99e-06
2.082	-6.996e-06
2.081	-7.024e-06
2.08	-7.033e-06
2.079	-7.042e-06
2.078	-7.051e-06
2.077	-7.082e-06
2.076	-7.085e-06
2.075	-7.097e-06
2.074	-7.115e-06
2.073	-7.127e-06
2.072	-7.14e-06
2.071	-7.149e-06
2.07	-7.17e-06
2.069	-7.188e-06
2.068	-7.191e-06
2.067	-7.213e-06
2.066	-7.219e-06
2.065	-7.237e-06
2.064	-7.255e-06
2.063	-7.255e-06
2.062	-7.28e-06
2.061	-7.301e-06
2.06	-7.323e-06
2.059	-7.329e-06
2.058	-7.335e-06
2.057	-7.365e-06
2.056	-7.365e-06
2.055	-7.377e-06
2.054	-7.402e-06
2.053	-7.408e-06
2.052	-7.438e-06
2.051	-7.441e-06
2.05	-7.475e-06
2.049	-7.481e-06
2.048	-7.493e-06
2.047	-7.521e-06
2.046	-7.527e-06
2.045	-7.545e-06
2.044	-7.567e-06
2.043	-7.588e-06
2.042	-7.603e-06
2.041	-7.615e-06
2.04	-7.624e-06
2.039	-7.646e-06
2.038	-7.655e-06
2.037	-7.679e-06
2.036	-7.695e-06
2.035	-7.71e-06
2.034	-7.731e-06
2.033	-7.753e-06
2.032	-7.765e-06
2.031	-7.777e-06
2.03	-7.792e-06
2.029	-7.814e-06
2.028	-7.835e-06
2.027	-7.844e-06
2.026	-7.868e-06
2.025	-7.893e-06
2.024	-7.899e-06
2.023	-7.923e-06
2.022	-7.951e-06
2.021	-7.969e-06
2.02	-7.975e-06
2.019	-8.003e-06
2.018	-8.021e-06
2.017	-8.033e-06
2.016	-8.051e-06
2.015	-8.064e-06
2.014	-8.085e-06
2.013	-8.103e-06
2.012	-8.118e-06
2.011	-8.137e-06
2.01	-8.161e-06
2.009	-8.176e-06
2.008	-8.21e-06
2.007	-8.228e-06
2.006	-8.237e-06
2.005	-8.259e-06
2.004	-8.283e-06
2.003	-8.301e-06
2.002	-8.32e-06
2.001	-8.347e-06
2	-8.381e-06
1.999	-8.393e-06
1.998	-8.408e-06
1.997	-8.426e-06
1.996	-8.454e-06
1.995	-8.46e-06
1.994	-8.487e-06
1.993	-8.515e-06
1.992	-8.533e-06
1.991	-8.545e-06
1.99	-8.558e-06
1.989	-8.585e-06
1.988	-8.609e-06
1.987	-8.631e-06
1.986	-8.658e-06
1.985	-8.667e-06
1.984	-8.704e-06
1.983	-8.701e-06
1.982	-8.744e-06
1.981	-8.759e-06
1.98	-8.777e-06
1.979	-8.786e-06
1.978	-8.814e-06
1.977	-8.844e-06
1.976	-8.856e-06
1.975	-8.878e-06
1.974	-8.914e-06
1.973	-8.92e-06
1.972	-8.936e-06
1.971	-8.972e-06
1.97	-8.994e-06
1.969	-9.021e-06
1.968	-9.036e-06
1.967	-9.058e-06
1.966	-9.088e-06
1.965	-9.103e-06
1.964	-9.134e-06
1.963	-9.14e-06
1.962	-9.18e-06
1.961	-9.207e-06
1.96	-9.222e-06
1.959	-9.241e-06
1.958	-9.259e-06
1.957	-9.289e-06
1.956	-9.305e-06
1.955	-9.338e-06
1.954	-9.353e-06
1.953	-9.363e-06
1.952	-9.39e-06
1.951	-9.421e-06
1.95	-9.433e-06
1.949	-9.466e-06
1.948	-9.494e-06
1.947	-9.518e-06
1.946	-9.546e-06
1.945	-9.552e-06
1.944	-9.588e-06
1.943	-9.61e-06
1.942	-9.628e-06
1.941	-9.658e-06
1.94	-9.677e-06
1.939	-9.707e-06
1.938	-9.735e-06
1.937	-9.75e-06
1.936	-9.78e-06
1.935	-9.802e-06
1.934	-9.823e-06
1.933	-9.851e-06
1.932	-9.89e-06
1.931	-9.908e-06
1.93	-9.93e-06
1.929	-9.951e-06
1.928	-9.979e-06
1.927	-1e-05
1.926	-1.002e-05
1.925	-1.007e-05
1.924	-1.008e-05
1.923	-1.012e-05
1.922	-1.013e-05
1.921	-1.016e-05
1.92	-1.019e-05
1.919	-1.021e-05
1.918	-1.025e-05
1.917	-1.027e-05
1.916	-1.029e-05
1.915	-1.031e-05
1.914	-1.035e-05
1.913	-1.036e-05
1.912	-1.04e-05
1.911	-1.042e-05
1.91	-1.046e-05
1.909	-1.049e-05
1.908	-1.051e-05
1.907	-1.054e-05
1.906	-1.057e-05
1.905	-1.059e-05
1.904	-1.062e-05
1.903	-1.066e-05
1.902	-1.068e-05
1.901	-1.072e-05
1.9	-1.075e-05
1.899	-1.077e-05
1.898	-1.079e-05
1.897	-1.083e-05
1.896	-1.087e-05
1.895	-1.09e-05
1.894	-1.093e-05
1.893	-1.096e-05
1.892	-1.098e-05
1.891	-1.101e-05
1.89	-1.105e-05
1.889	-1.107e-05
1.888	-1.11e-05
1.887	-1.114e-05
1.886	-1.117e-05
1.885	-1.122e-05
1.884	-1.124e-05
1.883	-1.127e-05
1.882	-1.131e-05
1.881	-1.134e-05
1.88	-1.138e-05
1.879	-1.142e-05
1.878	-1.145e-05
1.877	-1.148e-05
1.876	-1.152e-05
1.875	-1.156e-05
1.874	-1.16e-05
1.873	-1.164e-05
1.872	-1.166e-05
1.871	-1.17e-05
1.87	-1.175e-05
1.869	-1.177e-05
1.868	-1.179e-05
1.867	-1.185e-05
1.866	-1.188e-05
1.865	-1.194e-05
1.864	-1.198e-05
1.863	-1.202e-05
1.862	-1.206e-05
1.861	-1.209e-05
1.86	-1.215e-05
1.859	-1.218e-05
1.858	-1.223e-05
1.857	-1.226e-05
1.856	-1.231e-05
1.855	-1.235e-05
1.854	-1.239e-05
1.853	-1.244e-05
1.852	-1.249e-05
1.851	-1.254e-05
1.85	-1.256e-05
1.849	-1.263e-05
1.848	-1.267e-05
1.847	-1.271e-05
1.846	-1.277e-05
1.845	-1.28e-05
1.844	-1.288e-05
1.843	-1.292e-05
1.842	-1.297e-05
1.841	-1.302e-05
1.84	-1.307e-05
1.839	-1.313e-05
1.838	-1.317e-05
1.837	-1.324e-05
1.836	-1.329e-05
1.835	-1.333e-05
1.834	-1.338e-05
1.833	-1.345e-05
1.832	-1.35e-05
1.831	-1.356e-05
1.83	-1.362e-05
1.829	-1.368e-05
1.828	-1.374e-05
1.827	-1.381e-05
1.826	-1.388e-05
1.825	-1.392e-05
1.824	-1.399e-05
1.823	-1.405e-05
1.822	-1.41e-05
1.821	-1.417e-05
1.82	-1.425e-05
1.819	-1.431e-05
1.818	-1.436e-05
1.817	-1.443e-05
1.816	-1.45e-05
1.815	-1.457e-05
1.814	-1.464e-05
1.813	-1.472e-05
1.812	-1.479e-05
1.811	-1.486e-05
1.81	-1.493e-05
1.809	-1.5e-05
1.808	-1.507e-05
1.807	-1.516e-05
1.806	-1.523e-05
1.805	-1.532e-05
1.804	-1.538e-05
1.803	-1.546e-05
1.802	-1.554e-05
1.801	-1.562e-05
1.8	-1.554e-05
1.801	-1.53e-05
1.802	-1.512e-05
1.803	-1.496e-05
1.804	-1.48e-05
1.805	-1.465e-05
1.806	-1.451e-05
1.807	-1.437e-05
1.808	-1.422e-05
1.809	-1.409e-05
1.81	-1.396e-05
1.811	-1.384e-05
1.812	-1.371e-05
1.813	-1.358e-05
1.814	-1.345e-05
1.815	-1.333e-05
1.816	-1.321e-05
1.817	-1.31e-05
1.818	-1.298e-05
1.819	-1.286e-05
1.82	-1.276e-05
1.821	-1.263e-05
1.822	-1.251e-05
1.823	-1.24e-05
1.824	-1.23e-05
1.825	-1.22e-05
1.826	-1.209e-05
1.827	-1.199e-05
1.828	-1.186e-05
1.829	-1.176e-05
1.83	-1.165e-05
1.831	-1.155e-05
1.832	-1.145e-05
1.833	-1.136e-05
1.834	-1.125e-05
1.835	-1.115e-05
1.836	-1.104e-05
1.837	-1.094e-05
1.838	-1.084e-05
1.839	-1.076e-05
1.84	-1.065e-05
1.841	-1.056e-05
1.842	-1.046e-05
1.843	-1.039e-05
1.844	-1.03e-05
1.845	-1.02e-05
1.846	-1.01e-05
1.847	-1.001e-05
1.848	-9.93e-06
1.849	-9.863e-06
1.85	-9.75e-06
1.851	-9.671e-06
1.852	-9.582e-06
1.853	-9.497e-06
1.854	-9.421e-06
1.855	-9.335e-06
1.856	-9.253e-06
1.857	-9.174e-06
1.858	-9.079e-06
1.859	-9.009e-06
1.86	-8.924e-06
1.861	-8.835e-06
1.862	-8.756e-06
1.863	-8.677e-06
1.864	-8.612e-06
1.865	-8.542e-06
1.866	-8.46e-06
1.867	-8.387e-06
1.868	-8.308e-06
1.869	-8.228e-06
1.87	-8.173e-06
1.871	-8.079e-06
1.872	-8.015e-06
1.873	-7.951e-06
1.874	-7.878e-06
1.875	-7.801e-06
1.876	-7.734e-06
1.877	-7.664e-06
1.878	-7.594e-06
1.879	-7.539e-06
1.88	-7.469e-06
1.881	-7.405e-06
1.882	-7.341e-06
1.883	-7.268e-06
1.884	-7.219e-06
1.885	-7.133e-06
1.886	-7.079e-06
1.887	-7.024e-06
1.888	-6.954e-06
1.889	-6.883e-06
1.89	-6.838e-06
1.891	-6.768e-06
1.892	-6.716e-06
1.893	-6.667e-06
1.894	-6.6e-06
1.895	-6.53e-06
1.896	-6.478e-06
1.897	-6.42e-06
1.898	-6.359e-06
1.899	-6.304e-06
1.9	-6.237e-06
1.901	-6.203e-06
1.902	-6.136e-06
1.903	-6.081e-06
1.904	-6.023e-06
1.905	-5.984e-06
1.906	-5.932e-06
1.907	-5.868e-06
1.908	-5.828e-06
1.909	-5.761e-06
1.91	-5.722e-06
1.911	-5.667e-06
1.912	-5.603e-06
1.913	-5.557e-06
1.914	-5.517e-06
1.915	-5.465e-06
1.916	-5.417e-06
1.917	-5.377e-06
1.918	-5.316e-06
1.919	-5.258e-06
1.92	-5.206e-06
1.921	-5.161e-06
1.922	-5.121e-06
1.923	-5.09e-06
1.924	-5.035e-06
1.925	-4.981e-06
1.926	-4.95e-06
1.927	-4.895e-06
1.928	-4.849e-06
1.929	-4.804e-06
1.93	-4.758e-06
1.931	-4.712e-06
1.932	-4.67e-06
1.933	-4.627e-06
1.934	-4.602e-06
1.935	-4.548e-06
1.936	-4.505e-06
1.937	-4.462e-06
1.938	-4.416e-06
1.939	-4.398e-06
1.94	-4.334e-06
1.941	-4.294e-06
1.942	-4.261e-06
1.943	-4.227e-06
1.944	-4.176e-06
1.945	-4.133e-06
1.946	-4.087e-06
1.947	-4.057e-06
1.948	-4.029e-06
1.949	-3.98e-06
1.95	-3.95e-06
1.951	-3.907e-06
1.952	-3.871e-06
1.953	-3.834e-06
1.954	-3.807e-06
1.955	-3.779e-06
1.956	-3.739e-06
1.957	-3.697e-06
1.958	-3.648e-06
1.959	-3.621e-06
1.96	-3.602e-06
1.961	-3.56e-06
1.962	-3.538e-06
1.963	-3.505e-06
1.964	-3.465e-06
1.965	-3.435e-06
1.966	-3.392e-06
1.967	-3.352e-06
1.968	-3.316e-06
1.969	-3.291e-06
1.97	-3.261e-06
1.971	-3.236e-06
1.972	-3.203e-06
1.973	-3.166e-06
1.974	-3.136e-06
1.975	-3.096e-06
1.976	-3.069e-06
1.977	-3.041e-06
1.978	-3.023e-06
1.979	-2.992e-06
1.98	-2.956e-06
1.981	-2.919e-06
1.982	-2.901e-06
1.983	-2.87e-06
1.984	-2.846e-06
1.985	-2.812e-06
1.986	-2.785e-06
1.987	-2.758e-06
1.988	-2.718e-06
1.989	-2.697e-06
1.99	-2.669e-06
1.991	-2.642e-06
1.992	-2.605e-06
1.993	-2.587e-06
1.994	-2.562e-06
1.995	-2.535e-06
1.996	-2.508e-06
1.997	-2.489e-06
1.998	-2.462e-06
1.999	-2.447e-06
2	-2.416e-06
2.001	-2.382e-06
2.002	-2.352e-06
2.003	-2.334e-06
2.004	-2.315e-06
2.005	-2.288e-06
2.006	-2.26e-06
2.007	-2.233e-06
2.008	-2.2e-06
2.009	-2.184e-06
2.01	-2.16e-06
2.011	-2.135e-06
2.012	-2.117e-06
2.013	-2.102e-06
2.014	-2.081e-06
2.015	-2.041e-06
2.016	-2.01e-06
2.017	-1.998e-06
2.018	-1.983e-06
2.019	-1.962e-06
2.02	-1.94e-06
2.021	-1.922e-06
2.022	-1.892e-06
2.023	-1.864e-06
2.024	-1.852e-06
2.025	-1.827e-06
2.026	-1.803e-06
2.027	-1.779e-06
2.028	-1.766e-06
2.029	-1.736e-06
2.03	-1.712e-06
2.031	-1.696e-06
2.032	-1.675e-06
2.033	-1.669e-06
2.034	-1.648e-06
2.035	-1.623e-06
2.036	-1.605e-06
2.037	-1.584e-06
2.038	-1.547e-06
2.039	-1.532e-06
2.04	-1.516e-06
2.041	-1.501e-06
2.042	-1.477e-06
2.043	-1.458e-06
2.044	-1.443e-06
2.045	-1.428e-06
2.046	-1.407e-06
2.047	-1.391e-06
2.048	-1.376e-06
2.049	-1.364e-06
2.05	-1.343e-06
2.051	-1.312e-06
2.052	-1.306e-06
2.053	-1.291e-06
2.054	-1.263e-06
2.055	-1.264e-06
2.056	-1.252e-06
2.057	-1.234e-06
2.058	-1.207e-06
2.059	-1.184e-06
2.06	-1.181e-06
2.061	-1.155e-06
2.062	-1.141e-06
2.063	-1.132e-06
2.064	-1.116e-06
2.065	-1.097e-06
2.066	-1.08e-06
2.067	-1.067e-06
2.068	-1.051e-06
2.069	-1.022e-06
2.07	-1.011e-06
2.071	-1e-06
2.072	-9.893e-07
2.073	-9.738e-07
2.074	-9.485e-07
2.075	-9.381e-07
2.076	-9.171e-07
2.077	-9.012e-07
2.078	-8.945e-07
2.079	-8.805e-07
2.08	-8.622e-07
2.081	-8.484e-07
2.082	-8.326e-07
2.083	-8.088e-07
2.084	-8.073e-07
2.085	-7.942e-07
2.086	-7.823e-07
2.087	-7.731e-07
2.088	-7.573e-07
2.089	-7.463e-07
2.09	-7.201e-07
2.091	-7.112e-07
2.092	-7.005e-07
2.093	-6.789e-07
2.094	-6.774e-07
2.095	-6.527e-07
2.096	-6.344e-07
2.097	-6.237e-07
2.098	-6.216e-07
2.099	-6.014e-07
2.1	-5.923e-07
2.101	-5.789e-07
2.102	-5.658e-07
2.103	-5.511e-07
2.104	-5.408e-07
2.105	-5.371e-07
2.106	-5.157e-07
2.107	-4.981e-07
2.108	-4.889e-07
2.109	-4.831e-07
2.11	-4.615e-07
2.111	-4.456e-07
2.112	-4.349e-07
2.113	-4.264e-07
2.114	-4.188e-07
2.115	-4.105e-07
2.116	-4.051e-07
2.117	-3.855e-07
2.118	-3.761e-07
2.119	-3.581e-07
2.12	-3.444e-07
2.121	-3.41e-07
2.122	-3.367e-07
2.123	-3.111e-07
2.124	-2.977e-07
2.125	-2.889e-07
2.126	-2.855e-07
2.127	-2.684e-07
2.128	-2.59e-07
2.129	-2.45e-07
2.13	-2.306e-07
2.131	-2.27e-07
2.132	-2.157e-07
2.133	-2.212e-07
2.134	-1.986e-07
2.135	-1.846e-07
2.136	-1.709e-07
2.137	-1.666e-07
2.138	-1.553e-07
2.139	-1.458e-07
2.14	-1.343e-07
2.141	-1.321e-07
2.142	-1.147e-07
2.143	-9.675e-08
2.144	-9.37e-08
2.145	-9.37e-08
2.146	-8.181e-08
2.147	-6.291e-08
2.148	-4.674e-08
2.149	-3.424e-08
2.15	-3.089e-08
2.151	-2.326e-08
2.152	-9.235e-09
2.153	-8.015e-09
2.154	-8.695e-11
2.155	1.028e-08
2.156	1.028e-08
2.157	1.425e-08
2.158	3.59e-08
2.159	5.328e-08
2.16	6.09e-08
2.161	6.395e-08
2.162	6.456e-08
2.163	7.615e-08
2.164	8.316e-08
2.165	9.902e-08
2.166	1.121e-07
2.167	1.137e-07
2.168	1.323e-07
2.169	1.335e-07
2.17	1.414e-07
2.171	1.46e-07
2.172	1.533e-07
2.173	1.588e-07
2.174	1.829e-07
2.175	1.777e-07
2.176	1.838e-07
2.177	2.054e-07
2.178	2.143e-07
2.179	2.204e-07
2.18	2.329e-07
2.181	2.314e-07
2.182	2.442e-07
2.183	2.439e-07
2.184	2.545e-07
2.185	2.567e-07
2.186	2.744e-07
2.187	2.789e-07
2.188	2.933e-07
2.189	3.021e-07
2.19	3.076e-07
2.191	3.222e-07
2.192	3.268e-07
2.193	3.253e-07
2.194	3.363e-07
2.195	3.54e-07
2.196	3.567e-07
2.197	3.625e-07
2.198	3.726e-07
2.199	3.79e-07
2.2	3.854e-07
2.201	4.024e-07
2.202	4.015e-07
2.203	4.006e-07
2.204	4.149e-07
2.205	4.311e-07
2.206	4.338e-07
2.207	4.396e-07
2.208	4.5e-07
2.209	4.561e-07
2.21	4.567e-07
2.211	4.65e-07
2.212	4.671e-07
2.213	4.756e-07
2.214	4.875e-07
2.215	4.985e-07
2.216	4.954e-07
2.217	5.098e-07
2.218	5.083e-07
2.219	5.287e-07
2.22	5.308e-07
2.221	5.348e-07
2.222	5.494e-07
2.223	5.506e-07
2.224	5.519e-07
2.225	5.671e-07
2.226	5.845e-07
2.227	5.817e-07
2.228	5.909e-07
2.229	5.949e-07
2.23	6.01e-07
2.231	6.049e-07
2.232	6.068e-07
2.233	6.013e-07
2.234	6.214e-07
2.235	6.311e-07
2.236	6.229e-07
2.237	6.449e-07
2.238	6.555e-07
2.239	6.516e-07
2.24	6.751e-07
2.241	6.711e-07
2.242	6.711e-07
2.243	6.815e-07
2.244	6.934e-07
2.245	6.988e-07
2.246	7.01e-07
2.247	7.068e-07
2.248	7.202e-07
2.249	7.242e-07
2.25	7.29e-07
2.251	7.321e-07
2.252	7.458e-07
2.253	7.437e-07
2.254	7.516e-07
2.255	7.504e-07
2.256	7.656e-07
2.257	7.662e-07
2.258	7.711e-07
2.259	7.839e-07
2.26	7.873e-07
2.261	7.925e-07
2.262	8.019e-07
2.263	8.025e-07
2.264	7.976e-07
2.265	8.202e-07
2.266	8.361e-07
2.267	8.315e-07
2.268	8.428e-07
2.269	8.486e-07
2.27	8.464e-07
2.271	8.519e-07
2.272	8.693e-07
2.273	8.742e-07
2.274	8.852e-07
2.275	8.809e-07
2.276	8.903e-07
2.277	8.903e-07
2.278	9.019e-07
2.279	9.022e-07
2.28	9.044e-07
2.281	9.123e-07
2.282	9.294e-07
2.283	9.291e-07
2.284	9.306e-07
2.285	9.364e-07
2.286	9.428e-07
2.287	9.532e-07
2.288	9.617e-07
2.289	9.553e-07
2.29	9.693e-07
2.291	9.696e-07
2.292	9.73e-07
2.293	9.803e-07
2.294	9.867e-07
2.295	9.989e-07
2.296	9.943e-07
2.297	1.003e-06
2.298	1.02e-06
2.299	1.023e-06
2.3	1.025e-06
2.301	1.032e-06
2.302	1.039e-06
2.303	1.032e-06
2.304	1.043e-06
2.305	1.051e-06
2.306	1.058e-06
2.307	1.066e-06
2.308	1.076e-06
2.309	1.075e-06
2.31	1.076e-06
2.311	1.085e-06
2.312	1.089e-06
2.313	1.102e-06
2.314	1.104e-06
2.315	1.113e-06
2.316	1.115e-06
2.317	1.122e-06
2.318	1.126e-06
2.319	1.123e-06
2.32	1.14e-06
2.321	1.139e-06
2.322	1.15e-06
2.323	1.152e-06
2.324	1.155e-06
2.325	1.16e-06
2.326	1.179e-06
2.327	1.177e-06
2.328	1.176e-06
2.329	1.184e-06
2.33	1.189e-06
2.331	1.193e-06
2.332	1.194e-06
2.333	1.21e-06
2.334	1.216e-06
2.335	1.218e-06
2.336	1.236e-06
2.337	1.24e-06
2.338	1.23e-06
2.339	1.233e-06
2.34	1.242e-06
2.341	1.254e-06
2.342	1.273e-06
2.343	1.276e-06
2.344	1.277e-06
2.345	1.269e-06
2.346	1.288e-06
2.347	1.296e-06
2.348	1.284e-06
2.349	1.294e-06
2.35	1.305e-06
2.351	1.308e-06
2.352	1.309e-06
2.353	1.331e-06
2.354	1.331e-06
2.355	1.341e-06
2.356	1.352e-06
2.357	1.34e-06
2.358	1.344e-06
2.359	1.36e-06
2.36	1.367e-06
2.361	1.365e-06
2.362	1.383e-06
2.363	1.383e-06
2.364	1.384e-06
2.365	1.395e-06
2.366	1.404e-06
2.367	1.406e-06
2.368	1.415e-06
2.369	1.415e-06
2.37	1.423e-06
2.371	1.43e-06
2.372	1.434e-06
2.373	1.449e-06
2.374	1.44e-06
2.375	1.459e-06
2.376	1.48e-06
2.377	1.472e-06
2.378	1.479e-06
2.379	1.478e-06
2.38	1.485e-06
2.381	1.493e-06
2.382	1.5e-06
2.383	1.499e-06
2.384	1.508e-06
2.385	1.512e-06
2.386	1.53e-06
2.387	1.526e-06
2.388	1.53e-06
2.389	1.547e-06
2.39	1.551e-06
2.391	1.555e-06
2.392	1.556e-06
2.393	1.559e-06
2.394	1.57e-06
2.395	1.579e-06
2.396	1.59e-06
2.397	1.601e-06
2.398	1.595e-06
2.399	1.614e-06
2.4	1.611e-06
2.401	1.625e-06
2.402	1.62e-06
2.403	1.642e-06
2.404	1.647e-06
2.405	1.643e-06
2.406	1.637e-06
2.407	1.647e-06
2.408	1.667e-06
2.409	1.666e-06
2.41	1.679e-06
2.411	1.694e-06
2.412	1.694e-06
2.413	1.697e-06
2.414	1.705e-06
2.415	1.698e-06
2.416	1.717e-06
2.417	1.724e-06
2.418	1.725e-06
2.419	1.731e-06
2.42	1.744e-06
2.421	1.752e-06
2.422	1.749e-06
2.423	1.765e-06
2.424	1.765e-06
2.425	1.776e-06
2.426	1.785e-06
2.427	1.791e-06
2.428	1.799e-06
2.429	1.784e-06
2.43	1.795e-06
2.431	1.807e-06
2.432	1.829e-06
2.433	1.83e-06
2.434	1.827e-06
2.435	1.842e-06
2.436	1.837e-06
2.437	1.843e-06
2.438	1.856e-06
2.439	1.861e-06
2.44	1.87e-06
2.441	1.873e-06
2.442	1.884e-06
2.443	1.881e-06
2.444	1.888e-06
2.445	1.901e-06
2.446	1.913e-06
2.447	1.911e-06
2.448	1.919e-06
2.449	1.918e-06
2.45	1.935e-06
2.451	1.932e-06
2.452	1.943e-06
2.453	1.938e-06
2.454	1.952e-06
2.455	1.963e-06
2.456	1.965e-06
2.457	1.966e-06
2.458	1.974e-06
2.459	1.971e-06
2.46	1.972e-06
2.461	1.988e-06
2.462	1.997e-06
2.463	2.003e-06
2.464	2.004e-06
2.465	2e-06
2.466	2.009e-06
2.467	2.014e-06
2.468	2.019e-06
2.469	2.024e-06
2.47	2.032e-06
2.471	2.018e-06
2.472	2.032e-06
2.473	2.042e-06
2.474	2.047e-06
2.475	2.049e-06
2.476	2.054e-06
2.477	2.053e-06
2.478	2.074e-06
2.479	2.071e-06
2.48	2.069e-06
2.481	2.075e-06
2.482	2.081e-06
2.483	2.091e-06
2.484	2.097e-06
2.485	2.1e-06
2.486	2.089e-06
2.487	2.103e-06
2.488	2.106e-06
2.489	2.098e-06
2.49	2.107e-06
2.491	2.106e-06
2.492	2.117e-06
2.493	2.119e-06
2.494	2.113e-06
2.495	2.118e-06
2.496	2.117e-06
2.497	2.129e-06
2.498	2.121e-06
2.499	2.128e-06
2.5	2.138e-06
2.501	2.139e-06
2.502	2.138e-06
2.503	2.132e-06
2.504	2.138e-06
2.505	2.155e-06
2.506	2.148e-06
2.507	2.145e-06
2.508	2.152e-06
2.509	2.148e-06
2.51	2.145e-06
2.511	2.149e-06
2.512	2.155e-06
2.513	2.16e-06
2.514	2.164e-06
2.515	2.163e-06
2.516	2.157e-06
2.517	2.159e-06
2.518	2.166e-06
2.519	2.17e-06
2.52	2.169e-06
2.521	2.158e-06
2.522	2.17e-06
2.523	2.181e-06
2.524	2.173e-06
2.525	2.175e-06
2.526	2.175e-06
2.527	2.174e-06
2.528	2.185e-06
2.529	2.194e-06
2.53	2.185e-06
2.531	2.185e-06
2.532	2.186e-06
2.533	2.186e-06
2.534	2.2e-06
2.535	2.201e-06
2.536	2.193e-06
2.537	2.19e-06
2.538	2.195e-06
2.539	2.203e-06
2.54	2.197e-06
2.541	2.2e-06
2.542	2.206e-06
2.543	2.213e-06
2.544	2.214e-06
2.545	2.213e-06
2.546	2.221e-06
2.547	2.231e-06
2.548	2.224e-06
2.549	2.228e-06
2.55	2.231e-06
2.551	2.226e-06
2.552	2.239e-06
2.553	2.233e-06
2.554	2.236e-06
2.555	2.239e-06
2.556	2.247e-06
2.557	2.249e-06
2.558	2.25e-06
2.559	2.246e-06
2.56	2.25e-06
2.561	2.257e-06
2.562	2.25e-06
2.563	2.255e-06
2.564	2.263e-06
2.565	2.264e-06
2.566	2.278e-06
2.567	2.271e-06
2.568	2.267e-06
2.569	2.268e-06
2.57	2.277e-06
2.571	2.277e-06
2.572	2.284e-06
2.573	2.283e-06
2.574	2.277e-06
2.575	2.287e-06
2.576	2.285e-06
2.577	2.302e-06
2.578	2.307e-06
2.579	2.296e-06
2.58	2.302e-06
2.581	2.285e-06
2.582	2.297e-06
2.583	2.302e-06
2.584	2.321e-06
2.585	2.305e-06
2.586	2.319e-06
2.587	2.329e-06
2.588	2.328e-06
2.589	2.333e-06
2.59	2.334e-06
2.591	2.328e-06
2.592	2.331e-06
2.593	2.329e-06
2.594	2.346e-06
2.595	2.346e-06
2.596	2.344e-06
2.597	2.355e-06
2.598	2.364e-06
2.599	2.364e-06
2.6	2.369e-06
2.601	2.37e-06
2.602	2.376e-06
2.603	2.38e-06
2.604	2.389e-06
2.605	2.392e-06
2.606	2.379e-06
2.607	2.392e-06
2.608	2.407e-06
2.609	2.403e-06
2.61	2.398e-06
2.611	2.392e-06
2.612	2.404e-06
2.613	2.41e-06
2.614	2.415e-06
2.615	2.434e-06
2.616	2.429e-06
2.617	2.432e-06
2.618	2.427e-06
2.619	2.435e-06
2.62	2.425e-06
2.621	2.442e-06
2.622	2.435e-06
2.623	2.457e-06
2.624	2.457e-06
2.625	2.464e-06
2.626	2.464e-06
2.627	2.471e-06
2.628	2.465e-06
2.629	2.479e-06
2.63	2.475e-06
2.631	2.482e-06
2.632	2.5e-06
2.633	2.499e-06
2.634	2.498e-06
2.635	2.495e-06
2.636	2.502e-06
2.637	2.497e-06
2.638	2.506e-06
2.639	2.517e-06
2.64	2.515e-06
2.641	2.521e-06
2.642	2.529e-06
2.643	2.532e-06
2.644	2.534e-06
2.645	2.529e-06
2.646	2.554e-06
2.647	2.553e-06
2.648	2.552e-06
2.649	2.554e-06
2.65	2.56e-06
2.651	2.555e-06
2.652	2.563e-06
2.653	2.572e-06
2.654	2.574e-06
2.655	2.577e-06
2.656	2.593e-06
2.657	2.59e-06
2.658	2.591e-06
2.659	2.602e-06
2.66	2.599e-06
2.661	2.594e-06
2.662	2.598e-06
2.663	2.615e-06
2.664	2.618e-06
2.665	2.618e-06
2.666	2.613e-06
2.667	2.622e-06
2.668	2.627e-06
2.669	2.64e-06
2.67	2.647e-06
2.671	2.638e-06
2.672	2.648e-06
2.673	2.652e-06
2.674	2.665e-06
2.675	2.653e-06
2.676	2.672e-06
2.677	2.668e-06
2.678	2.672e-06
2.679	2.671e-06
2.68	2.676e-06
2.681	2.684e-06
2.682	2.688e-06
2.683	2.699e-06
2.684	2.695e-06
2.685	2.71e-06
2.686	2.72e-06
2.687	2.711e-06
2.688	2.721e-06
2.689	2.721e-06
2.69	2.739e-06
2.691	2.73e-06
2.692	2.721e-06
2.693	2.74e-06
2.694	2.746e-06
2.695	2.743e-06
2.696	2.747e-06
2.697	2.756e-06
2.698	2.755e-06
2.699	2.764e-06
2.7	2.762e-06
2.701	2.775e-06
2.702	2.782e-06
2.703	2.78e-06
2.704	2.797e-06
2.705	2.804e-06
2.706	2.793e-06
2.707	2.796e-06
2.708	2.798e-06
2.709	2.815e-06
2.71	2.824e-06
2.711	2.811e-06
2.712	2.83e-06
2.713	2.827e-06
2.714	2.832e-06
2.715	2.824e-06
2.716	2.835e-06
2.717	2.843e-06
2.718	2.841e-06
2.719	2.846e-06
2.72	2.856e-06
2.721	2.869e-06
2.722	2.867e-06
2.723	2.869e-06
2.724	2.882e-06
2.725	2.876e-06
2.726	2.89e-06
2.727	2.886e-06
2.728	2.885e-06
2.729	2.895e-06
2.73	2.903e-06
2.731	2.898e-06
2.732	2.91e-06
2.733	2.933e-06
2.734	2.936e-06
2.735	2.927e-06
2.736	2.948e-06
2.737	2.954e-06
2.738	2.948e-06
2.739	2.969e-06
2.74	2.957e-06
2.741	2.966e-06
2.742	2.966e-06
2.743	2.978e-06
2.744	2.975e-06
2.745	2.988e-06
2.746	3e-06
2.747	2.997e-06
2.748	2.991e-06
2.749	3.015e-06
2.75	3.009e-06
2.751	3.015e-06
2.752	3.03e-06
2.753	3.027e-06
2.754	3.021e-06
2.755	3.03e-06
2.756	3.046e-06
2.757	3.049e-06
2.758	3.055e-06
2.759	3.046e-06
2.76	3.064e-06
2.761	3.07e-06
2.762	3.064e-06
2.763	3.067e-06
2.764	3.07e-06
2.765	3.1e-06
2.766	3.091e-06
2.767	3.082e-06
2.768	3.097e-06
2.769	3.082e-06
2.77	3.107e-06
2.771	3.116e-06
2.772	3.116e-06
2.773	3.125e-06
2.774	3.107e-06
2.775	3.125e-06
2.776	3.125e-06
2.777	3.137e-06
2.778	3.14e-06
2.779	3.143e-06
2.78	3.167e-06
2.781	3.155e-06
2.782	3.167e-06
2.783	3.174e-06
2.784	3.171e-06
2.785	3.177e-06
2.786	3.18e-06
2.787	3.198e-06
2.788	3.192e-06
2.789	3.204e-06
2.79	3.204e-06
2.791	3.219e-06
2.792	3.225e-06
2.793	3.222e-06
2.794	3.225e-06
2.795	3.238e-06
2.796	3.238e-06
2.797	3.241e-06
2.798	3.228e-06
2.799	3.247e-06
2.8	3.259e-06
2.801	3.271e-06
2.802	3.262e-06
2.803	3.268e-06
2.804	3.28e-06
2.805	3.271e-06
2.806	3.286e-06
2.807	3.296e-06
2.808	3.296e-06
2.809	3.311e-06
2.81	3.314e-06
2.811	3.32e-06
2.812	3.314e-06
2.813	3.317e-06
2.814	3.338e-06
2.815	3.326e-06
2.816	3.326e-06
2.817	3.344e-06
2.818	3.35e-06
2.819	3.35e-06
2.82	3.347e-06
2.821	3.375e-06
2.822	3.372e-06
2.823	3.39e-06
2.824	3.375e-06
2.825	3.384e-06
2.826	3.393e-06
2.827	3.381e-06
2.828	3.411e-06
2.829	3.405e-06
2.83	3.411e-06
2.831	3.418e-06
2.832	3.424e-06
2.833	3.43e-06
2.834	3.451e-06
2.835	3.439e-06
2.836	3.442e-06
2.837	3.454e-06
2.838	3.469e-06
2.839	3.463e-06
2.84	3.469e-06
2.841	3.491e-06
2.842	3.475e-06
2.843	3.497e-06
2.844	3.5e-06
2.845	3.509e-06
2.846	3.506e-06
2.847	3.509e-06
2.848	3.515e-06
2.849	3.515e-06
2.85	3.53e-06
2.851	3.53e-06
2.852	3.543e-06
2.853	3.549e-06
2.854	3.54e-06
2.855	3.561e-06
2.856	3.564e-06
2.857	3.567e-06
2.858	3.585e-06
2.859	3.573e-06
2.86	3.588e-06
2.861	3.591e-06
2.862	3.597e-06
2.863	3.622e-06
2.864	3.601e-06
2.865	3.622e-06
2.866	3.61e-06
2.867	3.622e-06
2.868	3.634e-06
2.869	3.628e-06
2.87	3.646e-06
2.871	3.64e-06
2.872	3.643e-06
2.873	3.658e-06
2.874	3.668e-06
2.875	3.683e-06
2.876	3.677e-06
2.877	3.677e-06
2.878	3.695e-06
2.879	3.689e-06
2.88	3.713e-06
2.881	3.716e-06
2.882	3.701e-06
2.883	3.707e-06
2.884	3.735e-06
2.885	3.732e-06
2.886	3.726e-06
2.887	3.747e-06
2.888	3.762e-06
2.889	3.759e-06
2.89	3.768e-06
2.891	3.765e-06
2.892	3.783e-06
2.893	3.787e-06
2.894	3.787e-06
2.895	3.79e-06
2.896	3.811e-06
2.897	3.82e-06
2.898	3.82e-06
2.899	3.826e-06
2.9	3.838e-06
2.901	3.844e-06
2.902	3.844e-06
2.903	3.851e-06
2.904	3.851e-06
2.905	3.857e-06
2.906	3.869e-06
2.907	3.866e-06
2.908	3.875e-06
2.909	3.896e-06
2.91	3.881e-06
2.911	3.896e-06
2.912	3.918e-06
2.913	3.902e-06
2.914	3.912e-06
2.915	3.924e-06
2.916	3.942e-06
2.917	3.936e-06
2.918	3.939e-06
2.919	3.945e-06
2.92	3.951e-06
2.921	3.948e-06
2.922	3.963e-06
2.923	3.963e-06
2.924	3.988e-06
2.925	3.988e-06
2.926	3.994e-06
2.927	3.985e-06
2.928	4.009e-06
2.929	4.015e-06
2.93	4.015e-06
2.931	4.015e-06
2.932	4.018e-06
2.933	4.037e-06
2.934	4.04e-06
2.935	4.058e-06
2.936	4.064e-06
2.937	4.061e-06
2.938	4.067e-06
2.939	4.076e-06
2.94	4.07e-06
2.941	4.104e-06
2.942	4.088e-06
2.943	4.104e-06
2.944	4.122e-06
2.945	4.125e-06
2.946	4.116e-06
2.947	4.119e-06
2.948	4.14e-06
2.949	4.137e-06
2.95	4.156e-06
2.951	4.162e-06
2.952	4.168e-06
2.953	4.171e-06
2.954	4.174e-06
2.955	4.195e-06
2.956	4.192e-06
2.957	4.21e-06
2.958	4.21e-06
2.959	4.216e-06
2.96	4.22e-06
2.961	4.216e-06
2.962	4.223e-06
2.963	4.232e-06
2.964	4.244e-06
2.965	4.268e-06
2.966	4.281e-06
2.967	4.284e-06
2.968	4.29e-06
2.969	4.284e-06
2.97	4.293e-06
2.971	4.293e-06
2.972	4.302e-06
2.973	4.314e-06
2.974	4.317e-06
2.975	4.32e-06
2.976	4.332e-06
2.977	4.351e-06
2.978	4.348e-06
2.979	4.348e-06
2.98	4.351e-06
2.981	4.363e-06
2.982	4.369e-06
2.983	4.375e-06
2.984	4.393e-06
2.985	4.396e-06
2.986	4.381e-06
2.987	4.406e-06
2.988	4.415e-06
2.989	4.412e-06
2.99	4.427e-06
2.991	4.427e-06
2.992	4.433e-06
2.993	4.451e-06
2.994	4.445e-06
2.995	4.454e-06
2.996	4.476e-06
2.997	4.482e-06
2.998	4.485e-06
2.999	4.494e-06
3	4.506e-06
3.001	4.5e-06
3.002	4.509e-06
3.003	4.518e-06
3.004	4.524e-06
3.005	4.549e-06
3.006	4.543e-06
3.007	4.555e-06
3.008	4.561e-06
3.009	4.564e-06
3.01	4.57e-06
3.011	4.579e-06
3.012	4.592e-06
3.013	4.604e-06
3.014	4.601e-06
3.015	4.619e-06
3.016	4.619e-06
3.017	4.634e-06
3.018	4.637e-06
3.019	4.643e-06
3.02	4.643e-06
3.021	4.668e-06
3.022	4.662e-06
3.023	4.671e-06
3.024	4.68e-06
3.025	4.701e-06
3.026	4.701e-06
3.027	4.701e-06
3.028	4.723e-06
3.029	4.704e-06
3.03	4.729e-06
3.031	4.744e-06
3.032	4.762e-06
3.033	4.762e-06
3.034	4.775e-06
3.035	4.781e-06
3.036	4.775e-06
3.037	4.787e-06
3.038	4.787e-06
3.039	4.79e-06
3.04	4.802e-06
3.041	4.823e-06
3.042	4.808e-06
3.043	4.829e-06
3.044	4.854e-06
3.045	4.857e-06
3.046	4.842e-06
3.047	4.878e-06
3.048	4.869e-06
3.049	4.884e-06
3.05	4.884e-06
3.051	4.897e-06
3.052	4.912e-06
3.053	4.918e-06
3.054	4.924e-06
3.055	4.918e-06
3.056	4.936e-06
3.057	4.933e-06
3.058	4.964e-06
3.059	4.961e-06
3.06	4.979e-06
3.061	4.982e-06
3.062	4.982e-06
3.063	4.997e-06
3.064	5.006e-06
3.065	5.015e-06
3.066	5.028e-06
3.067	5.022e-06
3.068	5.046e-06
3.069	5.055e-06
3.07	5.064e-06
3.071	5.052e-06
3.072	5.076e-06
3.073	5.086e-06
3.074	5.095e-06
3.075	5.095e-06
3.076	5.104e-06
3.077	5.119e-06
3.078	5.131e-06
3.079	5.125e-06
3.08	5.131e-06
3.081	5.144e-06
3.082	5.165e-06
3.083	5.18e-06
3.084	5.189e-06
3.085	5.189e-06
3.086	5.198e-06
3.087	5.195e-06
3.088	5.214e-06
3.089	5.223e-06
3.09	5.238e-06
3.091	5.244e-06
3.092	5.259e-06
3.093	5.256e-06
3.094	5.266e-06
3.095	5.278e-06
3.096	5.29e-06
3.097	5.296e-06
3.098	5.314e-06
3.099	5.305e-06
3.1	5.323e-06
3.101	5.326e-06
3.102	5.333e-06
3.103	5.351e-06
3.104	5.351e-06
3.105	5.357e-06
3.106	5.378e-06
3.107	5.394e-06
3.108	5.391e-06
3.109	5.421e-06
3.11	5.418e-06
3.111	5.433e-06
3.112	5.433e-06
3.113	5.448e-06
3.114	5.445e-06
3.115	5.467e-06
3.116	5.473e-06
3.117	5.494e-06
3.118	5.503e-06
3.119	5.482e-06
3.12	5.513e-06
3.121	5.522e-06
3.122	5.528e-06
3.123	5.543e-06
3.124	5.537e-06
3.125	5.555e-06
3.126	5.57e-06
3.127	5.583e-06
3.128	5.589e-06
3.129	5.595e-06
3.13	5.601e-06
3.131	5.61e-06
3.132	5.619e-06
3.133	5.631e-06
3.134	5.641e-06
3.135	5.656e-06
3.136	5.656e-06
3.137	5.668e-06
3.138	5.677e-06
3.139	5.68e-06
3.14	5.711e-06
3.141	5.708e-06
3.142	5.723e-06
3.143	5.738e-06
3.144	5.738e-06
3.145	5.75e-06
3.146	5.753e-06
3.147	5.778e-06
3.148	5.787e-06
3.149	5.793e-06
3.15	5.781e-06
3.151	5.805e-06
3.152	5.83e-06
3.153	5.83e-06
3.154	5.839e-06
3.155	5.839e-06
3.156	5.869e-06
3.157	5.869e-06
3.158	5.894e-06
3.159	5.897e-06
3.16	5.903e-06
3.161	5.897e-06
3.162	5.924e-06
3.163	5.927e-06
3.164	5.955e-06
3.165	5.964e-06
3.166	5.967e-06
3.167	5.979e-06
3.168	5.991e-06
3.169	6.007e-06
3.17	6.016e-06
3.171	6.016e-06
3.172	6.019e-06
3.173	6.031e-06
3.174	6.064e-06
3.175	6.08e-06
3.176	6.089e-06
3.177	6.089e-06
3.178	6.083e-06
3.179	6.11e-06
3.18	6.119e-06
3.181	6.128e-06
3.182	6.15e-06
3.183	6.15e-06
3.184	6.177e-06
3.185	6.168e-06
3.186	6.189e-06
3.187	6.202e-06
3.188	6.22e-06
3.189	6.211e-06
3.19	6.235e-06
3.191	6.244e-06
3.192	6.254e-06
3.193	6.272e-06
3.194	6.278e-06
3.195	6.287e-06
3.196	6.305e-06
3.197	6.321e-06
3.198	6.318e-06
3.199	6.336e-06
3.2	6.36e-06
3.201	6.345e-06
3.202	6.379e-06
3.203	6.385e-06
3.204	6.379e-06
3.205	6.403e-06
3.206	6.421e-06
3.207	6.427e-06
3.208	6.44e-06
3.209	6.467e-06
3.21	6.47e-06
3.211	6.491e-06
3.212	6.501e-06
3.213	6.516e-06
3.214	6.516e-06
3.215	6.525e-06
3.216	6.537e-06
3.217	6.549e-06
3.218	6.571e-06
3.219	6.589e-06
3.22	6.592e-06
3.221	6.598e-06
3.222	6.622e-06
3.223	6.65e-06
3.224	6.65e-06
3.225	6.656e-06
3.226	6.665e-06
3.227	6.674e-06
3.228	6.699e-06
3.229	6.714e-06
3.23	6.711e-06
3.231	6.726e-06
3.232	6.741e-06
3.233	6.754e-06
3.234	6.778e-06
3.235	6.796e-06
3.236	6.796e-06
3.237	6.809e-06
3.238	6.821e-06
3.239	6.836e-06
3.24	6.854e-06
3.241	6.863e-06
3.242	6.894e-06
3.243	6.903e-06
3.244	6.9e-06
3.245	6.927e-06
3.246	6.949e-06
3.247	6.958e-06
3.248	6.982e-06
3.249	6.985e-06
3.25	6.991e-06
3.251	7.004e-06
3.252	7.04e-06
3.253	7.031e-06
3.254	7.046e-06
3.255	7.068e-06
3.256	7.089e-06
3.257	7.092e-06
3.258	7.104e-06
3.259	7.129e-06
3.26	7.159e-06
3.261	7.165e-06
3.262	7.174e-06
3.263	7.19e-06
3.264	7.217e-06
3.265	7.223e-06
3.266	7.226e-06
3.267	7.248e-06
3.268	7.275e-06
[truncated: 1,201 more rows]
