# Supplementary material for: Realizing four-electron conversion chemistry for all-solid-state Li||I2 batteries at room temperature
Source: Nat Commun. 2025 Feb 18;16:1723. doi: 10.1038/s41467-025-56932-5 (PMC11836363; doi:10.1038/s41467-025-56932-5)
Supplement: Supplementary file 5 — Source Data [file 41467_2025_56932_MOESM5_ESM.zip › SI/Supplementray Figure 15.xlsx]

## Sheet: Sheet1
Pristine		After 1st discharge		After 1st charge
Z'	-Z''	Z'	-Z''	Z'	-Z''
38.278	6.8964	64.01	3.0372	65.368	-0.8163
37.502	5.3646	60.259	6.2987	60.646	6.1106
37.45	3.5946	59.603	4.0988	59.996	3.9558
37.632	2.1417	59.419	2.2346	59.812	2.0948
38.004	1.0133	59.68	0.72261	60.086	0.57555
38.399	0.18358	60.142	-0.39995	60.576	-0.5032
38.782	-0.44529	60.671	-1.1891	61.143	-1.2817
39.125	-0.9586	61.198	-1.7755	61.655	-1.8467
39.46	-1.4623	61.68	-2.2797	62.157	-2.304
39.796	-1.9039	62.142	-2.8058	62.627	-2.8097
40.151	-2.3307	62.622	-3.2592	63.106	-3.2411
40.54	-2.7611	63.118	-3.7049	63.578	-3.6589
40.933	-3.2225	63.616	-4.1899	64.09	-4.0966
41.39	-3.6972	64.162	-4.7231	64.638	-4.5904
41.905	-4.2335	64.772	-5.3	65.226	-5.138
42.461	-4.821	65.415	-5.9891	65.845	-5.749
43.092	-5.4698	66.18	-6.7325	66.586	-6.4666
43.817	-6.173	66.993	-7.5923	67.395	-7.2596
44.639	-6.9234	67.925	-8.5338	68.296	-8.137
45.576	-7.7474	68.992	-9.5974	69.32	-9.133
46.642	-8.6131	70.223	-10.778	70.502	-10.215
47.824	-9.5764	71.634	-12.045	71.835	-11.418
49.145	-10.588	73.211	-13.485	73.327	-12.736
50.618	-11.688	75	-15.017	75.034	-14.175
52.238	-12.847	77.006	-16.714	76.93	-15.746
54.004	-14.081	79.258	-18.531	79.066	-17.424
55.953	-15.414	81.784	-20.471	81.445	-19.236
58.037	-16.834	84.553	-22.598	84.055	-21.189
60.341	-18.38	87.639	-24.833	86.952	-23.279
62.795	-20.066	90.996	-27.264	90.133	-25.526
65.485	-21.884	94.713	-29.84	93.586	-27.939
68.378	-23.954	98.695	-32.714	97.31	-30.58
71.869	-26.321	103.04	-35.817	101.43	-33.428
75.03	-28.697	107.79	-39.497	106.03	-36.277
78.651	-31.3	112.6	-43.002	110.74	-40.143
83.109	-34.737	118.58	-47.147	115.73	-43.848
89.586	-36.807	124.93	-51.647	121.64	-48.474
92.263	-41.751	129.44	-58.451	126.58	-54.564
97.735	-46.243	138.52	-62.674	134.57	-57.704
104.26	-45.531	146.66	-69.274	142.12	-63.861
110.33	-55.883	151.86	-79.448	154.23	-72.454
117.29	-61.661	165.27	-83.952	159.26	-77.308
125.5	-67.52	176.34	-92.497	169.56	-84.934
134.35	-75.092	191.23	-104.61	179.89	-94.241
144.16	-82.84			192.94	-103.75
154.9	-91.493	216.62	-125.18	206.35	-114.57
166.84	-101.01	233.06	-137.91	221.14	-126.37
192.36	-121.76	251.21	-152.61	237.86	-139.3
210.99	-135.84	271.34	-168.5	256.16	-153.58
228.67	-150.24	293.6	-185.61	276.12	-169.57
248.33	-165.7	318.21	-204.63	298.28	-186.82
270.11	-182.91	345.29	-225.66	323.02	-205.94
293.56	-201.73	375.48	-248.05	349.78	-227.13
319.94	-222.9	408.57	-272.51	379.65	-250.31
348.61	-245.16	444.82	-299.1	412.51	-275.49
380.88	-271.36	485.67	-328.51	448.72	-304.07
415.14	-299.96			487.9	-333.96
453.79	-332.36
