# Supplementary material for: Realizing four-electron conversion chemistry for all-solid-state Li||I2 batteries at room temperature
Source: Nat Commun. 2025 Feb 18;16:1723. doi: 10.1038/s41467-025-56932-5 (PMC11836363; doi:10.1038/s41467-025-56932-5)
Supplement: Supplementary file 5 — Source Data [file 41467_2025_56932_MOESM5_ESM.zip › SI/Supplementray Figure 17.xlsx]

## Sheet: 17a
Time （h)	Volatge (V)	Current (uA)
0	3.1812	0
0.008	3.1812	0
0.017	3.1812	0
0.025	3.1812	0
0.033	3.1812	0
0.042	3.1812	0
0.05	3.1813	0
0.058	3.1812	0
0.067	3.1813	0
0.075	3.1813	0
0.083	3.1813	0
0.092	3.1812	0
0.1	3.1813	0
0.108	3.1813	0
0.117	3.1813	0
0.125	3.1813	0
0.133	3.1813	0
0.142	3.1813	0
0.15	3.1813	0
0.158	3.1813	0
0.167	3.1813	0
0.175	3.1813	0
0.183	3.1813	0
0.192	3.1813	0
0.2	3.1813	0
0.208	3.1814	0
0.217	3.1814	0
0.225	3.1814	0
0.233	3.1814	0
0.242	3.1813	0
0.25	3.1814	0
0.258	3.1814	0
0.267	3.1814	0
0.275	3.1814	0
0.283	3.1814	0
0.292	3.1814	0
0.3	3.1814	0
0.308	3.1815	0
0.317	3.1814	0
0.325	3.1815	0
0.333	3.1814	0
0.342	3.1815	0
0.35	3.1815	0
0.358	3.1815	0
0.367	3.1815	0
0.375	3.1815	0
0.383	3.1815	0
0.392	3.1816	0
0.4	3.1815	0
0.408	3.1816	0
0.417	3.1816	0
0.425	3.1816	0
0.433	3.1816	0
0.442	3.1816	0
0.45	3.1816	0
0.458	3.1816	0
0.467	3.1816	0
0.475	3.1816	0
0.483	3.1816	0
0.492	3.1817	0
0.5	3.1816	0
0.508	3.1816	0
0.517	3.1817	0
0.525	3.1817	0
0.533	3.1817	0
0.542	3.1817	0
0.55	3.1817	0
0.558	3.1817	0
0.567	3.1817	0
0.575	3.1817	0
0.583	3.1817	0
0.592	3.1817	0
0.6	3.1817	0
0.608	3.1817	0
0.617	3.1817	0
0.625	3.1818	0
0.633	3.1818	0
0.642	3.1818	0
0.65	3.1818	0
0.658	3.1818	0
0.667	3.1818	0
0.675	3.1818	0
0.683	3.1818	0
0.692	3.1818	0
0.7	3.1818	0
0.708	3.1818	0
0.717	3.1818	0
0.725	3.1818	0
0.733	3.1819	0
0.742	3.1819	0
0.75	3.1819	0
0.758	3.1819	0
0.767	3.1819	0
0.775	3.1819	0
0.783	3.1819	0
0.792	3.1819	0
0.8	3.1819	0
0.808	3.1819	0
0.817	3.1819	0
0.825	3.182	0
0.833	3.182	0
0.842	3.1819	0
0.85	3.1819	0
0.858	3.1819	0
0.867	3.182	0
0.875	3.182	0
0.883	3.182	0
0.892	3.182	0
0.9	3.182	0
0.908	3.182	0
0.917	3.182	0
0.925	3.182	0
0.933	3.182	0
0.942	3.182	0
0.95	3.182	0
0.958	3.182	0
0.967	3.1821	0
0.975	3.182	0
0.983	3.182	0
0.992	3.1821	0
1	3.1821	0
1.008	3.1821	0
1.017	3.1821	0
1.025	3.1821	0
1.033	3.1821	0
1.042	3.1821	0
1.05	3.1821	0
1.058	3.1821	0
1.067	3.1821	0
1.075	3.1821	0
1.083	3.1821	0
1.092	3.1821	0
1.1	3.1821	0
1.108	3.1821	0
1.117	3.1821	0
1.125	3.1821	0
1.133	3.1822	0
1.142	3.1822	0
1.15	3.1822	0
1.158	3.1822	0
1.167	3.1822	0
1.175	3.1822	0
1.183	3.1822	0
1.192	3.1822	0
1.2	3.1822	0
1.208	3.1822	0
1.217	3.1822	0
1.225	3.1822	0
1.233	3.1823	0
1.242	3.1822	0
1.25	3.1823	0
1.258	3.1823	0
1.267	3.1823	0
1.275	3.1823	0
1.283	3.1823	0
1.292	3.1823	0
1.3	3.1823	0
1.308	3.1823	0
1.317	3.1823	0
1.325	3.1823	0
1.333	3.1823	0
1.342	3.1823	0
1.35	3.1823	0
1.358	3.1823	0
1.367	3.1823	0
1.375	3.1823	0
1.383	3.1823	0
1.392	3.1823	0
1.4	3.1823	0
1.408	3.1823	0
1.417	3.1823	0
1.425	3.1824	0
1.433	3.1823	0
1.442	3.1823	0
1.45	3.1824	0
1.458	3.1824	0
1.467	3.1824	0
1.475	3.1824	0
1.483	3.1824	0
1.492	3.1824	0
1.5	3.1824	0
1.508	3.1824	0
1.517	3.1824	0
1.525	3.1824	0
1.533	3.1824	0
1.542	3.1824	0
1.55	3.1824	0
1.558	3.1824	0
1.567	3.1824	0
1.575	3.1824	0
1.583	3.1824	0
1.592	3.1824	0
1.6	3.1824	0
1.608	3.1825	0
1.617	3.1824	0
1.625	3.1825	0
1.633	3.1825	0
1.642	3.1825	0
1.65	3.1825	0
1.658	3.1825	0
1.667	3.1825	0
1.675	3.1825	0
1.683	3.1825	0
1.692	3.1825	0
1.7	3.1825	0
1.708	3.1825	0
1.717	3.1825	0
1.725	3.1825	0
1.733	3.1825	0
1.742	3.1825	0
1.75	3.1825	0
1.758	3.1825	0
1.767	3.1825	0
1.775	3.1825	0
1.783	3.1825	0
1.792	3.1825	0
1.8	3.1825	0
1.808	3.1825	0
1.817	3.1826	0
1.825	3.1825	0
1.833	3.1826	0
1.842	3.1826	0
1.85	3.1826	0
1.858	3.1825	0
1.867	3.1826	0
1.875	3.1826	0
1.883	3.1826	0
1.892	3.1826	0
1.9	3.1826	0
1.908	3.1826	0
1.917	3.1826	0
1.925	3.1826	0
1.933	3.1826	0
1.942	3.1826	0
1.95	3.1826	0
1.958	3.1826	0
1.967	3.1826	0
1.975	3.1826	0
1.983	3.1826	0
1.992	3.1826	0
2	3.1827	0
2.008	3.1827	0
2.017	3.1826	0
2.025	3.1826	0
2.033	3.1826	0
2.042	3.1826	0
2.05	3.1827	0
2.058	3.1827	0
2.067	3.1826	0
2.075	3.1827	0
2.083	3.1826	0
2.092	3.1827	0
2.1	3.1826	0
2.108	3.1826	0
2.117	3.1827	0
2.125	3.1827	0
2.133	3.1827	0
2.142	3.1827	0
2.15	3.1827	0
2.158	3.1827	0
2.167	3.1827	0
2.175	3.1827	0
2.183	3.1827	0
2.192	3.1827	0
2.2	3.1827	0
2.208	3.1827	0
2.217	3.1827	0
2.225	3.1827	0
2.233	3.1827	0
2.242	3.1827	0
2.25	3.1827	0
2.258	3.1827	0
2.267	3.1827	0
2.275	3.1828	0
2.283	3.1827	0
2.292	3.1827	0
2.3	3.1827	0
2.308	3.1828	0
2.317	3.1828	0
2.325	3.1828	0
2.333	3.1828	0
2.342	3.1828	0
2.35	3.1828	0
2.358	3.1828	0
2.367	3.1828	0
2.375	3.1828	0
2.383	3.1828	0
2.392	3.1828	0
2.4	3.1828	0
2.408	3.1828	0
2.417	3.1828	0
2.425	3.1828	0
2.433	3.1828	0
2.442	3.1828	0
2.45	3.1828	0
2.458	3.1828	0
2.467	3.1828	0
2.475	3.1828	0
2.483	3.1828	0
2.492	3.1828	0
2.5	3.1829	0
2.508	3.1828	0
2.517	3.1828	0
2.525	3.1828	0
2.533	3.1828	0
2.542	3.1828	0
2.55	3.1828	0
2.558	3.1828	0
2.567	3.1829	0
2.575	3.1829	0
2.583	3.1829	0
2.592	3.1829	0
2.6	3.1829	0
2.608	3.1829	0
2.617	3.1829	0
2.625	3.1829	0
2.633	3.1829	0
2.642	3.1829	0
2.65	3.1829	0
2.658	3.183	0
2.667	3.183	0
2.675	3.1829	0
2.683	3.1829	0
2.692	3.1829	0
2.7	3.183	0
2.708	3.1829	0
2.717	3.1829	0
2.725	3.1829	0
2.733	3.183	0
2.742	3.1829	0
2.75	3.1829	0
2.758	3.183	0
2.767	3.183	0
2.775	3.183	0
2.783	3.1829	0
2.792	3.1829	0
2.8	3.183	0
2.808	3.183	0
2.817	3.183	0
2.825	3.183	0
2.833	3.183	0
2.842	3.183	0
2.85	3.183	0
2.858	3.183	0
2.867	3.183	0
2.875	3.183	0
2.883	3.183	0
2.892	3.183	0
2.9	3.183	0
2.908	3.183	0
2.917	3.183	0
2.925	3.183	0
2.933	3.183	0
2.942	3.183	0
2.95	3.183	0
2.958	3.183	0
2.967	3.183	0
2.975	3.183	0
2.983	3.1831	0
2.992	3.183	0
3	3.183	0
3.008	3.183	0
3.017	3.1831	0
3.025	3.1831	0
3.033	3.1831	0
3.042	3.183	0
3.05	3.183	0
3.058	3.1831	0
3.067	3.1831	0
3.075	3.183	0
3.083	3.1831	0
3.092	3.1831	0
3.1	3.1831	0
3.108	3.1831	0
3.117	3.1831	0
3.125	3.1831	0
3.133	3.1831	0
3.142	3.1831	0
3.15	3.1831	0
3.158	3.1831	0
3.167	3.1831	0
3.175	3.1831	0
3.183	3.1832	0
3.192	3.1831	0
3.2	3.1831	0
3.208	3.1832	0
3.217	3.1832	0
3.225	3.1832	0
3.233	3.1832	0
3.242	3.1832	0
3.25	3.1831	0
3.258	3.1832	0
3.267	3.1832	0
3.275	3.1832	0
3.283	3.1832	0
3.292	3.1832	0
3.3	3.1832	0
3.308	3.1832	0
3.317	3.1832	0
3.325	3.1832	0
3.333	3.1832	0
3.342	3.1832	0
3.35	3.1832	0
3.358	3.1832	0
3.367	3.1832	0
3.375	3.1832	0
3.383	3.1832	0
3.392	3.1832	0
3.4	3.1832	0
3.408	3.1832	0
3.417	3.1832	0
3.425	3.1832	0
3.433	3.1832	0
3.442	3.1832	0
3.45	3.1832	0
3.458	3.1832	0
3.467	3.1832	0
3.475	3.1832	0
3.483	3.1833	0
3.492	3.1833	0
3.5	3.1832	0
3.508	3.1833	0
3.517	3.1833	0
3.525	3.1832	0
3.533	3.1833	0
3.542	3.1833	0
3.55	3.1833	0
3.558	3.1833	0
3.567	3.1833	0
3.575	3.1833	0
3.583	3.1833	0
3.592	3.1833	0
3.6	3.1833	0
3.608	3.1833	0
3.617	3.1833	0
3.625	3.1833	0
3.633	3.1833	0
3.642	3.1833	0
3.65	3.1833	0
3.658	3.1833	0
3.667	3.1833	0
3.675	3.1833	0
3.683	3.1833	0
3.692	3.1833	0
3.7	3.1833	0
3.708	3.1833	0
3.717	3.1833	0
3.725	3.1833	0
3.733	3.1833	0
3.742	3.1833	0
3.75	3.1834	0
3.758	3.1834	0
3.767	3.1834	0
3.775	3.1834	0
3.783	3.1834	0
3.792	3.1834	0
3.8	3.1834	0
3.808	3.1834	0
3.817	3.1834	0
3.825	3.1835	0
3.833	3.1834	0
3.842	3.1834	0
3.85	3.1834	0
3.858	3.1835	0
3.867	3.1835	0
3.875	3.1835	0
3.883	3.1835	0
3.892	3.1835	0
3.9	3.1835	0
3.908	3.1835	0
3.917	3.1835	0
3.925	3.1835	0
3.933	3.1835	0
3.942	3.1835	0
3.95	3.1835	0
3.958	3.1835	0
3.967	3.1835	0
3.975	3.1835	0
3.983	3.1835	0
3.992	3.1835	0
4	3.1835	0
4.008	3.1835	0
4.017	3.1835	0
4.025	3.1835	0
4.033	3.1835	0
4.042	3.1835	0
4.05	3.1835	0
4.058	3.1835	0
4.067	3.1835	0
4.075	3.1835	0
4.083	3.1835	0
4.092	3.1835	0
4.1	3.1835	0
4.108	3.1835	0
4.117	3.1835	0
4.125	3.1835	0
4.133	3.1835	0
4.142	3.1835	0
4.15	3.1836	0
4.158	3.1835	0
4.167	3.1835	0
4.175	3.1835	0
4.183	3.1835	0
4.192	3.1836	0
4.2	3.1835	0
4.208	3.1835	0
4.217	3.1836	0
4.225	3.1836	0
4.233	3.1836	0
4.242	3.1836	0
4.25	3.1836	0
4.258	3.1835	0
4.267	3.1836	0
4.275	3.1836	0
4.283	3.1836	0
4.292	3.1836	0
4.3	3.1836	0
4.308	3.1836	0
4.317	3.1836	0
4.325	3.1836	0
4.333	3.1836	0
4.342	3.1836	0
4.35	3.1836	0
4.358	3.1836	0
4.367	3.1836	0
4.375	3.1836	0
4.383	3.1836	0
4.392	3.1836	0
4.4	3.1836	0
4.408	3.1836	0
4.417	3.1836	0
4.425	3.1836	0
4.433	3.1836	0
4.442	3.1836	0
4.45	3.1836	0
4.458	3.1837	0
4.467	3.1837	0
4.475	3.1837	0
4.483	3.1837	0
4.492	3.1836	0
4.5	3.1837	0
4.508	3.1837	0
4.517	3.1837	0
4.525	3.1837	0
4.533	3.1836	0
4.542	3.1837	0
4.55	3.1837	0
4.558	3.1837	0
4.567	3.1837	0
4.575	3.1837	0
4.583	3.1837	0
4.592	3.1837	0
4.6	3.1837	0
4.608	3.1837	0
4.617	3.1837	0
4.625	3.1837	0
4.633	3.1837	0
4.642	3.1837	0
4.65	3.1837	0
4.658	3.1837	0
4.667	3.1837	0
4.675	3.1837	0
4.683	3.1837	0
4.692	3.1837	0
4.7	3.1837	0
4.708	3.1837	0
4.717	3.1837	0
4.725	3.1837	0
4.733	3.1837	0
4.742	3.1837	0
4.75	3.1837	0
4.758	3.1837	0
4.767	3.1838	0
4.775	3.1838	0
4.783	3.1838	0
4.792	3.1837	0
4.8	3.1838	0
4.808	3.1838	0
4.817	3.1838	0
4.825	3.1838	0
4.833	3.1838	0
4.842	3.1838	0
4.85	3.1838	0
4.858	3.1838	0
4.867	3.1838	0
4.875	3.1838	0
4.883	3.1838	0
4.892	3.1838	0
4.9	3.1838	0
4.908	3.1838	0
4.917	3.1838	0
4.925	3.1838	0
4.933	3.1839	0
4.942	3.1838	0
4.95	3.1839	0
4.958	3.1839	0
4.967	3.1838	0
4.975	3.1839	0
4.983	3.1839	0
4.992	3.1839	0
5	3.1839	0
5.008	3.1839	0
5.017	3.1839	0
5.025	3.1839	0
5.033	3.1839	0
5.042	3.1839	0
5.05	3.1839	0
5.058	3.1839	0
5.067	3.1839	0
5.075	3.1839	0
5.083	3.1839	0
5.092	3.1839	0
5.1	3.1839	0
5.108	3.1839	0
5.117	3.1839	0
5.125	3.1839	0
5.133	3.1839	0
5.142	3.1839	0
5.15	3.1839	0
5.158	3.1839	0
5.167	3.1839	0
5.175	3.1839	0
5.183	3.1839	0
5.192	3.1839	0
5.2	3.1839	0
5.208	3.1839	0
5.217	3.1839	0
5.225	3.1839	0
5.233	3.184	0
5.242	3.1839	0
5.25	3.1839	0
5.258	3.1839	0
5.267	3.1839	0
5.275	3.1839	0
5.283	3.184	0
5.292	3.1839	0
5.3	3.1839	0
5.308	3.184	0
5.317	3.184	0
5.325	3.184	0
5.333	3.184	0
5.342	3.184	0
5.35	3.184	0
5.358	3.184	0
5.367	3.184	0
5.375	3.184	0
5.383	3.184	0
5.392	3.184	0
5.4	3.184	0
5.408	3.184	0
5.417	3.184	0
5.425	3.184	0
5.433	3.184	0
5.442	3.184	0
5.45	3.184	0
5.458	3.184	0
5.467	3.184	0
5.475	3.184	0
5.483	3.184	0
5.492	3.184	0
5.5	3.184	0
5.508	3.184	0
5.517	3.184	0
5.525	3.184	0
5.533	3.184	0
5.542	3.184	0
5.55	3.184	0
5.558	3.184	0
5.567	3.184	0
5.575	3.184	0
5.583	3.184	0
5.592	3.184	0
5.6	3.1841	0
5.608	3.184	0
5.617	3.184	0
5.625	3.184	0
5.633	3.184	0
5.642	3.184	0
5.65	3.1841	0
5.658	3.1841	0
5.667	3.1841	0
5.675	3.1841	0
5.683	3.1841	0
5.692	3.1841	0
5.7	3.1841	0
5.708	3.1841	0
5.717	3.184	0
5.725	3.1841	0
5.733	3.1841	0
5.742	3.1841	0
5.75	3.1841	0
5.758	3.1841	0
5.767	3.1841	0
5.775	3.1841	0
5.783	3.1841	0
5.792	3.1841	0
5.8	3.1841	0
5.808	3.1841	0
5.817	3.1841	0
5.825	3.1841	0
5.833	3.1841	0
5.842	3.1841	0
5.85	3.1841	0
5.858	3.1841	0
5.867	3.1841	0
5.875	3.1841	0
5.883	3.1841	0
5.892	3.1841	0
5.9	3.1841	0
5.908	3.1842	0
5.917	3.1841	0
5.925	3.1841	0
5.933	3.1842	0
5.942	3.1842	0
5.95	3.1842	0
5.958	3.1842	0
5.967	3.1841	0
5.975	3.1842	0
5.983	3.1842	0
5.992	3.1842	0
6	3.1842	0
6.008	3.1842	0
6.017	3.1842	0
6.025	3.1842	0
6.033	3.1842	0
6.042	3.1842	0
6.05	3.1842	0
6.058	3.1842	0
6.067	3.1842	0
6.075	3.1842	0
6.083	3.1842	0
6.092	3.1842	0
6.1	3.1842	0
6.108	3.1842	0
6.117	3.1842	0
6.125	3.1842	0
6.133	3.1842	0
6.142	3.1842	0
6.15	3.1842	0
6.158	3.1842	0
6.167	3.1842	0
6.175	3.1842	0
6.183	3.1842	0
6.192	3.1842	0
6.2	3.1842	0
6.208	3.1842	0
6.217	3.1842	0
6.225	3.1842	0
6.233	3.1843	0
6.242	3.1842	0
6.25	3.1843	0
6.258	3.1842	0
6.267	3.1842	0
6.275	3.1843	0
6.283	3.1842	0
6.292	3.1843	0
6.3	3.1843	0
6.308	3.1842	0
6.317	3.1842	0
6.325	3.1843	0
6.333	3.1842	0
6.342	3.1842	0
6.35	3.1843	0
6.358	3.1843	0
6.367	3.1843	0
6.375	3.1843	0
6.383	3.1843	0
6.392	3.1843	0
6.4	3.1843	0
6.408	3.1843	0
6.417	3.1843	0
6.425	3.1843	0
6.433	3.1843	0
6.442	3.1843	0
6.45	3.1843	0
6.458	3.1843	0
6.467	3.1843	0
6.475	3.1843	0
6.483	3.1843	0
6.492	3.1843	0
6.5	3.1843	0
6.508	3.1843	0
6.517	3.1843	0
6.525	3.1843	0
6.533	3.1843	0
6.542	3.1843	0
6.55	3.1843	0
6.558	3.1843	0
6.567	3.1843	0
6.575	3.1843	0
6.583	3.1843	0
6.592	3.1843	0
6.6	3.1843	0
6.608	3.1843	0
6.617	3.1843	0
6.625	3.1843	0
6.633	3.1843	0
6.642	3.1843	0
6.65	3.1843	0
6.658	3.1843	0
6.667	3.1843	0
6.675	3.1843	0
6.683	3.1843	0
6.692	3.1843	0
6.7	3.1843	0
6.708	3.1843	0
6.717	3.1844	0
6.725	3.1844	0
6.733	3.1844	0
6.742	3.1843	0
6.75	3.1843	0
6.758	3.1844	0
6.767	3.1844	0
6.775	3.1844	0
6.783	3.1844	0
6.792	3.1844	0
6.8	3.1844	0
6.808	3.1844	0
6.817	3.1844	0
6.825	3.1844	0
6.833	3.1844	0
6.842	3.1844	0
6.85	3.1844	0
6.858	3.1844	0
6.867	3.1844	0
6.875	3.1844	0
6.883	3.1844	0
6.892	3.1844	0
6.9	3.1844	0
6.908	3.1844	0
6.917	3.1844	0
6.925	3.1844	0
6.933	3.1844	0
6.942	3.1844	0
6.95	3.1844	0
6.958	3.1844	0
6.967	3.1844	0
6.975	3.1844	0
6.983	3.1844	0
6.992	3.1844	0
7	3.1844	0
7.008	3.1844	0
7.017	3.1844	0
7.025	3.1844	0
7.033	3.1844	0
7.042	3.1844	0
7.05	3.1844	0
7.058	3.1844	0
7.067	3.1844	0
7.075	3.1844	0
7.083	3.1844	0
7.092	3.1844	0
7.1	3.1844	0
7.108	3.1844	0
7.117	3.1844	0
7.125	3.1845	0
7.133	3.1844	0
7.142	3.1844	0
7.15	3.1844	0
7.158	3.1844	0
7.167	3.1845	0
7.175	3.1845	0
7.183	3.1845	0
7.192	3.1844	0
7.2	3.1844	0
7.208	3.1844	0
7.217	3.1845	0
7.225	3.1845	0
7.233	3.1845	0
7.242	3.1845	0
7.25	3.1844	0
7.258	3.1845	0
7.267	3.1844	0
7.275	3.1845	0
7.283	3.1845	0
7.292	3.1844	0
7.3	3.1845	0
7.308	3.1845	0
7.317	3.1845	0
7.325	3.1845	0
7.333	3.1844	0
7.342	3.1845	0
7.35	3.1845	0
7.358	3.1845	0
7.367	3.1845	0
7.375	3.1845	0
7.383	3.1845	0
7.392	3.1845	0
7.4	3.1845	0
7.408	3.1845	0
7.417	3.1845	0
7.425	3.1845	0
7.433	3.1845	0
7.442	3.1845	0
7.45	3.1845	0
7.458	3.1845	0
7.467	3.1845	0
7.475	3.1845	0
7.483	3.1845	0
7.492	3.1845	0
7.5	3.1845	0
7.508	3.1845	0
7.517	3.1845	0
7.525	3.1845	0
7.533	3.1845	0
7.542	3.1845	0
7.55	3.1845	0
7.558	3.1845	0
7.567	3.1845	0
7.575	3.1845	0
7.583	3.1845	0
7.592	3.1845	0
7.6	3.1845	0
7.608	3.1845	0
7.617	3.1845	0
7.625	3.1845	0
7.633	3.1845	0
7.642	3.1846	0
7.65	3.1845	0
7.658	3.1846	0
7.667	3.1845	0
7.675	3.1845	0
7.683	3.1846	0
7.692	3.1846	0
7.7	3.1846	0
7.708	3.1845	0
7.717	3.1845	0
7.725	3.1846	0
7.733	3.1845	0
7.742	3.1846	0
7.75	3.1846	0
7.758	3.1846	0
7.767	3.1846	0
7.775	3.1846	0
7.783	3.1846	0
7.792	3.1846	0
7.8	3.1845	0
7.808	3.1846	0
7.817	3.1846	0
7.825	3.1846	0
7.833	3.1846	0
7.842	3.1846	0
7.85	3.1846	0
7.858	3.1846	0
7.867	3.1846	0
7.875	3.1846	0
7.883	3.1846	0
7.892	3.1846	0
7.9	3.1846	0
7.908	3.1846	0
7.917	3.1846	0
7.925	3.1846	0
7.933	3.1846	0
7.942	3.1846	0
7.95	3.1846	0
7.958	3.1846	0
7.967	3.1846	0
7.975	3.1846	0
7.983	3.1846	0
7.992	3.1847	0
8	3.1847	0
8.008	3.1847	0
8.017	3.1847	0
8.025	3.1847	0
8.033	3.1847	0
8.042	3.1846	0
8.05	3.1847	0
8.058	3.1847	0
8.067	3.1847	0
8.075	3.1847	0
8.083	3.1847	0
8.092	3.1847	0
8.1	3.1847	0
8.108	3.1847	0
8.117	3.1847	0
8.125	3.1847	0
8.133	3.1847	0
8.142	3.1847	0
8.15	3.1847	0
8.158	3.1847	0
8.167	3.1847	0
8.175	3.1847	0
8.183	3.1847	0
8.192	3.1847	0
8.2	3.1847	0
8.208	3.1847	0
8.217	3.1847	0
8.225	3.1847	0
8.233	3.1847	0
8.242	3.1847	0
8.25	3.1847	0
8.258	3.1847	0
8.267	3.1847	0
8.275	3.1847	0
8.283	3.1847	0
8.292	3.1847	0
8.3	3.1847	0
8.308	3.1847	0
8.317	3.1847	0
8.325	3.1847	0
8.333	3.1847	0
8.342	3.1847	0
8.35	3.1847	0
8.358	3.1847	0
8.367	3.1848	0
8.375	3.1847	0
8.383	3.1847	0
8.392	3.1847	0
8.4	3.1847	0
8.408	3.1847	0
8.417	3.1848	0
8.425	3.1847	0
8.433	3.1847	0
8.442	3.1847	0
8.45	3.1847	0
8.458	3.1847	0
8.467	3.1847	0
8.475	3.1848	0
8.483	3.1848	0
8.492	3.1847	0
8.5	3.1847	0
8.508	3.1848	0
8.517	3.1848	0
8.525	3.1848	0
8.533	3.1847	0
8.542	3.1848	0
8.55	3.1848	0
8.558	3.1848	0
8.567	3.1847	0
8.575	3.1848	0
8.583	3.1848	0
8.592	3.1848	0
8.6	3.1848	0
8.608	3.1848	0
8.617	3.1848	0
8.625	3.1848	0
8.633	3.1848	0
8.642	3.1848	0
8.65	3.1848	0
8.658	3.1848	0
8.667	3.1848	0
8.675	3.1848	0
8.683	3.1848	0
8.692	3.1848	0
8.7	3.1848	0
8.708	3.1848	0
8.717	3.1848	0
8.725	3.1848	0
8.733	3.1848	0
8.742	3.1848	0
8.75	3.1848	0
8.758	3.1848	0
8.767	3.1848	0
8.775	3.1848	0
8.783	3.1848	0
8.792	3.1848	0
8.8	3.1848	0
8.808	3.1848	0
8.817	3.1848	0
8.825	3.1848	0
8.833	3.1848	0
8.842	3.1848	0
8.85	3.1848	0
8.858	3.1848	0
8.867	3.1848	0
8.875	3.1848	0
8.883	3.1848	0
8.892	3.1848	0
8.9	3.1848	0
8.908	3.1848	0
8.917	3.1848	0
8.925	3.1848	0
8.933	3.1848	0
8.942	3.1848	0
8.95	3.1848	0
8.958	3.1848	0
8.967	3.1848	0
8.975	3.1848	0
8.983	3.1849	0
8.992	3.1848	0
9	3.1848	0
9.008	3.1848	0
9.017	3.1848	0
9.025	3.1849	0
9.033	3.1849	0
9.042	3.1849	0
9.05	3.1848	0
9.058	3.1848	0
9.067	3.1848	0
9.075	3.1848	0
9.083	3.1848	0
9.092	3.1848	0
9.1	3.1848	0
9.108	3.1849	0
9.117	3.1849	0
9.125	3.1849	0
9.133	3.1848	0
9.142	3.1848	0
9.15	3.1849	0
9.158	3.1849	0
9.167	3.1849	0
9.175	3.1849	0
9.183	3.1848	0
9.192	3.1848	0
9.2	3.1849	0
9.208	3.1849	0
9.217	3.1849	0
9.225	3.1849	0
9.233	3.1849	0
9.242	3.1849	0
9.25	3.1849	0
9.258	3.1849	0
9.267	3.1849	0
9.275	3.1849	0
9.283	3.1849	0
9.292	3.1849	0
9.3	3.1849	0
9.308	3.1849	0
9.317	3.1849	0
9.325	3.1849	0
9.333	3.1849	0
9.342	3.1849	0
9.35	3.1849	0
9.358	3.1849	0
9.367	3.1849	0
9.375	3.1849	0
9.383	3.1849	0
9.392	3.1849	0
9.4	3.1849	0
9.408	3.1849	0
9.417	3.1849	0
9.425	3.1849	0
9.433	3.1849	0
9.442	3.1849	0
9.45	3.1849	0
9.458	3.1849	0
9.467	3.1849	0
9.475	3.1849	0
9.483	3.1849	0
9.492	3.1849	0
9.5	3.1849	0
9.508	3.1849	0
9.517	3.1849	0
9.525	3.1849	0
9.533	3.1849	0
9.542	3.1849	0
9.55	3.1849	0
9.558	3.185	0
9.567	3.1849	0
9.575	3.1849	0
9.583	3.1849	0
9.592	3.1849	0
9.6	3.185	0
9.608	3.1849	0
9.617	3.185	0
9.625	3.1849	0
9.633	3.185	0
9.642	3.1849	0
9.65	3.185	0
9.658	3.1849	0
9.667	3.1849	0
9.675	3.1849	0
9.683	3.185	0
9.692	3.1849	0
9.7	3.185	0
9.708	3.185	0
9.717	3.185	0
9.725	3.185	0
9.733	3.185	0
9.742	3.185	0
9.75	3.185	0
9.758	3.185	0
9.767	3.185	0
9.775	3.185	0
9.783	3.185	0
9.792	3.185	0
9.8	3.185	0
9.808	3.185	0
9.817	3.185	0
9.825	3.185	0
9.833	3.185	0
9.842	3.185	0
9.85	3.185	0
9.858	3.185	0
9.867	3.185	0
9.875	3.185	0
9.883	3.185	0
9.892	3.185	0
9.9	3.185	0
9.908	3.185	0
9.917	3.185	0
9.925	3.185	0
9.933	3.185	0
9.942	3.185	0
9.95	3.185	0
9.958	3.185	0
9.967	3.185	0
9.975	3.185	0
9.983	3.185	0
9.992	3.185	0
10	3.185	0
10.008	3.185	0
10.017	3.185	0
10.025	3.185	0
10.033	3.185	0
10.042	3.185	0
10.05	3.185	0
10.058	3.185	0
10.067	3.185	0
10.075	3.185	0
10.083	3.185	0
10.092	3.185	0
10.1	3.185	0
10.108	3.185	0
10.117	3.185	0
10.125	3.1851	0
10.133	3.1851	0
10.142	3.1851	0
10.15	3.1851	0
10.158	3.1851	0
10.167	3.1851	0
10.175	3.1851	0
10.183	3.1851	0
10.192	3.1851	0
10.2	3.1851	0
10.208	3.1851	0
10.217	3.1851	0
10.225	3.1851	0
10.233	3.1851	0
10.242	3.1851	0
10.25	3.1851	0
10.258	3.1851	0
10.267	3.1851	0
10.275	3.1851	0
10.283	3.1851	0
10.292	3.1851	0
10.3	3.1851	0
10.308	3.1851	0
10.317	3.1851	0
10.325	3.1851	0
10.333	3.1851	0
10.342	3.1851	0
10.35	3.1851	0
10.358	3.1851	0
10.367	3.1851	0
10.375	3.1851	0
10.383	3.1851	0
10.392	3.1851	0
10.4	3.1851	0
10.408	3.1851	0
10.417	3.1851	0
10.425	3.1852	0
10.433	3.1851	0
10.442	3.1851	0
10.45	3.1851	0
10.458	3.1851	0
10.467	3.1851	0
10.475	3.1852	0
10.483	3.1851	0
10.492	3.1851	0
10.5	3.1851	0
10.508	3.1851	0
10.517	3.1851	0
10.525	3.1851	0
10.533	3.1852	0
10.542	3.1852	0
10.55	3.1851	0
10.558	3.1852	0
10.567	3.1851	0
10.575	3.1851	0
10.583	3.1852	0
10.592	3.1852	0
10.6	3.1852	0
10.608	3.1852	0
10.617	3.1851	0
10.625	3.1851	0
10.633	3.1852	0
10.642	3.1852	0
10.65	3.1851	0
10.658	3.1852	0
10.667	3.1852	0
10.675	3.1852	0
10.683	3.1852	0
10.692	3.1852	0
10.7	3.1852	0
10.708	3.1851	0
10.717	3.1852	0
10.725	3.1852	0
10.733	3.1852	0
10.742	3.1852	0
10.75	3.1851	0
10.758	3.1852	0
10.767	3.1852	0
10.775	3.1852	0
10.783	3.1852	0
10.792	3.1852	0
10.8	3.1852	0
10.808	3.1852	0
10.817	3.1852	0
10.825	3.1852	0
10.833	3.1852	0
10.842	3.1852	0
10.85	3.1852	0
10.858	3.1852	0
10.867	3.1852	0
10.875	3.1852	0
10.883	3.1852	0
10.892	3.1852	0
10.9	3.1852	0
10.908	3.1852	0
10.917	3.1852	0
10.925	3.1852	0
10.933	3.1852	0
10.942	3.1852	0
10.95	3.1852	0
10.958	3.1852	0
10.967	3.1852	0
10.975	3.1852	0
10.983	3.1852	0
10.992	3.1852	0
11	3.1852	0
11.008	3.1852	0
11.017	3.1852	0
11.025	3.1852	0
11.033	3.1852	0
11.042	3.1852	0
11.05	3.1852	0
11.058	3.1852	0
11.067	3.1852	0
11.075	3.1852	0
11.083	3.1853	0
11.092	3.1852	0
11.1	3.1853	0
11.108	3.1852	0
11.117	3.1852	0
11.125	3.1852	0
11.133	3.1853	0
11.142	3.1853	0
11.15	3.1852	0
11.158	3.1853	0
11.167	3.1852	0
11.175	3.1852	0
11.183	3.1852	0
11.192	3.1852	0
11.2	3.1853	0
11.208	3.1852	0
11.217	3.1852	0
11.225	3.1852	0
11.233	3.1853	0
11.242	3.1853	0
11.25	3.1853	0
11.258	3.1853	0
11.267	3.1852	0
11.275	3.1853	0
11.283	3.1853	0
11.292	3.1853	0
11.3	3.1853	0
11.308	3.1853	0
11.317	3.1853	0
11.325	3.1853	0
11.333	3.1853	0
11.342	3.1853	0
11.35	3.1852	0
11.358	3.1853	0
11.367	3.1853	0
11.375	3.1853	0
11.383	3.1853	0
11.392	3.1853	0
11.4	3.1853	0
11.408	3.1853	0
11.417	3.1853	0
11.425	3.1853	0
11.433	3.1853	0
11.442	3.1853	0
11.45	3.1853	0
11.458	3.1853	0
11.467	3.1853	0
11.475	3.1853	0
11.483	3.1853	0
11.492	3.1853	0
11.5	3.1853	0
11.508	3.1853	0
11.517	3.1853	0
11.525	3.1853	0
11.533	3.1853	0
11.542	3.1853	0
11.55	3.1853	0
11.558	3.1853	0
11.567	3.1853	0
11.575	3.1853	0
11.583	3.1853	0
11.592	3.1853	0
11.6	3.1853	0
11.608	3.1853	0
11.617	3.1853	0
11.625	3.1853	0
11.633	3.1853	0
11.642	3.1854	0
11.65	3.1853	0
11.658	3.1853	0
11.667	3.1853	0
11.675	3.1853	0
11.683	3.1853	0
11.692	3.1853	0
11.7	3.1853	0
11.708	3.1853	0
11.717	3.1853	0
11.725	3.1853	0
11.733	3.1853	0
11.742	3.1853	0
11.75	3.1853	0
11.758	3.1853	0
11.767	3.1853	0
11.775	3.1853	0
11.783	3.1853	0
11.792	3.1853	0
11.8	3.1854	0
11.808	3.1853	0
11.817	3.1854	0
11.825	3.1854	0
11.833	3.1853	0
11.842	3.1854	0
11.85	3.1854	0
11.858	3.1854	0
11.867	3.1854	0
11.875	3.1854	0
11.883	3.1854	0
11.892	3.1854	0
11.9	3.1854	0
11.908	3.1854	0
11.917	3.1854	0
11.925	3.1854	0
11.933	3.1854	0
11.942	3.1854	0
11.95	3.1854	0
11.958	3.1854	0
11.967	3.1854	0
11.975	3.1854	0
11.983	3.1854	0
11.992	3.1854	0
12	3.1854	0
12.008	3.1853	0
12.017	3.1854	0
12.025	3.1854	0
12.033	3.1854	0
12.042	3.1854	0
12.05	3.1854	0
12.058	3.1854	0
12.067	3.1854	0
12.075	3.1854	0
12.083	3.1854	0
12.092	3.1854	0
12.1	3.1854	0
12.108	3.1854	0
12.117	3.1854	0
12.125	3.1854	0
12.133	3.1854	0
12.142	3.1854	0
12.15	3.1854	0
12.158	3.1854	0
12.167	3.1854	0
12.175	3.1854	0
12.183	3.1854	0
12.192	3.1854	0
12.2	3.1854	0
12.208	3.1854	0
12.217	3.1854	0
12.225	3.1854	0
12.233	3.1854	0
12.242	3.1854	0
12.25	3.1854	0
12.258	3.1854	0
12.267	3.1854	0
12.275	3.1854	0
12.283	3.1854	0
12.292	3.1854	0
12.3	3.1854	0
12.308	3.1854	0
12.317	3.1854	0
12.325	3.1855	0
12.333	3.1854	0
12.342	3.1854	0
12.35	3.1855	0
12.358	3.1854	0
12.367	3.1854	0
12.375	3.1854	0
12.383	3.1854	0
12.392	3.1854	0
12.4	3.1855	0
12.408	3.1855	0
12.417	3.1854	0
12.425	3.1855	0
12.433	3.1854	0
12.442	3.1855	0
12.45	3.1854	0
12.458	3.1855	0
12.467	3.1855	0
12.475	3.1855	0
12.483	3.1855	0
12.492	3.1855	0
12.5	3.1855	0
12.508	3.1855	0
12.517	3.1855	0
12.525	3.1855	0
12.533	3.1855	0
12.542	3.1854	0
12.55	3.1855	0
12.558	3.1855	0
12.567	3.1855	0
12.575	3.1855	0
12.583	3.1854	0
12.592	3.1855	0
12.6	3.1855	0
12.608	3.1855	0
12.617	3.1855	0
12.625	3.1855	0
12.633	3.1855	0
12.642	3.1855	0
12.65	3.1855	0
12.658	3.1855	0
12.667	3.1855	0
12.675	3.1855	0
12.683	3.1855	0
12.692	3.1855	0
12.7	3.1855	0
12.708	3.1855	0
12.717	3.1855	0
12.725	3.1855	0
12.733	3.1855	0
12.742	3.1855	0
12.75	3.1855	0
12.758	3.1855	0
12.767	3.1855	0
12.775	3.1855	0
12.783	3.1855	0
12.792	3.1855	0
12.8	3.1855	0
12.808	3.1855	0
12.817	3.1855	0
12.825	3.1855	0
12.833	3.1855	0
12.842	3.1855	0
12.85	3.1855	0
12.858	3.1855	0
12.867	3.1855	0
12.875	3.1855	0
12.883	3.1855	0
12.892	3.1855	0
12.9	3.1855	0
12.908	3.1855	0
12.917	3.1855	0
12.925	3.1855	0
12.933	3.1855	0
12.942	3.1855	0
12.95	3.1855	0
12.958	3.1855	0
12.967	3.1855	0
12.975	3.1855	0
12.983	3.1855	0
12.992	3.1856	0
13	3.1855	0
13.008	3.1855	0
13.017	3.1855	0
13.025	3.1855	0
13.033	3.1855	0
13.042	3.1856	0
13.05	3.1855	0
13.058	3.1855	0
13.067	3.1855	0
13.075	3.1855	0
13.083	3.1855	0
13.092	3.1855	0
13.1	3.1855	0
13.108	3.1855	0
13.117	3.1856	0
13.125	3.1856	0
13.133	3.1855	0
13.142	3.1855	0
13.15	3.1855	0
13.158	3.1855	0
13.167	3.1855	0
13.175	3.1855	0
13.183	3.1856	0
13.192	3.1856	0
13.2	3.1856	0
13.208	3.1856	0
13.217	3.1856	0
13.225	3.1856	0
13.233	3.1856	0
13.242	3.1856	0
13.25	3.1856	0
13.258	3.1856	0
13.267	3.1856	0
13.275	3.1855	0
13.283	3.1856	0
13.292	3.1856	0
13.3	3.1856	0
13.308	3.1856	0
13.317	3.1856	0
13.325	3.1856	0
13.333	3.1856	0
13.342	3.1856	0
13.35	3.1856	0
13.358	3.1856	0
13.367	3.1856	0
13.375	3.1856	0
13.383	3.1856	0
13.392	3.1856	0
13.4	3.1856	0
13.408	3.1856	0
13.417	3.1856	0
13.425	3.1856	0
13.433	3.1856	0
13.442	3.1856	0
13.45	3.1856	0
13.458	3.1856	0
13.467	3.1856	0
13.475	3.1856	0
13.483	3.1856	0
13.492	3.1856	0
13.5	3.1856	0
13.508	3.1856	0
13.517	3.1856	0
13.525	3.1856	0
13.533	3.1856	0
13.542	3.1856	0
13.55	3.1856	0
13.558	3.1856	0
13.567	3.1856	0
13.575	3.1856	0
13.583	3.1856	0
13.592	3.1856	0
13.6	3.1856	0
13.608	3.1856	0
13.617	3.1856	0
13.625	3.1856	0
13.633	3.1856	0
13.642	3.1856	0
13.65	3.1856	0
13.658	3.1856	0
13.667	3.1856	0
13.675	3.1856	0
13.683	3.1856	0
13.692	3.1857	0
13.7	3.1856	0
13.708	3.1856	0
13.717	3.1856	0
13.725	3.1856	0
13.733	3.1856	0
13.742	3.1856	0
13.75	3.1856	0
13.758	3.1856	0
13.767	3.1856	0
13.775	3.1856	0
13.783	3.1856	0
13.792	3.1856	0
13.8	3.1856	0
13.808	3.1856	0
13.817	3.1857	0
13.825	3.1856	0
13.833	3.1856	0
13.842	3.1856	0
13.85	3.1856	0
13.858	3.1856	0
13.867	3.1856	0
13.875	3.1856	0
13.883	3.1856	0
13.892	3.1856	0
13.9	3.1856	0
13.908	3.1856	0
13.917	3.1856	0
13.925	3.1856	0
13.933	3.1857	0
13.942	3.1857	0
13.95	3.1856	0
13.958	3.1856	0
13.967	3.1857	0
13.975	3.1856	0
13.983	3.1857	0
13.992	3.1856	0
14	3.1856	0
14.008	3.1857	0
14.017	3.1857	0
14.025	3.1857	0
14.033	3.1857	0
14.042	3.1857	0
14.05	3.1857	0
14.058	3.1856	0
14.067	3.1857	0
14.075	3.1857	0
14.083	3.1857	0
14.092	3.1857	0
14.1	3.1857	0
14.108	3.1857	0
14.117	3.1857	0
14.125	3.1856	0
14.133	3.1856	0
14.142	3.1857	0
14.15	3.1856	0
14.158	3.1856	0
14.167	3.1857	0
14.175	3.1856	0
14.183	3.1857	0
14.192	3.1857	0
14.2	3.1856	0
14.208	3.1857	0
14.217	3.1857	0
14.225	3.1857	0
14.233	3.1857	0
14.242	3.1856	0
14.25	3.1857	0
14.258	3.1857	0
14.267	3.1857	0
14.275	3.1857	0
14.283	3.1857	0
14.292	3.1857	0
14.3	3.1857	0
14.308	3.1857	0
14.317	3.1857	0
14.325	3.1857	0
14.333	3.1857	0
14.342	3.1857	0
14.35	3.1857	0
14.358	3.1857	0
14.367	3.1857	0
14.375	3.1857	0
14.383	3.1858	0
14.392	3.1857	0
14.4	3.1857	0
14.408	3.1857	0
14.417	3.1857	0
14.425	3.1857	0
14.433	3.1857	0
14.442	3.1857	0
14.45	3.1857	0
14.458	3.1857	0
14.467	3.1857	0
14.475	3.1857	0
14.483	3.1857	0
14.492	3.1857	0
14.5	3.1857	0
14.508	3.1857	0
14.517	3.1857	0
14.525	3.1857	0
14.533	3.1857	0
14.542	3.1857	0
14.55	3.1857	0
14.558	3.1857	0
14.567	3.1857	0
14.575	3.1857	0
14.583	3.1857	0
14.592	3.1857	0
14.6	3.1857	0
14.608	3.1857	0
14.617	3.1857	0
14.625	3.1857	0
14.633	3.1858	0
14.642	3.1857	0
14.65	3.1858	0
14.658	3.1857	0
14.667	3.1857	0
14.675	3.1857	0
14.683	3.1858	0
14.692	3.1857	0
14.7	3.1857	0
14.708	3.1857	0
14.717	3.1858	0
14.725	3.1858	0
14.733	3.1858	0
14.742	3.1858	0
14.75	3.1858	0
14.758	3.1857	0
14.767	3.1858	0
14.775	3.1858	0
14.783	3.1858	0
14.792	3.1858	0
14.8	3.1858	0
14.808	3.1858	0
14.817	3.1858	0
14.825	3.1858	0
14.833	3.1858	0
14.842	3.1858	0
14.85	3.1858	0
14.858	3.1857	0
14.867	3.1858	0
14.875	3.1858	0
14.883	3.1858	0
14.892	3.1858	0
14.9	3.1858	0
14.908	3.1858	0
14.917	3.1858	0
14.925	3.1858	0
14.933	3.1858	0
14.942	3.1858	0
14.95	3.1858	0
14.958	3.1858	0
14.967	3.1858	0
14.975	3.1858	0
14.983	3.1858	0
14.992	3.1858	0
15	3.1858	0
15.008	3.1858	0
15.017	3.1858	0
15.025	3.1858	0
15.033	3.1858	0
15.042	3.1858	0
15.05	3.1858	0
15.058	3.1858	0
15.067	3.1858	0
15.075	3.1858	0
15.083	3.1858	0
15.092	3.1858	0
15.1	3.1858	0
15.108	3.1858	0
15.117	3.1858	0
15.125	3.1858	0
15.133	3.1858	0
15.142	3.1858	0
15.15	3.1858	0
15.158	3.1858	0
15.167	3.1858	0
15.175	3.1858	0
15.183	3.1858	0
15.192	3.1859	0
15.2	3.1858	0
15.208	3.1858	0
15.217	3.1858	0
15.225	3.1858	0
15.233	3.1858	0
15.242	3.1858	0
15.25	3.1858	0
15.258	3.1858	0
15.267	3.1858	0
15.275	3.1858	0
15.283	3.1858	0
15.292	3.1858	0
15.3	3.1858	0
15.308	3.1858	0
15.317	3.1858	0
15.325	3.1858	0
15.333	3.1858	0
15.342	3.1858	0
15.35	3.1858	0
15.358	3.1858	0
15.367	3.1858	0
15.375	3.1859	0
15.383	3.1858	0
15.392	3.1858	0
15.4	3.1859	0
15.408	3.1858	0
15.417	3.1858	0
15.425	3.1858	0
15.433	3.1858	0
15.442	3.1858	0
15.45	3.1858	0
15.458	3.1858	0
15.467	3.1858	0
15.475	3.1859	0
15.483	3.1859	0
15.492	3.1858	0
15.5	3.1858	0
15.508	3.1858	0
15.517	3.1859	0
15.525	3.1859	0
15.533	3.1859	0
15.542	3.1859	0
15.55	3.1858	0
15.558	3.1859	0
15.567	3.1858	0
15.575	3.1858	0
15.583	3.1859	0
15.592	3.1859	0
15.6	3.1859	0
15.608	3.1859	0
15.617	3.1858	0
15.625	3.1859	0
15.633	3.1859	0
15.642	3.1859	0
15.65	3.1859	0
15.658	3.1859	0
15.667	3.1859	0
15.675	3.1859	0
15.683	3.1859	0
15.692	3.1859	0
15.7	3.1859	0
15.708	3.1859	0
15.717	3.1859	0
15.725	3.1859	0
15.733	3.1859	0
15.742	3.1859	0
15.75	3.1859	0
15.758	3.1859	0
15.767	3.1859	0
15.775	3.1859	0
15.783	3.1859	0
15.792	3.1859	0
15.8	3.1859	0
15.808	3.1859	0
15.817	3.1859	0
15.825	3.1859	0
15.833	3.1859	0
15.842	3.1859	0
15.85	3.1859	0
15.858	3.1859	0
15.867	3.1859	0
15.875	3.1859	0
15.883	3.1859	0
15.892	3.1859	0
15.9	3.1859	0
15.908	3.1859	0
15.917	3.1859	0
15.925	3.1859	0
15.933	3.1859	0
15.942	3.1859	0
15.95	3.1859	0
15.958	3.1859	0
15.967	3.1859	0
15.975	3.1859	0
15.983	3.1859	0
15.992	3.1859	0
16	3.1859	0
16.008	3.1859	0
16.017	3.1859	0
16.025	3.1859	0
16.033	3.186	0
16.042	3.1859	0
16.05	3.186	0
16.058	3.1859	0
16.067	3.186	0
16.075	3.1859	0
16.083	3.1859	0
16.092	3.1859	0
16.1	3.1859	0
16.108	3.186	0
16.117	3.1859	0
16.125	3.1859	0
16.133	3.1859	0
16.142	3.1859	0
16.15	3.1859	0
16.158	3.186	0
16.167	3.1859	0
16.175	3.186	0
16.183	3.1859	0
16.192	3.186	0
16.2	3.1859	0
16.208	3.186	0
16.217	3.1859	0
16.225	3.1859	0
16.233	3.186	0
16.242	3.186	0
16.25	3.1859	0
16.258	3.186	0
16.267	3.1859	0
16.275	3.1859	0
16.283	3.186	0
16.292	3.186	0
16.3	3.1859	0
16.308	3.186	0
16.317	3.186	0
16.325	3.186	0
16.333	3.186	0
16.342	3.186	0
16.35	3.186	0
16.358	3.186	0
16.367	3.186	0
16.375	3.186	0
16.383	3.186	0
16.392	3.1859	0
16.4	3.186	0
16.408	3.186	0
16.417	3.186	0
16.425	3.186	0
16.433	3.186	0
16.442	3.186	0
16.45	3.186	0
16.458	3.186	0
16.467	3.186	0
16.475	3.186	0
16.483	3.186	0
16.492	3.186	0
16.5	3.186	0
16.508	3.186	0
16.517	3.186	0
16.525	3.186	0
16.533	3.186	0
16.542	3.186	0
16.55	3.186	0
16.558	3.186	0
16.567	3.186	0
16.575	3.186	0
16.583	3.186	0
16.592	3.186	0
16.6	3.186	0
16.608	3.186	0
16.617	3.186	0
16.625	3.186	0
16.633	3.186	0
16.642	3.186	0
16.65	3.186	0
[truncated: 12,771 more rows]

## Sheet: 17b
Time （h)	Volatge (V)	Current (uA)
0.01	2.0583	32
0.02	2.0788	32
0.03	2.0993	32
0.04	2.1193	32
0.06	2.1357	32
0.08	2.1506	32
0.09	2.1655	32
0.11	2.1796	32
0.13	2.1926	32
0.14	2.2049	32
0.16	2.2161	32
0.18	2.2287	32
0.19	2.238	32
0.21	2.2507	32
0.23	2.26	32
0.24	2.2693	32
0.26	2.2786	32
0.28	2.2879	32
0.29	2.2961	32
0.31	2.3057	32
0.33	2.3143	32
0.34	2.3228	32
0.36	2.3318	32
0.38	2.3392	32
0.39	2.3467	32
0.41	2.3545	32
0.43	2.3626	32
0.44	2.3701	32
0.46	2.3764	32
0.48	2.3839	32
0.49	2.3894	32
0.51	2.3965	32
0.53	2.4032	32
0.54	2.4084	32
0.56	2.4173	32
0.58	2.4218	32
0.59	2.4278	32
0.61	2.4333	32
0.63	2.4397	32
0.64	2.4452	32
0.66	2.4512	32
0.68	2.4553	32
0.69	2.4612	32
0.71	2.4664	32
0.73	2.4702	32
0.74	2.4746	32
0.76	2.481	32
0.78	2.4858	32
0.79	2.4895	32
0.81	2.4951	32
0.83	2.4999	32
0.84	2.504	32
0.86	2.5066	32
0.88	2.5107	32
0.89	2.5159	32
0.91	2.5204	32
0.93	2.5241	32
0.94	2.5282	32
0.96	2.5327	32
0.98	2.5364	32
0.99	2.5394	32
1.01	2.5435	32
1.03	2.5472	32
1.04	2.5513	32
1.06	2.555	32
1.08	2.5602	32
1.09	2.5628	32
1.11	2.5661	32
1.13	2.5714	32
1.14	2.5743	32
1.16	2.5762	32
1.18	2.581	32
1.19	2.5859	32
1.21	2.5888	32
1.23	2.5944	32
1.24	2.5967	32
1.26	2.6011	32
1.28	2.6045	32
1.29	2.6082	32
1.31	2.613	32
1.33	2.6164	32
1.34	2.6205	32
1.36	2.6253	32
1.38	2.6279	32
1.39	2.6324	32
1.41	2.6368	32
1.43	2.6409	32
1.44	2.6458	32
1.46	2.6502	32
1.48	2.6558	32
1.49	2.6599	32
1.51	2.6644	32
1.53	2.6696	32
1.54	2.6759	32
1.56	2.6826	32
1.58	2.6878	32
1.59	2.6949	32
1.61	2.7012	32
1.63	2.7083	32
1.64	2.7153	32
1.66	2.7243	32
1.68	2.7324	32
1.69	2.7403	32
1.71	2.7503	32
1.73	2.7574	32
1.74	2.7678	32
1.76	2.7775	32
1.78	2.7886	32
1.79	2.7987	32
1.81	2.8102	32
1.83	2.8214	32
1.84	2.8336	32
1.86	2.8448	32
1.88	2.856	32
1.89	2.8686	32
1.91	2.8809	32
1.93	2.8917	32
1.94	2.9039	32
1.96	2.917	32
1.98	2.9281	32
1.99	2.9404	32
2.01	2.9504	32
2.03	2.959	32
2.04	2.9679	32
2.06	2.9761	32
2.08	2.9824	32
2.09	2.9917	32
2.11	2.9988	32
2.13	3.0048	32
2.14	3.0107	32
2.16	3.0148	32
2.18	3.0211	32
2.19	3.0275	32
2.21	3.0301	32
2.23	3.0349	32
2.24	3.0401	32
2.26	3.0446	32
2.28	3.0483	32
2.29	3.052	32
2.31	3.0568	32
2.33	3.0594	32
2.34	3.0643	32
2.36	3.0669	32
2.38	3.0702	32
2.39	3.0743	32
2.41	3.0773	32
2.43	3.0818	32
2.44	3.0833	32
2.46	3.0874	32
2.48	3.0892	32
2.49	3.0911	32
2.51	3.0944	32
2.53	3.0967	32
2.54	3.1004	32
2.56	3.1026	32
2.58	3.1045	32
2.59	3.1063	32
2.61	3.1089	32
2.63	3.1123	32
2.64	3.1141	32
2.66	3.1153	32
2.68	3.1179	32
2.69	3.1208	32
2.71	3.1219	32
2.73	3.1249	32
2.74	3.1264	32
2.76	3.1286	32
2.78	3.1309	32
2.79	3.1324	32
2.81	3.1335	32
2.83	3.1365	32
2.84	3.1379	32
2.86	3.1394	32
2.88	3.1413	32
2.89	3.1432	32
2.91	3.1443	32
2.93	3.1472	32
2.94	3.148	32
2.96	3.1506	32
2.98	3.1521	32
2.99	3.1521	32
3.01	3.1539	32
3.03	3.1554	32
3.04	3.1573	32
3.06	3.1588	32
3.08	3.1599	32
3.09	3.1614	32
3.11	3.1636	32
3.13	3.1644	32
3.14	3.1651	32
3.16	3.167	32
3.18	3.1688	32
3.19	3.1711	32
3.21	3.1711	32
3.23	3.1725	32
3.24	3.1744	32
3.26	3.1759	32
3.28	3.177	32
3.29	3.177	32
3.31	3.1781	32
3.33	3.1804	32
3.34	3.1815	32
3.36	3.1815	32
3.38	3.1833	32
3.39	3.1844	32
3.41	3.1856	32
3.43	3.1871	32
3.44	3.1885	32
3.46	3.1893	32
3.48	3.1911	32
3.49	3.1908	32
3.51	3.193	32
3.53	3.1938	32
3.54	3.1945	32
3.56	3.196	32
3.58	3.1967	32
3.59	3.1964	32
3.61	3.1971	32
3.63	3.1978	32
3.64	3.1986	32
3.66	3.2008	32
3.68	3.2012	32
3.69	3.2008	32
3.71	3.2023	32
3.73	3.2023	32
3.74	3.2034	32
3.76	3.2053	32
3.78	3.206	32
3.79	3.2083	32
3.81	3.209	32
3.83	3.209	32
3.84	3.2097	32
3.86	3.2101	32
3.88	3.2109	32
3.89	3.2116	32
3.91	3.2127	32
3.93	3.2127	32
3.94	3.2138	32
3.96	3.215	32
3.98	3.2157	32
3.99	3.2161	32
4.01	3.2164	32
4.03	3.2183	32
4.04	3.219	32
4.06	3.2194	32
4.08	3.2202	32
4.09	3.2205	32
4.11	3.2209	32
4.13	3.2213	32
4.14	3.2205	32
4.16	3.2239	32
4.18	3.2231	32
4.19	3.2239	32
4.21	3.2254	32
4.23	3.2257	32
4.24	3.2272	32
4.26	3.2265	32
4.28	3.2276	32
4.29	3.2287	32
4.31	3.2298	32
4.33	3.2298	32
4.34	3.2302	32
4.36	3.231	32
4.38	3.2328	32
4.39	3.2339	32
4.41	3.2343	32
4.43	3.2354	32
4.44	3.2358	32
4.46	3.2362	32
4.48	3.2362	32
4.49	3.2384	32
4.51	3.2388	32
4.53	3.2395	32
4.54	3.2395	32
4.56	3.2406	32
4.58	3.2406	32
4.59	3.2406	32
4.61	3.241	32
4.63	3.244	32
4.64	3.244	32
4.66	3.2455	32
4.68	3.2455	32
4.69	3.2469	32
4.71	3.2462	32
4.73	3.2469	32
4.74	3.2477	32
4.76	3.2496	32
4.78	3.2499	32
4.79	3.2518	32
4.81	3.2507	32
4.83	3.2522	32
4.84	3.2518	32
4.86	3.2536	32
4.88	3.2536	32
4.89	3.2533	32
4.91	3.2551	32
4.93	3.2563	32
4.94	3.2563	32
4.96	3.2574	32
4.98	3.257	32
4.99	3.2577	32
5.01	3.2596	32
5.03	3.2589	32
5.04	3.2607	32
5.06	3.2622	32
5.08	3.2622	32
5.09	3.2629	32
5.11	3.2633	32
5.13	3.2633	32
5.14	3.2656	32
5.16	3.2648	32
5.18	3.2652	32
5.19	3.2667	32
5.21	3.2667	32
5.23	3.2674	32
5.24	3.2678	32
5.26	3.2678	32
5.28	3.2685	32
5.29	3.2693	32
5.31	3.2704	32
5.33	3.2715	32
5.34	3.2715	32
5.36	3.2726	32
5.38	3.2726	32
5.39	3.2745	32
5.41	3.2741	32
5.43	3.2749	32
5.44	3.276	32
5.46	3.2767	32
5.48	3.2767	32
5.49	3.2782	32
5.51	3.2786	32
5.53	3.2782	32
5.54	3.2801	32
5.56	3.2815	32
5.58	3.2815	32
5.59	3.2819	32
5.61	3.2823	32
5.63	3.2842	32
5.64	3.2838	32
5.66	3.2838	32
5.68	3.2845	32
5.69	3.2853	32
5.71	3.286	32
5.73	3.2875	32
5.74	3.2886	32
5.76	3.2901	32
5.78	3.2894	32
5.79	3.2897	32
5.81	3.2908	32
5.83	3.2908	32
5.84	3.2916	32
5.86	3.2923	32
5.88	3.2931	32
5.89	3.2938	32
5.91	3.2942	32
5.93	3.2949	32
5.94	3.2961	32
5.96	3.2968	32
5.98	3.2975	32
5.99	3.2983	32
6.01	3.2975	32
6.03	3.2983	32
6.04	3.299	32
6.06	3.3013	32
6.08	3.302	32
6.09	3.3035	32
6.11	3.3031	32
6.13	3.3035	32
6.14	3.3042	32
6.16	3.3046	32
6.18	3.305	32
6.19	3.3061	32
6.21	3.3072	32
6.23	3.3087	32
6.24	3.3076	32
6.26	3.3091	32
6.28	3.3106	32
6.29	3.3109	32
6.31	3.3121	32
6.33	3.3132	32
6.34	3.3135	32
6.36	3.3135	32
6.38	3.315	32
6.39	3.3161	32
6.41	3.3169	32
6.43	3.3158	32
6.44	3.318	32
6.46	3.3199	32
6.48	3.3195	32
6.49	3.321	32
6.51	3.3206	32
6.53	3.3221	32
6.54	3.3221	32
6.56	3.3243	32
6.58	3.3247	32
6.59	3.3254	32
6.61	3.3258	32
6.63	3.3258	32
6.64	3.3269	32
6.66	3.3284	32
6.68	3.3295	32
6.69	3.3307	32
6.71	3.3321	32
6.73	3.3329	32
6.74	3.334	32
6.76	3.3336	32
6.78	3.334	32
6.79	3.3351	32
6.81	3.3362	32
6.83	3.3374	32
6.84	3.3366	32
6.86	3.3385	32
6.88	3.3396	32
6.89	3.34	32
6.91	3.3411	32
6.93	3.3414	32
6.94	3.3426	32
6.96	3.3448	32
6.98	3.3455	32
6.99	3.3467	32
7.01	3.347	32
7.03	3.347	32
7.04	3.3467	32
7.06	3.3481	32
7.08	3.3493	32
7.09	3.3504	32
7.11	3.3522	32
7.13	3.353	32
7.14	3.3533	32
7.16	3.3541	32
7.18	3.3552	32
7.19	3.3571	32
7.21	3.3578	32
7.23	3.3578	32
7.24	3.3597	32
7.26	3.3612	32
7.28	3.363	32
7.29	3.3626	32
7.31	3.3641	32
7.33	3.3641	32
7.34	3.3675	32
7.36	3.3679	32
7.38	3.3708	32
7.39	3.3708	32
7.41	3.3716	32
7.43	3.3719	32
7.44	3.3738	32
7.46	3.3742	32
7.48	3.3753	32
7.49	3.3768	32
7.51	3.3783	32
7.53	3.379	32
7.54	3.3809	32
7.56	3.3839	32
7.58	3.3842	32
7.59	3.3846	32
7.61	3.3861	32
7.63	3.3891	32
7.64	3.3894	32
7.66	3.3913	32
7.68	3.3928	32
7.69	3.3943	32
7.71	3.3961	32
7.73	3.3984	32
7.74	3.4002	32
7.76	3.4017	32
7.78	3.4021	32
7.79	3.4051	32
7.81	3.4062	32
7.83	3.4077	32
7.84	3.411	32
7.86	3.4125	32
7.88	3.4151	32
7.89	3.417	32
7.91	3.4192	32
7.93	3.4199	32
7.94	3.4218	32
7.96	3.4259	32
7.98	3.427	32
7.99	3.4296	32
8.01	3.4318	32
8.03	3.4344	32
8.04	3.4371	32
8.06	3.4397	32
8.08	3.4411	32
8.09	3.4438	32
8.11	3.4467	32
8.13	3.4486	32
8.14	3.4516	32
8.16	3.4545	32
8.18	3.4579	32
8.19	3.4601	32
8.21	3.4627	32
8.23	3.4653	32
8.24	3.4683	32
8.26	3.4713	32
8.28	3.4739	32
8.29	3.4765	32
8.31	3.4813	32
8.33	3.4836	32
8.34	3.4843	32
8.36	3.4888	32
8.38	3.4921	32
8.39	3.4951	32
8.41	3.4973	32
8.43	3.4996	32
8.44	3.5033	32
8.46	3.5074	32
8.48	3.5085	32
8.49	3.5129	32
8.51	3.5156	32
8.53	3.5189	32
8.54	3.5208	32
8.56	3.526	32
8.58	3.5275	32
8.59	3.5319	32
8.61	3.5338	32
8.63	3.5364	32
8.64	3.5397	32
8.66	3.5446	32
8.68	3.5457	32
8.69	3.5501	32
8.71	3.5528	32
8.73	3.5561	32
8.74	3.558	32
8.76	3.5606	32
8.78	3.565	32
8.79	3.5665	32
8.81	3.5699	32
8.83	3.5728	32
8.84	3.5766	32
8.86	3.5773	32
8.88	3.5818	32
8.89	3.5836	32
8.91	3.587	32
8.93	3.5892	32
8.94	3.5933	32
8.96	3.5963	32
8.98	3.5981	32
8.99	3.6019	32
9.01	3.6041	32
9.03	3.6071	32
9.04	3.6093	32
9.06	3.6119	32
9.08	3.6153	32
9.09	3.6179	32
9.11	3.6212	32
9.13	3.6219	32
9.14	3.626	32
9.16	3.6283	32
9.18	3.6301	32
9.19	3.6331	32
9.21	3.6357	32
9.23	3.6383	32
9.24	3.6398	32
9.26	3.6424	32
9.28	3.6446	32
9.29	3.6465	32
9.31	3.6491	32
9.33	3.6513	32
9.34	3.6525	32
9.36	3.6539	32
9.38	3.6569	32
9.39	3.6577	32
9.41	3.661	32
9.43	3.6629	32
9.44	3.664	32
9.46	3.6651	32
9.48	3.6666	32
9.49	3.6699	32
9.51	3.6714	32
9.53	3.674	32
9.54	3.6744	32
9.56	3.6766	32
9.58	3.677	32
9.59	3.6785	32
9.61	3.6807	32
9.63	3.6822	32
9.64	3.683	32
9.66	3.6841	32
9.68	3.6859	32
9.69	3.6885	32
9.71	3.6889	32
9.73	3.6897	32
9.74	3.6919	32
9.76	3.6941	32
9.78	3.6956	32
9.79	3.6964	32
9.81	3.6967	32
9.83	3.6967	32
9.84	3.7004	32
9.86	3.7012	32
9.88	3.7019	32
9.89	3.7019	32
9.91	3.7045	32
9.93	3.7064	32
9.94	3.7075	32
9.96	3.7086	32
9.98	3.7075	32
9.99	3.7086	32
10.01	3.7094	32
10.03	3.7116	32
10.04	3.7127	32
10.06	3.7142	32
10.08	3.715	32
10.09	3.7172	32
10.11	3.7168	32
10.13	3.7187	32
10.14	3.7198	32
10.16	3.7205	32
10.18	3.7213	32
10.19	3.7209	32
10.21	3.7224	32
10.23	3.7235	32
10.24	3.7254	32
10.26	3.7261	32
10.28	3.7269	32
10.29	3.7269	32
10.31	3.7272	32
10.33	3.7283	32
10.34	3.7283	32
10.36	3.731	32
10.38	3.7321	32
10.39	3.7317	32
10.41	3.7336	32
10.43	3.7343	32
10.44	3.7358	32
10.46	3.7347	32
10.48	3.7354	32
10.49	3.7373	32
10.51	3.7388	32
10.53	3.7384	32
10.54	3.7388	32
10.56	3.7399	32
10.58	3.7399	32
10.59	3.7417	32
10.61	3.7417	32
10.63	3.7429	32
10.64	3.7436	32
10.66	3.744	32
10.68	3.7447	32
10.69	3.7451	32
10.71	3.7455	32
10.73	3.7451	32
10.74	3.7466	32
10.76	3.7473	32
10.78	3.7469	32
10.79	3.7496	32
10.81	3.7507	32
10.83	3.7503	32
10.84	3.7507	32
10.86	3.7514	32
10.88	3.7518	32
10.89	3.7525	32
10.91	3.7525	32
10.93	3.7533	32
10.94	3.754	32
10.96	3.7563	32
10.98	3.757	32
10.99	3.757	32
11.01	3.7581	32
11.03	3.7581	32
11.04	3.7585	32
11.06	3.7589	32
11.08	3.7596	32
11.09	3.7596	32
11.11	3.76	32
11.13	3.7611	32
11.14	3.7607	32
11.16	3.7626	32
11.18	3.7622	32
11.19	3.7629	32
11.21	3.7633	32
11.23	3.7648	32
11.24	3.7637	32
11.26	3.7652	32
11.28	3.7656	32
11.29	3.7659	32
11.31	3.767	32
11.33	3.7678	32
11.34	3.7682	32
11.36	3.7685	32
11.38	3.7696	32
11.39	3.77	32
11.41	3.77	32
11.43	3.7708	32
11.44	3.7704	32
11.46	3.7711	32
11.48	3.7708	32
11.49	3.7726	32
11.51	3.7734	32
11.53	3.7745	32
11.54	3.7752	32
11.56	3.7752	32
11.58	3.7763	32
11.59	3.7767	32
11.61	3.7767	32
11.63	3.7775	32
11.64	3.7775	32
11.66	3.7778	32
11.68	3.7786	32
11.69	3.7786	32
11.71	3.7793	32
11.73	3.7812	32
11.74	3.7823	32
11.76	3.7823	32
11.78	3.783	32
11.79	3.7819	32
11.81	3.7838	32
11.83	3.7853	32
11.84	3.7853	32
11.86	3.7845	32
11.88	3.7853	32
11.89	3.7868	32
11.91	3.7868	32
11.93	3.7868	32
11.94	3.7871	32
11.96	3.7875	32
11.98	3.7886	32
11.99	3.7882	32
12.01	3.7894	32
12.03	3.7894	32
12.04	3.7897	32
12.06	3.7905	32
12.08	3.7908	32
12.09	3.792	32
12.11	3.7931	32
12.13	3.7942	32
12.14	3.7946	32
12.16	3.7942	32
12.18	3.7953	32
12.19	3.7961	32
12.21	3.7957	32
12.23	3.7957	32
12.24	3.7961	32
12.26	3.7975	32
12.28	3.7983	32
12.29	3.799	32
12.31	3.7994	32
12.33	3.8009	32
12.34	3.8009	32
12.36	3.8013	32
12.38	3.802	32
12.39	3.8016	32
12.41	3.802	32
12.43	3.8024	32
12.44	3.8035	32
12.46	3.8031	32
12.48	3.805	32
12.49	3.8057	32
12.51	3.8065	32
12.53	3.8054	32
12.54	3.8076	32
12.56	3.8083	32
12.58	3.8083	32
12.59	3.8076	32
12.61	3.8083	32
12.63	3.8087	32
12.64	3.8091	32
12.66	3.8117	32
12.68	3.8117	32
12.69	3.8124	32
12.71	3.8128	32
12.73	3.8128	32
12.74	3.8135	32
12.76	3.8135	32
12.78	3.8143	32
12.79	3.8147	32
12.81	3.8147	32
12.83	3.8161	32
12.84	3.8165	32
12.86	3.8173	32
12.88	3.8188	32
12.89	3.8195	32
12.91	3.8199	32
12.93	3.8199	32
12.94	3.8202	32
12.96	3.821	32
12.98	3.8217	32
12.99	3.8217	32
13.01	3.8232	32
13.03	3.8225	32
13.04	3.8236	32
13.06	3.8247	32
13.08	3.8266	32
13.09	3.8269	32
13.11	3.8273	32
13.13	3.8281	32
13.14	3.8273	32
13.16	3.8284	32
13.18	3.8284	32
13.19	3.8288	32
13.21	3.8288	32
13.23	3.8288	32
13.24	3.8299	32
13.26	3.8321	32
13.28	3.8318	32
13.29	3.8325	32
13.31	3.8321	32
13.33	3.8325	32
13.34	3.8325	32
13.36	3.8347	32
13.38	3.8355	32
13.39	3.837	32
13.41	3.8374	32
13.43	3.837	32
13.44	3.8385	32
13.46	3.8388	32
13.48	3.8392	32
13.49	3.84	32
13.51	3.8392	32
13.53	3.8403	32
13.54	3.8407	32
13.56	3.8414	32
13.58	3.8414	32
13.59	3.8418	32
13.61	3.8422	32
13.63	3.8433	32
13.64	3.8444	32
13.66	3.8459	32
13.68	3.8448	32
13.69	3.8455	32
13.71	3.8463	32
13.73	3.8485	32
13.74	3.8493	32
13.76	3.8504	32
13.78	3.8515	32
13.79	3.8515	32
13.81	3.8533	32
13.83	3.8537	32
13.84	3.8556	32
13.86	3.856	32
13.88	3.8578	32
13.89	3.8586	32
13.91	3.8593	32
13.93	3.86	32
13.94	3.8619	32
13.96	3.8645	32
13.98	3.866	32
13.99	3.8686	32
14.01	3.8697	32
14.03	3.8701	32
14.04	3.8723	32
14.06	3.8757	32
14.08	3.876	32
14.09	3.8786	32
14.11	3.8809	32
14.13	3.8839	32
14.14	3.8857	32
14.16	3.8872	32
14.18	3.8898	32
14.19	3.8917	32
14.21	3.895	32
14.23	3.8969	32
14.24	3.9006	32
14.26	3.9028	32
14.28	3.9054	32
14.29	3.908	32
14.31	3.9121	32
14.33	3.914	32
14.34	3.9177	32
14.36	3.9199	32
14.38	3.9214	32
14.39	3.9251	32
14.41	3.9281	32
14.43	3.9311	32
14.44	3.933	32
14.46	3.9352	32
14.48	3.9374	32
14.49	3.9397	32
14.51	3.9415	32
14.53	3.9445	32
14.54	3.9456	32
14.56	3.9486	32
14.58	3.9501	32
14.59	3.9531	32
14.61	3.9557	32
14.63	3.9571	32
14.64	3.9586	32
14.66	3.9624	32
14.68	3.9631	32
14.69	3.965	32
14.71	3.9687	32
14.73	3.9705	32
14.74	3.9717	32
14.76	3.9743	32
14.78	3.9761	32
14.79	3.978	32
14.81	3.9806	32
14.83	3.9828	32
14.84	3.9847	32
14.86	3.9876	32
14.88	3.9891	32
14.89	3.9925	32
14.91	3.9947	32
14.93	3.9958	32
14.94	3.9999	32
14.94	3.9913	32
14.948	3.91314	0
14.957	3.90138	0
14.965	3.89573	0
14.973	3.89209	0
14.982	3.8894	0
14.99	3.88727	0
14.998	3.88553	0
15.007	3.88402	0
15.015	3.88267	0
15.023	3.8815	0
15.032	3.88041	0
15.04	3.87946	0
15.048	3.87855	0
15.057	3.87772	0
15.065	3.87694	0
15.073	3.8762	0
15.082	3.87551	0
15.09	3.87486	0
15.098	3.87425	0
15.107	3.87364	0
15.115	3.87308	0
15.123	3.87256	0
15.132	3.87204	0
15.14	3.87156	0
15.148	3.87104	0
15.157	3.8706	0
15.165	3.87017	0
15.173	3.86974	0
15.182	3.8693	0
15.19	3.86891	0
15.198	3.86852	0
15.207	3.86813	0
15.215	3.86778	0
15.223	3.86739	0
15.232	3.86705	0
15.24	3.8667	0
15.248	3.86635	0
15.257	3.86605	0
15.265	3.86574	0
15.273	3.8654	0
15.282	3.86509	0
15.29	3.86479	0
15.298	3.86449	0
15.307	3.86422	0
15.315	3.86396	0
15.323	3.86366	0
15.332	3.8634	0
15.34	3.86314	0
15.348	3.86288	0
15.357	3.86258	0
15.365	3.86236	0
15.373	3.8621	0
15.382	3.86184	0
15.39	3.86162	0
15.398	3.86136	0
15.407	3.86114	0
15.415	3.86093	0
15.423	3.86067	0
15.432	3.86045	0
15.44	3.86023	0
15.448	3.86002	0
15.457	3.8598	0
15.465	3.85962	0
15.473	3.85941	0
15.482	3.85919	0
15.49	3.85897	0
15.498	3.8588	0
15.507	3.85858	0
15.515	3.85841	0
15.523	3.85819	0
15.532	3.85802	0
15.54	3.85785	0
15.548	3.85763	0
15.557	3.85745	0
15.565	3.85728	0
15.573	3.85711	0
15.582	3.85689	0
15.59	3.85676	0
15.598	3.85659	0
15.607	3.85641	0
15.615	3.85624	0
15.623	3.85607	0
15.632	3.85589	0
15.64	3.85572	0
15.648	3.85554	0
15.657	3.85541	0
15.665	3.85524	0
15.673	3.85511	0
15.682	3.85494	0
15.69	3.85476	0
15.698	3.85463	0
15.707	3.85446	0
15.715	3.85433	0
15.723	3.85416	0
15.732	3.85403	0
15.74	3.85385	0
15.748	3.85372	0
15.757	3.85359	0
15.765	3.85342	0
15.773	3.85329	0
15.782	3.85316	0
15.79	3.85298	0
15.798	3.85285	0
15.807	3.85272	0
15.815	3.85259	0
15.823	3.85246	0
15.832	3.85229	0
15.84	3.85216	0
15.848	3.85203	0
15.857	3.8519	0
15.865	3.85177	0
15.873	3.85164	0
15.882	3.85151	0
15.89	3.85142	0
15.898	3.85129	0
15.907	3.85116	0
15.915	3.85103	0
15.923	3.8509	0
15.932	3.85077	0
15.94	3.85064	0
15.948	3.85051	0
15.957	3.85038	0
15.965	3.85029	0
15.973	3.85016	0
15.982	3.85003	0
15.99	3.8499	0
15.998	3.84982	0
16.007	3.84969	0
16.015	3.84956	0
16.023	3.84943	0
16.032	3.84934	0
16.04	3.84921	0
16.048	3.84912	0
16.057	3.84899	0
16.065	3.8489	0
16.073	3.84877	0
16.082	3.84864	0
16.09	3.84856	0
16.098	3.84843	0
16.107	3.84834	0
16.115	3.84821	0
16.123	3.84812	0
16.132	3.84799	0
16.14	3.84791	0
16.148	3.84778	0
16.157	3.84769	0
16.165	3.84756	0
16.173	3.84747	0
16.182	3.84739	0
16.19	3.84726	0
16.198	3.84717	0
16.207	3.84708	0
16.215	3.84695	0
16.223	3.84686	0
16.232	3.84678	0
16.24	3.84665	0
16.248	3.84656	0
16.257	3.84647	0
16.265	3.84634	0
16.273	3.84626	0
16.282	3.84617	0
16.29	3.84608	0
16.298	3.846	0
16.307	3.84587	0
16.315	3.84578	0
16.323	3.84569	0
16.332	3.84556	0
16.34	3.84548	0
16.348	3.84539	0
16.357	3.8453	0
16.365	3.84522	0
16.373	3.84513	0
16.382	3.84504	0
16.39	3.84496	0
16.398	3.84483	0
16.407	3.84474	0
16.415	3.84465	0
16.423	3.84456	0
16.432	3.84448	0
16.44	3.84439	0
16.448	3.8443	0
16.457	3.84422	0
16.465	3.84413	0
16.473	3.844	0
16.482	3.84391	0
16.49	3.84383	0
16.498	3.84374	0
16.507	3.84365	0
16.515	3.84357	0
16.523	3.84348	0
16.532	3.84339	0
16.54	3.84335	0
16.548	3.84326	0
16.557	3.84313	0
16.565	3.84309	0
16.573	3.84296	0
16.582	3.84292	0
16.59	3.84283	0
16.598	3.84274	0
16.607	3.84266	0
16.615	3.84257	0
16.623	3.84248	0
16.632	3.84239	0
16.64	3.84231	0
16.648	3.84222	0
16.657	3.84213	0
16.665	3.84205	0
16.673	3.84196	0
16.682	3.84192	0
16.69	3.84183	0
16.698	3.84174	0
16.707	3.84166	0
16.715	3.84157	0
16.723	3.84148	0
16.732	3.8414	0
16.74	3.84135	0
16.748	3.84127	0
16.757	3.84118	0
16.765	3.84109	0
16.773	3.84101	0
16.782	3.84092	0
16.79	3.84088	0
16.798	3.84079	0
16.807	3.8407	0
16.815	3.84062	0
16.823	3.84053	0
16.832	3.84049	0
16.84	3.8404	0
16.848	3.84031	0
16.857	3.84022	0
16.865	3.84018	0
16.873	3.84009	0
16.882	3.84001	0
16.89	3.83992	0
16.898	3.83983	0
16.907	3.83979	0
16.915	3.8397	0
16.923	3.83962	0
16.932	3.83957	0
16.94	3.83949	0
16.948	3.8394	0
16.957	3.83936	0
16.965	3.83927	0
16.973	3.83918	0
16.982	3.83914	0
16.99	3.83905	0
16.998	3.83897	0
17.007	3.83892	0
17.015	3.83884	0
17.023	3.83875	0
17.032	3.83871	0
17.04	3.83862	0
17.048	3.83853	0
17.057	3.83849	0
17.065	3.8384	0
17.073	3.83832	0
17.082	3.83827	0
17.09	3.83818	0
17.098	3.8381	0
17.107	3.83805	0
17.115	3.83797	0
17.123	3.83792	0
17.132	3.83784	0
17.14	3.83775	0
17.148	3.83771	0
17.157	3.83762	0
17.165	3.83753	0
17.173	3.83749	0
17.182	3.8374	0
17.19	3.83732	0
17.198	3.83727	0
17.207	3.83719	0
17.215	3.83714	0
17.223	3.83706	0
17.232	3.83697	0
17.24	3.83693	0
17.248	3.83688	0
17.257	3.8368	0
17.265	3.83671	0
17.273	3.83667	0
17.282	3.83658	0
17.29	3.83649	0
17.298	3.83645	0
17.307	3.83641	0
17.315	3.83632	0
17.323	3.83628	0
17.332	3.83619	0
17.34	3.8361	0
17.348	3.83606	0
17.357	3.83597	0
17.365	3.83593	0
17.373	3.83584	0
17.382	3.8358	0
17.39	3.83571	0
17.398	3.83567	0
17.407	3.83558	0
17.415	3.83554	0
17.423	3.83545	0
17.432	3.83541	0
17.44	3.83532	0
17.448	3.83523	0
17.457	3.83519	0
17.465	3.83515	0
17.473	3.83506	0
17.482	3.83502	0
17.49	3.83493	0
17.498	3.83489	0
17.507	3.8348	0
17.515	3.83476	0
17.523	3.83467	0
17.532	3.83463	0
17.54	3.83454	0
17.548	3.8345	0
17.557	3.83445	0
17.565	3.83437	0
17.573	3.83428	0
17.582	3.83424	0
17.59	3.83415	0
17.598	3.83411	0
17.607	3.83402	0
17.615	3.83398	0
17.623	3.83393	0
17.632	3.83384	0
17.64	3.8338	0
17.648	3.83376	0
17.657	3.83367	0
17.665	3.83363	0
17.673	3.83354	0
17.682	3.8335	0
17.69	3.83341	0
17.698	3.83337	0
17.707	3.83328	0
17.715	3.83324	0
17.723	3.83319	0
17.732	3.83311	0
17.74	3.83306	0
17.748	3.83298	0
17.757	3.83293	0
17.765	3.83289	0
17.773	3.8328	0
17.782	3.83276	0
17.79	3.83267	0
17.798	3.83263	0
17.807	3.83259	0
17.815	3.8325	0
17.823	3.83246	0
17.832	3.83237	0
17.84	3.83233	0
17.848	3.83228	0
17.857	3.8322	0
17.865	3.83215	0
17.873	3.83211	0
17.882	3.83207	0
17.89	3.83198	0
17.898	3.83194	0
17.907	3.83185	0
17.915	3.83181	0
17.923	3.83176	0
17.932	3.83167	0
17.94	3.83163	0
17.948	3.83159	0
17.957	3.8315	0
17.965	3.83146	0
17.973	3.83141	0
17.982	3.83133	0
17.99	3.83128	0
17.998	3.8312	0
18.007	3.83115	0
18.015	3.83111	0
18.023	3.83102	0
18.032	3.83098	0
18.04	3.83094	0
18.048	3.83085	0
18.057	3.83081	0
18.065	3.83076	0
18.073	3.83068	0
18.082	3.83063	0
18.09	3.83059	0
18.098	3.8305	0
18.107	3.83046	0
18.115	3.83042	0
18.123	3.83037	0
18.132	3.83029	0
18.14	3.83024	0
18.148	3.8302	0
18.157	3.83016	0
18.165	3.83007	0
18.173	3.83003	0
18.182	3.82998	0
18.19	3.8299	0
18.198	3.82985	0
18.207	3.82981	0
18.215	3.82972	0
18.223	3.82968	0
18.232	3.82964	0
18.24	3.82959	0
18.248	3.82955	0
18.257	3.82946	0
18.265	3.82942	0
18.273	3.82937	0
18.282	3.82929	0
18.29	3.82924	0
18.298	3.8292	0
18.307	3.82916	0
18.315	3.82907	0
18.323	3.82903	0
18.332	3.82898	0
18.34	3.82894	0
18.348	3.82885	0
18.357	3.82881	0
18.365	3.82877	0
18.373	3.82872	0
18.382	3.82864	0
18.39	3.82859	0
18.398	3.82855	0
18.407	3.82846	0
18.415	3.82842	0
18.423	3.82838	0
18.432	3.82833	0
18.44	3.82825	0
18.448	3.8282	0
18.457	3.82816	0
18.465	3.82812	0
18.473	3.82803	0
18.482	3.82799	0
18.49	3.82794	0
18.498	3.8279	0
18.507	3.82786	0
18.515	3.82781	0
18.523	3.82773	0
18.532	3.82768	0
18.54	3.82764	0
18.548	3.8276	0
18.557	3.82755	0
18.565	3.82747	0
18.573	3.82742	0
18.582	3.82738	0
18.59	3.82733	0
18.598	3.82729	0
18.607	3.8272	0
18.615	3.82716	0
18.623	3.82712	0
18.632	3.82707	0
18.64	3.82699	0
18.648	3.82694	0
18.657	3.8269	0
18.665	3.82686	0
18.673	3.82681	0
18.682	3.82677	0
18.69	3.82668	0
18.698	3.82664	0
18.707	3.8266	0
18.715	3.82655	0
18.723	3.82651	0
18.732	3.82647	0
18.74	3.82642	0
18.748	3.82634	0
18.757	3.82629	0
18.765	3.82625	0
18.773	3.82621	0
18.782	3.82616	0
18.79	3.82608	0
18.798	3.82603	0
18.807	3.82599	0
18.815	3.82595	0
18.823	3.8259	0
18.832	3.82586	0
18.84	3.82577	0
18.848	3.82573	0
18.857	3.82569	0
18.865	3.82564	0
18.873	3.8256	0
18.882	3.82556	0
18.89	3.82551	0
18.898	3.82547	0
18.907	3.82538	0
18.915	3.82534	0
18.923	3.8253	0
18.932	3.82525	0
18.94	3.82521	0
18.948	3.82516	0
18.957	3.82508	0
18.965	3.82503	0
18.973	3.82499	0
18.982	3.82495	0
18.99	3.8249	0
18.998	3.82486	0
19.007	3.82477	0
19.015	3.82473	0
19.023	3.82469	0
19.032	3.82464	0
19.04	3.8246	0
19.048	3.82456	0
19.057	3.82451	0
19.065	3.82447	0
19.073	3.82443	0
19.082	3.82438	0
19.09	3.8243	0
19.098	3.82425	0
19.107	3.82421	0
19.115	3.82417	0
19.123	3.82412	0
19.132	3.82408	0
19.14	3.82404	0
19.148	3.82395	0
19.157	3.82391	0
19.165	3.82386	0
19.173	3.82382	0
19.182	3.82378	0
19.19	3.82373	0
19.198	3.82369	0
19.207	3.8236	0
19.215	3.8236	0
19.223	3.82356	0
19.232	3.82352	0
19.24	3.82343	0
19.248	3.82339	0
19.257	3.82334	0
19.265	3.8233	0
19.273	3.82326	0
19.282	3.82321	0
19.29	3.82317	0
19.298	3.82313	0
19.307	3.82308	0
19.315	3.82304	0
19.323	3.82295	0
19.332	3.82291	0
19.34	3.82286	0
19.348	3.82282	0
19.357	3.82278	0
19.365	3.82273	0
19.373	3.82269	0
19.382	3.82265	0
19.39	3.8226	0
19.398	3.82256	0
19.407	3.82252	0
19.415	3.82247	0
19.423	3.82239	0
19.432	3.82234	0
19.44	3.82234	0
19.448	3.82226	0
19.457	3.82221	0
19.465	3.82217	0
19.473	3.82213	0
19.482	3.82208	0
19.49	3.82204	0
19.498	3.822	0
19.507	3.82195	0
19.515	3.82191	0
19.523	3.82187	0
19.532	3.82182	0
19.54	3.82178	0
19.548	3.82169	0
19.557	3.82165	0
19.565	3.82165	0
19.573	3.82156	0
19.582	3.82156	0
19.59	3.82148	0
19.598	3.82143	0
19.607	3.82139	0
19.615	3.82135	0
19.623	3.8213	0
19.632	3.82126	0
19.64	3.82122	0
19.648	3.82117	0
19.657	3.82113	0
19.665	3.82109	0
19.673	3.82104	0
19.682	3.821	0
19.69	3.82096	0
19.698	3.82091	0
19.707	3.82087	0
19.715	3.82082	0
19.723	3.82078	0
19.732	3.82074	0
19.74	3.82069	0
19.748	3.82065	0
19.757	3.82061	0
19.765	3.82056	0
19.773	3.82048	0
19.782	3.82048	0
19.79	3.82043	0
19.798	3.82039	0
19.807	3.82035	0
19.815	3.8203	0
19.823	3.82026	0
19.832	3.82017	0
19.84	3.82017	0
19.848	3.82013	0
19.857	3.82009	0
19.865	3.82004	0
19.873	3.82	0
19.882	3.81996	0
19.89	3.81991	0
19.898	3.81983	0
19.907	3.81978	0
19.915	3.81974	0
19.923	3.8197	0
19.932	3.81965	0
19.94	3.81961	0
19.948	3.81957	0
19.957	3.81952	0
19.965	3.81948	0
19.973	3.81944	0
19.982	3.81939	0
19.99	3.81935	0
19.998	3.81931	0
20.007	3.81926	0
20.015	3.81922	0
20.023	3.81918	0
20.032	3.81913	0
20.04	3.81913	0
20.048	3.81905	0
20.057	3.819	0
20.065	3.81896	0
20.073	3.81892	0
20.082	3.81887	0
20.09	3.81883	0
20.098	3.81883	0
20.107	3.81879	0
20.115	3.81874	0
20.123	3.8187	0
20.132	3.81861	0
20.14	3.81861	0
20.148	3.81857	0
20.157	3.81852	0
20.165	3.81848	0
20.173	3.81844	0
20.182	3.81839	0
20.19	3.81835	0
20.198	3.81831	0
20.207	3.81826	0
20.215	3.81822	0
20.223	3.81818	0
20.232	3.81813	0
20.24	3.81809	0
20.248	3.81805	0
20.257	3.818	0
20.265	3.81796	0
20.273	3.81792	0
20.282	3.81787	0
20.29	3.81783	0
20.298	3.81779	0
20.307	3.81774	0
20.315	3.8177	0
20.323	3.81766	0
20.332	3.81761	0
20.34	3.81757	0
20.348	3.81757	0
20.357	3.81748	0
20.365	3.81748	0
20.373	3.81744	0
20.382	3.8174	0
20.39	3.81735	0
20.398	3.81731	0
20.407	3.81727	0
20.415	3.81722	0
20.423	3.81718	0
20.432	3.81714	0
20.44	3.81709	0
20.448	3.81705	0
20.457	3.81701	0
20.465	3.81696	0
20.473	3.81692	0
20.482	3.81688	0
20.49	3.81683	0
20.498	3.81679	0
20.507	3.81675	0
20.515	3.8167	0
20.523	3.81666	0
20.532	3.81662	0
20.54	3.81657	0
20.548	3.81657	0
20.557	3.81653	0
20.565	3.81648	0
20.573	3.81644	0
20.582	3.8164	0
20.59	3.81635	0
20.598	3.81631	0
20.607	3.81627	0
20.615	3.81622	0
20.623	3.81618	0
20.632	3.81614	0
20.64	3.81609	0
20.648	3.81605	0
20.657	3.81605	0
20.665	3.81601	0
20.673	3.81592	0
20.682	3.81592	0
20.69	3.81588	0
20.698	3.81583	0
20.707	3.81579	0
20.715	3.81575	0
20.723	3.8157	0
20.732	3.81566	0
20.74	3.81562	0
20.748	3.81557	0
20.757	3.81553	0
20.765	3.81553	0
20.773	3.81549	0
20.782	3.81544	0
20.79	3.8154	0
20.798	3.81536	0
20.807	3.81531	0
20.815	3.81527	0
20.823	3.81523	0
20.832	3.81523	0
20.84	3.81514	0
20.848	3.81514	0
20.857	3.8151	0
20.865	3.81505	0
20.873	3.81501	0
20.882	3.81497	0
20.89	3.81492	0
20.898	3.81488	0
20.907	3.81484	0
20.915	3.81484	0
20.923	3.81475	0
20.932	3.81475	0
20.94	3.81466	0
20.948	3.81466	0
20.957	3.81462	0
20.965	3.81458	0
20.973	3.81453	0
20.982	3.81449	0
20.99	3.81445	0
20.998	3.8144	0
21.007	3.8144	0
21.015	3.81436	0
21.023	3.81431	0
21.032	3.81427	0
21.04	3.81423	0
21.048	3.81418	0
21.057	3.81414	0
21.065	3.8141	0
21.073	3.81405	0
21.082	3.81401	0
21.09	3.81401	0
21.098	3.81397	0
21.107	3.81392	0
21.115	3.81388	0
21.123	3.81384	0
21.132	3.81379	0
21.14	3.81375	0
21.148	3.81375	0
21.157	3.81371	0
21.165	3.81366	0
21.173	3.81362	0
21.182	3.81358	0
21.19	3.81353	0
21.198	3.81349	0
21.207	3.81345	0
21.215	3.81345	0
21.223	3.8134	0
21.232	3.81336	0
21.24	3.81332	0
21.248	3.81327	0
21.257	3.81323	0
21.265	3.81319	0
21.273	3.81314	0
21.282	3.81314	0
21.29	3.8131	0
21.298	3.81306	0
21.307	3.81301	0
21.315	3.81297	0
21.323	3.81293	0
21.332	3.81288	0
21.34	3.81284	0
21.348	3.8128	0
21.357	3.8128	0
21.365	3.81275	0
21.373	3.81271	0
21.382	3.81267	0
21.39	3.81267	0
21.398	3.81262	0
21.407	3.81258	0
21.415	3.81254	0
21.423	3.81249	0
21.432	3.81245	0
21.44	3.81241	0
21.448	3.81236	0
21.457	3.81236	0
21.465	3.81232	0
21.473	3.81228	0
21.482	3.81223	0
21.49	3.81219	0
21.498	3.81214	0
21.507	3.8121	0
21.515	3.81206	0
21.523	3.81206	0
21.532	3.81201	0
21.54	3.81197	0
21.548	3.81197	0
21.557	3.81188	0
21.565	3.81188	0
21.573	3.81184	0
21.582	3.8118	0
21.59	3.81175	0
21.598	3.81171	0
21.607	3.81167	0
21.615	3.81162	0
21.623	3.81162	0
21.632	3.81158	0
21.64	3.81154	0
21.648	3.81149	0
21.657	3.81145	0
21.665	3.81145	0
21.673	3.81141	0
21.682	3.81136	0
21.69	3.81132	0
21.698	3.81128	0
21.707	3.81128	0
21.715	3.81123	0
21.723	3.81119	0
21.732	3.81115	0
21.74	3.8111	0
21.748	3.81106	0
21.757	3.81106	0
21.765	3.81102	0
21.773	3.81097	0
21.782	3.81093	0
21.79	3.81089	0
21.798	3.81084	0
21.807	3.81084	0
21.815	3.8108	0
21.823	3.81076	0
21.832	3.81071	0
21.84	3.81071	0
21.848	3.81067	0
21.857	3.81063	0
21.865	3.81058	0
21.873	3.81054	0
21.882	3.8105	0
21.89	3.81045	0
21.898	3.81045	0
21.907	3.81041	0
21.915	3.81037	0
21.923	3.81032	0
21.932	3.81032	0
21.94	3.81028	0
21.948	3.81024	0
21.957	3.81019	0
21.965	3.81015	0
21.973	3.81015	0
21.982	3.81011	0
21.99	3.81006	0
21.998	3.81002	0
22.007	3.80997	0
22.015	3.80997	0
22.023	3.80993	0
22.032	3.80989	0
22.04	3.80984	0
22.048	3.80984	0
22.057	3.8098	0
22.065	3.80976	0
22.073	3.80971	0
22.082	3.80967	0
22.09	3.80967	0
22.098	3.80963	0
22.107	3.80958	0
22.115	3.80954	0
22.123	3.8095	0
22.132	3.80945	0
22.14	3.80945	0
22.148	3.80941	0
22.157	3.80937	0
22.165	3.80932	0
22.173	3.80928	0
22.182	3.80928	0
22.19	3.80924	0
22.198	3.80919	0
22.207	3.80915	0
22.215	3.80915	0
22.223	3.80911	0
22.232	3.80906	0
22.24	3.80902	0
22.248	3.80898	0
22.257	3.80893	0
22.265	3.80893	0
22.273	3.80889	0
22.282	3.80885	0
22.29	3.8088	0
22.298	3.8088	0
22.307	3.80876	0
22.315	3.80872	0
22.323	3.80867	0
22.332	3.80867	0
22.34	3.80863	0
22.348	3.80859	0
22.357	3.80854	0
22.365	3.8085	0
22.373	3.80846	0
22.382	3.80846	0
22.39	3.80841	0
22.398	3.80837	0
22.407	3.80837	0
22.415	3.80833	0
22.423	3.80828	0
22.432	3.80824	0
22.44	3.8082	0
22.448	3.8082	0
22.457	3.80815	0
22.465	3.80811	0
22.473	3.80807	0
22.482	3.80802	0
22.49	3.80802	0
22.498	3.80798	0
22.507	3.80794	0
22.515	3.80794	0
22.523	3.80789	0
22.532	3.80785	0
22.54	3.8078	0
22.548	3.80776	0
22.557	3.80776	0
22.565	3.80772	0
22.573	3.80767	0
22.582	3.80763	0
22.59	3.80763	0
22.598	3.80759	0
22.607	3.80754	0
22.615	3.8075	0
22.623	3.8075	0
22.632	3.80746	0
22.64	3.80741	0
22.648	3.80741	0
22.657	3.80737	0
22.665	3.80733	0
22.673	3.80728	0
22.682	3.80724	0
22.69	3.80724	0
22.698	3.8072	0
22.707	3.80715	0
22.715	3.80711	0
22.723	3.80711	0
22.732	3.80707	0
22.74	3.80702	0
22.748	3.80698	0
22.757	3.80698	0
22.765	3.80694	0
22.773	3.80689	0
22.782	3.80689	0
22.79	3.80685	0
22.798	3.80681	0
22.807	3.80676	0
22.815	3.80676	0
22.823	3.80672	0
22.832	3.80668	0
22.84	3.80663	0
22.848	3.80663	0
22.857	3.80659	0
22.865	3.80655	0
22.873	3.80655	0
22.882	3.8065	0
22.89	3.80646	0
22.898	3.80642	0
22.907	3.80642	0
22.915	3.80637	0
22.923	3.80633	0
22.932	3.80629	0
22.94	3.80629	0
22.948	3.80624	0
22.957	3.8062	0
22.965	3.8062	0
22.973	3.80616	0
22.982	3.80611	0
22.99	3.80607	0
22.998	3.80607	0
23.007	3.80603	0
23.015	3.80598	0
23.023	3.80594	0
23.032	3.80594	0
23.04	3.8059	0
23.048	3.80585	0
23.057	3.80585	0
23.065	3.80581	0
23.073	3.80577	0
23.082	3.80572	0
23.09	3.80572	0
23.098	3.80568	0
23.107	3.80563	0
23.115	3.80563	0
23.123	3.80559	0
23.132	3.80555	0
23.14	3.8055	0
23.148	3.8055	0
23.157	3.80546	0
23.165	3.80542	0
23.173	3.80537	0
23.182	3.80537	0
23.19	3.80533	0
23.198	3.80529	0
23.207	3.80524	0
23.215	3.80524	0
23.223	3.8052	0
23.232	3.80516	0
23.24	3.80516	0
23.248	3.80511	0
23.257	3.80511	0
23.265	3.80507	0
23.273	3.80503	0
23.282	3.80498	0
23.29	3.80494	0
23.298	3.80494	0
23.307	3.8049	0
23.315	3.8049	0
23.323	3.80485	0
23.332	3.80481	0
23.34	3.80477	0
23.348	3.80472	0
23.357	3.80472	0
23.365	3.80468	0
23.373	3.80468	0
23.382	3.80464	0
23.39	3.80459	0
23.398	3.80459	0
23.407	3.80455	0
23.415	3.80451	0
23.423	3.80451	0
23.432	3.80442	0
23.44	3.80442	0
23.448	3.80438	0
23.457	3.80438	0
23.465	3.80433	0
23.473	3.80429	0
23.482	3.80429	0
23.49	3.80425	0
23.498	3.8042	0
23.507	3.8042	0
23.515	3.8042	0
23.523	3.80416	0
23.532	3.80412	0
23.54	3.80412	0
23.548	3.80407	0
23.557	3.80403	0
23.565	3.80403	0
23.573	3.80399	0
23.582	3.80394	0
23.59	3.80394	0
23.598	3.8039	0
23.607	3.80386	0
23.615	3.80386	0
23.623	3.80381	0
23.632	3.80377	0
23.64	3.80377	0
23.648	3.80373	0
23.657	3.80368	0
23.665	3.80368	0
23.673	3.80364	0
23.682	3.8036	0
23.69	3.8036	0
23.698	3.80355	0
23.707	3.80351	0
23.715	3.80351	0
23.723	3.80346	0
23.732	3.80342	0
23.74	3.80342	0
23.748	3.80338	0
23.757	3.80333	0
23.765	3.80333	0
23.773	3.80329	0
23.782	3.80325	0
23.79	3.8032	0
23.798	3.8032	0
23.807	3.80316	0
23.815	3.80312	0
23.823	3.80312	0
23.832	3.80307	0
23.84	3.80307	0
23.848	3.80303	0
23.857	3.80299	0
23.865	3.80299	0
23.873	3.80294	0
23.882	3.8029	0
23.89	3.80286	0
23.898	3.80286	0
23.907	3.80281	0
23.915	3.80281	0
23.923	3.80277	0
23.932	3.80273	0
23.94	3.80268	0
23.948	3.80268	0
23.957	3.80264	0
23.965	3.8026	0
23.973	3.8026	0
23.982	3.80255	0
23.99	3.80251	0
23.998	3.80251	0
24.007	3.80247	0
24.015	3.80242	0
24.023	3.80242	0
24.032	3.80238	0
24.04	3.80234	0
24.048	3.80234	0
24.057	3.80229	0
24.065	3.80225	0
24.073	3.80225	0
24.082	3.80221	0
24.09	3.80221	0
24.098	3.80216	0
24.107	3.80212	0
[truncated: 14,126 more rows]
