# Supplementary material for: Realizing four-electron conversion chemistry for all-solid-state Li||I2 batteries at room temperature
Source: Nat Commun. 2025 Feb 18;16:1723. doi: 10.1038/s41467-025-56932-5 (PMC11836363; doi:10.1038/s41467-025-56932-5)
Supplement: Supplementary file 5 — Source Data [file 41467_2025_56932_MOESM5_ESM.zip › SI/Supplementray Figure 18.xlsx]

## Sheet: 18a
Cycle	Specific capacity （ mAh g-1)		Coulombic efficiency (%)
2	329.312	334.549	98.435
3	313.179	324.778	96.429
4	305.139	317.109	96.225
5	274.947	290.843	94.535
6	268.636	284.762	94.337
7	262.142	279.249	93.874
8	256.545	272.396	94.181
9	257.217	274.872	93.577
10	255.333	266.895	95.668
11	253.542	291.919	86.854
12	251.838	255.247	98.665
13	249.389	252.359	98.823
14	246.273	251.275	98.009
15	246.757	248.782	99.186
16	248.451	251.336	98.852
17	246.011	247.75	99.298
18	245.338	247.424	99.157
19	248.944	251.614	98.939
20	244.324	246.389	99.162
21	245.386	248.218	98.859
22	248.322	252.579	98.315
23	244.939	246.932	99.193
24	249.113	251.974	98.865
25	246.095	250.738	98.148
26	246.025	250.686	98.141
27	249.509	252.449	98.835
28	245.597	247.785	99.117
29	249.444	251.567	99.156
30	248.891	253.735	98.091
31	248.225	249.651	99.429
32	251.372	255.476	98.394
33	244.767	249.311	98.178
34	242.475	243.71	99.493
35	246.926	249.17	99.099
36	241.821	246.031	98.289
37	241.804	245.839	98.359
38	246.238	249.053	98.87
39	240.369	244.175	98.441
40	239.602	243.246	98.502
41	242.762	245.738	98.789
42	236.879	240.873	98.342
43	240.846	243.394	98.953
44	241.86	244.153	99.061
45	236.233	240.598	98.186
46	240.312	243.274	98.782
47	236.412	239.883	98.553
48	235.158	236.427	99.463
49	239.292	242.865	98.529
50	235.784	236.99	99.491
51	235.765	239.274	98.533
52	239.417	243.012	98.521
53	235.641	240.047	98.165
54	233.898	236.089	99.072
55	238.33	242.934	98.105
56	232.342	234.118	99.241
57	231.148	235.739	98.053
58	235.38	240.179	98.002
59	230.413	232.33	99.175
60	230.879	235.106	98.202
61	237.595	242.209	98.095
62	231.498	233.344	99.209
63	231.783	233.115	99.429
64	236.537	240.297	98.435
65	229.852	233.963	98.243
66	228.45	230.057	99.301
67	233.219	235.507	99.028
68	228.378	230.206	99.206
69	227.789	230.148	98.975
70	231.449	235.429	98.309
71	227.224	229.305	99.092
72	226.191	229.747	98.452
73	229.116	230.625	99.346
74	227.298	231.644	98.124
75	228.405	232.3	98.323
76	233.426	237.797	98.162
77	229.143	230.981	99.204
78	229.007	231.577	98.89
79	233.613	235.296	99.285
80	228.793	233.444	98.008
81	229.479	233.556	98.254
82	236.69	238.318	99.317
83	230.89	233.376	98.935
84	230.071	232.778	98.837
85	235.698	238.544	98.807
86	229.308	231.215	99.175
87	227.397	229.841	98.937
88	231.086	233.692	98.885
89	223.865	225.751	99.165
90	224.169	226.087	99.152
91	230.184	232.012	99.212
92	225.062	226.501	99.364
93	223.627	227.208	98.424
94	228.833	232.435	98.45
95	223.853	225.474	99.281
96	222.72	224.474	99.219
97	226.314	229.999	98.398
98	223.836	227.497	98.391
99	224.53	226.66	99.06
100	227.952	232.378	98.095
101	223.406	231.284	96.594
102	223.222	224.511	99.426
103	230.216	233.39	98.64
104	228.764	231.671	98.745
105	222.541	224.121	99.295
106	229.006	230.837	99.207
107	225.216	228.57	98.533
108	218.313	221.489	98.566
109	221.778	223.035	99.437
110	219.078	220.388	99.406
111	219.973	223.031	98.629
112	228.141	231.096	98.721
113	226.968	230.192	98.6
114	220.475	224.141	98.364
115	222.652	225.826	98.595
116	225.331	227.133	99.206
117	219.737	221.105	99.381
118	223.154	224.721	99.303
119	228.932	233.401	98.086
120	226.208	228.591	98.957
121	223.678	227.559	98.295
122	226.803	230.71	98.307
123	219.568	221.88	98.958
124	219.122	221.877	98.758
125	226.23	228.677	98.93
126	218.129	222.152	98.189
127	211.91	213.477	99.266
128	216.743	219.741	98.636
129	210.335	212.593	98.938
130	217.619	220.4	98.738
131	217.435	220.943	98.412
132	217.559	222.101	97.955
133	218.707	220.284	99.284
134	216.332	218.016	99.228
135	215.178	219.539	98.014
136	217.299	221.292	98.196
137	218.362	221.347	98.651
138	218.398	221.084	98.785
139	218.245	221.401	98.574
140	217.949	219.231	99.415
141	216.069	219.887	98.264
142	217.673	221.123	98.44
143	217.888	219.52	99.256
144	216.425	219.955	98.395
145	217.748	221.992	98.088
146	219.295	221.386	99.055
147	218.255	220.996	98.76
148	218.28	222.46	98.121
149	220.298	224.419	98.163
150	221.612	225.201	98.406
151	222.232	226.024	98.322
152	223.199	227.141	98.265
153	223.666	226.726	98.651
154	223.406	227.22	98.322
155	223.904	227.52	98.41
156	223.928	227.183	98.567
157	223.766	228.11	98.096
158	224.805	231.597	97.067
159	227.423	231.952	98.047
160	227.018	232.239	97.752
161	227.343	232.844	97.638
162	226.995	231.288	98.144
163	225.14	230.18	97.811
164	224.232	229.314	97.784
165	223.973	229.022	97.796
166	223.834	228.544	97.939
167	223.612	228.611	97.813
168	223.127	226.633	98.453
169	221.451	225.333	98.278
170	221.104	226.54	97.601
171	221.801	225.334	98.432
172	220.547	225.267	97.905
173	221.414	227.068	97.51
174	222.606	226.289	98.372
175	221.861	226.168	98.096
176	221.9	227.408	97.578
177	222.994	227.281	98.114
178	222.595	226.821	98.137
179	222.136	226.883	97.908
180	222.406	225.992	98.413
181	221.22	224.804	98.406
182	221.016	225.893	97.841
183	221.936	225.82	98.28
184	221.518	223.552	99.09
185	219.735	223.781	98.192
186	220.653	225.54	97.834
187	221.225	221.868	99.71
188	217.912	221.422	98.415
189	218.966	222.731	98.31
190	218.932	220.199	99.424
191	216.498	218.691	98.997
192	215.992	220.927	97.766
193	218.046	220.65	98.82
194	216.902	219.75	98.704
195	216.894	222.519	97.472
196	219.257	223.132	98.263
197	218.936	222.173	98.543
198	218.367	222.882	97.974
199	218.917	222.94	98.196
200	218.58	222.191	98.375
201	218.376	222.383	98.198
202	220.707	225.377	97.928
203	220.104	223.585	98.443
204	219.064	224.777	97.459
205	220.079	225.25	97.704
206	220.657	225.958	97.654
207	220.728	226.308	97.535
208	221.212	226.254	97.772
209	221.456	227.053	97.535
210	222.142	222.355	99.904
211	215.798	218.626	98.706
212	216.333	222.289	97.321
213	218.066	221.891	98.276
214	218.062	223.417	97.603
215	219.709	223.918	98.12
216	219.211	223.521	98.072
217	218.753	224.489	97.445
218	219.228	225.663	97.149
219	220.871	230.897	95.658
220	224.259	233.111	96.203
221	226.01	235.066	96.148
222	227.468	233.864	97.265
223	227.764	250.461	90.938
224	242.092	252.594	95.842
225	243.336	250.047	97.316
226	242.204	247.361	97.915
227	240.636	245.662	97.954
228	239.704	244.381	98.086
229	238.768	243.257	98.155
230	238.079	242.229	98.287
231	237.26	241.002	98.447
232	236.219	239.99	98.429
233	235.536	239.281	98.435
234	234.964	238.394	98.561
235	234.064	237.408	98.591
236	233.303	236.728	98.553
237	232.859	235.98	98.678
238	232.112	235.217	98.68
239	231.518	234.651	98.665
240	231.073	234.03	98.737
241	230.476	233.517	98.698
242	230.038	233.167	98.658
243	229.83	232.752	98.745
244	229.316	232.201	98.758
245	228.844	231.822	98.715
246	228.614	231.568	98.724
247	228.282	231.103	98.78
248	227.856	230.894	98.684
249	227.74	230.763	98.69
250	227.446	230.278	98.77
251	226.983	229.989	98.693
252	226.772	229.811	98.678
253	226.5	229.497	98.694
254	226.155	229.102	98.713
255	225.867	228.991	98.636
256	225.67	228.493	98.765
257	225.173	228.08	98.726
258	224.964	228.035	98.653
259	224.818	227.352	98.885
260	224.16	226.9	98.793
261	223.943	227.052	98.63
262	224.008	226.813	98.763
263	223.949	227.174	98.58
264	224.156	227.058	98.722
265	223.952	226.657	98.807
266	223.528	226.472	98.7
267	223.335	226.309	98.686
268	223.084	225.863	98.769
269	222.587	225.927	98.522
270	222.71	225.92	98.579
271	222.587	225.824	98.567
272	222.442	225.848	98.492
273	222.489	226.109	98.399
274	222.672	226.056	98.503
275	222.589	226.995	98.059
276	223.708	228.691	97.821
277	225.603	231.113	97.616
278	227.448	232.697	97.744
279	228.797	234.381	97.617
280	230.163	235.289	97.821
281	230.705	215.387	107.112
282	204.582	206.971	98.846
283	203.533	210.892	96.511
284	207.83	211.672	98.185
285	207.635	210.358	98.706
286	206.042	210.725	97.778
287	207.106	213.289	97.101
288	209.51	219.538	95.432
289	217.485	227.347	95.662
290	221.302	226.264	97.807
291	220.299	222.546	98.99
292	215.996	218.571	98.822
293	213.427	209.842	101.709
294	205.375	216.689	94.779
295	213.467	217.741	98.037
296	213.623	219.291	97.416
297	215.413	221.018	97.464
298	216.608	221.761	97.677
299	217.114	221.451	98.042
300	216.546	220.135	98.37
301	215.546	217.635	99.04
302	213.739	216.765	98.604
303	212.54	217.584	97.682
304	214.547	218.047	98.395
305	213.883	216.708	98.696
306	213.415	218.077	97.862
307	214.198	215.928	99.199
308	212.216	214.915	98.744
309	211.591	215.597	98.142
310	212.688	216.406	98.282
311	213.318	215.852	98.826
312	212.357	215.705	98.447
313	212.686	216.47	98.252
314	213.146	214.992	99.141
315	211.125	213.484	98.895
316	210.55	215.569	97.672
317	213.001	216.807	98.245
318	213.23	215.85	98.786
319	212.741	216.26	98.373
320	212.979	216.731	98.269
321	213.293	215.602	98.929
322	212.081	214.977	98.653
323	211.802	215.604	98.236
324	212.587	215.834	98.496
325	212.309	215.31	98.606
326	212.029	216.234	98.055
327	213.111	216.229	98.558
328	212.5	215.835	98.455
329	212.844	218.672	97.335
330	215.644	221.799	97.225
331	217.578	220.838	98.524
332	216.28	165.895	130.372
333	209.977	219.25	95.771
334	214.25	220.66	97.095
335	214.693	220.893	97.194
336	215.115	221.253	97.226
337	215.538	219.309	98.281
338	211.066	213.65	98.791
339	210.945	218.276	96.641
340	213.278	218.208	97.741
341	211.541	211.841	99.858
342	206.331	210.454	98.041
343	205.716	214.874	95.738
344	210.493	218.087	96.518
345	212.743	220.142	96.639
346	214.093	219.241	97.652
347	213.289	218.503	97.614
348	213.703	219.243	97.473
349	214.495	218.184	98.309
350	212.971	216.338	98.444
351	212.305	217.886	97.439
352	213.859	218.845	97.722
353	214.224	217.744	98.383
354	213.145	218.446	97.573
355	214.484	221.097	97.009
356	216.107	220.711	97.914
357	214.882	222.204	96.705
358	217.532	223.835	97.184
359	218.245	223.168	97.794
360	216.985	222.825	97.379
361	217.604	227.32	95.726
362	219.628	227.671	96.467
363	220.096	231.324	95.146
364	222.012	232.81	95.362
365	222.75	233.725	95.304
366	222.61	234.473	94.941
367	223.016	235.927	94.528
368	222.758	233.849	95.257
369	221.104	233.795	94.572
370	220.845	240.613	91.784
371	222.791	243.624	91.449
372	223.062	241.6	92.327
373	220.68	236.639	93.256
374	216.728	232.51	93.212
375	217.704	232.698	93.556
376	218.68	232.761	93.95
377	219.413	232.737	94.275
378	218.688	232.776	93.948
379	219.091	237.297	92.327
380	220.708	235.677	93.648
381	217.864	234.938	92.732
382	218.191	237.543	91.854
383	219.997	231.344	95.095
384	217.681	229.924	94.675
385	217.197	221.887	97.886
386	212.342	223.5	95.007
387	214.406	224.035	95.702
388	215.041	223.973	96.012
389	214.783	221.519	96.959
390	212.388	218.83	97.056
391	211.557	219.59	96.342
392	211.89	216.589	97.83
393	208.715	214.174	97.451
394	207.377	218.783	94.787
395	208.757	218.988	95.328
396	207.485	218.387	95.008
397	207.201	219.9	94.225
398	208.707	219.273	95.181
399	207.79	217.821	95.395
400	208.959	219.587	95.16

## Sheet: 18b
2th		10th		100th		200th		300th		400th
Specific Capacity ( mAh/g)	Voltage (V)	Specific Capacity ( mAh/g)	Voltage (V)	Specific Capacity ( mAh/g)	Voltage (V)	Specific Capacity ( mAh/g)	Voltage (V)	Specific Capacity ( mAh/g)	Voltage (V)	Specific Capacity ( mAh/g)	Voltage (V)
8.17308e-05	3.39952	0.0001625	3.39918	0.0001625	3.39899	0.0001625	3.39858	0.000159	3.39813	0.000159	3.39771
0.24401	3.34325	0.48804	3.30617	0.488	3.28874	0.48801	3.25631	0.4765	3.22385	0.4765	3.19094
0.48795	3.3347	0.97592	3.29039	0.97582	3.27095	0.97586	3.23733	0.95285	3.20402	0.95285	3.16911
0.73187	3.32896	1.46379	3.27874	1.46365	3.25727	1.46371	3.22249	1.42919	3.18883	1.42919	3.15276
0.9758	3.32449	1.95167	3.26911	1.95148	3.2454	1.95156	3.20954	1.90553	3.17555	1.90554	3.13922
1.21973	3.32081	2.43954	3.26032	2.43931	3.23449	2.43941	3.19712	2.38188	3.16324	2.38189	3.12751
1.46366	3.31771	2.92742	3.25241	2.92713	3.22394	2.92727	3.18505	2.85822	3.15163	2.85824	3.11737
1.70759	3.31489	3.4153	3.24478	3.41496	3.2136	3.41512	3.17302	3.33457	3.14117	3.33458	3.1091
1.95153	3.31233	3.90318	3.23744	3.90279	3.20312	3.90297	3.16163	3.81092	3.13186	3.81093	3.10204
2.19546	3.31001	4.39105	3.23014	4.39062	3.19261	4.39082	3.15126	4.28727	3.12404	4.28727	3.09618
2.43939	3.3079	4.87893	3.2228	4.87845	3.18206	4.87868	3.14225	4.76361	3.11737	4.76362	3.09085
2.68332	3.30579	5.36681	3.21536	5.36628	3.17165	5.36653	3.1346	5.23996	3.1116	5.23997	3.08642
2.92725	3.3038	5.85469	3.20776	5.85411	3.16234	5.85439	3.12815	5.7163	3.10672	5.71632	3.0824
3.17118	3.30204	6.34257	3.20004	6.34194	3.15371	6.34224	3.12238	6.19265	3.10236	6.19267	3.07869
3.41511	3.30027	6.83045	3.19211	6.82977	3.14646	6.8301	3.11735	6.66899	3.09828	6.66901	3.07514
3.65904	3.2986	7.31833	3.18421	7.31759	3.14006	7.31796	3.11321	7.14534	3.09483	7.14536	3.07201
3.90298	3.29704	7.80621	3.17656	7.80542	3.13455	7.80581	3.10925	7.62168	3.09149	7.62171	3.06893
4.14691	3.29551	8.29409	3.16957	8.29325	3.12968	8.29367	3.10561	8.09803	3.08828	8.09805	3.06607
4.39084	3.29396	8.78197	3.16317	8.78107	3.12525	8.78152	3.10227	8.57437	3.08529	8.5744	3.06331
4.63478	3.29244	9.26985	3.15767	9.2689	3.12132	9.26937	3.09919	9.05072	3.0825	9.05074	3.06062
4.87871	3.2909	9.75772	3.15286	9.75673	3.11766	9.75722	3.09624	9.52706	3.07978	9.52709	3.05808
5.12264	3.28968	10.2456	3.14842	10.2446	3.11425	10.2451	3.09343	10.0034	3.07729	10.0034	3.05553
5.36657	3.28801	10.7335	3.14471	10.7324	3.11122	10.7329	3.09078	10.4797	3.07466	10.4798	3.05308
5.6105	3.28671	11.2214	3.14113	11.2202	3.10822	11.2208	3.08816	10.9561	3.07226	10.9561	3.05065
5.85443	3.28533	11.7092	3.13798	11.708	3.10549	11.7086	3.08576	11.4324	3.06986	11.4325	3.04839
6.09837	3.28386	12.1971	3.13503	12.1959	3.10283	12.1965	3.08329	11.9088	3.06766	11.9088	3.04609
6.3423	3.28246	12.685	3.13219	12.6837	3.10033	12.6843	3.08084	12.3851	3.06536	12.3852	3.0439
6.58623	3.28116	13.1729	3.12954	13.1715	3.09793	13.1722	3.07856	12.8615	3.06313	12.8615	3.04175
6.83016	3.27973	13.6608	3.1271	13.6593	3.09547	13.66	3.07628	13.3378	3.0609	13.3379	3.03962
7.07409	3.27837	14.1486	3.1246	14.1472	3.0932	14.1479	3.07418	13.8142	3.0589	13.8142	3.03741
7.31803	3.27702	14.6365	3.12241	14.635	3.09092	14.6357	3.07198	14.2905	3.05687	14.2906	3.03527
7.56196	3.2757	15.1244	3.12008	15.1228	3.08873	15.1236	3.06997	14.7669	3.05483	14.7669	3.03325
7.80589	3.27439	15.6123	3.11806	15.6106	3.08648	15.6114	3.06792	15.2432	3.05275	15.2433	3.03116
8.04982	3.27299	16.1001	3.11592	16.0985	3.08445	16.0993	3.06578	15.7195	3.05082	15.7196	3.02921
8.29376	3.27164	16.588	3.11397	16.5863	3.08249	16.5871	3.06397	16.1959	3.0488	16.1959	3.02735
8.53769	3.27028	17.0759	3.11195	17.0741	3.08055	17.075	3.06192	16.6722	3.04695	16.6723	3.02542
8.78162	3.26899	17.5638	3.11009	17.5619	3.07851	17.5628	3.05998	17.1486	3.04503	17.1486	3.02332
9.02555	3.26761	18.0516	3.10822	18.0498	3.0766	18.0507	3.05817	17.6249	3.04312	17.625	3.02137
9.26949	3.26622	18.5395	3.10647	18.5376	3.0748	18.5385	3.05619	18.1013	3.0413	18.1013	3.01938
9.51342	3.26486	19.0274	3.10471	19.0254	3.07278	19.0264	3.0544	18.5776	3.03931	18.5777	3.01758
9.75735	3.26347	19.5153	3.10284	19.5133	3.07098	19.5142	3.05262	19.054	3.03754	19.054	3.01572
10.0013	3.26209	20.0032	3.10122	20.0011	3.06924	20.0021	3.05081	19.5303	3.03577	19.5304	3.01372
10.2452	3.26065	20.491	3.09957	20.4889	3.06747	20.4899	3.04887	20.0067	3.0339	20.0067	3.01183
10.4891	3.25923	20.9789	3.09789	20.9767	3.06551	20.9777	3.04716	20.483	3.03213	20.4831	3.00997
10.7331	3.25786	21.4668	3.0963	21.4646	3.06372	21.4656	3.04541	20.9593	3.03025	20.9594	3.00819
10.977	3.25628	21.9547	3.09477	21.9524	3.06202	21.9534	3.04368	21.4357	3.02859	21.4358	3.0062
11.2209	3.2549	22.4425	3.09312	22.4402	3.06032	22.4413	3.04183	21.912	3.02675	21.9121	3.00447
11.4649	3.2533	22.9304	3.09161	22.9281	3.05866	22.9291	3.03998	22.3884	3.02501	22.3885	3.00263
11.7088	3.25172	23.4183	3.09006	23.4159	3.05693	23.417	3.03834	22.8647	3.02328	22.8648	3.0007
11.9527	3.25017	23.9062	3.08847	23.9037	3.05525	23.9048	3.03663	23.3411	3.02159	23.3411	2.99895
12.1966	3.24848	24.394	3.08706	24.3916	3.05362	24.3927	3.03494	23.8174	3.01979	23.8175	2.99712
12.4406	3.24686	24.8819	3.08554	24.8794	3.05189	24.8805	3.0332	24.2937	3.01794	24.2938	2.99523
12.6845	3.24517	25.3698	3.084	25.3672	3.05036	25.3684	3.0315	24.7701	3.01629	24.7702	2.99348
12.9284	3.24345	25.8577	3.08258	25.855	3.04877	25.8562	3.02982	25.2464	3.01461	25.2465	2.99171
13.1723	3.24175	26.3455	3.08108	26.3429	3.04707	26.3441	3.02808	25.7228	3.01289	25.7229	2.98986
13.4162	3.23999	26.8334	3.07962	26.8307	3.04541	26.832	3.0265	26.1991	3.01115	26.1992	2.98799
13.6602	3.23798	27.3213	3.07829	27.3185	3.04371	27.3198	3.02473	26.6755	3.00952	26.6756	2.98616
13.9041	3.23604	27.8092	3.0768	27.8064	3.04219	27.8076	3.02316	27.1518	3.00757	27.1519	2.98432
14.148	3.23411	28.2971	3.07536	28.2942	3.04054	28.2955	3.02142	27.6282	3.00603	27.6283	2.98255
14.392	3.23212	28.785	3.07395	28.782	3.03892	28.7833	3.01983	28.1045	3.00432	28.1046	2.98073
14.6359	3.23002	29.2728	3.07251	29.2699	3.03729	29.2712	3.01809	28.5809	3.00263	28.581	2.97901
14.8798	3.22789	29.7607	3.07123	29.7577	3.03576	29.7591	3.01641	29.0572	3.00089	29.0573	2.97718
15.1238	3.22566	30.2486	3.06983	30.2455	3.03419	30.2469	3.01492	29.5335	2.99929	29.5337	2.9754
15.3677	3.22346	30.7365	3.06846	30.7333	3.03262	30.7347	3.01324	30.0099	2.99746	30.01	2.97339
15.6116	3.22116	31.2244	3.0671	31.2212	3.03107	31.2226	3.0115	30.4862	2.99581	30.4863	2.97176
15.8555	3.21888	31.7122	3.06563	31.709	3.02946	31.7104	3.01	30.9626	2.99415	30.9627	2.96981
16.0995	3.21654	32.2001	3.06425	32.1968	3.0278	32.1983	3.00822	31.4389	2.99245	31.439	2.96808
16.3434	3.2142	32.688	3.06293	32.6846	3.02638	32.6861	3.00668	31.9153	2.99073	31.9154	2.96629
16.5873	3.2118	33.1758	3.06158	33.1725	3.02477	33.174	3.00501	32.3916	2.98892	32.3917	2.96438
16.8313	3.2095	33.6637	3.06014	33.6603	3.02307	33.6618	3.00332	32.868	2.98741	32.8681	2.96259
17.0752	3.20729	34.1516	3.05896	34.1481	3.02165	34.1497	3.00169	33.3443	2.98558	33.3444	2.96071
17.3191	3.20509	34.6395	3.05755	34.636	3.02002	34.6375	3.00001	33.8206	2.98375	33.8208	2.95892
17.563	3.2029	35.1274	3.05614	35.1238	3.01849	35.1254	2.99841	34.297	2.98222	34.2971	2.95687
17.807	3.20079	35.6152	3.05478	35.6116	3.01692	35.6132	2.99671	34.7733	2.98042	34.7735	2.9552
18.0509	3.19885	36.1031	3.05356	36.0995	3.01542	36.1011	2.9951	35.2497	2.97873	35.2498	2.95332
18.2948	3.19715	36.591	3.05212	36.5873	3.01394	36.5889	2.99349	35.726	2.97691	35.7261	2.9512
18.5388	3.19529	37.0789	3.05083	37.0751	3.01238	37.0768	2.99181	36.2023	2.97525	36.2025	2.94961
18.7827	3.1937	37.5667	3.04947	37.563	3.01078	37.5646	2.99018	36.6787	2.9735	36.6788	2.9477
19.0266	3.19207	38.0546	3.04816	38.0508	3.00921	38.0525	2.98842	37.155	2.97183	37.1552	2.94581
19.2705	3.19057	38.5425	3.04682	38.5386	3.00768	38.5403	2.98672	37.6314	2.96998	37.6315	2.9439
19.5145	3.18923	39.0304	3.04543	39.0264	3.0061	39.0282	2.9851	38.1077	2.96823	38.1079	2.942
19.7584	3.18781	39.5183	3.04417	39.5143	3.00456	39.516	2.98344	38.584	2.96657	38.5842	2.93999
20.0023	3.18656	40.0061	3.04289	40.0021	3.00293	40.0039	2.98175	39.0604	2.96475	39.0606	2.93806
20.2462	3.18528	40.494	3.04152	40.4899	3.00134	40.4917	2.98004	39.5367	2.96296	39.5369	2.93617
20.4902	3.18415	40.9819	3.0402	40.9778	2.99986	40.9796	2.97845	40.0131	2.96123	40.0133	2.93418
20.7341	3.18308	41.4698	3.03885	41.4656	2.99829	41.4674	2.97676	40.4894	2.95947	40.4896	2.93221
20.978	3.18196	41.9576	3.03751	41.9534	2.99664	41.9552	2.97499	40.9658	2.95769	40.966	2.93022
21.222	3.18091	42.4455	3.03627	42.4412	2.99505	42.4431	2.97329	41.4421	2.95589	41.4423	2.92826
21.4659	3.17991	42.9334	3.03487	42.9291	2.99349	42.9309	2.97174	41.9184	2.95401	41.9187	2.92617
21.7098	3.17901	43.4213	3.03356	43.4169	2.99192	43.4188	2.96991	42.3948	2.95221	42.395	2.9241
21.9538	3.17801	43.9091	3.03219	43.9047	2.99027	43.9066	2.96813	42.8712	2.95064	42.8714	2.92202
22.1977	3.17715	44.397	3.03092	44.3925	2.98877	44.3945	2.96648	43.3475	2.94868	43.3477	2.91993
22.4416	3.17637	44.8849	3.02962	44.8804	2.98711	44.8823	2.96475	43.8238	2.94674	43.8241	2.91797
22.6856	3.17545	45.3728	3.02821	45.3682	2.98553	45.3702	2.963	44.3002	2.94499	44.3004	2.91585
22.9295	3.17464	45.8607	3.02679	45.856	2.98393	45.858	2.96125	44.7765	2.94305	44.7768	2.91383
23.1734	3.17389	46.3485	3.02559	46.3439	2.98239	46.3459	2.95957	45.2529	2.94123	45.2531	2.91178
23.4174	3.17301	46.8364	3.0243	46.8317	2.9807	46.8337	2.95765	45.7292	2.93936	45.7294	2.90952
23.6613	3.17234	47.3243	3.02294	47.3195	2.97919	47.3216	2.9559	46.2056	2.93742	46.2058	2.9074
23.9052	3.17151	47.8122	3.0216	47.8073	2.97758	47.8094	2.95414	46.6819	2.93557	46.6822	2.90519
24.1492	3.17076	48.3	3.02032	48.2952	2.97589	48.2973	2.9524	47.1582	2.93361	47.1585	2.90299
24.3931	3.17004	48.7879	3.01894	48.783	2.97428	48.7851	2.95067	47.6346	2.93167	47.6348	2.90077
24.637	3.16933	49.2758	3.01761	49.2708	2.97255	49.273	2.94889	48.1109	2.92976	48.1112	2.89849
24.881	3.16875	49.7637	3.01624	49.7587	2.97091	49.7608	2.94701	48.5873	2.92775	48.5875	2.89625
25.1249	3.16812	50.2515	3.01495	50.2465	2.96926	50.2487	2.94514	49.0636	2.92583	49.0639	2.89411
25.3688	3.16734	50.7394	3.01362	50.7343	2.96772	50.7365	2.94334	49.54	2.92372	49.5402	2.8917
25.6127	3.16665	51.2273	3.01218	51.2221	2.96588	51.2244	2.94159	50.0163	2.92171	50.0166	2.88944
25.8567	3.166	51.7152	3.01088	51.71	2.9643	51.7122	2.93968	50.4926	2.91983	50.4929	2.88707
26.1006	3.1655	52.203	3.00952	52.1978	2.96242	52.2001	2.93778	50.969	2.91778	50.9693	2.88473
26.3445	3.16479	52.6909	3.00822	52.6856	2.96095	52.6879	2.93589	51.4453	2.91561	51.4456	2.88244
26.5885	3.16405	53.1788	3.0068	53.1735	2.95922	53.1758	2.93387	51.9217	2.91356	51.922	2.87999
26.8324	3.16351	53.6667	3.00535	53.6613	2.95729	53.6636	2.93191	52.398	2.91144	52.3983	2.87754
27.0763	3.16299	54.1546	3.00412	54.1491	2.95567	54.1515	2.93011	52.8744	2.90936	52.8746	2.87498
27.3203	3.16236	54.6424	3.00268	54.6369	2.95391	54.6393	2.92811	53.3507	2.90725	53.351	2.87258
27.5642	3.16174	55.1303	3.00133	55.1248	2.95216	55.1272	2.92606	53.827	2.9051	53.8273	2.87009
27.8081	3.16115	55.6182	2.99995	55.6126	2.95049	55.615	2.92421	54.3034	2.90294	54.3037	2.86752
28.052	3.16058	56.1061	2.99858	56.1004	2.94881	56.1028	2.92226	54.7797	2.90073	54.78	2.86489
28.296	3.15995	56.5939	2.99725	56.5883	2.94699	56.5907	2.92013	55.2561	2.89855	55.2564	2.86232
28.5399	3.15943	57.0818	2.99577	57.0761	2.94528	57.0785	2.91814	55.7324	2.89631	55.7327	2.85975
28.7838	3.15899	57.5697	2.99432	57.5639	2.94339	57.5664	2.91622	56.2088	2.89405	56.209	2.85714
29.0278	3.15835	58.0576	2.99302	58.0518	2.94161	58.0542	2.91409	56.6851	2.8917	56.6854	2.85423
29.2717	3.15771	58.5454	2.99168	58.5396	2.93977	58.5421	2.9121	57.1614	2.8894	57.1617	2.85158
29.5156	3.15725	59.0333	2.99013	59.0274	2.93793	59.0299	2.90983	57.6378	2.88714	57.6381	2.84883
29.7596	3.15671	59.5212	2.98879	59.5153	2.93604	59.5178	2.90774	58.1141	2.8847	58.1144	2.84602
30.0035	3.15621	60.0091	2.98738	60.0031	2.93419	60.0056	2.90551	58.5905	2.88239	58.5908	2.84314
30.2474	3.15561	60.4969	2.98587	60.4909	2.93227	60.4935	2.90351	59.0668	2.87997	59.0671	2.84025
30.4914	3.15507	60.9848	2.98451	60.9787	2.93038	60.9813	2.90126	59.5432	2.87765	59.5435	2.8373
30.7353	3.15456	61.4727	2.98308	61.4666	2.92859	61.4692	2.89904	60.0195	2.87514	60.0198	2.83442
30.9792	3.15409	61.9606	2.98163	61.9544	2.92664	61.957	2.89691	60.4958	2.87277	60.4962	2.83144
31.2231	3.15345	62.4485	2.98021	62.4422	2.92466	62.4449	2.89451	60.9722	2.87018	60.9725	2.82833
31.4671	3.15303	62.9363	2.97878	62.9301	2.9227	62.9327	2.89222	61.4485	2.86767	61.4489	2.8252
31.711	3.15248	63.4242	2.97718	63.4179	2.92071	63.4205	2.88994	61.9249	2.86512	61.9252	2.82209
31.9549	3.15194	63.9121	2.97559	63.9057	2.9187	63.9084	2.88765	62.4012	2.8626	62.4016	2.81885
32.1988	3.15144	64.3999	2.9743	64.3936	2.91666	64.3962	2.8854	62.8776	2.85992	62.8779	2.81557
32.4428	3.15089	64.8878	2.9726	64.8814	2.91465	64.8841	2.88302	63.3539	2.85721	63.3542	2.81231
32.6867	3.1504	65.3756	2.97106	65.3692	2.91258	65.3719	2.88064	63.8302	2.85455	63.8306	2.80903
32.9306	3.14986	65.8635	2.96964	65.857	2.9105	65.8598	2.87824	64.3066	2.85179	64.3069	2.80566
33.1746	3.1494	66.3513	2.96812	66.3449	2.90847	66.3476	2.8758	64.7829	2.84904	64.7833	2.80209
33.4185	3.14886	66.8392	2.96661	66.8327	2.90638	66.8355	2.87335	65.2593	2.84625	65.2596	2.79873
33.6624	3.14843	67.327	2.96508	67.3205	2.90428	67.3233	2.87073	65.7356	2.84335	65.736	2.79508
33.9063	3.14791	67.8149	2.96351	67.8084	2.90219	67.8112	2.86826	66.212	2.8405	66.2123	2.79134
34.1503	3.14736	68.3027	2.96197	68.2962	2.90001	68.299	2.86569	66.6883	2.8376	66.6886	2.78767
34.3942	3.14687	68.7906	2.96054	68.784	2.89776	68.7869	2.86315	67.1646	2.83457	67.165	2.7839
34.6381	3.14636	69.2784	2.95897	69.2718	2.89555	69.2747	2.86054	67.641	2.83147	67.6413	2.77995
34.882	3.14597	69.7662	2.95733	69.7597	2.89336	69.7626	2.85784	68.1173	2.82845	68.1177	2.7761
35.126	3.14544	70.2541	2.9557	70.2475	2.89111	70.2504	2.85514	68.5937	2.82535	68.594	2.77211
35.3699	3.145	70.7419	2.9542	70.7353	2.88872	70.7383	2.8524	69.07	2.82229	69.0704	2.76792
35.6138	3.14446	71.2298	2.95251	71.2232	2.88649	71.2261	2.84967	69.5464	2.81917	69.5467	2.76388
35.8578	3.14404	71.7176	2.95097	71.711	2.88421	71.714	2.84692	70.0227	2.81584	70.0231	2.75953
36.1017	3.14356	72.2054	2.94943	72.1988	2.88187	72.2018	2.84395	70.499	2.81255	70.4994	2.75518
36.3456	3.14305	72.6933	2.94775	72.6867	2.87959	72.6897	2.84119	70.9754	2.80912	70.9758	2.75085
36.5896	3.14263	73.1811	2.94613	73.1745	2.87713	73.1775	2.83819	71.4517	2.80587	71.4521	2.74623
36.8335	3.14201	73.669	2.94443	73.6623	2.8747	73.6653	2.83528	71.9281	2.80223	71.9284	2.74165
37.0774	3.14154	74.1568	2.94271	74.1501	2.87231	74.1532	2.83222	72.4044	2.79879	72.4048	2.737
37.3214	3.14109	74.6446	2.94101	74.638	2.86976	74.6411	2.82932	72.8808	2.79522	72.8811	2.73215
37.5653	3.14066	75.1325	2.93937	75.1258	2.86715	75.1289	2.82606	73.3571	2.79159	73.3575	2.72732
37.8092	3.1401	75.6203	2.93762	75.6136	2.86472	75.6167	2.82305	73.8335	2.78774	73.8338	2.72228
38.0531	3.13964	76.1082	2.93586	76.1014	2.8622	76.1046	2.81961	74.3098	2.78405	74.3102	2.71715
38.2971	3.13912	76.596	2.93408	76.5893	2.8597	76.5924	2.81652	74.7862	2.78012	74.7865	2.71197
38.541	3.13874	77.0838	2.93242	77.0771	2.85699	77.0803	2.81324	75.2625	2.7762	75.2628	2.70659
38.7849	3.13832	77.5717	2.93054	77.5649	2.85429	77.5682	2.80993	75.7389	2.77208	75.7392	2.70128
39.0289	3.13782	78.0595	2.92878	78.0528	2.85167	78.056	2.80652	76.2152	2.76793	76.2155	2.6958
39.2728	3.13732	78.5473	2.927	78.5406	2.84885	78.5438	2.80301	76.6916	2.76386	76.6919	2.69011
39.5167	3.13688	79.0352	2.92516	79.0284	2.84617	79.0317	2.79936	77.1679	2.75968	77.1682	2.68436
39.7606	3.1365	79.523	2.92338	79.5162	2.84332	79.5195	2.79583	77.6443	2.75527	77.6446	2.67853
40.0046	3.13588	80.0109	2.92135	80.0041	2.84059	80.0074	2.79214	78.1206	2.7507	78.1209	2.67257
40.2485	3.13541	80.4987	2.91957	80.4919	2.83776	80.4952	2.78843	78.597	2.74625	78.5973	2.66659
40.4924	3.13497	80.9865	2.91777	80.9797	2.83473	80.9831	2.78467	79.0733	2.7415	79.0736	2.66053
40.7364	3.13456	81.4744	2.91587	81.4676	2.8319	81.4709	2.78089	79.5496	2.73678	79.5499	2.65454
40.9803	3.13395	81.9622	2.91389	81.9554	2.82896	81.9588	2.77685	80.026	2.73193	80.0263	2.64833
41.2242	3.13357	82.4501	2.91187	82.4432	2.82594	82.4466	2.77277	80.5023	2.72691	80.5026	2.64206
41.4681	3.13313	82.9379	2.90995	82.931	2.82272	82.9345	2.76871	80.9787	2.72187	80.979	2.63573
41.7121	3.13263	83.4257	2.90795	83.4189	2.81965	83.4223	2.76456	81.455	2.71678	81.4553	2.62953
41.956	3.13224	83.9136	2.90588	83.9067	2.81647	83.9102	2.76028	81.9314	2.71143	81.9317	2.62334
42.1999	3.13171	84.4014	2.90396	84.3945	2.81317	84.398	2.75582	82.4077	2.7061	82.408	2.61707
42.4438	3.13123	84.8893	2.90183	84.8824	2.80993	84.8859	2.75134	82.8841	2.70058	82.8843	2.6107
42.6878	3.13082	85.3771	2.89972	85.3702	2.80651	85.3738	2.74674	83.3604	2.69512	83.3607	2.60447
42.9317	3.1304	85.8649	2.89763	85.858	2.80327	85.8616	2.74218	83.8368	2.68936	83.837	2.59848
43.1756	3.12991	86.3528	2.89554	86.3458	2.79965	86.3495	2.73743	84.3131	2.6835	84.3134	2.59232
43.4196	3.1295	86.8406	2.89348	86.8337	2.79625	86.8373	2.73251	84.7895	2.67763	84.7897	2.58618
43.6635	3.129	87.3285	2.89125	87.3215	2.7927	87.3251	2.72767	85.2658	2.67166	85.2661	2.58026
43.9074	3.12855	87.8163	2.88913	87.8093	2.78903	87.813	2.72255	85.7421	2.6658	85.7424	2.5743
44.1514	3.12815	88.3041	2.88689	88.2972	2.78532	88.3008	2.71736	86.2185	2.65955	86.2188	2.56848
44.3953	3.12757	88.792	2.88468	88.785	2.78154	88.7887	2.71208	86.6948	2.65342	86.6951	2.56275
44.6392	3.12713	89.2798	2.88243	89.2728	2.77754	89.2765	2.70668	87.1712	2.64726	87.1715	2.5571
44.8832	3.12674	89.7677	2.88018	89.7606	2.77368	89.7644	2.70118	87.6475	2.64111	87.6478	2.55159
45.1271	3.12622	90.2555	2.87786	90.2485	2.76964	90.2522	2.69565	88.1239	2.63498	88.1242	2.54622
45.371	3.12582	90.7433	2.87551	90.7363	2.76562	90.7401	2.69001	88.6002	2.6286	88.6005	2.54089
45.6149	3.12534	91.2312	2.87329	91.2241	2.7613	91.2279	2.68423	89.0765	2.62247	89.0768	2.53575
45.8589	3.12482	91.719	2.87079	91.712	2.75705	91.7158	2.67841	89.5529	2.61632	89.5532	2.53078
46.1028	3.12447	92.2068	2.86837	92.1998	2.75274	92.2036	2.67243	90.0292	2.61022	90.0295	2.52596
46.3467	3.12389	92.6947	2.86604	92.6876	2.74826	92.6915	2.66649	90.5056	2.60397	90.5059	2.52116
46.5906	3.12335	93.1825	2.86357	93.1754	2.74368	93.1793	2.66046	90.9819	2.59822	90.9822	2.51663
46.8346	3.12294	93.6703	2.86106	93.6633	2.73919	93.6672	2.65434	91.4583	2.59231	91.4586	2.51211
47.0785	3.12247	94.1582	2.85861	94.1511	2.73437	94.155	2.64826	91.9346	2.58639	91.9349	2.50774
47.3225	3.12209	94.646	2.85607	94.6389	2.7294	94.6429	2.64203	92.4109	2.5807	92.4113	2.50353
47.5664	3.1216	95.1339	2.85353	95.1268	2.72448	95.1307	2.636	92.8873	2.57504	92.8876	2.49936
47.8103	3.12116	95.6217	2.85089	95.6146	2.7195	95.6186	2.62987	93.3636	2.5695	93.364	2.49535
48.0542	3.12069	96.1095	2.84835	96.1024	2.71421	96.1064	2.62389	93.84	2.56398	93.8403	2.49159
48.2982	3.12026	96.5974	2.84558	96.5902	2.70912	96.5943	2.61767	94.3163	2.55864	94.3166	2.48767
48.5421	3.11977	97.0852	2.84289	97.0781	2.70378	97.0821	2.61172	94.7927	2.55353	94.793	2.48394
48.786	3.11927	97.573	2.84018	97.5659	2.69835	97.57	2.6057	95.269	2.54843	95.2693	2.48045
49.03	3.11891	98.0609	2.83745	98.0537	2.6928	98.0578	2.60003	95.7453	2.54343	95.7457	2.47679
49.2739	3.11834	98.5487	2.83451	98.5415	2.68718	98.5457	2.5942	96.2217	2.53857	96.222	2.47333
49.5178	3.11797	99.0366	2.83176	99.0294	2.68154	99.0335	2.58845	96.698	2.53386	96.6984	2.47006
49.7618	3.11748	99.5244	2.82885	99.5172	2.67571	99.5214	2.58282	97.1744	2.52924	97.1747	2.46671
50.0057	3.11699	100.012	2.82582	100.005	2.66996	100.009	2.57735	97.6507	2.52473	97.6511	2.46349
50.2496	3.11658	100.5	2.82281	100.493	2.66412	100.497	2.5719	98.127	2.52045	98.1274	2.46026
50.4936	3.11615	100.988	2.81989	100.981	2.65811	100.985	2.56659	98.6034	2.51612	98.6037	2.45708
50.7375	3.11561	101.476	2.81679	101.469	2.65221	101.473	2.56149	99.0798	2.51202	99.0801	2.45395
50.9814	3.11518	101.964	2.81365	101.956	2.64627	101.961	2.55637	99.5561	2.50804	99.5564	2.45099
51.2253	3.11469	102.451	2.81035	102.444	2.64027	102.448	2.55135	100.032	2.50417	100.033	2.44791
51.4693	3.11425	102.939	2.80709	102.932	2.63438	102.936	2.54659	100.509	2.50027	100.509	2.4451
51.7132	3.11385	103.427	2.80389	103.42	2.62837	103.424	2.54177	100.985	2.49653	100.985	2.44217
51.9571	3.11336	103.915	2.80058	103.908	2.62248	103.912	2.53724	101.461	2.49296	101.462	2.43926
52.2011	3.11294	104.403	2.79706	104.395	2.61662	104.4	2.53278	101.938	2.48945	101.938	2.43642
52.445	3.11255	104.891	2.79361	104.883	2.61079	104.888	2.52846	102.414	2.48593	102.414	2.4337
52.6889	3.11196	105.378	2.78999	105.371	2.60499	105.376	2.52421	102.89	2.48256	102.891	2.43082
52.9329	3.11159	105.866	2.78632	105.859	2.59952	105.863	2.52001	103.367	2.47914	103.367	2.42811
53.1768	3.11108	106.354	2.78267	106.347	2.59387	106.351	2.51599	103.843	2.47592	103.844	2.42543
53.4207	3.11067	106.842	2.77885	106.835	2.58828	106.839	2.5121	104.32	2.47268	104.32	2.4227
53.6647	3.11025	107.33	2.77481	107.322	2.58279	107.327	2.50828	104.796	2.46963	104.796	2.42016
53.9086	3.10979	107.818	2.77077	107.81	2.57748	107.815	2.50447	105.272	2.4665	105.273	2.41754
54.1525	3.10927	108.306	2.76675	108.298	2.57227	108.303	2.50082	105.749	2.4635	105.749	2.41495
54.3964	3.10892	108.793	2.76259	108.786	2.56706	108.79	2.49741	106.225	2.46043	106.225	2.41238
54.6404	3.10847	109.281	2.75821	109.274	2.56199	109.278	2.49389	106.701	2.45744	106.702	2.40975
54.8843	3.10798	109.769	2.75383	109.762	2.55707	109.766	2.4905	107.178	2.45457	107.178	2.40727
55.1283	3.10756	110.257	2.7492	110.249	2.55235	110.254	2.48701	107.654	2.45175	107.654	2.40478
55.3722	3.10707	110.745	2.74459	110.737	2.54758	110.742	2.48378	108.13	2.4489	108.131	2.40239
55.6161	3.10647	111.233	2.73983	111.225	2.54291	111.23	2.48063	108.607	2.44612	108.607	2.39977
55.86	3.10607	111.72	2.7348	111.713	2.53853	111.718	2.47744	109.083	2.44327	109.083	2.39737
56.104	3.10572	112.208	2.72973	112.201	2.53409	112.205	2.47443	109.559	2.44067	109.56	2.39496
56.3479	3.10521	112.696	2.72456	112.689	2.52987	112.693	2.47127	110.036	2.43802	110.036	2.39246
56.5918	3.10465	113.184	2.71929	113.176	2.52569	113.181	2.46827	110.512	2.43538	110.512	2.39009
56.8358	3.10434	113.672	2.71373	113.664	2.52157	113.669	2.46532	110.988	2.43264	110.989	2.38777
57.0797	3.1039	114.16	2.7082	114.152	2.51769	114.157	2.46242	111.465	2.42995	111.465	2.38543
57.3237	3.10335	114.647	2.70251	114.64	2.51387	114.645	2.45963	111.941	2.42746	111.941	2.38311
57.5676	3.10293	115.135	2.69678	115.128	2.51007	115.132	2.45677	112.417	2.42483	112.418	2.38069
57.8115	3.10247	115.623	2.6907	115.616	2.50647	115.62	2.45398	112.894	2.4222	112.894	2.37832
58.0555	3.10204	116.111	2.68472	116.103	2.50295	116.108	2.4513	113.37	2.41968	113.37	2.37604
58.2994	3.10158	116.599	2.6786	116.591	2.49944	116.596	2.4485	113.846	2.41732	113.847	2.37366
58.5433	3.10117	117.087	2.67238	117.079	2.49579	117.084	2.44582	114.323	2.41486	114.323	2.3714
58.7873	3.10069	117.575	2.66615	117.567	2.49264	117.572	2.44316	114.799	2.4125	114.799	2.36923
59.0312	3.10032	118.062	2.65988	118.055	2.4892	118.06	2.44051	115.275	2.41002	115.276	2.36685
59.2751	3.09966	118.55	2.65349	118.543	2.486	118.547	2.43791	115.752	2.40757	115.752	2.3645
59.5191	3.0994	119.038	2.64731	119.03	2.48285	119.035	2.43526	116.228	2.40519	116.228	2.36233
59.763	3.09892	119.526	2.6409	119.518	2.47979	119.523	2.43275	116.704	2.40285	116.705	2.36005
60.0069	3.09839	120.014	2.63471	120.006	2.47663	120.011	2.43	117.181	2.40045	117.181	2.35781
60.2508	3.09793	120.502	2.62864	120.494	2.47363	120.499	2.42749	117.657	2.39803	117.657	2.35554
60.4948	3.09753	120.989	2.62258	120.982	2.47057	120.987	2.42509	118.133	2.39574	118.134	2.3533
60.7387	3.09698	121.477	2.61646	121.47	2.46759	121.475	2.42253	118.61	2.39338	118.61	2.35111
60.9826	3.09662	121.965	2.61055	121.957	2.46461	121.962	2.42007	119.086	2.39114	119.086	2.34884
61.2266	3.09611	122.453	2.60474	122.445	2.46187	122.45	2.41774	119.562	2.38877	119.563	2.3466
61.4705	3.09571	122.941	2.5991	122.933	2.45907	122.938	2.41525	120.039	2.38646	120.039	2.34437
61.7144	3.09522	123.429	2.59337	123.421	2.45633	123.426	2.4129	120.515	2.38421	120.516	2.34217
61.9584	3.09476	123.916	2.58784	123.909	2.45357	123.914	2.41047	120.992	2.38195	120.992	2.33996
62.2023	3.09432	124.404	2.58254	124.397	2.45076	124.402	2.40818	121.468	2.37972	121.468	2.33772
62.4462	3.09384	124.892	2.57722	124.884	2.44823	124.889	2.40583	121.944	2.37746	121.945	2.33554
62.6902	3.09336	125.38	2.57208	125.372	2.44543	125.377	2.40343	122.421	2.37514	122.421	2.33344
62.9341	3.09288	125.868	2.56709	125.86	2.44286	125.865	2.40109	122.897	2.37307	122.897	2.33123
63.178	3.09247	126.356	2.56218	126.348	2.44019	126.353	2.39873	123.373	2.37069	123.374	2.32905
63.422	3.09201	126.843	2.55742	126.836	2.4377	126.841	2.39649	123.85	2.36857	123.85	2.32681
63.6659	3.09156	127.331	2.55271	127.323	2.43519	127.329	2.39431	124.326	2.36629	124.326	2.32459
63.9098	3.09112	127.819	2.5483	127.811	2.43253	127.817	2.39189	124.802	2.36409	124.803	2.32233
64.1538	3.09054	128.307	2.54368	128.299	2.43001	128.304	2.38955	125.279	2.36186	125.279	2.32022
64.3977	3.09022	128.795	2.53931	128.787	2.42749	128.792	2.3874	125.755	2.35976	125.755	2.31812
64.6416	3.08975	129.283	2.5352	129.275	2.42509	129.28	2.38516	126.231	2.35757	126.232	2.31595
64.8856	3.08932	129.77	2.53107	129.763	2.42261	129.768	2.3828	126.708	2.35539	126.708	2.31372
65.1295	3.08882	130.258	2.52717	130.25	2.42017	130.256	2.38067	127.184	2.35307	127.184	2.31153
65.3734	3.08836	130.746	2.52323	130.738	2.41769	130.744	2.3784	127.66	2.351	127.661	2.30939
65.6174	3.08783	131.234	2.51947	131.226	2.41528	131.231	2.3762	128.137	2.34886	128.137	2.30721
65.8613	3.08737	131.722	2.51585	131.714	2.41292	131.719	2.37396	128.613	2.34675	128.613	2.3051
66.1052	3.08695	132.21	2.51221	132.202	2.4106	132.207	2.37174	129.089	2.3445	129.09	2.30281
66.3492	3.08655	132.697	2.5087	132.69	2.40825	132.695	2.36967	129.566	2.34236	129.566	2.30065
66.5931	3.08609	133.185	2.50526	133.177	2.40593	133.183	2.36734	130.042	2.34024	130.042	2.29854
66.837	3.0857	133.673	2.50188	133.665	2.40363	133.671	2.36521	130.518	2.33795	130.519	2.29632
67.081	3.08504	134.161	2.49855	134.153	2.40129	134.159	2.3631	130.995	2.33581	130.995	2.29422
67.3249	3.08463	134.649	2.4954	134.641	2.39908	134.646	2.36097	131.471	2.33368	131.471	2.29193
67.5688	3.08414	135.137	2.49231	135.129	2.39674	135.134	2.35875	131.947	2.3316	131.948	2.28973
67.8127	3.08378	135.625	2.48929	135.617	2.39451	135.622	2.35663	132.424	2.32946	132.424	2.28762
68.0567	3.08333	136.112	2.48625	136.104	2.39223	136.11	2.35456	132.9	2.32725	132.9	2.28552
68.3006	3.08281	136.6	2.48322	136.592	2.38999	136.598	2.35231	133.376	2.32522	133.377	2.2832
68.5445	3.0823	137.088	2.48031	137.08	2.38763	137.086	2.35029	133.853	2.32308	133.853	2.28103
68.7885	3.08193	137.576	2.47735	137.568	2.38553	137.573	2.34803	134.329	2.32096	134.329	2.27877
69.0324	3.08136	138.064	2.4746	138.056	2.38329	138.061	2.34594	134.805	2.31877	134.806	2.27664
69.2763	3.08096	138.552	2.47192	138.544	2.38103	138.549	2.34377	135.282	2.31668	135.282	2.27449
69.5203	3.08047	139.039	2.46917	139.031	2.37894	139.037	2.34162	135.758	2.31446	135.758	2.27219
69.7642	3.08004	139.527	2.46641	139.519	2.3767	139.525	2.33951	136.235	2.31238	136.235	2.26999
70.0081	3.07958	140.015	2.46383	140.007	2.37463	140.013	2.33732	136.711	2.31028	136.711	2.26768
70.252	3.07907	140.503	2.46114	140.495	2.37237	140.5	2.33525	137.187	2.3081	137.188	2.26558
70.496	3.07865	140.991	2.4587	140.983	2.37016	140.988	2.33326	137.664	2.30612	137.664	2.26329
70.7399	3.07823	141.479	2.45614	141.471	2.36801	141.476	2.3311	138.14	2.30385	138.14	2.26109
70.9838	3.07773	141.966	2.45361	141.958	2.36586	141.964	2.3289	138.616	2.30177	138.617	2.25876
71.2278	3.07722	142.454	2.45116	142.446	2.36378	142.452	2.32681	139.093	2.29961	139.093	2.25662
71.4717	3.07676	142.942	2.4486	142.934	2.3616	142.94	2.32471	139.569	2.29747	139.569	2.25447
71.7156	3.07626	143.43	2.44634	143.422	2.35943	143.428	2.32263	140.045	2.29531	140.046	2.25222
71.9595	3.07589	143.918	2.44389	143.91	2.35736	143.915	2.32057	140.522	2.29321	140.522	2.2499
72.2035	3.07545	144.406	2.44143	144.398	2.35527	144.403	2.31839	140.998	2.29095	140.998	2.24766
72.4474	3.07497	144.893	2.4392	144.885	2.35319	144.891	2.31631	141.474	2.28882	141.475	2.24546
72.6913	3.07452	145.381	2.43692	145.373	2.35102	145.379	2.3142	141.951	2.28677	141.951	2.24314
72.9353	3.07407	145.869	2.43455	145.861	2.34893	145.867	2.31209	142.427	2.28455	142.427	2.24077
73.1792	3.07355	146.357	2.43233	146.349	2.34678	146.355	2.30992	142.903	2.28242	142.904	2.23845
73.4232	3.07311	146.845	2.42998	146.837	2.34469	146.843	2.30784	143.38	2.28026	143.38	2.23623
73.6671	3.07258	147.333	2.42783	147.324	2.34267	147.33	2.30575	143.856	2.27812	143.856	2.23393
73.911	3.07217	147.82	2.42555	147.812	2.34052	147.818	2.30359	144.332	2.27601	144.333	2.23158
74.1549	3.07173	148.308	2.42323	148.3	2.33843	148.306	2.30154	144.809	2.2739	144.809	2.22917
74.3989	3.07118	148.796	2.42106	148.788	2.33627	148.794	2.2994	145.285	2.27168	145.285	2.22685
74.6428	3.07082	149.284	2.41888	149.276	2.33423	149.282	2.29728	145.761	2.26953	145.762	2.22446
74.8867	3.07019	149.772	2.41679	149.764	2.3321	149.77	2.29515	146.238	2.26735	146.238	2.22216
75.1307	3.06983	150.26	2.41455	150.251	2.33015	150.257	2.29304	146.714	2.26516	146.714	2.21976
75.3746	3.06932	150.747	2.41253	150.739	2.328	150.745	2.2909	147.19	2.26294	147.191	2.21729
75.6185	3.06885	151.235	2.41033	151.227	2.32592	151.233	2.28871	147.667	2.26082	147.667	2.21494
75.8625	3.06846	151.723	2.40825	151.715	2.32382	151.721	2.28668	148.143	2.25858	148.143	2.21262
76.1064	3.06796	152.211	2.40618	152.203	2.32179	152.209	2.28456	148.619	2.25637	148.62	2.21026
76.3503	3.06746	152.699	2.40411	152.691	2.31973	152.697	2.2824	149.096	2.25434	149.096	2.20763
76.5943	3.06706	153.187	2.40215	153.178	2.31763	153.185	2.28023	149.572	2.25223	149.572	2.20516
76.8382	3.0665	153.674	2.40009	153.666	2.31561	153.672	2.27812	150.048	2.24989	150.049	2.20272
77.0821	3.06603	154.162	2.398	154.154	2.31363	154.16	2.27597	150.525	2.24774	150.525	2.20035
77.326	3.06561	154.65	2.39594	154.642	2.31128	154.648	2.27384	151.001	2.24546	151.001	2.19787
77.57	3.06515	155.138	2.39395	155.13	2.30941	155.136	2.27167	151.478	2.24319	151.478	2.19529
77.8139	3.06473	155.626	2.39205	155.618	2.30727	155.624	2.26955	151.954	2.24098	151.954	2.19289
78.0579	3.06424	156.114	2.39	156.105	2.30527	156.112	2.26746	152.43	2.23871	152.431	2.19024
78.3018	3.06376	156.602	2.3879	156.593	2.30313	156.599	2.26527	152.907	2.23647	152.907	2.18778
78.5457	3.06326	157.089	2.386	157.081	2.30115	157.087	2.26309	153.383	2.23425	153.383	2.18513
78.7896	3.0627	157.577	2.38409	157.569	2.29906	157.575	2.26074	153.859	2.23192	153.86	2.18251
79.0336	3.06231	158.065	2.38203	158.057	2.29689	158.063	2.25869	154.336	2.22965	154.336	2.1799
79.2775	3.06181	158.553	2.38004	158.545	2.29483	158.551	2.25649	154.812	2.2273	154.812	2.17722
79.5214	3.06138	159.041	2.3781	159.032	2.29286	159.039	2.25436	155.288	2.22488	155.289	2.17472
79.7654	3.06092	159.529	2.37622	159.52	2.29061	159.527	2.25215	155.765	2.22274	155.765	2.17204
80.0093	3.06044	160.016	2.37426	160.008	2.28855	160.014	2.24995	156.241	2.22043	156.241	2.16932
80.2532	3.05997	160.504	2.37231	160.496	2.28654	160.502	2.2477	156.717	2.21804	156.718	2.16658
80.4971	3.05948	160.992	2.37031	160.984	2.28443	160.99	2.24547	157.194	2.21562	157.194	2.16393
80.7411	3.05904	161.48	2.36844	161.472	2.28237	161.478	2.24323	157.67	2.21328	157.67	2.16113
80.985	3.05855	161.968	2.3665	161.959	2.28028	161.966	2.241	158.146	2.21086	158.147	2.15834
81.2289	3.05795	162.456	2.36459	162.447	2.27815	162.454	2.23867	158.623	2.20853	158.623	2.15558
81.4729	3.05764	162.943	2.36263	162.935	2.27609	162.941	2.23644	159.099	2.20612	159.099	2.15284
81.7168	3.05712	163.431	2.36076	163.423	2.27394	163.429	2.23414	159.575	2.20374	159.576	2.1499
81.9607	3.05666	163.919	2.35882	163.911	2.27184	163.917	2.23194	160.052	2.2013	160.052	2.14707
82.2047	3.05615	164.407	2.35699	164.399	2.26977	164.405	2.22954	160.528	2.19876	160.528	2.14414
82.4486	3.0556	164.895	2.35508	164.886	2.26757	164.893	2.2272	161.004	2.1964	161.005	2.14128
82.6925	3.05516	165.383	2.35327	165.374	2.26542	165.381	2.22499	161.481	2.19394	161.481	2.1383
82.9364	3.05465	165.87	2.35148	165.862	2.26328	165.869	2.22252	161.957	2.19129	161.957	2.1353
83.1804	3.05427	166.358	2.34945	166.35	2.26112	166.356	2.22024	162.433	2.18883	162.434	2.13221
83.4243	3.05382	166.846	2.3476	166.838	2.25895	166.844	2.21785	162.91	2.18633	162.91	2.12917
83.6682	3.05326	167.334	2.34575	167.325	2.25688	167.332	2.21554	163.386	2.18377	163.386	2.12612
83.9122	3.05286	167.822	2.34378	167.813	2.25484	167.82	2.21302	163.862	2.18115	163.863	2.12318
84.1561	3.05224	168.31	2.3419	168.301	2.25261	168.308	2.21071	164.339	2.17866	164.339	2.12
84.4	3.05186	168.797	2.34002	168.789	2.25053	168.796	2.20827	164.815	2.17597	164.815	2.11684
84.644	3.05137	169.285	2.33826	169.277	2.24833	169.283	2.20583	165.291	2.17345	165.292	2.11358
84.8879	3.05089	169.773	2.33631	169.765	2.24612	169.771	2.20343	165.768	2.17067	165.768	2.11041
85.1318	3.05033	170.261	2.33445	170.252	2.24397	170.259	2.20095	166.244	2.16809	166.244	2.10709
85.3757	3.04993	170.749	2.33264	170.74	2.24175	170.747	2.19843	166.72	2.16541	166.721	2.10388
85.6197	3.04944	171.237	2.33075	171.228	2.23939	171.235	2.19598	167.197	2.16271	167.197	2.10049
85.8636	3.04895	171.724	2.3288	171.716	2.23735	171.723	2.19347	167.673	2.15987	167.673	2.09701
86.1075	3.04846	172.212	2.32699	172.204	2.23507	172.211	2.19089	168.149	2.15725	168.15	2.09359
86.3515	3.04794	172.7	2.32524	172.692	2.23276	172.698	2.18841	168.626	2.15438	168.626	2.09018
86.5954	3.04749	173.188	2.32338	173.179	2.2306	173.186	2.18593	169.102	2.15155	169.102	2.08668
86.8393	3.04692	173.676	2.32157	173.667	2.22822	173.674	2.18318	169.579	2.14864	169.579	2.08287
87.0833	3.04645	174.164	2.31964	174.155	2.22596	174.162	2.18064	170.055	2.14575	170.055	2.07941
87.3272	3.04603	174.651	2.3177	174.643	2.22374	174.65	2.17805	170.531	2.14294	170.531	2.07572
87.5711	3.04557	175.139	2.316	175.131	2.22137	175.138	2.17532	171.008	2.13995	171.008	2.07204
87.815	3.04508	175.627	2.31416	175.619	2.21904	175.625	2.17271	171.484	2.13706	171.484	2.06832
88.059	3.04473	176.115	2.31217	176.106	2.21669	176.113	2.17001	171.96	2.13416	171.961	2.06452
88.3029	3.04409	176.603	2.3104	176.594	2.21435	176.601	2.16735	172.437	2.13111	172.437	2.0607
88.5468	3.04367	177.091	2.30853	177.082	2.21206	177.089	2.16448	172.913	2.12787	172.913	2.05687
88.7908	3.04306	177.578	2.30664	177.57	2.20955	177.577	2.16183	173.389	2.12482	173.39	2.05285
89.0347	3.04259	178.066	2.3048	178.058	2.20715	178.065	2.15903	173.866	2.12159	173.866	2.04891
89.2786	3.04207	178.554	2.303	178.546	2.2048	178.553	2.15631	174.342	2.11855	174.342	2.04492
89.5226	3.04168	179.042	2.30106	179.033	2.20231	179.04	2.1535	174.818	2.11527	174.819	2.0408
89.7665	3.04112	179.53	2.29918	179.521	2.19988	179.528	2.15056	175.295	2.11213	175.295	2.0369
90.0104	3.04065	180.018	2.2974	180.009	2.19735	180.016	2.14783	175.771	2.10883	175.771	2.03277
90.2544	3.04019	180.505	2.29547	180.497	2.19486	180.504	2.14502	176.247	2.10552	176.248	2.02853
90.4983	3.03965	180.993	2.29364	180.985	2.1923	180.992	2.14205	176.724	2.10205	176.724	2.02441
90.7422	3.03917	181.481	2.29169	181.473	2.18985	181.48	2.13905	177.2	2.09883	177.2	2.02025
90.9862	3.03859	181.969	2.28984	181.96	2.18732	181.968	2.13615	177.676	2.09534	177.677	2.016
91.2301	3.03821	182.457	2.28797	182.448	2.18476	182.455	2.13305	178.153	2.09187	178.153	2.01178
91.474	3.0377	182.945	2.28614	182.936	2.18215	182.943	2.13012	178.629	2.08833	178.629	2.00742
91.718	3.03713	183.432	2.28417	183.424	2.17948	183.431	2.12701	179.105	2.08475	179.106	2.00325
91.9619	3.03666	183.92	2.28239	183.912	2.17684	183.919	2.12375	179.582	2.08113	179.582	1.99889
92.2058	3.0362	184.408	2.28046	184.4	2.17421	184.407	2.12076	180.058	2.07746	180.058	1.99456
92.4497	3.03558	184.896	2.2786	184.887	2.17149	184.895	2.11757	180.534	2.07384	180.535	1.99028
92.6937	3.03517	185.384	2.27663	185.375	2.1687	185.382	2.11433	181.011	2.07008	181.011	1.98594
92.9376	3.03464	185.872	2.27475	185.863	2.16607	185.87	2.11118	181.487	2.06623	181.487	1.98153
93.1816	3.03415	186.359	2.27291	186.351	2.16317	186.358	2.10787	181.963	2.06242	181.964	1.97716
93.4255	3.03365	186.847	2.27091	186.839	2.16043	186.846	2.10464	182.44	2.05864	182.44	1.97282
93.6694	3.03316	187.335	2.26898	187.327	2.15767	187.334	2.10131	182.916	2.05466	182.916	1.96841
93.9134	3.03259	187.823	2.26709	187.814	2.15474	187.822	2.09797	183.392	2.0506	183.393	1.96385
94.1573	3.03223	188.311	2.26519	188.302	2.1519	188.31	2.0945	183.869	2.04678	183.869	1.95935
94.4012	3.03166	188.799	2.26314	188.79	2.14891	188.797	2.09119	184.345	2.0427	184.345	1.95486
94.6452	3.03118	189.286	2.26131	189.278	2.14608	189.285	2.08767	184.821	2.03851	184.822	1.95029
94.8891	3.03068	189.774	2.25927	189.766	2.14298	189.773	2.08406	185.298	2.03432	185.298	1.9456
95.133	3.03013	190.262	2.25736	190.254	2.14005	190.261	2.08041	185.774	2.03019	185.774	1.94094
95.3769	3.02962	190.75	2.25547	190.741	2.13706	190.749	2.07696	186.25	2.02612	186.251	1.93623
95.6209	3.02906	191.238	2.25351	191.229	2.13406	191.237	2.07322	186.727	2.02194	186.727	1.9314
95.8648	3.02864	191.726	2.25153	191.717	2.13087	191.725	2.06962	187.203	2.01761	187.203	1.92678
96.1088	3.02806	192.213	2.24951	192.205	2.1278	192.212	2.06587	187.679	2.01329	187.68	1.92179
96.3527	3.02757	192.701	2.24763	192.693	2.12467	192.7	2.06203	188.156	2.00905	188.156	1.91685
96.5966	3.02708	193.189	2.24542	193.18	2.12142	193.188	2.05837	188.632	2.0047	188.633	1.91192
96.8405	3.02657	193.677	2.24344	193.668	2.11827	193.676	2.05459	189.108	2.00023	189.109	1.90698
97.0845	3.0261	194.165	2.24146	194.156	2.11509	194.164	2.05062	189.585	1.99586	189.585	1.90186
97.3284	3.0255	194.653	2.23944	194.644	2.11178	194.652	2.04677	190.061	1.99127	190.062	1.89678
97.5724	3.025	195.14	2.23734	195.132	2.10841	195.14	2.04277	190.537	1.98672	190.538	1.8915
97.8163	3.02446	195.628	2.23527	195.62	2.10513	195.627	2.0389	191.014	1.98226	191.014	1.88631
98.0602	3.024	196.116	2.23323	196.107	2.10182	196.115	2.0348	191.49	1.97763	191.491	1.881
98.3041	3.02342	196.604	2.23106	196.595	2.09832	196.603	2.03081	191.966	1.973	191.967	1.87556
98.5481	3.02295	197.092	2.22909	197.083	2.09493	197.091	2.02655	192.443	1.96829	192.443	1.87011
98.792	3.02242	197.58	2.22701	197.571	2.09145	197.579	2.0224	192.919	1.96361	192.92	1.86461
99.0359	3.02189	198.067	2.22482	198.059	2.08788	198.067	2.01824	193.395	1.95877	193.396	1.85891
99.2798	3.02141	198.555	2.2227	198.547	2.08441	198.554	2.01403	193.872	1.95402	193.872	1.85331
99.5238	3.02074	199.043	2.22063	199.034	2.08074	199.042	2.00981	194.348	1.94911	194.349	1.84773
99.7677	3.02032	199.531	2.2185	199.522	2.07713	199.53	2.00556	194.825	1.94407	194.825	1.84207
100.012	3.01975	200.019	2.21629	200.01	2.07349	200.018	2.00098	195.301	1.93923	195.301	1.8362
100.256	3.01918	200.507	2.21422	200.498	2.06966	200.506	1.99665	195.777	1.93415	195.778	1.83043
100.499	3.01863	200.995	2.21195	200.986	2.06602	200.994	1.99223	196.254	1.92914	196.254	1.82464
100.743	3.01824	201.482	2.20976	201.474	2.0623	201.482	1.98764	196.73	1.92401	196.73	1.8188
100.987	3.01768	201.97	2.20743	201.961	2.05854	201.969	1.98315	197.206	1.91887	197.207	1.81285
101.231	3.01698	202.458	2.20523	202.449	2.05472	202.457	1.97861	197.683	1.91351	197.683	1.80683
101.475	3.01657	202.946	2.20291	202.937	2.05084	202.945	1.97404	198.159	1.90842	198.159	1.80087
101.719	3.0161	203.434	2.2008	203.425	2.04698	203.433	1.96932	198.635	1.903	198.204	1.80023
101.963	3.01562	203.922	2.19856	203.913	2.04303	203.921	1.96461	199.112	1.89755		0
102.207	3.01508	204.409	2.19623	204.401	2.03901	204.409	1.95977	199.588	1.89216	0.000159	1.8016
102.451	3.01443	204.897	2.19386	204.888	2.03493	204.897	1.95508	200.064	1.88667	0.47632	2.08229
102.695	3.0139	205.385	2.19152	205.376	2.03088	205.384	1.95014	200.541	1.88102	0.95249	2.13063
102.939	3.01338	205.873	2.18921	205.864	2.02684	205.872	1.94519	201.017	1.87539	1.42865	2.16642
103.183	3.01273	206.361	2.1868	206.352	2.02262	206.36	1.94028	201.493	1.86972	1.90482	2.19603
103.427	3.01218	206.849	2.18444	206.84	2.01856	206.848	1.9352	201.97	1.86389	2.38098	2.22174
103.671	3.01179	207.336	2.182	207.328	2.01424	207.336	1.93014	202.446	1.85805	2.85715	2.24468
103.915	3.01112	207.824	2.1797	207.815	2.01008	207.824	1.92488	202.922	1.85219	3.33331	2.26518
104.158	3.01068	208.312	2.17713	208.303	2.00581	208.311	1.91985	203.399	1.84632	3.80948	2.28384
104.402	3.01003	208.8	2.17461	208.791	2.00144	208.799	1.91462	203.875	1.8404	4.28565	2.30097
104.646	3.00952	209.288	2.17223	209.279	1.99707	209.287	1.90936	204.351	1.8344	4.76181	2.31654
104.89	3.00899	209.776	2.16971	209.767	1.99275	209.775	1.90407	204.828	1.82843	5.23798	2.33065
105.134	3.00845	210.263	2.16711	210.255	1.98819	210.263	1.89861	205.304	1.82232	5.71414	2.34323
105.378	3.00786	210.751	2.1646	210.743	1.9839	210.751	1.89314	205.78	1.81624	6.19031	2.35497
105.622	3.0072	211.239	2.16208	211.23	1.97929	211.239	1.88765	206.257	1.81032	6.66648	2.36548
105.866	3.0066	211.727	2.15935	211.718	1.97467	211.726	1.88204	206.733	1.80416	7.14265	2.37534
106.11	3.00615	212.215	2.15685	212.206	1.97011	212.214	1.87646	207.04	1.80026	7.61881	2.38414
106.354	3.00565	212.703	2.15406	212.694	1.96539	212.702	1.87083		0	8.09498	2.39226
106.598	3.00512	213.19	2.15159	213.182	1.96081	213.19	1.86506	0.000159	1.80125	8.57115	2.39995
106.842	3.00449	213.678	2.14884	213.67	1.95607	213.678	1.85931	0.47633	2.04015	9.04731	2.40722
107.086	3.0039	214.166	2.1461	214.157	1.95132	214.166	1.85359	0.95251	2.08811	9.52348	2.41383
107.33	3.00334	214.654	2.14342	214.645	1.94649	214.653	1.84771	1.42868	2.12405	9.99965	2.42012
107.573	3.00275	215.142	2.14065	215.133	1.94161	215.141	1.84188	1.90485	2.15415	10.4758	2.42617
107.817	3.00221	215.63	2.13792	215.621	1.93682	215.629	1.83596	2.38102	2.18051	10.952	2.43197
108.061	3.00167	216.117	2.13525	216.109	1.93174	216.117	1.83008	2.85719	2.20406	11.4282	2.43741
108.305	3.00101	216.605	2.13248	216.597	1.92677	216.605	1.82419	3.33336	2.22542	11.9043	2.44267
108.549	3.00043	217.093	2.12946	217.084	1.92168	217.093	1.81829	3.80954	2.24506	12.3805	2.44775
108.793	2.99999	217.581	2.12665	217.572	1.91661	217.581	1.81229	4.28571	2.26308	12.8567	2.45253
109.037	2.99932	218.069	2.12381	218.06	1.9115	218.068	1.80658	4.76188	2.27964	13.3328	2.45723
109.281	2.99871	218.557	2.12092	218.548	1.90634	218.556	1.80057	5.23805	2.29488	13.809	2.46166
109.525	2.9982	219.044	2.11798	219.036	1.9012	218.58	1.80023	5.71422	2.3089	14.2851	2.46595
109.769	2.99756	219.532	2.11496	219.524	1.89594	0	--	6.1904	2.32179	14.7613	2.47025
110.013	2.99709	220.02	2.11192	220.011	1.89053	0.0001625	1.80091	6.66657	2.33368	15.2375	2.47433
110.257	2.99631	220.508	2.10901	220.499	1.88525	0.4879	1.99949	7.14274	2.34455	15.7136	2.47829
110.501	2.99575	220.996	2.1058	220.987	1.87979	0.97564	2.04651	7.61891	2.35434	16.1898	2.48221
110.745	2.99512	221.484	2.10298	221.475	1.87429	1.46338	2.08169	8.09508	2.36349	16.666	2.4859
110.988	2.99462	221.971	2.09982	221.963	1.86882	1.95112	2.1111	8.57125	2.37194	17.1421	2.48954
111.232	2.99402	222.459	2.09669	222.451	1.86329	2.43886	2.13695	9.04743	2.37974	17.6183	2.49317
111.476	2.99334	222.947	2.09362	222.938	1.85784	2.9266	2.16027	9.5236	2.38693	18.0945	2.4966
111.72	2.99277	223.435	2.09054	223.426	1.85229	3.41433	2.18169	9.99978	2.39392	18.5706	2.50014
111.964	2.99213	223.923	2.08737	223.914	1.84663	3.90207	2.20149	10.4759	2.40038	19.0468	2.50352
112.208	2.99155	224.411	2.08403	224.402	1.84107	4.38981	2.21998	10.9521	2.40653	19.523	2.50662
112.452	2.99093	224.898	2.08069	224.89	1.83534	4.87755	2.23708	11.4283	2.41231	19.9991	2.50987
112.696	2.99039	225.386	2.07751	225.378	1.82983	5.36528	2.25316	11.9045	2.41786	20.4753	2.51303
112.94	2.98965	225.874	2.07429	225.865	1.82421	5.85302	2.26794	12.3806	2.42312	20.9514	2.516
113.184	2.98921	226.362	2.071	226.353	1.81857	6.34075	2.28188	12.8568	2.42825	21.4276	2.51909
113.428	2.98851	226.85	2.06765	226.841	1.81296	6.82849	2.29497	13.333	2.43329	21.9038	2.5219
113.672	2.98787	227.338	2.06428	227.329	1.80731	7.31623	2.30691	13.8092	2.43807	22.3799	2.5249
113.916	2.98724	227.825	2.06092	227.817	1.80173	7.80397	2.31827	14.2853	2.44253	22.8561	2.52765
114.159	2.98673	228.313	2.05757	227.952	1.80025	8.2917	2.32856	14.7615	2.44692	23.3323	2.53057
114.403	2.98609	228.801	2.05412	0	--	8.77944	2.33819	15.2377	2.45136	23.8084	2.53338
114.647	2.98536	229.289	2.05056	0.0001625	1.80066	9.26717	2.34722	15.7139	2.45542	24.2846	2.5361
114.891	2.98471	229.777	2.04707	0.48791	1.97241	9.75491	2.35534	16.19	2.45952	24.7608	2.53872
115.135	2.98414	230.265	2.0436	0.97567	2.01908	10.2426	2.36311	16.6662	2.46346	25.2369	2.54129
115.379	2.98348	230.752	2.04002	1.46342	2.05325	10.7304	2.37038	17.1424	2.46733	25.7131	2.54393
115.623	2.98285	231.24	2.03644	1.95117	2.08158	11.2181	2.37718	17.6186	2.47105	26.1893	2.54657
115.867	2.9823	231.728	2.03281	2.43892	2.10666	11.7058	2.38375	18.0947	2.47464	26.6654	2.54907
116.111	2.98165	232.216	2.02911	2.92667	2.12949	12.1936	2.38986	18.5709	2.47828	27.1416	2.55153
116.355	2.98098	232.704	2.02562	3.41442	2.15043	12.6813	2.39569	19.0471	2.48169	27.6178	2.55398
116.599	2.98027	233.192	2.02174	3.90217	2.1698	13.1691	2.40131	19.5233	2.48512	28.0939	2.55639
116.843	2.9796	233.679	2.01807	4.38993	2.18791	13.6568	2.40671	19.9994	2.48837	28.5701	2.5589
117.087	2.97899	234.167	2.01422	4.87768	2.20486	14.1445	2.4117	20.4756	2.49166	29.0463	2.5611
117.331	2.97836	234.655	2.01053	5.36543	2.22081	14.6323	2.41675	20.9518	2.49484	29.5224	2.56364
117.575	2.97771	235.143	2.00664	5.85318	2.23565	15.12	2.4215	21.4279	2.49795	29.9986	2.56581
117.818	2.97702	235.631	2.00269	6.34093	2.24976	15.6077	2.42602	21.9041	2.5009	30.4748	2.56824
118.062	2.97625	236.119	1.99885	6.82868	2.2628	16.0955	2.43065	22.3803	2.5041	30.9509	2.57041
118.306	2.97568	236.606	1.99491	7.31643	2.27533	16.5832	2.43508	22.8564	2.50697	31.4271	2.57271
118.55	2.97499	237.094	1.99079	7.80417	2.28716	17.0709	2.43924	23.3326	2.50986	31.9033	2.57496
118.794	2.97425	237.582	1.98688	8.29192	2.29797	17.5587	2.44329	23.8088	2.5126	32.3794	2.57712
119.038	2.97369	238.07	1.98273	8.77967	2.30823	18.0464	2.44728	24.2849	2.51555	32.8556	2.57929
119.282	2.97294	238.558	1.97862	9.26742	2.31794	18.5342	2.45106	24.7611	2.51813	33.3318	2.58146
119.526	2.97229	239.046	1.97457	9.75518	2.32716	19.0219	2.45492	25.2373	2.52096	33.8079	2.58359
119.77	2.9717	239.533	1.97036	10.2429	2.33547	19.5096	2.45863	25.7135	2.52363	34.2841	2.58569
120.014	2.97091	240.021	1.96601	10.7307	2.34339	19.9974	2.46225	26.1896	2.52629	34.7603	2.58789
120.258	2.97031	240.509	1.96181	11.2184	2.35094	20.4851	2.46569	26.6658	2.52879	35.2364	2.58995
120.502	2.96956	240.997	1.95752	11.7062	2.35806	20.9729	2.46909	27.142	2.53139	35.7126	2.59205
120.746	2.96895	241.485	1.95309	12.1939	2.3647	21.4606	2.47249	27.6181	2.53387	36.1888	2.59408
120.99	2.96821	241.973	1.94868	12.6817	2.37111	21.9483	2.47573	28.0943	2.53651	36.6649	2.59611
121.233	2.9675	242.46	1.94418	13.1694	2.37708	22.4361	2.47894	28.5705	2.53893	37.1411	2.59815
121.477	2.96674	242.948	1.93961	13.6572	2.38283	22.9238	2.48214	29.0467	2.54121	37.6172	2.60011
121.721	2.96606	243.436	1.93512	14.1449	2.3884	23.4115	2.48517	29.5228	2.54369	38.0934	2.60206
121.965	2.96534	243.924	1.93048	14.6327	2.39372	23.8993	2.48828	29.999	2.54608	38.5696	2.60391
122.209	2.9646	244.412	1.92591	15.1204	2.39889	24.387	2.49123	30.4752	2.54848	39.0457	2.60601
122.453	2.96395	244.9	1.921	15.6082	2.40378	24.8747	2.49423	30.9514	2.55074	39.5219	2.608
122.697	2.9632	245.387	1.91618	16.096	2.40859	25.3625	2.49705	31.4275	2.55312	39.9981	2.60989
122.941	2.96243	245.875	1.91115	16.5837	2.41318	25.8502	2.49997	31.9037	2.55532	40.4742	2.61182
123.185	2.96172	246.363	1.90634	17.0715	2.41765	26.3379	2.50273	32.3799	2.55762	40.9504	2.61386
123.429	2.96102	246.851	1.9013	17.5592	2.42197	26.8257	2.50554	32.8561	2.55985	41.4266	2.61575
123.673	2.96025	247.339	1.89613	18.047	2.42631	27.3134	2.50821	33.3322	2.56211	41.9027	2.61754
123.917	2.95963	247.827	1.89078	18.5347	2.43047	27.8012	2.51089	33.8084	2.56423	42.3789	2.61956
124.161	2.95888	248.314	1.88544	19.0225	2.43448	28.2889	2.51356	34.2846	2.56643	42.855	2.62147
124.405	2.95805	248.802	1.87995	19.5102	2.43842	28.7766	2.51608	34.7607	2.56861	43.3312	2.62326
124.648	2.95727	249.29	1.87438	19.998	2.44216	29.2644	2.5186	35.2369	2.57068	43.8074	2.62527
124.892	2.95657	249.778	1.86867	20.4857	2.44589	29.7521	2.52124	35.7131	2.57278	44.2835	2.62699
125.136	2.95574	250.266	1.8629	20.9735	2.44951	30.2398	2.52376	36.1893	2.57496	44.7597	2.62892
125.38	2.95497	250.754	1.85697	21.4612	2.45296	30.7276	2.5263	36.6654	2.57702	45.2359	2.63074
125.624	2.95422	251.241	1.85112	21.949	2.45641	31.2153	2.52859	37.1416	2.57905	45.712	2.63268
125.868	2.95352	251.729	1.84508	22.4367	2.45989	31.7031	2.53104	37.6178	2.58117	46.1882	2.63444
126.112	2.95271	252.217	1.83918	22.9245	2.4632	32.1908	2.53339	38.0939	2.58315	46.6644	2.63617
126.356	2.95185	252.705	1.8331	23.4122	2.46639	32.6785	2.53581	38.5701	2.58523	47.1405	2.63802
126.6	2.95114	253.193	1.82697	23.9	2.46961	33.1663	2.53824	39.0463	2.58727	47.6167	2.63977
126.844	2.95046	253.681	1.82088	24.3877	2.47268	33.654	2.54043	39.5225	2.58923	48.0929	2.64166
127.088	2.94966	254.168	1.81474	24.8755	2.47578	34.1417	2.54273	39.9986	2.59126	48.569	2.64353
127.332	2.94889	254.656	1.80866	25.3632	2.4788	34.6295	2.54495	40.4748	2.59309	49.0452	2.64529
127.576	2.94805	255.144	1.8026	25.851	2.48182	35.1172	2.54724	40.951	2.59504	49.5213	2.6471
127.82	2.94736	255.333	1.80028	26.3387	2.48474	35.605	2.54944	41.4271	2.59705	49.9975	2.64891
128.063	2.94635	0	--	26.8265	2.48765	36.0927	2.55168	41.9033	2.59896	50.4737	2.65073
128.307	2.94563	0.0001625	1.80052	27.3142	2.49041	36.5804	2.55392	42.3795	2.60091	50.9498	2.65243
128.551	2.94478	0.4879	1.94154	27.802	2.49326	37.0682	2.55607	42.8557	2.60281	51.426	2.65426
128.795	2.94397	0.97565	1.98129	28.2897	2.49589	37.5559	2.55816	43.3318	2.6046	51.9022	2.65611
129.039	2.94311	1.46339	2.00967	28.7774	2.49853	38.0436	2.56031	43.808	2.60649	52.3783	2.65787
129.283	2.94241	1.95114	2.03287	29.2652	2.50122	38.5314	2.56234	44.2842	2.60841	52.8545	2.6596
129.527	2.94156	2.43888	2.05336	29.7529	2.5039	39.0191	2.56453	44.7604	2.61034	53.3306	2.66135
129.771	2.94064	2.92663	2.07208	30.2407	2.50644	39.5068	2.56661	45.2365	2.61221	53.8068	2.66315
130.015	2.93984	3.41437	2.08945	30.7284	2.50896	39.9946	2.56866	45.7127	2.61407	54.283	2.66495
130.259	2.93902	3.90212	2.10566	31.2162	2.51155	40.4823	2.57067	46.1889	2.61595	54.7591	2.66671
130.503	2.93805	4.38987	2.12099	31.7039	2.514	40.9701	2.57276	46.6651	2.6177	55.2353	2.66862
130.747	2.9374	4.87761	2.13524	32.1917	2.51646	41.4578	2.57476	47.1412	2.61956	55.7115	2.67022
130.991	2.93636	5.36536	2.14892	32.6794	2.51888	41.9455	2.57682	47.6174	2.6214	56.1876	2.67197
131.235	2.93553	5.8531	2.16214	33.1672	2.52137	42.4333	2.57876	48.0936	2.62328	56.6638	2.67385
131.478	2.9347	6.34085	2.17468	33.6549	2.5237	42.921	2.58082	48.5698	2.62505	57.14	2.67556
131.722	2.9338	6.82859	2.18687	34.1427	2.52605	43.4087	2.58268	49.0459	2.62697	57.6161	2.67742
131.966	2.93277	7.31633	2.19865	34.6304	2.52831	43.8965	2.58467	49.5221	2.62866	58.0923	2.67918
132.21	2.93198	7.80408	2.21004	35.1182	2.53066	44.3842	2.58661	49.9983	2.63049	58.5684	2.68094
132.454	2.93106	8.29182	2.22106	35.6059	2.53287	44.8719	2.58853	50.4744	2.63233	59.0446	2.68271
132.698	2.93012	8.77957	2.23155	36.0937	2.53513	45.3597	2.5906	50.9506	2.63408	59.5208	2.68455
132.942	2.92925	9.26732	2.24166	36.5814	2.53744	45.8474	2.59242	51.4268	2.63586	59.9969	2.68629
133.186	2.92835	9.75506	2.25144	37.0692	2.53958	46.3351	2.59425	51.9029	2.63756	60.4731	2.68809
133.43	2.9274	10.2428	2.26073	37.5569	2.54185	46.8229	2.59626	52.3791	2.63948	60.9493	2.69002
133.674	2.92651	10.7305	2.26964	38.0447	2.54401	47.3106	2.59806	52.8553	2.64121	61.4254	2.69175
133.918	2.92567	11.2183	2.27821	38.5324	2.54615	47.7983	2.59991	53.3315	2.64298	61.9016	2.69353
134.162	2.92472	11.706	2.28649	39.0202	2.54826	48.2861	2.60182	53.8076	2.64481	62.3778	2.69541
134.406	2.92372	12.1938	2.2944	39.508	2.55035	48.7738	2.60358	54.2838	2.64658	62.8539	2.69725
134.65	2.92268	12.6815	2.30189	39.9957	2.55249	49.2615	2.60541	54.76	2.64835	63.3301	2.69913
134.894	2.92181	13.1693	2.309	40.4834	2.55447	49.7493	2.6073	55.2361	2.65012	63.8063	2.70099
135.137	2.92089	13.657	2.31598	40.9712	2.5566	50.237	2.60918	55.7123	2.65179	64.2824	2.70274
135.381	2.91994	14.1448	2.32258	41.459	2.55864	50.7248	2.61087	56.1885	2.65367	64.7586	2.70476
135.625	2.91896	14.6325	2.32888	41.9467	2.56064	51.2125	2.61285	56.6647	2.65539	65.2347	2.70654
135.869	2.91792	15.1203	2.33484	42.4344	2.56275	51.7002	2.6146	57.1408	2.65715	65.7109	2.70841
136.113	2.917	15.608	2.34057	42.9222	2.56466	52.188	2.6165	57.617	2.6589	66.1871	2.71038
136.357	2.91599	16.0957	2.34608	43.41	2.56668	52.6757	2.61815	58.0932	2.66077	66.6632	2.71211
136.601	2.91499	16.5835	2.35145	43.8977	2.56872	53.1634	2.62	58.5693	2.66261	67.1394	2.71418
136.845	2.91408	17.0712	2.35652	44.3854	2.57068	53.6512	2.62183	59.0455	2.66426	67.6156	2.71614
137.089	2.913	17.5589	2.36147	44.8732	2.57265	54.1389	2.62366	59.5217	2.66609	68.0917	2.71794
137.333	2.91206	18.0467	2.3662	45.3609	2.57448	54.6266	2.62531	59.9978	2.66782	68.5679	2.71997
137.577	2.91099	18.5344	2.37081	45.8487	2.57659	55.1144	2.62723	60.474	2.66966	69.0441	2.72195
137.821	2.90992	19.0222	2.37523	46.3364	2.57845	55.6021	2.62895	60.9502	2.67143	69.5203	2.72388
138.065	2.90894	19.5099	2.37952	46.8242	2.58028	56.0899	2.63084	61.4264	2.67317	69.9964	2.72594
138.308	2.90791	19.9977	2.38378	47.3119	2.5822	56.5776	2.63249	61.9025	2.67493	70.4726	2.72788
138.552	2.90689	20.4854	2.38774	47.7997	2.58418	57.0653	2.63427	62.3787	2.67676	70.9487	2.72989
138.796	2.90579	20.9731	2.39176	48.2874	2.58598	57.5531	2.63609	62.8549	2.67853	71.4249	2.73196
139.04	2.90482	21.4609	2.39561	48.7752	2.5879	58.0408	2.6378	63.331	2.6803	71.9011	2.73395
139.284	2.90366	21.9486	2.39931	49.2629	2.58975	58.5285	2.6396	63.8072	2.68226	72.3773	2.7361
139.528	2.90254	22.4364	2.40305	49.7507	2.59169	59.0163	2.64134	64.2834	2.68413	72.8534	2.73815
139.772	2.90153	22.9241	2.4065	50.2384	2.59342	59.504	2.64313	64.7595	2.68583	73.3296	2.74031
140.016	2.90055	23.4119	2.41001	50.7262	2.59519	59.9917	2.64489	65.2357	2.68775	73.8057	2.74246
140.26	2.89946	23.8996	2.41338	51.2139	2.5972	60.4795	2.64667	65.7119	2.68957	74.2819	2.74447
140.504	2.89829	24.3873	2.4167	51.7017	2.59895	60.9672	2.64843	66.1881	2.69142	74.7581	2.74672
140.748	2.89716	24.8751	2.41995	52.1894	2.60081	61.4549	2.65033	66.6642	2.69331	75.2342	2.74892
140.992	2.89613	25.3628	2.42315	52.6772	2.60255	61.9427	2.65201	67.1404	2.69512	75.7104	2.75108
141.236	2.89499	25.8506	2.42618	53.1649	2.60421	62.4304	2.65374	67.6166	2.69707	76.1866	2.75339
141.48	2.89387	26.3383	2.42926	53.6527	2.60613	62.9182	2.65558	68.0927	2.69884	76.6627	2.75548
141.723	2.89281	26.826	2.43244	54.1404	2.60791	63.4059	2.65726	68.5689	2.70086	77.1389	2.75777
141.967	2.89168	27.3138	2.43538	54.6282	2.60967	63.8936	2.65917	69.0451	2.70288	77.6151	2.76
142.211	2.89044	27.8015	2.4383	55.1159	2.61144	64.3814	2.66085	69.5212	2.70456	78.0912	2.76233
142.455	2.88941	28.2893	2.44107	55.6037	2.61318	64.8691	2.66262	69.9974	2.70661	78.5674	2.76466
142.699	2.88818	28.777	2.44384	56.0914	2.61494	65.3569	2.66442	70.4736	2.70856	79.0436	2.76698
142.943	2.88703	29.2648	2.44661	56.5792	2.61689	65.8446	2.66626	70.9498	2.71052	79.5197	2.76922
143.187	2.88594	29.7525	2.44927	57.0669	2.61858	66.3323	2.668	71.4259	2.71242	79.9959	2.77178
143.431	2.88481	30.2402	2.45174	57.5547	2.62024	66.8201	2.6698	71.9021	2.71447	80.4721	2.77408
143.675	2.88359	30.728	2.45442	58.0424	2.6222	67.3078	2.67164	72.3783	2.71648	80.9482	2.77652
143.919	2.8823	31.2157	2.45701	58.5302	2.62383	67.7956	2.67342	72.8544	2.71849	81.4244	2.77901
144.163	2.88123	31.7035	2.45944	59.0179	2.62565	68.2833	2.67515	73.3306	2.72056	81.9006	2.78149
144.407	2.88004	32.1912	2.46208	59.5057	2.62733	68.771	2.67708	73.8068	2.72261	82.3767	2.784
144.651	2.87895	32.679	2.46439	59.9934	2.62905	69.2588	2.67889	74.2829	2.72462	82.8529	2.78649
144.895	2.87761	33.1667	2.46682	60.4812	2.63097	69.7465	2.68075	74.7591	2.7267	83.329	2.78904
145.138	2.87636	33.6544	2.4692	60.9689	2.63259	70.2342	2.68247	75.2353	2.72885	83.8052	2.79163
145.382	2.87518	34.1422	2.47164	61.4567	2.63443	70.722	2.68437	75.7115	2.73104	84.2814	2.79422
145.626	2.87396	34.6299	2.47399	61.9444	2.63608	71.2097	2.68626	76.1876	2.7332	84.7576	2.79686
145.87	2.87271	35.1177	2.47616	62.4322	2.63787	71.6975	2.68818	76.6638	2.73532	85.2337	2.79938
146.114	2.87151	35.6054	2.47846	62.9199	2.6395	72.1852	2.69004	77.14	2.73746	85.7099	2.80218
146.358	2.87019	36.0932	2.48071	63.4076	2.64133	72.6729	2.69189	77.6161	2.73959	86.186	2.80484
146.602	2.86885	36.5809	2.48287	63.8954	2.6431	73.1607	2.69376	78.0923	2.74187	86.6622	2.80758
146.846	2.86772	37.0687	2.48507	64.3832	2.6448	73.6484	2.69572	78.5685	2.74414	87.1384	2.81039
147.09	2.86641	37.5564	2.48718	64.8709	2.64658	74.1361	2.69762	79.0446	2.74633	87.6145	2.81313
147.334	2.86505	38.0441	2.48953	65.3586	2.64833	74.6239	2.69955	79.5208	2.74864	88.0907	2.81595
147.578	2.86383	38.5319	2.49151	65.8464	2.6501	75.1116	2.70154	79.997	2.751	88.5669	2.81879
147.822	2.86254	39.0196	2.49364	66.3342	2.65176	75.5993	2.70357	80.4732	2.75331	89.043	2.82164
148.066	2.86117	39.5074	2.49567	66.8219	2.65354	76.0871	2.70549	80.9493	2.75561	89.5192	2.82458
148.309	2.85993	39.9951	2.49768	67.3097	2.65534	76.5748	2.70744	81.4255	2.75786	89.9954	2.82753
148.553	2.85853	40.4829	2.49974	67.7974	2.65705	77.0626	2.70945	81.9017	2.76031	90.4715	2.83044
148.797	2.85713	40.9706	2.50173	68.2852	2.65884	77.5503	2.71146	82.3778	2.7628	90.9477	2.83331
149.041	2.85585	41.4584	2.50383	68.7729	2.66058	78.038	2.71347	82.854	2.76524	91.4239	2.83638
149.285	2.85452	41.9461	2.50567	69.2607	2.66247	78.5258	2.71552	83.3302	2.76764	91.9	2.83938
149.529	2.85305	42.4338	2.50761	69.7484	2.66421	79.0135	2.71764	83.8063	2.77023	92.3762	2.84239
149.773	2.85171	42.9216	2.50957	70.2362	2.66606	79.5012	2.71966	84.2825	2.77269	92.8524	2.84548
150.017	2.85038	43.4093	2.51168	70.7239	2.66775	79.989	2.72175	84.7587	2.77524	93.3285	2.84852
150.261	2.84894	43.8971	2.51341	71.2117	2.66954	80.4767	2.72394	85.2348	2.77752	93.8047	2.85178
150.505	2.84757	44.3848	2.51537	71.6994	2.67128	80.9645	2.72604	85.711	2.78044	94.2809	2.85479
150.749	2.84612	44.8725	2.51719	72.1872	2.67313	81.4522	2.72825	86.1872	2.78299	94.757	2.85793
150.993	2.8446	45.3603	2.51906	72.6749	2.67486	81.9399	2.73039	86.6633	2.78585	95.2332	2.86115
151.237	2.8432	45.848	2.52087	73.1627	2.67677	82.4277	2.73261	87.1395	2.78838	95.7094	2.86425
151.481	2.84173	46.3358	2.52275	73.6504	2.67853	82.9154	2.7348	87.6157	2.79115	96.1855	2.86763
151.725	2.84024	46.8235	2.52455	74.1382	2.68037	83.4032	2.73711	88.0918	2.79392	96.6617	2.87087
151.968	2.8387	47.3113	2.52632	74.6259	2.68223	83.8909	2.73935	88.568	2.79671	97.1378	2.87414
152.212	2.83724	47.799	2.52815	75.1137	2.68408	84.3786	2.74166	89.0442	2.79929	97.614	2.87753
152.456	2.83566	48.2867	2.52999	75.6014	2.686	84.8664	2.74389	89.5203	2.80224	98.0902	2.88086
152.7	2.83419	48.7745	2.53159	76.0892	2.68793	85.3541	2.74624	89.9965	2.80508	98.5663	2.8841
152.944	2.83258	49.2622	2.53348	76.5769	2.68968	85.8418	2.74854	90.4727	2.80802	99.0425	2.88761
153.188	2.83105	49.75	2.53516	77.0647	2.69158	86.3296	2.751	90.9489	2.811	99.5187	2.89113
153.432	2.82944	50.2377	2.53689	77.5524	2.69344	86.8173	2.75337	91.425	2.81388	99.9948	2.8946
153.676	2.8278	50.7254	2.53865	78.0402	2.69539	87.305	2.75574	91.9012	2.81693	100.471	2.89805
153.92	2.82619	51.2132	2.54035	78.5279	2.69733	87.7928	2.7582	92.3774	2.81991	100.947	2.90169
154.164	2.82456	51.7009	2.54207	79.0157	2.6993	88.2805	2.76072	92.8535	2.82288	101.423	2.90537
154.408	2.82288	52.1887	2.54371	79.5034	2.70123	88.7682	2.76322	93.3297	2.82601	101.9	2.90901
154.652	2.82118	52.6764	2.54549	79.9912	2.70328	89.256	2.76563	93.8059	2.82913	102.376	2.91269
154.896	2.81958	53.1641	2.54708	80.4789	2.70525	89.7437	2.76827	94.282	2.83229	102.852	2.91651
155.14	2.81783	53.6519	2.54875	80.9667	2.70729	90.2315	2.77087	94.7582	2.83543	103.328	2.92022
155.383	2.81611	54.1396	2.55038	81.4544	2.70927	90.7192	2.77346	95.2344	2.83861	103.804	2.92409
155.627	2.81429	54.6274	2.55206	81.9422	2.71122	91.2069	2.77596	95.7105	2.84189	104.28	2.92806
155.871	2.81252	55.1151	2.55365	82.4299	2.71312	91.6947	2.77878	96.1867	2.84508	104.757	2.9319
156.115	2.81072	55.6029	2.55534	82.9177	2.71542	92.1824	2.78151	96.6629	2.84836	105.233	2.93608
156.359	2.80886	56.0906	2.55681	83.4054	2.71755	92.6702	2.78424	97.1391	2.85161	105.709	2.93994
156.603	2.80697	56.5783	2.5585	83.8932	2.7196	93.1579	2.78702	97.6152	2.85501	106.185	2.9441
156.847	2.80509	57.0661	2.56012	84.3809	2.72176	93.6456	2.78975	98.0914	2.85844	106.661	2.94827
157.091	2.80325	57.5538	2.56181	84.8687	2.72387	94.1333	2.79264	98.5676	2.86179	107.137	2.95228
157.335	2.80126	58.0416	2.56333	85.3564	2.72602	94.6211	2.79545	99.0438	2.86527	107.613	2.95656
157.579	2.79923	58.5293	2.56486	85.8442	2.72816	95.1088	2.79844	99.5199	2.86874	108.09	2.96098
157.823	2.79723	59.017	2.56646	86.3319	2.73043	95.5965	2.80126	99.9961	2.87221	108.566	2.96515
158.067	2.79531	59.5048	2.56814	86.8197	2.73267	96.0843	2.80428	100.472	2.87573	109.042	2.9696
158.311	2.79332	59.9925	2.56967	87.3074	2.73488	96.572	2.80727	100.948	2.87925	109.518	2.97399
158.555	2.79112	60.4803	2.57112	87.7952	2.73717	97.0598	2.81025	101.425	2.88298	109.994	2.97838
158.798	2.78897	60.968	2.57267	88.2829	2.73946	97.5475	2.81337	101.901	2.88656	110.47	2.98296
159.042	2.78695	61.4558	2.57416	88.7707	2.74183	98.0353	2.81649	102.377	2.89019	110.947	2.98743
159.286	2.78471	61.9435	2.57581	89.2584	2.74412	98.523	2.81957	102.853	2.89397	111.423	2.99194
159.53	2.78238	62.4312	2.57715	89.7462	2.74654	99.0107	2.82279	103.329	2.89763	111.899	2.99651
159.774	2.78006	62.919	2.57878	90.2339	2.74892	99.4985	2.82604	103.805	2.90148	112.375	3.00101
160.018	2.77767	63.4067	2.5803	90.7217	2.75138	99.9862	2.82933	104.282	2.90523	112.851	3.00549
160.262	2.77547	63.8945	2.58179	91.2094	2.75376	100.474	2.83258	104.758	2.90919	113.327	3.01022
160.506	2.77302	64.3822	2.58346	91.6972	2.75626	100.962	2.83593	105.234	2.9131	113.804	3.01459
160.75	2.77064	64.87	2.58485	92.1849	2.7587	101.449	2.83919	105.71	2.9171	114.28	3.0191
160.994	2.76809	65.3577	2.58635	92.6727	2.76125	101.937	2.84252	106.186	2.92106	114.756	3.0236
161.238	2.7657	65.8454	2.58788	93.1604	2.76383	102.425	2.84602	106.662	2.92507	115.232	3.02805
161.482	2.7631	66.3332	2.58921	93.6482	2.76625	102.913	2.84945	107.139	2.92914	115.708	3.03236
161.726	2.76035	66.8209	2.59081	94.1359	2.76887	103.4	2.85303	107.615	2.93317	116.184	3.03677
161.97	2.75774	67.3087	2.59231	94.6237	2.7716	103.888	2.85653	108.091	2.93757	116.661	3.04106
162.213	2.75506	67.7964	2.59374	95.1114	2.77427	104.376	2.86003	108.567	2.94156	117.137	3.0453
162.457	2.75232	68.2842	2.59522	95.5991	2.77695	104.864	2.86365	109.043	2.94571	117.613	3.04943
162.701	2.74938	68.7719	2.59652	96.0869	2.77972	105.351	2.86739	109.519	2.94997	118.089	3.05346
162.945	2.74669	69.2597	2.59815	96.5747	2.78237	105.839	2.87103	109.996	2.95402	118.565	3.05754
163.189	2.74375	69.7474	2.59951	97.0624	2.78531	106.327	2.87485	110.472	2.95855	119.041	3.06144
163.433	2.74065	70.2351	2.601	97.5502	2.78804	106.815	2.87857	110.948	2.9628	119.518	3.06531
163.677	2.73773	70.7229	2.6025	98.0379	2.79094	107.302	2.88226	111.424	2.96716	119.994	3.06911
163.921	2.73458	71.2106	2.60388	98.5257	2.79381	107.79	2.88611	111.9	2.9715	120.47	3.07281
164.165	2.73147	71.6984	2.60524	99.0134	2.79681	108.278	2.88985	112.377	2.97592	120.946	3.07653
164.409	2.72834	72.1861	2.60672	99.5012	2.79959	108.765	2.89387	112.853	2.98029	121.422	3.08001
164.653	2.72511	72.6739	2.60808	99.9889	2.80265	109.253	2.89765	113.329	2.98471	121.898	3.08361
164.897	2.72191	73.1616	2.60953	100.477	2.8057	109.741	2.90163	113.805	2.98903	122.375	3.08701
165.141	2.71849	73.6493	2.61103	100.964	2.80874	110.229	2.90568	114.281	2.99356	122.851	3.0904
165.385	2.71522	74.1371	2.61242	101.452	2.81182	110.716	2.90972	114.757	2.99793	123.327	3.09364
165.628	2.71196	74.6248	2.61389	101.94	2.81499	111.204	2.91367	115.234	3.00227	123.803	3.09683
165.872	2.70864	75.1126	2.61532	102.428	2.81822	111.692	2.91786	115.71	3.00662	124.279	3.0999
166.116	2.70502	75.6003	2.61674	102.915	2.82127	112.18	2.9218	116.186	3.0109	124.755	3.10299
166.36	2.70171	76.0881	2.61811	103.403	2.82462	112.667	2.92604	116.662	3.01532	125.232	3.10591
166.604	2.69817	76.5758	2.61955	103.891	2.82788	113.155	2.93002	117.138	3.0195	125.708	3.10896
166.848	2.69474	77.0636	2.62114	104.379	2.83115	113.643	2.93422	117.614	3.02375	126.184	3.11185
167.092	2.69126	77.5513	2.62249	104.866	2.83452	114.131	2.93849	118.091	3.02803	126.66	3.1145
167.336	2.68791	78.039	2.62389	105.354	2.83784	114.618	2.94259	118.567	3.03216	127.136	3.1172
167.58	2.68433	78.5268	2.62531	105.842	2.84129	115.106	2.9468	119.043	3.03626	127.612	3.11994
167.824	2.68099	79.0145	2.62664	106.33	2.84462	115.594	2.95097	119.519	3.04022	128.089	3.12255
168.068	2.67752	79.5023	2.62814	106.817	2.84813	116.082	2.95521	119.995	3.04409	128.565	3.12513
168.312	2.67401	79.99	2.62955	107.305	2.85155	116.569	2.95956	120.471	3.04807	129.041	3.1278
168.556	2.67063	80.4778	2.63107	107.793	2.85517	117.057	2.96367	120.948	3.05183	129.517	3.13028
168.8	2.66734	80.9655	2.63238	108.281	2.8586	117.545	2.96801	121.424	3.05562	129.993	3.13266
169.043	2.664	81.4532	2.63394	108.768	2.86236	118.033	2.97227	121.9	3.05935	130.469	3.13507
169.287	2.66083	81.941	2.63526	109.256	2.8658	118.52	2.9766	122.376	3.0629	130.946	3.1373
169.531	2.65757	82.4287	2.63665	109.744	2.86946	119.008	2.98097	122.852	3.06656	131.422	3.13969
169.775	2.65443	82.9165	2.63812	110.232	2.87311	119.496	2.98512	123.328	3.07011	131.898	3.14195
170.019	2.65119	83.4042	2.63951	110.72	2.87688	119.984	2.9894	123.805	3.07351	132.374	3.14407
170.263	2.64831	83.8919	2.64091	111.207	2.88062	120.471	2.99355	124.281	3.07685	132.85	3.14625
170.507	2.64528	84.3797	2.64236	111.695	2.88436	120.959	2.99784	124.757	3.08015	133.326	3.14845
170.751	2.64227	84.8674	2.64383	112.183	2.88807	121.447	3.00199	125.233	3.08332	133.803	3.15048
170.995	2.63932	85.3552	2.64533	112.671	2.89188	121.934	3.0061	125.709	3.08647	134.279	3.15252
171.239	2.63648	85.8429	2.64669	113.158	2.89574	122.422	3.01019	126.185	3.0895	134.755	3.15462
171.483	2.63378	86.3306	2.64819	113.646	2.89955	122.91	3.01437	126.662	3.09252	135.231	3.15662
171.727	2.63103	86.8184	2.64963	114.134	2.90339	123.398	3.01833	127.138	3.09548	135.707	3.15848
171.971	2.62828	87.3061	2.65101	114.622	2.90728	123.885	3.02238	127.614	3.0984	136.183	3.16037
172.214	2.62565	87.7939	2.65253	115.109	2.91112	124.373	3.02635	128.09	3.10115	136.66	3.16239
172.458	2.62323	88.2816	2.65394	115.597	2.9152	124.861	3.03032	128.566	3.10394	137.136	3.16423
172.702	2.62053	88.7693	2.65541	116.085	2.91914	125.349	3.03414	129.042	3.10669	137.612	3.16613
172.946	2.61802	89.2571	2.65699	116.573	2.92305	125.836	3.03792	129.519	3.10923	138.088	3.16783
173.19	2.61564	89.7448	2.65833	117.06	2.92714	126.324	3.0417	129.995	3.11187	138.564	3.16967
173.434	2.61336	90.2326	2.65991	117.548	2.93105	126.812	3.0454	130.471	3.11426	139.04	3.17153
173.678	2.61097	90.7203	2.66133	118.036	2.93511	127.3	3.04891	130.947	3.11679	139.517	3.17329
173.922	2.60871	91.2081	2.66287	118.524	2.93921	127.787	3.0525	131.423	3.11932	139.993	3.17492
174.166	2.60648	91.6958	2.66426	119.011	2.94315	128.275	3.056	131.899	3.1217	140.469	3.17668
174.41	2.60424	92.1835	2.66592	119.499	2.94713	128.763	3.0594	132.376	3.12398	140.945	3.17847
174.654	2.60221	92.6713	2.66734	119.987	2.95125	129.25	3.0627	132.852	3.12638	141.421	3.18006
174.898	2.6	93.159	2.66893	120.475	2.95519	129.738	3.06601	133.328	3.12863	141.897	3.18173
175.142	2.59795	93.6467	2.67038	120.962	2.95928	130.226	3.06931	133.804	3.13087	142.374	3.18346
175.385	2.59601	94.1345	2.67205	121.45	2.96342	130.714	3.07231	134.28	3.1329	142.85	3.18509
175.629	2.59385	94.6222	2.67351	121.938	2.96751	131.201	3.07537	134.756	3.13514	143.326	3.1866
175.873	2.59199	95.11	2.67507	122.426	2.97159	131.689	3.07844	135.233	3.1373	143.802	3.18818
176.117	2.59004	95.5977	2.67671	122.913	2.97564	132.177	3.08135	135.709	3.13934	144.278	3.18982
176.361	2.58804	96.0854	2.6782	123.401	2.97961	132.665	3.08426	136.185	3.14139	144.754	3.19139
176.605	2.58616	96.5732	2.67983	123.889	2.98369	133.152	3.08718	136.661	3.14327	145.231	3.19301
176.849	2.58433	97.0609	2.68147	124.377	2.98764	133.64	3.08987	137.137	3.14519	145.707	3.19458
177.093	2.5825	97.5487	2.6831	124.864	2.99165	134.128	3.09252	137.614	3.14713	146.183	3.19605
177.337	2.58079	98.0364	2.68478	125.352	2.99559	134.616	3.09525	138.09	3.14907	146.659	3.19763
177.581	2.57897	98.5241	2.68633	125.84	2.99956	135.103	3.09782	138.566	3.15098	147.135	3.19917
177.825	2.57722	99.0119	2.68805	126.328	3.00345	135.591	3.10038	139.042	3.15288	147.611	3.20061
178.069	2.57555	99.4996	2.68971	126.815	3.00739	136.079	3.10276	139.518	3.15467	148.088	3.20216
178.313	2.5738	99.9874	2.69134	127.303	3.01113	136.567	3.10521	139.994	3.15644	148.564	3.20366
178.557	2.57205	100.475	2.69313	127.791	3.01491	137.054	3.10753	140.471	3.15819	149.04	3.20517
178.8	2.57047	100.963	2.69478	128.279	3.01872	137.542	3.10998	140.947	3.15998	149.516	3.20669
179.044	2.56884	101.451	2.69654	128.766	3.02235	138.03	3.11227	141.423	3.1617	149.992	3.20823
179.288	2.56733	101.938	2.69827	129.254	3.02608	138.517	3.11443	141.899	3.16344	150.468	3.20962
179.532	2.56566	102.426	2.7001	129.742	3.02948	139.005	3.11672	142.375	3.16505	150.944	3.21122
179.776	2.5641	102.914	2.7019	130.23	3.03306	139.493	3.11899	142.851	3.16667	151.421	3.21262
180.02	2.56265	103.402	2.70382	130.717	3.03656	139.981	3.121	143.328	3.16833	151.897	3.21398
180.264	2.56109	103.889	2.70555	131.205	3.03994	140.468	3.12314	143.804	3.16999	152.373	3.21553
180.508	2.55957	104.377	2.70741	131.693	3.0433	140.956	3.12523	144.28	3.17169	152.849	3.21699
180.752	2.55812	104.865	2.70921	132.181	3.04663	141.444	3.12746	144.756	3.17325	153.325	3.21844
180.996	2.55646	105.353	2.71114	132.668	3.0498	141.932	3.12946	145.232	3.17484	153.801	3.21993
181.24	2.55514	105.84	2.71307	133.156	3.05298	142.419	3.13128	145.708	3.17645	154.278	3.22139
181.484	2.55372	106.328	2.71512	133.644	3.05601	142.907	3.1332	146.185	3.17802	154.754	3.22265
181.728	2.55233	106.816	2.71712	134.132	3.05909	143.395	3.1351	146.661	3.17951	155.23	3.22427
181.972	2.5509	107.304	2.71918	134.619	3.06214	143.883	3.13713	147.137	3.18104	155.706	3.22569
182.216	2.54953	107.791	2.72112	135.107	3.06515	144.37	3.13893	147.613	3.1827	156.182	3.22716
182.459	2.54819	108.279	2.72317	135.595	3.06791	144.858	3.14075	148.089	3.18411	156.658	3.22868
182.703	2.54675	108.767	2.72533	136.083	3.07074	145.346	3.14254	148.565	3.18578	157.135	3.23002
182.947	2.54545	109.254	2.72745	136.57	3.07346	145.833	3.14436	149.042	3.18715	157.611	3.2315
183.191	2.54409	109.742	2.72964	137.058	3.07616	146.321	3.14601	149.518	3.18866	158.087	3.23286
183.435	2.54285	110.23	2.73184	137.546	3.07882	146.809	3.14782	149.994	3.19007	158.563	3.23428
183.679	2.54152	110.718	2.7341	138.034	3.08137	147.297	3.14946	150.47	3.19156	159.039	3.23574
183.923	2.54018	111.205	2.73631	138.521	3.08398	147.784	3.15123	150.946	3.19306	159.515	3.2372
184.167	2.53901	111.693	2.73869	139.009	3.08643	148.272	3.15279	151.422	3.19447	159.992	3.23876
184.411	2.53777	112.181	2.74096	139.497	3.08885	148.76	3.15448	151.899	3.19599	160.468	3.2401
184.655	2.53646	112.669	2.74343	139.985	3.09135	149.248	3.1561	152.375	3.19737	160.944	3.24163
184.899	2.53522	113.156	2.74572	140.472	3.0936	149.735	3.15776	152.851	3.19887	161.42	3.24313
185.143	2.53387	113.644	2.74823	140.96	3.09588	150.223	3.15929	153.327	3.20033	161.896	3.24461
185.387	2.53269	114.132	2.75073	141.448	3.09822	150.711	3.16097	153.803	3.20173	162.372	3.2461
185.631	2.53142	114.62	2.75329	141.936	3.1004	151.199	3.16248	154.279	3.20313	162.849	3.24751
185.874	2.53032	115.107	2.75582	142.423	3.10259	151.686	3.16405	154.756	3.20453	163.325	3.24902
186.118	2.5292	115.595	2.75854	142.911	3.10479	152.174	3.16552	155.232	3.20595	163.801	3.25056
186.362	2.52794	116.083	2.76119	143.399	3.10676	152.662	3.16708	155.708	3.2074	164.277	3.25215
186.606	2.52671	116.571	2.76395	143.887	3.10887	153.149	3.16856	156.184	3.20885	164.753	3.25365
186.85	2.52567	117.058	2.76665	144.374	3.1109	153.637	3.1701	156.66	3.21017	165.229	3.255
187.094	2.52449	117.546	2.76945	144.862	3.11288	154.125	3.17156	157.136	3.21152	165.706	3.25667
187.338	2.52328	118.034	2.77235	145.35	3.1149	154.613	3.17301	157.613	3.21316	166.182	3.25834
187.582	2.52223	118.522	2.77527	145.838	3.11685	155.1	3.17457	158.089	3.21439	166.658	3.25985
187.826	2.52095	119.009	2.77822	146.325	3.11887	155.588	3.17601	158.565	3.21589	167.134	3.26143
188.07	2.51995	119.497	2.78112	146.813	3.12068	156.076	3.1776	159.041	3.21732	167.61	3.26296
188.314	2.51885	119.985	2.78419	147.301	3.12247	156.564	3.17892	159.517	3.21878	168.086	3.26454
188.558	2.5178	120.472	2.78735	147.789	3.12424	157.051	3.18037	159.993	3.22014	168.563	3.26616
188.802	2.51665	120.96	2.79032	148.276	3.12625	157.539	3.1818	160.47	3.22152	169.039	3.26776
189.045	2.51559	121.448	2.79359	148.764	3.12801	158.027	3.18339	160.946	3.22285	169.515	3.26943
189.289	2.51447	121.936	2.79683	149.252	3.12978	158.515	3.18455	161.422	3.22439	169.991	3.27105
189.533	2.51338	122.423	2.79998	149.74	3.13144	159.002	3.18607	161.898	3.22576	170.467	3.27263
189.777	2.51235	122.911	2.80329	150.227	3.13316	159.49	3.18749	162.374	3.22723	170.943	3.27442
190.021	2.51133	123.399	2.80655	150.715	3.13487	159.978	3.18893	162.85	3.22866	171.42	3.276
190.265	2.51012	123.887	2.81002	151.203	3.13634	160.466	3.19027	163.327	3.23017	171.896	3.27768
190.509	2.50923	124.374	2.81349	151.691	3.13815	160.953	3.19171	163.803	3.23158	172.372	3.27937
190.753	2.50826	124.862	2.81691	152.178	3.13969	161.441	3.19311	164.279	3.23293	172.848	3.28121
190.997	2.5071	125.35	2.82047	152.666	3.14137	161.929	3.19449	164.755	3.23438	173.324	3.2828
191.241	2.5062	125.838	2.82402	153.154	3.14278	162.416	3.19602	165.231	3.23587	173.8	3.2846
191.485	2.50519	126.325	2.82762	153.642	3.14447	162.904	3.1973	165.707	3.23729	174.277	3.28651
191.729	2.50418	126.813	2.83123	154.13	3.14604	163.392	3.19873	166.184	3.2387	174.753	3.28815
191.973	2.50318	127.301	2.83492	154.617	3.14748	163.88	3.20019	166.66	3.24035	175.229	3.28986
192.217	2.50218	127.789	2.83867	155.105	3.14896	164.367	3.20144	167.136	3.24179	175.705	3.29171
192.46	2.50113	128.276	2.84247	155.593	3.15059	164.855	3.20296	167.612	3.24339	176.181	3.29348
192.704	2.50014	128.764	2.84616	156.081	3.15196	165.343	3.20441	168.088	3.2448	176.657	3.29533
192.948	2.49921	129.252	2.8499	156.568	3.15354	165.831	3.20574	168.564	3.24629	177.134	3.29712
193.192	2.4982	129.74	2.85376	157.056	3.15503	166.318	3.20709	169.041	3.24795	177.61	3.29875
193.436	2.49717	130.227	2.85759	157.544	3.15631	166.806	3.20851	169.517	3.24939	178.086	3.30069
193.68	2.4963	130.715	2.86146	158.032	3.15787	167.294	3.20991	169.993	3.251	178.562	3.30253
193.924	2.49529	131.203	2.86527	158.519	3.15927	167.782	3.21126	170.469	3.2526	179.038	3.30434
194.168	2.49437	131.691	2.86917	159.007	3.1607	168.269	3.21279	170.945	3.25423	179.514	3.30632
194.412	2.49347	132.178	2.87305	159.495	3.1621	168.757	3.21413	171.422	3.2557	179.991	3.3082
194.656	2.49254	132.666	2.87691	159.983	3.16349	169.245	3.21561	171.898	3.25739	180.467	3.30999
194.9	2.49167	133.154	2.8808	160.47	3.16496	169.732	3.21694	172.374	3.25898	180.943	3.31194
195.144	2.49063	133.642	2.8847	160.958	3.16638	170.22	3.21836	172.85	3.26063	181.419	3.31389
195.388	2.48977	134.129	2.88853	161.446	3.16775	170.708	3.21985	173.326	3.26243	181.895	3.31583
195.632	2.48877	134.617	2.89252	161.934	3.16908	171.196	3.22131	173.802	3.26409	182.371	3.31759
195.875	2.48781	135.105	2.89647	162.421	3.17045	171.683	3.22262	174.279	3.26558	182.848	3.31957
196.119	2.48697	135.593	2.90026	162.909	3.17171	172.171	3.22422	174.755	3.26734	183.324	3.32146
196.363	2.48597	136.08	2.90426	163.397	3.17311	172.659	3.22565	175.231	3.26891	183.8	3.32334
196.607	2.48517	136.568	2.90801	163.885	3.17451	173.147	3.22712	175.707	3.27088	184.276	3.3253
196.851	2.48425	137.056	2.91195	164.372	3.17576	173.634	3.22858	176.183	3.2726	184.752	3.3272
197.095	2.48334	137.543	2.91584	164.86	3.17706	174.122	3.23018	176.659	3.27434	185.228	3.3292
197.339	2.48247	138.031	2.91966	165.348	3.1784	174.61	3.23161	177.136	3.27601	185.705	3.33105
197.583	2.48151	138.519	2.92356	165.836	3.17976	175.098	3.23304	177.612	3.27787	186.181	3.333
197.827	2.48077	139.007	2.92736	166.323	3.18106	175.585	3.23465	178.088	3.27956	186.657	3.33497
198.071	2.47979	139.494	2.93118	166.811	3.18236	176.073	3.23603	178.564	3.28142	187.133	3.33678
198.315	2.479	139.982	2.93494	167.299	3.18366	176.561	3.23772	179.04	3.28339	187.609	3.33875
198.559	2.47807	140.47	2.93886	167.787	3.18491	177.049	3.23916	179.516	3.28515	188.085	3.34063
198.803	2.47715	140.958	2.94263	168.274	3.18639	177.536	3.24077	179.993	3.28696	188.561	3.34258
199.046	2.4763	141.445	2.94638	168.762	3.18754	178.024	3.24237	180.469	3.28892	189.038	3.34449
199.29	2.47556	141.933	2.95016	169.25	3.18884	178.512	3.24398	180.945	3.29081	189.514	3.34625
199.534	2.47461	142.421	2.95386	169.738	3.1902	179	3.24552	181.421	3.29276	189.99	3.34822
199.778	2.47377	142.909	2.95758	170.225	3.19148	179.487	3.24717	181.897	3.29468	190.466	3.35016
200.022	2.47299	143.396	2.96134	170.713	3.19287	179.975	3.24887	182.373	3.29646	190.942	3.35199
200.266	2.47204	143.884	2.9649	171.201	3.19414	180.463	3.25047	182.85	3.29835	191.418	3.35374
200.51	2.47123	144.372	2.96866	171.689	3.19544	180.95	3.25205	183.326	3.30029	191.895	3.35563
200.754	2.47039	144.86	2.97235	172.176	3.19669	181.438	3.25375	183.802	3.30213	192.371	3.3576
200.998	2.46948	145.347	2.97586	172.664	3.198	181.926	3.25543	184.278	3.3041	192.847	3.35936
201.242	2.46875	145.835	2.97953	173.152	3.19937	182.414	3.25717	184.754	3.30605	193.323	3.36111
201.486	2.46788	146.323	2.98306	173.64	3.20063	182.901	3.25876	185.23	3.308	193.799	3.363
201.73	2.46706	146.811	2.98651	174.127	3.20189	183.389	3.26052	185.707	3.30994	194.275	3.36483
201.974	2.46622	147.298	2.99002	174.615	3.20333	183.877	3.26237	186.183	3.3119	194.752	3.36665
202.218	2.46548	147.786	2.99345	175.103	3.20454	184.365	3.26415	186.659	3.31381	195.228	3.3685
202.461	2.46459	148.274	2.99692	175.591	3.20591	184.852	3.26574	187.135	3.31563	195.704	3.37035
202.705	2.46365	148.762	3.00021	176.078	3.20734	185.34	3.26766	187.611	3.31763	196.18	3.37213
202.949	2.46299	149.249	3.00347	176.566	3.20861	185.828	3.2694	188.087	3.31945	196.656	3.374
203.193	2.46217	149.737	3.00675	177.054	3.20992	186.316	3.27116	188.564	3.32124	197.132	3.37569
203.437	2.46136	150.225	3.00995	177.542	3.21123	186.803	3.27299	189.04	3.32317	197.609	3.37747
203.681	2.46063	150.713	3.01305	178.029	3.21259	187.291	3.27485	189.516	3.32509	198.085	3.3793
203.925	2.4598	151.2	3.01611	178.517	3.21401	187.779	3.27663	189.992	3.32699	198.561	3.38108
204.169	2.45896	151.688	3.01901	179.005	3.21529	188.267	3.27849	190.468	3.32885	199.037	3.38287
204.413	2.45816	152.176	3.02201	179.493	3.21672	188.754	3.28035	190.945	3.33061	199.513	3.38468
204.657	2.45742	152.663	3.02494	179.98	3.21814	189.242	3.28225	191.421	3.33251	199.989	3.38642
204.901	2.45649	153.151	3.02777	180.468	3.21948	189.73	3.28409	191.897	3.33434	200.466	3.38831
205.145	2.45571	153.639	3.03064	180.956	3.22087	190.218	3.28611	192.373	3.33609	200.942	3.39005
205.389	2.45494	154.127	3.03337	181.444	3.22225	190.705	3.28787	192.849	3.33803	201.418	3.3918
205.633	2.45421	154.614	3.036	181.931	3.22374	191.193	3.28988	193.325	3.33975	201.894	3.39355
205.876	2.45335	155.102	3.03867	182.419	3.22504	191.681	3.29185	193.802	3.34151	202.37	3.3953
206.12	2.45259	155.59	3.04125	182.907	3.22648	192.168	3.29367	194.278	3.34343	202.846	3.39712
206.364	2.45175	156.078	3.04374	183.395	3.22793	192.656	3.29566	194.754	3.34524	203.323	3.39894
206.608	2.45104	156.565	3.04624	183.882	3.2294	193.144	3.29752	195.23	3.347	203.507	3.39976
206.852	2.45026	157.053	3.04873	184.37	3.23079	193.632	3.29918	195.706	3.34883
207.096	2.44947	157.541	3.05103	184.858	3.23232	194.119	3.3012	196.182	3.35062
207.34	2.4487	158.029	3.05342	185.346	3.23374	194.607	3.30304	196.659	3.35229
207.584	2.4479	158.516	3.05558	185.833	3.23519	195.095	3.30486	197.135	3.354
207.828	2.44717	159.004	3.05795	186.321	3.23682	195.583	3.30682	197.611	3.3558
208.072	2.44642	159.492	3.06007	186.809	3.23822	196.07	3.30864	198.087	3.35769
208.316	2.44569	159.98	3.06222	187.297	3.23969	196.558	3.31041	198.563	3.35945
208.56	2.44494	160.467	3.06421	187.784	3.24132	197.046	3.3123	199.039	3.36107
208.804	2.44418	160.955	3.06625	188.272	3.24284	197.534	3.31416	199.516	3.3628
209.048	2.4434	161.443	3.06838	188.76	3.24439	198.021	3.31592	199.992	3.3645
209.291	2.44258	161.931	3.07022	189.247	3.24583	198.509	3.31798	200.468	3.36626
209.535	2.44188	162.418	3.07224	189.735	3.24745	198.997	3.31963	200.944	3.36796
209.779	2.4411	162.906	3.07421	190.223	3.24908	199.484	3.32145	201.42	3.36963
210.023	2.44038	163.394	3.07602	190.711	3.2506	199.972	3.32315	201.896	3.37149
210.267	2.43975	163.882	3.07783	191.198	3.2523	200.46	3.32498	202.373	3.37316
210.511	2.43898	164.369	3.07968	191.686	3.25391	200.948	3.32684	202.849	3.37494
210.755	2.43818	164.857	3.08145	192.174	3.25546	201.435	3.32854	203.325	3.37666
210.999	2.43736	165.345	3.08312	192.662	3.25714	201.923	3.33025	203.801	3.37838
211.243	2.43665	165.833	3.08479	193.149	3.25877	202.411	3.33209	204.277	3.38006
211.487	2.43592	166.32	3.08647	193.637	3.2605	202.899	3.33376	204.753	3.38181
211.731	2.43524	166.808	3.08813	194.125	3.26218	203.386	3.33551	205.23	3.38351
211.975	2.43449	167.296	3.08973	194.613	3.26388	203.874	3.33728	205.706	3.38514
212.219	2.43371	167.784	3.09134	195.1	3.26561	204.362	3.33886	206.182	3.38691
212.463	2.43301	168.271	3.09291	195.588	3.26728	204.85	3.34065	206.658	3.38868
212.707	2.4322	168.759	3.09441	196.076	3.26909	205.337	3.34242	207.134	3.39042
212.95	2.43156	169.247	3.09591	196.564	3.27073	205.825	3.3441	207.611	3.39218
213.194	2.43072	169.735	3.09745	197.051	3.27265	206.313	3.34584	208.087	3.39396
213.438	2.42993	170.222	3.09892	197.539	3.2744	206.801	3.34745	208.563	3.39567
213.682	2.42909	170.71	3.10036	198.027	3.27617	207.288	3.34914	209.039	3.39739
213.926	2.42845	171.198	3.10169	198.515	3.27786	207.776	3.35091	209.515	3.39918
214.17	2.42777	171.685	3.10306	199.002	3.27972	208.264	3.3525	209.673	3.39978
214.414	2.42695	172.173	3.10446	199.49	3.28152	208.752	3.35419
214.658	2.42627	172.661	3.10584	199.978	3.28338	209.239	3.35593
214.902	2.42555	173.149	3.10712	200.466	3.28519	209.727	3.35744
215.146	2.42488	173.636	3.10848	200.953	3.28696	210.215	3.35916
215.39	2.4241	174.124	3.10973	201.441	3.28883	210.703	3.36082
215.634	2.42345	174.612	3.11098	201.929	3.29057	211.19	3.36253
215.878	2.42272	175.1	3.1123	202.417	3.29242	211.678	3.36414
216.122	2.4219	175.587	3.11365	202.904	3.29427	212.166	3.36581
216.366	2.42118	176.075	3.11482	203.392	3.29602	212.653	3.36745
216.609	2.42046	176.563	3.11595	203.88	3.29788	213.141	3.3691
216.853	2.41978	177.051	3.11722	204.368	3.29947	213.629	3.37067
217.097	2.41914	177.538	3.11838	204.855	3.30141	214.117	3.37237
217.341	2.41834	178.026	3.11958	205.343	3.30313	214.604	3.37396
217.585	2.41763	178.514	3.12069	205.831	3.30497	215.092	3.37571
217.829	2.41694	179.002	3.12194	206.319	3.30671	215.58	3.37734
218.073	2.4163	179.489	3.12307	206.806	3.30855	216.068	3.37895
218.317	2.41559	179.977	3.12408	207.294	3.31021	216.555	3.38051
218.561	2.4148	180.465	3.12533	207.782	3.31196	217.043	3.38219
218.805	2.41408	180.953	3.12646	208.27	3.31368	217.531	3.3839
219.049	2.41343	181.44	3.12767	208.757	3.31548	218.019	3.38547
219.293	2.41266	181.928	3.12861	209.245	3.31709	218.506	3.38722
219.537	2.41193	182.416	3.12978	209.733	3.31888	218.994	3.38887
219.78	2.41131	182.904	3.13094	210.221	3.32043	219.482	3.39042
220.024	2.41051	183.391	3.13193	210.708	3.32215	219.97	3.3921
220.268	2.40988	183.879	3.13295	211.196	3.32391	220.457	3.39374
220.512	2.40916	184.367	3.13398	211.684	3.32546	220.945	3.39547
220.756	2.40845	184.855	3.13493	212.172	3.32715	221.433	3.39711
221	2.40769	185.342	3.13592	212.659	3.32873	221.921	3.39869
221.244	2.40703	185.83	3.13703	213.147	3.33033	222.191	3.39979
221.488	2.40638	186.318	3.13799	213.635	3.33199
221.732	2.40561	186.806	3.13896	214.123	3.33367
221.976	2.405	187.293	3.14005	214.61	3.33526
222.22	2.40425	187.781	3.14092	215.098	3.33682
222.464	2.40353	188.269	3.14194	215.586	3.33835
222.708	2.40288	188.756	3.143	216.074	3.33998
222.952	2.40214	189.244	3.14389	216.561	3.34144
223.196	2.40146	189.732	3.14479	217.049	3.34304
223.439	2.40075	190.22	3.1457	217.537	3.34471
223.683	2.4001	190.707	3.14665	218.025	3.3462
223.927	2.3994	191.195	3.14761	218.512	3.34781
224.171	2.39863	191.683	3.14851	219	3.34928
224.415	2.398	192.171	3.14941	219.488	3.35081
224.659	2.39733	192.658	3.15032	219.976	3.35241
224.903	2.39654	193.146	3.15127	220.463	3.35394
225.147	2.39596	193.634	3.15221	220.951	3.35549
225.391	2.39525	194.122	3.15309	221.439	3.35691
225.635	2.39446	194.609	3.15394	221.927	3.35848
225.879	2.39381	195.097	3.15494	222.414	3.35994
226.123	2.39313	195.585	3.15578	222.902	3.36142
226.367	2.39246	196.073	3.15665	223.39	3.363
226.61	2.3918	196.56	3.15756	223.878	3.36449
226.854	2.39111	197.048	3.15833	224.365	3.36601
227.098	2.39039	197.536	3.15927	224.853	3.3675
227.342	2.38967	198.024	3.16018	225.341	3.36898
227.586	2.38894	198.511	3.16104	225.829	3.37032
227.83	2.38825	198.999	3.16195	226.316	3.37192
228.074	2.3876	199.487	3.16278	226.804	3.37331
228.318	2.387	199.975	3.16372	227.292	3.37497
228.562	2.38622	200.462	3.16449	227.78	3.37631
228.806	2.38553	200.95	3.16541	228.267	3.37792
229.05	2.38485	201.438	3.16614	228.755	3.37922
229.294	2.38419	201.925	3.1671	229.243	3.38073
229.538	2.38354	202.413	3.16787	229.731	3.38229
229.782	2.38283	202.901	3.16877	230.218	3.38375
230.025	2.38209	203.389	3.16951	230.706	3.3852
230.269	2.38141	203.876	3.1704	231.194	3.38673
230.513	2.38067	204.364	3.17121	231.682	3.38822
230.757	2.38003	204.852	3.17216	232.169	3.38958
231.001	2.37932	205.34	3.17291	232.657	3.3911
231.245	2.37875	205.827	3.17381	233.145	3.39259
231.489	2.37791	206.315	3.17463	233.633	3.39405
231.733	2.37722	206.803	3.1754	234.12	3.39563
231.977	2.37644	207.291	3.17639	234.608	3.39703
232.221	2.37593	207.778	3.17709	235.096	3.39849
232.465	2.37525	208.266	3.17794	235.45	3.39968
232.709	2.37447	208.754	3.17881
232.953	2.37377	209.242	3.1796
233.197	2.37326	209.729	3.18049
233.441	2.37254	210.217	3.18139
233.684	2.37184	210.705	3.18216
233.928	2.37099	211.193	3.18307
234.172	2.37045	211.68	3.18381
234.416	2.36977	212.168	3.18472
234.66	2.36907	212.656	3.18548
234.904	2.36836	213.144	3.18628
235.148	2.3677	213.631	3.18716
235.392	2.36693	214.119	3.1879
235.636	2.36629	214.607	3.18887
235.88	2.36564	215.095	3.18963
236.124	2.36499	215.582	3.19051
236.368	2.36434	216.07	3.19128
236.612	2.36363	216.558	3.19217
236.856	2.36289	217.046	3.19298
237.1	2.36225	217.533	3.19388
237.343	2.36156	218.021	3.19473
237.587	2.36089	218.509	3.19561
237.831	2.36012	218.997	3.19631
238.075	2.35955	219.484	3.19732
238.319	2.35868	219.972	3.19809
238.563	2.35806	220.46	3.199
238.807	2.35736	220.947	3.19979
239.051	2.35671	221.435	3.20067
239.295	2.35603	221.923	3.20157
239.539	2.35527	222.411	3.20248
239.783	2.35467	222.898	3.20342
240.027	2.35396	223.386	3.20415
240.271	2.35332	223.874	3.20511
240.515	2.35254	224.362	3.20597
240.758	2.35196	224.849	3.20685
241.002	2.35126	225.337	3.20783
241.246	2.35045	225.825	3.20866
241.49	2.34986	226.313	3.2096
241.734	2.34914	226.8	3.21055
241.978	2.34852	227.288	3.21144
242.222	2.34782	227.776	3.21227
242.466	2.34712	228.264	3.21329
242.71	2.3464	228.751	3.21426
242.954	2.34576	229.239	3.21518
243.198	2.34507	229.727	3.21607
243.442	2.34418	230.215	3.21716
243.686	2.34371	230.702	3.21806
243.93	2.34302	231.19	3.21893
244.173	2.3422	231.678	3.22004
244.417	2.3415	232.166	3.221
244.661	2.34096	232.653	3.22195
244.905	2.34019	233.141	3.22294
245.149	2.33946	233.629	3.22391
245.393	2.33871	234.117	3.22488
245.637	2.33811	234.604	3.22591
245.881	2.33747	235.092	3.22712
246.125	2.33671	235.58	3.22811
246.369	2.33599	236.068	3.22919
246.613	2.33529	236.555	3.23017
246.857	2.33459	237.043	3.23122
247.101	2.33399	237.531	3.23225
247.344	2.33325	238.018	3.23331
247.588	2.33256	238.506	3.23447
247.832	2.33191	238.994	3.23558
248.076	2.3312	239.482	3.23668
248.32	2.33042	239.969	3.23784
248.564	2.3297	240.457	3.23894
248.808	2.32899	240.945	3.2401
249.052	2.32826	241.433	3.24134
249.296	2.32755	241.92	3.2425
249.54	2.32689	242.408	3.24374
249.784	2.32614	242.896	3.24486
250.028	2.32555	243.384	3.24616
250.272	2.32483	243.871	3.24732
250.516	2.32408	244.359	3.24854
250.76	2.32338	244.847	3.24988
251.003	2.32264	245.335	3.25113
251.247	2.32197	245.822	3.2525
251.491	2.32134	246.31	3.25377
251.735	2.3206	246.798	3.25518
251.979	2.31979	247.286	3.25658
252.223	2.31916	247.773	3.25792
252.467	2.31844	248.261	3.25935
252.711	2.31772	248.749	3.26074
252.955	2.31701	249.237	3.26218
253.199	2.31636	249.724	3.26373
253.443	2.31568	250.212	3.26532
253.687	2.31476	250.7	3.26677
253.931	2.31404	251.188	3.26826
254.174	2.31339	251.675	3.26979
254.418	2.3126	252.163	3.27144
254.662	2.31195	252.651	3.273
254.906	2.31118	253.139	3.2747
255.15	2.31052	253.626	3.27625
255.394	2.30983	254.114	3.27793
255.638	2.30907	254.602	3.27967
255.882	2.30837	255.089	3.2813
256.126	2.3076	255.577	3.28307
256.37	2.30694	256.065	3.28487
256.614	2.30605	256.553	3.28659
256.858	2.30543	257.04	3.28828
257.102	2.30456	257.528	3.29018
257.346	2.30385	258.016	3.29191
257.589	2.30315	258.504	3.29363
257.833	2.30242	258.991	3.2954
258.077	2.30174	259.479	3.2973
258.321	2.30093	259.967	3.29888
258.565	2.30018	260.455	3.30066
258.809	2.29944	260.942	3.30244
259.053	2.29861	261.43	3.30415
259.297	2.29798	261.918	3.30596
259.541	2.29708	262.406	3.30758
259.785	2.2964	262.893	3.30929
260.029	2.2956	263.381	3.31095
260.273	2.29492	263.869	3.31272
260.517	2.29418	264.357	3.31453
260.761	2.29354	264.844	3.31608
261.004	2.29257	265.332	3.31776
261.248	2.29184	265.82	3.31935
261.492	2.29104	266.308	3.32109
261.736	2.29021	266.795	3.32279
261.98	2.28955	267.283	3.32444
262.224	2.28879	267.771	3.3259
262.468	2.288	268.259	3.32754
262.712	2.28724	268.746	3.32916
262.956	2.2865	269.234	3.33069
263.2	2.28565	269.722	3.33226
263.444	2.28488	270.209	3.33386
263.688	2.28412	270.697	3.33533
263.932	2.28325	271.185	3.33693
264.176	2.2825	271.673	3.33843
264.419	2.28169	272.16	3.33987
264.663	2.28086	272.648	3.34142
264.907	2.28011	273.136	3.34281
265.151	2.2793	273.624	3.34433
265.395	2.27856	274.111	3.34578
265.639	2.27769	274.599	3.3471
265.883	2.277	275.087	3.34861
266.127	2.2761	275.575	3.35009
266.371	2.27524	276.062	3.35137
266.615	2.27455	276.55	3.35282
266.859	2.27363	277.038	3.35428
267.103	2.27286	277.526	3.35561
267.347	2.27193	278.013	3.35701
267.591	2.27109	278.501	3.35839
267.834	2.27025	278.989	3.35971
268.078	2.26946	279.477	3.36104
268.322	2.26863	279.964	3.36233
268.566	2.26783	280.452	3.36381
268.81	2.26689	280.94	3.36493
269.054	2.2661	281.428	3.36634
269.298	2.26529	281.915	3.36769
269.542	2.2644	282.403	3.36891
269.786	2.26366	282.891	3.37034
270.03	2.26261	283.379	3.37152
270.274	2.26184	283.866	3.37295
270.518	2.26087	284.354	3.3742
270.762	2.26007	284.842	3.37545
271.006	2.25925	285.33	3.37679
271.249	2.25836	285.817	3.37801
271.493	2.25748	286.305	3.37934
271.737	2.25654	286.793	3.38053
271.981	2.25578	287.28	3.38187
272.225	2.25485	287.768	3.38315
272.469	2.25396	288.256	3.38454
272.713	2.25309	288.744	3.38574
272.957	2.25224	289.231	3.38701
273.201	2.25127	289.719	3.3883
273.445	2.25052	290.207	3.38959
273.689	2.24943	290.695	3.39087
273.933	2.24849	291.182	3.39211
274.177	2.24755	291.67	3.39346
274.42	2.24656	292.158	3.39472
274.664	2.24578	292.646	3.39596
274.908	2.24479	293.133	3.39726
275.152	2.24388	293.621	3.39844
275.396	2.24292	294.065	3.3997
275.64	2.24187
275.884	2.24095
276.128	2.24009
276.372	2.23907
276.616	2.23812
276.86	2.2371
277.104	2.23609
277.348	2.23515
277.591	2.23423
277.835	2.23324
278.079	2.23221
278.323	2.23119
278.567	2.23017
278.811	2.22916
279.055	2.22819
279.299	2.22712
279.543	2.22614
279.787	2.2251
280.031	2.224
280.275	2.22303
280.519	2.22187
280.762	2.22081
281.006	2.21975
281.25	2.21869
281.494	2.21769
281.738	2.21651
281.982	2.2153
282.226	2.21434
282.47	2.21318
282.714	2.21207
282.958	2.21094
283.202	2.20983
283.446	2.20867
283.69	2.20768
283.933	2.20646
284.177	2.20532
284.421	2.20412
284.665	2.203
284.909	2.20187
285.153	2.20069
285.397	2.19946
285.641	2.19836
285.885	2.19703
286.129	2.19591
286.373	2.19465
286.617	2.19349
286.861	2.19222
287.105	2.19097
287.348	2.18972
287.592	2.18852
287.836	2.18716
288.08	2.18601
288.324	2.18458
288.568	2.18343
288.812	2.18202
289.056	2.18069
289.3	2.17942
289.544	2.17807
289.788	2.17682
290.032	2.17533
290.276	2.17408
290.52	2.17264
290.763	2.17133
291.007	2.16997
291.251	2.16858
291.495	2.16715
291.739	2.16571
291.983	2.16438
292.227	2.16294
292.471	2.16146
292.715	2.15998
292.959	2.1585
293.203	2.15698
293.447	2.15556
293.691	2.15415
293.934	2.1527
294.178	2.1511
294.422	2.14951
294.666	2.14812
294.91	2.14652
295.154	2.14504
295.398	2.1434
295.642	2.1418
295.886	2.1402
296.13	2.13872
296.374	2.13718
296.618	2.13551
296.862	2.13385
297.105	2.13227
297.349	2.13054
297.593	2.12888
297.837	2.12722
298.081	2.12562
298.325	2.12395
298.569	2.12231
298.813	2.12057
299.057	2.11886
299.301	2.11726
299.545	2.11553
299.789	2.11364
300.033	2.11192
300.277	2.11019
300.52	2.10849
300.764	2.10679
301.008	2.10484
301.252	2.10322
301.496	2.10138
301.74	2.09965
301.984	2.09785
302.228	2.09605
302.472	2.09419
302.716	2.09234
302.96	2.09049
303.204	2.08867
303.448	2.08679
303.692	2.08496
303.935	2.08293
304.179	2.08103
304.423	2.07912
304.667	2.07724
304.911	2.07519
305.155	2.07337
305.399	2.07152
305.643	2.06949
305.887	2.06748
306.131	2.06548
306.375	2.06347
306.619	2.06156
306.863	2.05952
307.107	2.05743
307.351	2.05531
307.594	2.0533
307.838	2.05127
308.082	2.04913
308.326	2.04705
308.57	2.04492
308.814	2.04279
309.058	2.04059
309.302	2.03836
309.546	2.03624
309.79	2.03406
310.034	2.03179
310.278	2.02962
310.522	2.02734
310.766	2.02503
311.009	2.02282
311.253	2.02042
311.497	2.01814
311.741	2.01583
311.985	2.01343
312.229	2.01103
312.473	2.00862
312.717	2.00624
312.961	2.00371
313.205	2.00116
313.449	1.9987
313.693	1.99625
313.937	1.99378
314.181	1.99119
314.424	1.98858
314.668	1.98599
314.912	1.98338
315.156	1.9807
315.4	1.97798
315.644	1.97538
315.888	1.97277
316.132	1.96992
316.376	1.9673
316.62	1.9643
316.864	1.96162
317.108	1.95872
317.352	1.956
317.596	1.95301
317.839	1.95013
318.083	1.94711
318.327	1.94411
318.571	1.94127
318.815	1.93829
319.059	1.93506
319.303	1.93192
319.547	1.92872
319.791	1.92555
320.035	1.92234
320.279	1.91898
320.523	1.91559
320.767	1.91215
321.01	1.90892
321.254	1.90542
321.498	1.9019
321.742	1.89835
321.986	1.8948
322.23	1.89112
322.474	1.88758
322.718	1.88397
322.962	1.88031
323.206	1.87673
323.45	1.87296
323.694	1.86942
323.938	1.86586
324.182	1.86223
324.425	1.85863
324.669	1.85518
324.913	1.85179
325.157	1.84844
325.401	1.84496
325.645	1.84167
325.889	1.83862
326.133	1.83536
326.377	1.83227
326.621	1.82929
326.865	1.8263
327.109	1.8234
327.353	1.82051
327.596	1.81781
327.84	1.81517
328.084	1.81264
328.328	1.80999
328.572	1.80749
328.816	1.80501
329.06	1.80264
329.304	1.80038
329.312	1.80032
0	--
8.17308e-05	1.80042
0.24391	1.86133
0.48774	1.88067
0.73156	1.89593
0.97539	1.90911
1.21922	1.92108
1.46304	1.93239
1.70687	1.94309
1.9507	1.95318
2.19453	1.96294
2.43835	1.97234
2.68218	1.98136
2.926	1.99003
3.16983	1.99855
3.41366	2.00715
3.65749	2.01547
3.90131	2.02377
4.14514	2.03188
4.38896	2.03988
4.63279	2.04792
4.87661	2.05572
5.12044	2.06332
5.36426	2.07061
5.60809	2.07797
5.85191	2.08514
6.09574	2.09205
6.33956	2.0988
6.58339	2.10533
6.82721	2.11178
7.07103	2.11813
7.31485	2.12433
7.55868	2.13051
7.8025	2.13653
8.04632	2.14251
8.29015	2.14853
8.53397	2.15462
8.7778	2.1605
9.02162	2.16643
9.26545	2.17227
9.50927	2.17811
9.75309	2.18375
9.99691	2.1895
10.2407	2.19496
10.4846	2.20063
10.7284	2.20587
10.9722	2.21118
11.216	2.2164
11.4598	2.22149
11.7036	2.2265
11.9475	2.23147
12.1913	2.23611
12.4351	2.24081
12.6789	2.24534
12.9228	2.24987
13.1666	2.25419
13.4104	2.2581
13.6542	2.26239
13.898	2.26626
14.1419	2.27021
14.3857	2.27397
14.6295	2.27765
14.8733	2.28115
15.1172	2.28475
15.361	2.2882
15.6048	2.2915
15.8486	2.2947
16.0925	2.29784
16.3363	2.30089
16.5801	2.30386
16.8239	2.30679
17.0678	2.30969
17.3116	2.31243
17.5554	2.31511
17.7993	2.31778
18.0431	2.32043
18.2869	2.32301
18.5307	2.32551
18.7746	2.32793
19.0184	2.3303
19.2622	2.33268
19.506	2.335
19.7498	2.33726
19.9937	2.33946
20.2375	2.34167
20.4813	2.34382
20.7251	2.34596
20.9689	2.34801
21.2128	2.35009
21.4566	2.35216
21.7004	2.3541
21.9442	2.35602
22.188	2.35799
22.4319	2.35983
22.6757	2.36172
22.9195	2.36364
23.1633	2.36543
23.4072	2.36719
23.651	2.369
23.8948	2.37066
24.1386	2.37242
24.3824	2.3741
24.6263	2.37594
24.8701	2.3775
25.1139	2.37904
25.3577	2.38078
25.6015	2.3824
25.8454	2.38388
26.0892	2.38558
26.333	2.38708
26.5768	2.3886
26.8207	2.39014
27.0645	2.39167
27.3083	2.39316
27.5521	2.39457
27.796	2.39609
28.0398	2.39745
28.2836	2.39888
28.5274	2.40036
28.7712	2.40176
29.0151	2.40312
29.2589	2.4044
29.5027	2.40587
29.7465	2.40728
29.9903	2.40848
30.2342	2.40976
30.478	2.4112
30.7218	2.41236
30.9656	2.4137
31.2095	2.41498
31.4533	2.41627
31.6971	2.41748
31.9409	2.41863
32.1847	2.4199
32.4286	2.42113
32.6724	2.42228
32.9162	2.42349
33.16	2.42483
33.4038	2.42591
33.6477	2.42716
33.8915	2.42825
34.1353	2.42952
34.3791	2.4307
34.623	2.43188
34.8668	2.43296
35.1106	2.43416
35.3544	2.43525
35.5983	2.4363
35.8421	2.43751
36.0859	2.43852
36.3297	2.43964
36.5735	2.44067
36.8174	2.44174
37.0612	2.44285
37.305	2.44395
37.5488	2.44494
37.7927	2.44592
38.0365	2.44708
38.2803	2.44807
38.5241	2.4491
38.7679	2.4501
39.0117	2.45114
39.2556	2.45211
39.4994	2.45314
39.7432	2.45417
39.987	2.45518
40.2308	2.45614
40.4747	2.45712
40.7185	2.45806
40.9623	2.45906
41.2061	2.46008
41.45	2.46094
41.6938	2.46188
41.9376	2.46284
42.1814	2.46382
42.4252	2.46479
42.6691	2.46569
42.9129	2.46667
43.1567	2.46764
43.4005	2.46854
43.6444	2.46937
43.8882	2.47034
44.132	2.47118
44.3758	2.47213
44.6196	2.47302
44.8635	2.47396
45.1073	2.47485
45.3511	2.47578
45.5949	2.47672
45.8387	2.47745
46.0826	2.47839
46.3264	2.47934
46.5702	2.48013
46.8141	2.48106
47.0579	2.48187
47.3017	2.48275
47.5455	2.4836
47.7893	2.48444
48.0332	2.4854
48.277	2.4862
48.5208	2.4871
48.7646	2.48782
49.0084	2.48875
49.2522	2.48956
49.4961	2.49048
49.7399	2.49129
49.9837	2.4921
50.2275	2.49296
50.4713	2.49371
50.7152	2.49456
50.959	2.4954
51.2028	2.49608
51.4466	2.49703
51.6904	2.49783
51.9342	2.49845
52.1781	2.49941
52.4219	2.50011
52.6657	2.50109
52.9095	2.50188
53.1534	2.50261
53.3972	2.50344
53.641	2.5042
53.8848	2.505
54.1286	2.5058
54.3725	2.50656
54.6163	2.50727
54.8601	2.50808
55.1039	2.50893
55.3478	2.50963
55.5916	2.51035
55.8354	2.51115
56.0792	2.51189
56.3231	2.51259
56.5669	2.51339
56.8107	2.51426
57.0545	2.51493
57.2983	2.51578
57.5422	2.51653
57.786	2.51735
58.0298	2.518
58.2736	2.5187
58.5175	2.5196
58.7613	2.52015
59.0051	2.52103
59.2489	2.52184
59.4927	2.5225
59.7366	2.5232
59.9804	2.524
60.2242	2.52476
60.468	2.52541
60.7119	2.52617
60.9557	2.52686
61.1995	2.52763
61.4433	2.52826
61.6872	2.52909
61.931	2.5298
62.1748	2.53053
62.4186	2.53124
62.6624	2.53198
62.9063	2.53262
63.1501	2.53335
63.3939	2.5341
63.6378	2.53468
63.8816	2.53552
64.1254	2.53615
64.3692	2.53692
64.6131	2.53772
64.8569	2.53837
65.1007	2.53899
65.3445	2.53973
65.5883	2.54046
65.8322	2.54114
66.076	2.54183
66.3198	2.54244
66.5636	2.54323
66.8074	2.5439
67.0513	2.54453
67.2951	2.54536
67.5389	2.54591
67.7827	2.54658
68.0266	2.54732
68.2704	2.54805
68.5142	2.54871
68.758	2.54935
69.0019	2.55004
69.2456	2.5507
69.4895	2.55148
69.7333	2.55206
69.9771	2.55277
70.2209	2.55353
70.4648	2.55416
70.7086	2.55474
70.9524	2.55549
71.1962	2.55617
71.44	2.55686
71.6839	2.55759
71.9277	2.55826
72.1715	2.55884
72.4153	2.55953
72.6591	2.56025
72.903	2.56081
73.1468	2.56144
73.3906	2.56217
73.6344	2.56291
73.8782	2.56355
74.1221	2.56422
74.3659	2.56481
74.6097	2.56537
74.8535	2.56612
75.0974	2.56683
75.3412	2.56753
75.585	2.5681
75.8288	2.5688
76.0726	2.56935
76.3165	2.57001
76.5603	2.5707
76.8041	2.57136
77.0479	2.57203
77.2917	2.5726
77.5356	2.57334
77.7794	2.57403
78.0232	2.57458
78.267	2.57518
78.5109	2.57593
78.7547	2.57657
78.9985	2.57717
79.2423	2.57784
79.4861	2.57848
79.73	2.57915
79.9738	2.57988
80.2176	2.58032
80.4614	2.58094
80.7053	2.58161
80.9491	2.5823
81.1929	2.58307
81.4368	2.5836
81.6806	2.58424
81.9244	2.58488
82.1682	2.58559
82.412	2.58614
82.6559	2.58685
82.8997	2.5874
83.1435	2.58798
83.3873	2.58868
83.6312	2.58926
83.875	2.58987
84.1188	2.59057
84.3626	2.59106
84.6064	2.59185
84.8503	2.59241
85.0941	2.59303
85.3379	2.59373
85.5817	2.59428
85.8256	2.59491
86.0694	2.59561
86.3132	2.59623
86.557	2.59683
86.8008	2.59747
87.0447	2.59807
87.2885	2.5988
87.5323	2.59941
87.7761	2.60007
88.0199	2.60057
88.2638	2.60123
88.5076	2.60188
88.7514	2.60247
88.9952	2.60301
89.2391	2.60365
89.4829	2.60425
89.7267	2.60492
89.9705	2.6055
90.2144	2.60611
90.4582	2.60668
90.702	2.60732
90.9458	2.60802
91.1897	2.60861
91.4335	2.60936
91.6773	2.60987
91.9211	2.61049
92.1649	2.61105
92.4087	2.61185
92.6526	2.61241
92.8964	2.61307
93.1402	2.61358
93.384	2.61426
93.6278	2.61485
93.8717	2.61546
94.1155	2.61605
94.3593	2.61669
94.6031	2.61744
94.8469	2.61801
95.0908	2.61866
95.3346	2.61913
95.5784	2.61984
95.8222	2.62052
96.0661	2.62115
96.3099	2.62177
96.5537	2.6223
96.7975	2.62297
97.0413	2.62365
97.2852	2.62421
97.529	2.6249
97.7728	2.62549
98.0166	2.62614
98.2605	2.62679
98.5043	2.62736
98.7481	2.62804
98.9919	2.62864
99.2357	2.62931
99.4796	2.63003
99.7234	2.63062
99.9672	2.63125
100.211	2.63183
100.455	2.63249
100.699	2.63311
100.942	2.6338
101.186	2.63443
101.43	2.63511
101.674	2.63573
101.918	2.63639
102.162	2.6369
102.405	2.6376
102.649	2.63823
102.893	2.63894
103.137	2.63952
103.381	2.64013
103.625	2.6408
103.868	2.64156
104.112	2.6422
104.356	2.64277
104.6	2.64347
104.844	2.64412
105.087	2.64482
105.331	2.64544
105.575	2.64608
105.819	2.64675
106.063	2.64747
106.307	2.64807
106.55	2.64892
106.794	2.64942
107.038	2.65017
107.282	2.65082
107.526	2.65147
107.769	2.65223
108.013	2.65285
108.257	2.65358
108.501	2.65426
108.745	2.6548
108.989	2.65557
109.232	2.65632
109.476	2.65712
109.72	2.65767
109.964	2.65838
110.208	2.65915
110.451	2.65988
110.695	2.66054
110.939	2.66127
111.183	2.66194
111.427	2.66263
111.671	2.66346
111.914	2.66404
112.158	2.66484
112.402	2.66562
112.646	2.66633
112.89	2.66709
113.134	2.6678
113.377	2.66863
113.621	2.66926
113.865	2.66999
114.109	2.67071
114.353	2.67162
114.596	2.67233
114.84	2.67317
115.084	2.67387
115.328	2.67472
115.572	2.67548
115.816	2.67622
116.059	2.6771
116.303	2.67783
116.547	2.67863
116.791	2.67952
117.035	2.68021
117.279	2.68103
117.522	2.68186
117.766	2.68285
118.01	2.6836
118.254	2.6844
118.498	2.68533
118.741	2.68622
118.985	2.68706
119.229	2.68789
119.473	2.68879
119.717	2.6897
119.961	2.69057
120.204	2.69147
120.448	2.69241
120.692	2.69343
120.936	2.69428
121.18	2.69519
121.424	2.69622
121.667	2.69716
121.911	2.69804
122.155	2.69902
122.399	2.69991
122.643	2.70101
122.886	2.70195
123.13	2.70296
123.374	2.70405
123.618	2.70503
123.862	2.70618
124.106	2.70737
124.349	2.70829
124.593	2.70944
124.837	2.71049
125.081	2.7116
125.325	2.71271
125.569	2.71384
125.812	2.71495
126.056	2.71627
126.3	2.71737
126.544	2.71855
126.788	2.7198
127.031	2.72102
127.275	2.72241
127.519	2.72363
127.763	2.72493
128.007	2.72626
128.251	2.72762
128.494	2.72895
128.738	2.73036
128.982	2.73166
129.226	2.73311
129.47	2.73454
129.714	2.73609
129.957	2.73747
130.201	2.73903
130.445	2.74055
130.689	2.74213
130.933	2.74371
131.176	2.7453
131.42	2.74688
131.664	2.74861
131.908	2.75039
132.152	2.75209
132.396	2.75382
132.639	2.75558
132.883	2.75745
133.127	2.75919
133.371	2.76115
133.615	2.76308
133.858	2.76507
134.102	2.76701
134.346	2.76905
134.59	2.77107
134.834	2.77332
135.078	2.77546
135.321	2.77738
135.565	2.77971
135.809	2.78189
136.053	2.78426
136.297	2.78648
136.541	2.78888
136.784	2.79129
137.028	2.79372
137.272	2.79617
137.516	2.79861
137.76	2.80114
138.003	2.80362
138.247	2.80625
138.491	2.80887
138.735	2.81144
138.979	2.81407
139.223	2.81677
139.466	2.81951
139.71	2.82222
139.954	2.82494
140.198	2.82758
140.442	2.83039
140.685	2.83306
140.929	2.83588
141.173	2.83853
141.417	2.84127
141.661	2.84392
141.905	2.84674
142.148	2.84943
142.392	2.85218
142.636	2.85482
142.88	2.85755
143.124	2.86026
143.368	2.86291
143.611	2.86549
143.855	2.86815
144.099	2.87081
144.343	2.87342
144.587	2.87594
144.83	2.87843
145.074	2.88093
145.318	2.8834
145.562	2.88585
145.806	2.88831
146.05	2.89069
146.293	2.8931
146.537	2.89552
146.781	2.89777
147.025	2.90004
147.269	2.90244
147.513	2.90471
147.756	2.90686
148	2.90912
148.244	2.91138
148.488	2.91357
148.732	2.91584
148.975	2.91799
149.219	2.92018
149.463	2.92228
149.707	2.9244
149.951	2.92666
150.195	2.92857
150.438	2.93078
150.682	2.93282
150.926	2.93491
151.17	2.93701
151.414	2.93907
151.658	2.94096
151.901	2.94315
152.145	2.94507
152.389	2.94711
152.633	2.94912
152.877	2.95102
153.12	2.95297
153.364	2.95492
153.608	2.95691
153.852	2.95878
154.096	2.96082
154.34	2.96271
154.583	2.9646
154.827	2.96651
155.071	2.96823
155.315	2.97013
155.559	2.97207
155.803	2.97393
156.046	2.97575
156.29	2.97759
156.534	2.97933
156.778	2.98111
157.022	2.9829
[truncated: 740 more rows]
