# Supplementary material for: Realizing four-electron conversion chemistry for all-solid-state Li||I2 batteries at room temperature
Source: Nat Commun. 2025 Feb 18;16:1723. doi: 10.1038/s41467-025-56932-5 (PMC11836363; doi:10.1038/s41467-025-56932-5)
Supplement: Supplementary file 5 — Source Data [file 41467_2025_56932_MOESM5_ESM.zip › SI/Supplementray Figure 20.xlsx]

## Sheet: Sheet1
22mA/g		110mA/g		220mA/g		440mA/g
Voltage (V)	Specific capacity (mAh gI2-1)	Voltage (V)	Specific capacity (mAh gI2-1)	Voltage (V)	Specific capacity (mAh gI2-1)	Voltage (V)	Specific capacity (mAh gI2-1)
3.4001	0	3.2056	0	3.0385	0	2.8072	0
3.2722	0.0012	3.1308	0.0045	2.9563	0.0111	2.7458	0.0222
3.1795	0.0023	3.0701	0.0067	2.9138	0.0167	2.7055	0.0333
3.1997	0.0438	3.0902	0.0805	2.9318	0.5556	2.6847	0.0667
3.218	0.114	3.1104	0.19	2.9281	1.1111	2.6643	0.4
3.2263	0.2292	3.1135	0.2236	2.9213	1.6667	2.6438	0.9
3.2282	0.3444	3.1225	0.4472	2.9132	2.2222	2.6354	1.1111
3.2282	0.4596	3.1246	0.6707	2.9048	2.7778	2.6153	1.6556
3.2273	0.5747	3.1246	0.8943	2.8958	3.3333	2.5954	2.2222
3.226	0.6899	3.1234	1.1179	2.8865	3.8889	2.5753	2.8111
3.2245	0.8051	3.1218	1.3415	2.8772	4.4444	2.5585	3.3333
3.2226	0.9203	3.1203	1.565	2.8673	5	2.5384	3.9667
3.2204	1.0354	3.1178	1.7886	2.858	5.5556	2.5244	4.4444
3.2186	1.1506	3.1156	2.0122	2.849	6.1111	2.5043	5.1333
3.2164	1.2658	3.1135	2.2358	2.8407	6.6667	2.4931	5.5556
3.2145	1.381	3.1107	2.4593	2.8326	7.2222	2.473	6.3
3.2121	1.4961	3.1082	2.6829	2.8252	7.7778	2.4634	6.6667
3.2102	1.6113	3.1054	2.9065	2.8177	8.3333	2.4432	7.4333
3.208	1.7265	3.1026	3.1301	2.8106	8.889	2.4345	7.7778
3.2056	1.8417	3.0995	3.3537	2.8035	9.4445	2.4144	8.5889
3.2034	1.9568	3.0967	3.5772	2.796	10.0001	2.4069	8.8889
3.2012	2.072	3.0936	3.8008	2.7889	10.5556	2.3868	9.6889
3.1987	2.1872	3.0905	4.0244	2.7818	11.1112	2.3794	10
3.1963	2.3024	3.0871	4.248	2.7749	11.6667	2.3592	10.8556
3.1941	2.4175	3.084	4.4715	2.7675	12.2223	2.3533	11.1111
3.1916	2.5327	3.0809	4.6951	2.7604	12.7778	2.3332	12
3.1891	2.6479	3.0772	4.9187	2.7529	13.3334	2.3285	12.2222
3.187	2.7631	3.0741	5.1423	2.7455	13.889	2.3084	13.1444
3.1845	2.8783	3.0707	5.3659	2.7384	14.4445	2.3046	13.3333
3.1817	2.9934	3.0676	5.5894	2.7309	15.0001	2.2845	14.3
3.1795	3.1086	3.0639	5.813	2.7235	15.5556	2.2817	14.4444
3.177	3.2238	3.0611	6.0366	2.716	16.1112	2.2615	15.4444
3.1749	3.339	3.058	6.2602	2.7086	16.6667	2.2597	15.5556
3.1721	3.4541	3.0549	6.4837	2.7008	17.2223	2.2395	16.5889
3.1696	3.5693	3.0521	6.7073	2.6934	17.7778	2.2383	16.6667
3.1674	3.6845	3.0496	6.9309	2.6857	18.3334	2.2181	17.7556
3.1646	3.7997	3.0468	7.1545	2.6782	18.889	2.2178	17.7778
3.1625	3.9148	3.0443	7.378	2.6705	19.4446	2.198	18.8889
3.1603	4.03	3.0422	7.6016	2.6627	20.0001	2.1794	20
3.1578	4.1452	3.0397	7.8252	2.6553	20.5557	2.1614	21.1111
3.1556	4.2604	3.0378	8.0488	2.6475	21.1112	2.145	22.2222
3.1535	4.3755	3.036	8.2724	2.6398	21.6668	2.1295	23.3333
3.1516	4.4907	3.0341	8.4959	2.632	22.2224	2.1149	24.4444
3.1491	4.6059	3.0323	8.7195	2.6246	22.7779	2.101	25.5556
3.1473	4.7211	3.0307	8.9431	2.6168	23.3335	2.0876	26.6667
3.1457	4.8362	3.0292	9.1667	2.6091	23.889	2.0746	27.7778
3.1439	4.9514	3.0276	9.3902	2.6019	24.4446	2.0622	28.8889
3.142	5.0666	3.0261	9.6138	2.5942	25.0001	2.0501	30
3.1405	5.1818	3.0245	9.8374	2.5868	25.5557	2.0383	31.1111
3.1389	5.297	3.0233	10.061	2.5793	26.1112	2.0265	32.2222
3.1374	5.4121	3.022	10.2846	2.5719	26.6668	2.0151	33.3333
3.1361	5.5273	3.0208	10.5081	2.5644	27.2224	2.0036	34.4444
3.1346	5.6425	3.0195	10.7317	2.5573	27.7779	1.9924	35.5556
3.1333	5.7577	3.0183	10.9553	2.5499	28.3335	1.9813	36.6667
3.1321	5.8728	3.0168	11.1789	2.5427	28.889	1.9707	37.7778
3.1312	5.988	3.0155	11.4024	2.5353	29.4446	1.9602	38.8889
3.1299	6.1032	3.0146	11.626	2.5285	30.0001	1.9494	40
3.129	6.2184	3.0133	11.8496	2.5213	30.5557	1.9388	41.1111
3.1281	6.3335	3.0124	12.0732	2.5142	31.1112	1.9286	42.2222
3.1268	6.4487	3.0112	12.2967	2.5077	31.6668	1.9177	43.3333
3.1259	6.5639	3.0102	12.5203	2.5006	32.2224	1.9078	44.4444
3.125	6.6791	3.0087	12.7439	2.4937	32.7779	1.8976	45.5556
3.1243	6.7942	3.0078	12.9675	2.4869	33.3335	1.8874	46.6667
3.1237	6.9094	3.0068	13.1911	2.4801	33.889	1.8774	47.7778
3.1228	7.0246	3.0056	13.4146	2.4733	34.4446	1.8672	48.8889
3.1222	7.1398	3.0047	13.6382	2.4665	35.0001	1.8573	50
3.1215	7.2549	3.0037	13.8618	2.4596	35.5557	1.847	51.1111
3.1206	7.3701	3.0025	14.0854	2.4534	36.1112	1.8374	52.2222
3.12	7.4853	3.0013	14.3089	2.4469	36.6668	1.8275	53.3333
3.1191	7.6005	3.0003	14.5325	2.4404	37.2224	1.8176	54.4444
3.1187	7.7157	2.9994	14.7561	2.4339	37.7779	1.8077	55.5556
3.1181	7.8308	2.9985	14.9797	2.4274	38.3335	1.7981	56.6667
3.1175	7.946	2.9975	15.2033	2.4215	38.889	1.7881	57.7778
3.1172	8.0612	2.9966	15.4268	2.4153	39.4446	1.7785	58.8889
3.1166	8.1764	2.9954	15.6504	2.4094	40.0001	1.7689	60
3.1163	8.2915	2.9947	15.874	2.4032	40.5557	1.7596	61.1111
3.1156	8.4067	2.9935	16.0976	2.3973	41.1112	1.75	62.2222
3.1153	8.5219	2.9923	16.3211	2.3918	41.6668	1.7407	63.3333
3.1147	8.6371	2.9916	16.5447	2.3859	42.2224	1.7317	64.4444
3.1144	8.7522	2.9904	16.7683	2.38	42.7779	1.7224	65.5556
3.1138	8.8674	2.9895	16.9919	2.3747	43.3335	1.7134	66.6667
3.1135	8.9826	2.9885	17.2154	2.3691	43.889	1.7044	67.7778
3.1132	9.0978	2.9876	17.439	2.3635	44.4446	1.6958	68.8889
3.1129	9.2129	2.9867	17.6626	2.3586	45.0001	1.6868	70
3.1125	9.3281	2.9854	17.8862	2.3533	45.5557	1.6781	71.1111
3.1122	9.4433	2.9845	18.1098	2.348	46.1112	1.6694	72.2222
3.1113	9.5585	2.9836	18.3333	2.3431	46.6668	1.661	73.3333
3.111	9.6736	2.9827	18.5569	2.3381	47.2224	1.6527	74.4444
3.1107	9.7888	2.9817	18.7805	2.3332	47.7779	1.6446	75.5556
3.1104	9.904	2.9808	19.0041	2.3288	48.3335	1.6365	76.6667
3.1101	10.0192	2.9799	19.2276	2.3239	48.889	1.6288	77.7778
3.1098	10.1343	2.9789	19.4512	2.3195	49.4446	1.621	78.8889
3.1094	10.2495	2.9777	19.6748	2.3149	50.0001	1.6136	80
3.1091	10.3647	2.9768	19.8984	2.3105	50.5557	1.6062	81.1111
3.1088	10.4799	2.9758	20.122	2.3062	51.1112	1.599	82.2222
3.1085	10.5951	2.9749	20.3455	2.3018	51.6668	1.5919	83.3333
3.1082	10.7102	2.9743	20.5691	2.2981	52.2224	1.5848	84.4444
3.1079	10.8254	2.9734	20.7927	2.2938	52.7779	1.5786	85.5556
3.1076	10.9406	2.9721	21.0163	2.2901	53.3335	1.5721	86.6667
3.1073	11.0558	2.9715	21.2398	2.286	53.889	1.5656	87.7778
3.107	11.1709	2.9703	21.4634	2.2823	54.4446	1.5593	88.8889
3.1067	11.2861	2.9693	21.687	2.2783	55.0002	1.5531	90
3.1063	11.4013	2.9684	21.9106	2.2749	55.5558	1.5473	91.1111
3.106	11.5165	2.9675	22.1341	2.2708	56.1113	1.5414	92.2222
3.1057	11.6316	2.9665	22.3577	2.2674	56.6669	1.5355	93.3333
3.1054	11.7468	2.9656	22.5813	2.2637	57.2224	1.5296	94.4444
3.1051	11.862	2.9647	22.8049	2.2603	57.778	1.5243	95.5556
3.1048	11.9772	2.9637	23.0285	2.2569	58.3335	1.5184	96.6667
3.1048	12.0923	2.9625	23.252	2.2535	58.8891	1.5128	97.7778
3.1045	12.2075	2.9616	23.4756	2.2501	59.4446	1.5079	98.8889
3.1042	12.3227	2.9606	23.6992	2.2464	60.0002	1.502	100
3.1036	12.4379	2.9597	23.9228	2.2433	60.5558	1.4967	101.111
3.1032	12.553	2.9588	24.1463	2.2398	61.1113	1.4915	102.222
3.1029	12.6682	2.9578	24.3699	2.2367	61.6669	1.4859	103.333
3.1026	12.7833	2.9572	24.5935	2.2333	62.2224	1.4803	104.444
3.1023	12.8985	2.9563	24.8171	2.2302	62.778	1.4753	105.556
3.102	13.0137	2.9554	25.0407	2.2268	63.3335	1.4694	106.667
3.102	13.1289	2.9541	25.2642	2.2237	63.8891	1.4639	107.778
3.1017	13.244	2.9532	25.4877	2.2206	64.4446	1.4583	108.889
3.1014	13.3592	2.9523	25.7113	2.2175	65.0002	1.453	110
3.1011	13.4744	2.9513	25.9349	2.2141	65.5558	1.4474	111.111
3.1008	13.5896	2.9504	26.1585	2.2113	66.1113	1.4415	112.222
3.1008	13.7047	2.9495	26.382	2.2079	66.6669	1.436	113.333
3.1005	13.8199	2.9485	26.6056	2.2051	67.2224	1.4301	114.444
3.1001	13.9351	2.9476	26.8292	2.202	67.778	1.4242	115.556
3.0998	14.0503	2.9464	27.0528	2.1989	68.3335	1.418	116.667
3.0995	14.1654	2.9454	27.2764	2.1961	68.8891	1.4124	117.778
3.0995	14.2806	2.9445	27.4999	2.1927	69.4446	1.4059	118.889
3.0992	14.3958	2.9436	27.7235	2.1899	70.0002	1.4	119.911
3.0989	14.511	2.9427	27.9471	2.1871	70.5558	--
3.0986	14.6262	2.9417	28.1707	2.1837	71.1113	1.6843	0
3.0983	14.7413	2.9408	28.3942	2.1809	71.6669	1.7215	0.03035
3.098	14.8565	2.9399	28.6178	2.1781	72.2224	1.7522	0.04553
3.098	14.9717	2.9386	28.8414	2.175	72.778	1.7761	0.0607
3.0977	15.0869	2.9377	29.065	2.1723	73.3335	1.8071	0.09119
3.0974	15.202	2.9368	29.2886	2.1692	73.8891	1.8288	0.12154
3.097	15.3172	2.9358	29.5121	2.1664	74.4446	1.8542	0.1672
3.097	15.4324	2.9349	29.7357	2.1636	75.0002	1.8799	0.22791
3.0967	15.5476	2.934	29.9593	2.1605	75.5558	1.901	0.28875
3.0964	15.6627	2.933	30.1829	2.1577	76.1113	1.9227	0.36476
3.0964	15.7779	2.9321	30.4064	2.1549	76.6669	1.945	0.45595
3.0958	15.8931	2.9309	30.63	2.1518	77.2224	1.967	0.56232
3.0955	16.0083	2.9299	30.8536	2.149	77.778	1.9887	0.68399
3.0952	16.1234	2.929	31.0772	2.1462	78.3335	2.0098	0.82071
3.0952	16.2386	2.9281	31.3007	2.1434	78.8891	2.0309	0.97274
3.0949	16.3538	2.9272	31.5243	2.1406	79.4446	2.0514	1.13994
3.0946	16.469	2.9262	31.7479	2.1375	80.0002	2.0724	1.3375
3.0943	16.5841	2.9253	31.9715	2.1347	80.5558	2.0904	1.52002
3.0943	16.6993	2.9244	32.1951	2.132	81.1113	2.1115	1.7631
3.0939	16.8145	2.9231	32.4186	2.1292	81.6669	2.132	2.02163
3.0936	16.9297	2.9222	32.6422	2.1264	82.2224	2.1524	2.31037
3.0933	17.0449	2.9213	32.8658	2.1236	82.778	2.1729	2.64478
3.0933	17.16	2.9203	33.0894	2.1205	83.3335	2.193	2.99437
3.093	17.2752	2.9194	33.3129	2.1177	83.8891	2.1952	3.04003
3.0927	17.3904	2.9185	33.5365	2.1149	84.4446	2.2154	3.43514
3.0924	17.5056	2.9172	33.7601	2.1121	85.0002	2.2355	3.87592
3.0924	17.6207	2.9163	33.9837	2.1093	85.5558	2.2557	4.34718
3.0921	17.7359	2.9151	34.2072	2.1062	86.1113	2.264	4.56005
3.0918	17.8511	2.9141	34.4308	2.1034	86.6669	2.2845	5.10719
3.0918	17.9663	2.9132	34.6544	2.101	87.2224	2.3046	5.68482
3.0915	18.0814	2.9123	34.878	2.0979	87.778	2.318	6.08006
3.0912	18.1966	2.9113	35.1016	2.0951	88.3335	2.3384	6.70322
3.0908	18.3118	2.9104	35.3251	2.0923	88.8891	2.3586	7.32637
3.0908	18.427	2.9095	35.5487	2.0892	89.4446	2.3673	7.59994
3.0905	18.5421	2.9086	35.7723	2.0867	90.0003	2.3874	8.22323
3.0902	18.6573	2.907	35.9959	2.0839	90.5558	2.4079	8.87674
3.0902	18.7725	2.9061	36.2194	2.0808	91.1114	2.4156	9.11996
3.0899	18.8877	2.9051	36.443	2.078	91.6669	2.4358	9.72794
3.0896	19.0028	2.9042	36.6666	2.0749	92.2225	2.4559	10.3512
3.0896	19.118	2.9033	36.8902	2.0721	92.778	2.4655	10.64
3.0893	19.2332	2.9024	37.1138	2.0693	93.3336	2.486	11.2479
3.089	19.3484	2.9014	37.3373	2.0665	93.8892	2.5062	11.8408
3.0887	19.4636	2.9005	37.5609	2.0638	94.4447	2.5167	12.16
3.0887	19.5787	2.8989	37.7845	2.061	95.0003	2.5368	12.7527
3.0881	19.6939	2.898	38.0081	2.0579	95.5558	2.5573	13.3608
3.0877	19.8091	2.8971	38.2316	2.0551	96.1114	2.5685	13.68
3.0877	19.9243	2.8958	38.4552	2.052	96.6669	2.5889	14.3032
3.0874	20.0394	2.8949	38.6788	2.0492	97.2225	2.6091	14.9265
3.0871	20.1546	2.894	38.9024	2.0464	97.778	2.6178	15.2
3.0871	20.2698	2.8931	39.1259	2.0433	98.3336	2.6385	15.884
3.0868	20.385	2.8918	39.3495	2.0405	98.8892	2.6587	16.6135
3.0865	20.5001	2.8906	39.5731	2.0377	99.4447	2.6615	16.72
3.0862	20.6153	2.8896	39.7967	2.0346	100	2.6816	17.5256
3.0862	20.7305	2.8887	40.0203	2.0318	100.556	2.6974	18.2401
3.0859	20.8457	2.8878	40.2438	2.029	101.111	2.7176	19.2583
3.0856	20.9608	2.8865	40.4674	2.0259	101.667	2.7263	19.7601
3.0856	21.076	2.8856	40.691	2.0231	102.222	2.7464	21.0976
3.0853	21.1912	2.8847	40.9146	2.02	102.778	2.7492	21.2799
3.085	21.3064	2.8834	41.1381	2.0172	103.334	2.7675	22.8
3.085	21.4215	2.8822	41.3617	2.0145	103.889	2.7839	24.32
3.0846	21.5367	2.8813	41.5853	2.011	104.445	2.7991	25.84
3.0843	21.6519	2.88	41.8089	2.0086	105	2.8137	27.36
3.0843	21.7671	2.8791	42.0325	2.0055	105.556	2.8276	28.88
3.084	21.8822	2.8782	42.256	2.0024	106.111	2.8413	30.4
3.0837	21.9974	2.8772	42.4796	1.9996	106.667	2.8546	31.9201
3.0834	22.1126	2.8757	42.7032	1.9965	107.222	2.8679	33.4399
3.0834	22.2278	2.8748	42.9268	1.9937	107.778	2.8807	34.9599
3.0831	22.343	2.8738	43.1503	1.9906	108.334	2.8934	36.48
3.0828	22.4581	2.8726	43.3739	1.9875	108.889	2.9061	38
3.0828	22.5733	2.8717	43.5975	1.9847	109.445	2.9185	39.52
3.0825	22.6885	2.8704	43.8211	1.9819	110	2.9309	41.04
3.0822	22.8037	2.8695	44.0446	1.9788	110.556	2.943	42.56
3.0822	22.9188	2.8683	44.2682	1.9757	111.111	2.9551	44.08
3.0819	23.034	2.867	44.4918	1.9726	111.667	2.9668	45.6001
3.0815	23.1492	2.8661	44.7154	1.9698	112.222	2.9786	47.1199
3.0815	23.2644	2.8648	44.939	1.967	112.778	2.9901	48.64
3.0812	23.3795	2.8639	45.1625	1.9636	113.334	3.0016	50.16
3.0809	23.4947	2.863	45.3861	1.9608	113.889	3.0127	51.68
3.0809	23.6099	2.8617	45.6097	1.9577	114.445	3.0239	53.2
3.0806	23.7251	2.8605	45.8333	1.9546	115	3.0344	54.72
3.08	23.8402	2.8593	46.0568	1.9518	115.556	3.045	56.24
3.08	23.9554	2.8583	46.2804	1.9487	116.111	3.0555	57.76
3.0797	24.0706	2.8571	46.504	1.9456	116.667	3.0654	59.2801
3.0794	24.1858	2.8562	46.7276	1.9428	117.222	3.0753	60.8
3.0794	24.3009	2.8549	46.9512	1.9394	117.778	3.0853	62.32
3.0791	24.4161	2.854	47.1747	1.9366	118.334	3.0946	63.84
3.0788	24.5313	2.8524	47.3983	1.9335	118.889	3.1039	65.36
3.0788	24.6465	2.8515	47.6219	1.9304	119.445	3.1125	66.88
3.0784	24.7617	2.8503	47.8455	1.9277	120	3.1212	68.4
3.0781	24.8768	2.8493	48.069	1.9246	120.556	3.1296	69.92
3.0781	24.992	2.8481	48.2926	1.9215	121.111	3.138	71.4401
3.0778	25.1072	2.8472	48.5162	1.9184	121.667	3.1463	72.9601
3.0775	25.2224	2.8459	48.7398	1.9153	122.222	3.1541	74.48
3.0775	25.3375	2.8447	48.9633	1.9125	122.778	3.1622	76
3.0772	25.4527	2.8435	49.1869	1.9091	123.334	3.1699	77.52
3.0769	25.5679	2.8422	49.4105	1.9063	123.889	3.1777	79.04
3.0769	25.6831	2.8413	49.6341	1.9029	124.445	3.1854	80.56
3.0766	25.7982	2.84	49.8577	1.9001	125	3.1932	82.08
3.0763	25.9134	2.8388	50.0812	1.897	125.556	3.2009	83.6
3.0763	26.0286	2.8379	50.3048	1.8939	126.111	3.2087	85.1201
3.076	26.1438	2.8363	50.5284	1.8908	126.667	3.2164	86.6401
3.0757	26.2589	2.8354	50.752	1.888	127.222	3.2245	88.16
3.0757	26.3741	2.8342	50.9755	1.8846	127.778	3.2325	89.68
3.0753	26.4893	2.8332	51.1991	1.8818	128.334	3.2409	91.2
3.075	26.6045	2.832	51.4227	1.8784	128.889	3.2493	92.72
3.0747	26.7196	2.8307	51.6463	1.8756	129.445	3.2579	94.24
3.0747	26.8348	2.8298	51.8699	1.8725	130	3.2669	95.76
3.0744	26.95	2.8283	52.0934	1.8694	130.556	3.2756	97.2801
3.0744	27.0652	2.827	52.317	1.8666	131.111	3.2846	98.8001
3.0741	27.1804	2.8258	52.5406	1.8632	131.667	3.2939	100.32
3.0738	27.2955	2.8249	52.7642	1.8604	132.222	3.3029	101.84
3.0738	27.4107	2.8236	52.9877	1.8573	132.778	3.3125	103.36
3.0735	27.5259	2.8224	53.2113	1.8542	133.334	3.3215	104.88
3.0732	27.6411	2.8211	53.4349	1.8511	133.889	3.3308	106.4
3.0729	27.7562	2.8199	53.6585	1.848	134.445	3.3398	107.92
3.0729	27.8714	2.8187	53.882	1.8449	135	3.3491	109.44
3.0722	27.9866	2.8174	54.1056	1.8418	135.556	3.3581	110.96
3.0722	28.1018	2.8165	54.3292	1.8387	136.111	3.3671	112.48
3.0719	28.2169	2.8152	54.5528	1.8359	136.667	3.3764	114
3.0716	28.3321	2.814	54.7764	1.8328	137.222	3.3854	115.52
3.0713	28.4473	2.8125	54.9999	1.8297	137.778	3.3944	117.04
3.0713	28.5625	2.8112	55.2235	1.8266	138.334	3.4033	118.56
3.071	28.6776	2.81	55.4471	1.8235	138.889	--
3.071	28.7928	2.8087	55.6707	1.8201	139.445	--
3.0707	28.908	2.8078	55.8942	1.8173	140	--
3.0704	29.0232	2.8062	56.1178	1.8142	140.556	--
3.0704	29.1383	2.805	56.3414	1.8111	141.111	--
3.0701	29.2535	2.8038	56.565	1.808	141.667	--
3.0698	29.3686	2.8025	56.7886	1.8046	142.222	--
3.0698	29.4838	2.8013	57.0121	1.8018	142.778	--
3.0695	29.599	2.8	57.2357	1.799	143.334	--
3.0691	29.7142	2.7988	57.4593	1.7956	143.889	--
3.0691	29.8293	2.7973	57.6829	1.7928	144.445	--
3.0688	29.9445	2.796	57.9064	1.7894	145	--
3.0685	30.0597	2.7948	58.13	1.7866	145.556	--
3.0685	30.1749	2.7935	58.3536	1.7838	146.111	--
3.0682	30.29	2.7923	58.5772	1.7804	146.667	--
3.0679	30.4052	2.7911	58.8007	1.7776	147.222	--
3.0679	30.5204	2.7895	59.0243	1.7745	147.778	--
3.0676	30.6356	2.788	59.2479	1.7714	148.334	--
3.0673	30.7507	2.7867	59.4715	1.7683	148.889	--
3.0673	30.8659	2.7855	59.6951	1.7652	149.445	--
3.067	30.9811	2.7842	59.9186	1.7621	150	--
3.0667	31.0963	2.783	60.1422	1.7593	150.556	--
3.0667	31.2115	2.7814	60.3658	1.7559	151.111	--
3.0664	31.3266	2.7802	60.5894	1.7531	151.667	--
3.066	31.4418	2.7787	60.8129	1.7497	152.222	--
3.066	31.557	2.7774	61.0365	1.7469	152.778	--
3.0657	31.6722	2.7762	61.2601	1.7438	153.334	--
3.0654	31.7873	2.7746	61.4837	1.7407	153.889	--
3.0654	31.9025	2.7731	61.7072	1.7379	154.445	--
3.0651	32.0177	2.7718	61.9308	1.7348	155	--
3.0645	32.1329	2.7703	62.1544	1.7317	155.556	--	--
3.0645	32.248	2.769	62.378	1.7286	156.111	--	--
3.0642	32.3632	2.7678	62.6016	1.7255	156.667	--	--
3.0639	32.4784	2.7659	62.8251	1.7224	157.222	--	--
3.0639	32.5936	2.7647	63.0487	1.7196	157.778	--	--
3.0636	32.7087	2.7632	63.2723	1.7165	158.334	--	--
3.0633	32.8239	2.7619	63.4959	1.7134	158.889	--	--
3.0633	32.9391	2.7604	63.7194	1.7103	159.445	--	--
3.0629	33.0543	2.7588	63.943	1.7075	160	--	--
3.0629	33.1694	2.7573	64.1666	1.7044	160.556	--	--
3.0626	33.2846	2.7557	64.3902	1.7013	161.111	--	--
3.0623	33.3998	2.7545	64.6138	1.6985	161.667	--	--
3.0623	33.515	2.7529	64.8373	1.6954	162.222	--	--
3.062	33.6301	2.7517	65.0609	1.6923	162.778	--	--
3.0617	33.7453	2.7498	65.2845	1.6896	163.334	--	--
3.0614	33.8605	2.7483	65.5081	1.6861	163.889	--	--
3.0614	33.9757	2.747	65.7316	1.6834	164.445	--	--
3.0611	34.0909	2.7455	65.9552	1.6806	165	--	--
3.0611	34.206	2.7439	66.1788	1.6775	165.556	--	--
3.0608	34.3212	2.7421	66.4024	1.6747	166.111	--	--
3.0605	34.4364	2.7408	66.6259	1.6719	166.667	--	--
3.0605	34.5516	2.7393	66.8495	1.6685	167.222	--	--
3.0602	34.6667	2.7377	67.0731	1.666	167.778	--	--
3.0598	34.7819	2.7362	67.2967	1.6626	168.334	--	--
3.0595	34.8971	2.7343	67.5203	1.6598	168.889	--	--
3.0595	35.0123	2.7328	67.7438	1.657	169.445	--	--
3.0592	35.1274	2.7312	67.9674	1.6539	170	--	--
3.0589	35.2426	2.7297	68.191	1.6511	170.556	--	--
3.0589	35.3578	2.7281	68.4146	1.6483	171.111	--	--
3.0586	35.473	2.7263	68.6381	1.6455	171.667	--	--
3.0586	35.5881	2.7247	68.8617	1.6427	172.222	--	--
3.0583	35.7033	2.7232	69.0853	1.6396	172.778	--	--
3.058	35.8185	2.7216	69.3089	1.6369	173.334	--	--
3.0577	35.9337	2.7201	69.5325	1.6341	173.889	--	--
3.0577	36.0488	2.7182	69.756	1.6313	174.445	--	--
3.0574	36.164	2.7167	69.9796	1.6285	175	--	--
3.0567	36.2792	2.7148	70.2032	1.6257	175.556	--	--
3.0567	36.3944	2.7132	70.4268	1.6229	176.111	--	--
3.0564	36.5096	2.7114	70.6503	1.6201	176.667	--	--
3.0561	36.6247	2.7095	70.8739	1.6176	177.222	--	--
3.0561	36.7399	2.708	71.0975	1.6145	177.778	--	--
3.0558	36.8551	2.7064	71.3211	1.6121	178.334	--	--
3.0555	36.9703	2.7049	71.5446	1.6096	178.889	--	--
3.0555	37.0854	2.7027	71.7682	1.6065	179.445	--	--
3.0552	37.2006	2.7012	71.9918	1.604	180	--	--
3.0549	37.3158	2.6996	72.2154	1.6012	180.556	--	--
3.0549	37.431	2.6977	72.439	1.5984	181.111	--	--
3.0546	37.5461	2.6962	72.6625	1.5959	181.667	--	--
3.0543	37.6613	2.694	72.8861	1.5935	182.222	--	--
3.054	37.7765	2.6925	73.1097	1.5904	182.778	--	--
3.054	37.8917	2.6906	73.3333	1.5879	183.334	--	--
3.0536	38.0068	2.6891	73.5568	1.5854	183.889	--	--
3.0536	38.122	2.6869	73.7804	1.5826	184.445	--	--
3.0533	38.2372	2.6853	74.004	1.5801	185	--	--
3.053	38.3524	2.6835	74.2276	1.577	185.556	--	--
3.053	38.4675	2.6816	74.4512	1.5745	186.111	--	--
3.0527	38.5827	2.6798	74.6747	1.5718	186.667	--	--
3.0524	38.6979	2.6779	74.8983	1.569	187.222	--	--
3.0521	38.8131	2.6764	75.1219	1.5665	187.778	--	--
3.0521	38.9283	2.6745	75.3455	1.564	188.334	--	--
3.0518	39.0434	2.6726	75.569	1.5609	188.889	--	--
3.0518	39.1586	2.6705	75.7926	1.5584	189.445	--	--
3.0515	39.2738	2.6689	76.0162	1.5559	190	--	--
3.0512	39.389	2.6671	76.2398	1.5528	190.556	--	--
3.0509	39.5041	2.6655	76.4633	1.5504	191.111	--	--
3.0509	39.6193	2.6633	76.6869	1.5479	191.667	--	--
3.0505	39.7345	2.6615	76.9105	1.5448	192.222	--	--
3.0502	39.8497	2.6596	77.1341	1.5423	192.778	--	--
3.0502	39.9648	2.6578	77.3577	1.5395	193.334	--	--
3.0499	40.08	2.6559	77.5812	1.5364	193.889	--	--
3.0496	40.1952	2.654	77.8048	1.5339	194.445	--	--
3.0496	40.3104	2.6522	78.0284	1.5311	195	--	--
3.0493	40.4255	2.6503	78.252	1.5283	195.556	--	--
3.0487	40.5407	2.6481	78.4755	1.5256	196.111	--	--
3.0487	40.6559	2.6466	78.6991	1.5231	196.667	--	--
3.0484	40.7711	2.6447	78.9227	1.5203	197.222	--	--
3.0481	40.8862	2.6429	79.1463	1.5175	197.778	--	--
3.0481	41.0014	2.6407	79.3699	1.515	198.334	--	--
3.0478	41.1166	2.6388	79.5934	1.5122	198.889	--	--
3.0474	41.2318	2.637	79.817	1.5097	199.445	--	--
3.0471	41.347	2.6354	80.0406	1.507	200	--	--
3.0471	41.4621	2.6336	80.2642	1.5042	200.556	--	--
3.0468	41.5773	2.6314	80.4877	1.5017	201.112	--	--
3.0465	41.6925	2.6295	80.7113	1.4992	201.667	--	--
3.0465	41.8077	2.6277	80.9349	1.4964	202.223	--	--
3.0462	41.9228	2.6261	81.1585	1.4939	202.778	--	--
3.0459	42.038	2.624	81.382	1.4911	203.334	--	--
3.0459	42.1532	2.6221	81.6056	1.4884	203.889	--	--
3.0456	42.2684	2.6202	81.8292	1.4859	204.445	--	--
3.0453	42.3835	2.6184	82.0528	1.4831	205	--	--
3.0453	42.4987	2.6165	82.2764	1.4803	205.556	--	--
3.045	42.6139	2.6147	82.4999	1.4778	206.112	--	--
3.0447	42.7291	2.6128	82.7235	1.4753	206.667	--	--
3.0443	42.8442	2.6109	82.9471	1.4722	207.223	--	--
3.044	42.9594	2.6088	83.1707	1.4698	207.778	--	--
3.044	43.0746	2.6069	83.3942	1.4667	208.334	--	--
3.0437	43.1898	2.605	83.6178	1.4642	208.889	--	--
3.0437	43.3049	2.6035	83.8414	1.4614	209.445	--	--
3.0434	43.4201	2.6013	84.065	1.4583	210	--	--
3.0431	43.5353	2.5995	84.2886	1.4558	210.556	--	--
3.0431	43.6505	2.5979	84.5121	1.453	211.112	--	--
3.0428	43.7657	2.5961	84.7357	1.4499	211.667	--	--
3.0425	43.8808	2.5942	84.9593	1.4474	212.223	--	--
3.0422	43.996	2.592	85.1829	1.4446	212.778	--	--
3.0422	44.1112	2.5905	85.4064	1.4415	213.334	--	--
3.0419	44.2264	2.5886	85.63	1.4388	213.889	--	--
3.0416	44.3415	2.5868	85.8536	1.436	214.445	--	--
3.0416	44.4567	2.5849	86.0772	1.4329	215	--	--
3.0409	44.5719	2.583	86.3007	1.4304	215.556	--	--
3.0406	44.6871	2.5812	86.5243	1.4273	216.112	--	--
3.0403	44.8022	2.5796	86.7479	1.4245	216.667	--	--
3.0403	44.9174	2.5775	86.9715	1.4217	217.223	--	--
3.04	45.0326	2.5759	87.1951	1.4189	217.778	--	--
3.0397	45.1478	2.574	87.4186	1.4161	218.334	--	--
3.0397	45.2629	2.5725	87.6422	1.4133	218.889	--	--
3.0394	45.3781	2.5706	87.8658	1.4102	219.445	--	--
3.0391	45.4933	2.5688	88.0894	1.4078	220	--	--
3.0388	45.6085	2.5669	88.3129	1.405	220.556	--	--
3.0388	45.7236	2.5654	88.5365	1.4019	221.112	--	--
3.0385	45.8388	2.5635	88.7601	1.4	221.495	--	--
3.0381	45.9539	2.5616	88.9837	--		--	--
3.0381	46.0691	2.5598	89.2073	1.5262	0	--	--
3.0378	46.1843	2.5582	89.4308	1.5525	0.01253	--	--
3.0375	46.2995	2.5567	89.6544	1.578	0.01885	--	--
3.0372	46.4146	2.5548	89.878	1.6034	0.03138	--	--
3.0372	46.5298	2.553	90.1016	1.6285	0.05644	--	--
3.0369	46.645	2.5514	90.3251	1.6493	0.08783	--	--
3.0366	46.7602	2.5499	90.5487	1.6713	0.13795	--	--
3.0366	46.8753	2.5483	90.7723	1.6923	0.20692	--	--
3.0363	46.9905	2.5461	90.9959	1.7125	0.29475	--	--
3.036	47.1057	2.5446	91.2194	1.7327	0.40764	--	--
3.0357	47.2209	2.543	91.443	1.7531	0.55191	--	--
3.0357	47.336	2.5415	91.6666	1.7621	0.62721	--	--
3.0354	47.4512	2.5399	91.8902	1.7826	0.81528	--	--
3.035	47.5664	2.5381	92.1138	1.803	1.04738	--	--
3.035	47.6816	2.5365	92.3373	1.8195	1.2543	--	--
3.0347	47.7967	2.535	92.5609	1.8396	1.55537	--	--
3.0344	47.9119	2.5334	92.7845	1.8588	1.88151	--	--
3.0341	48.0271	2.5319	93.0081	1.879	2.26409	--	--
3.0341	48.1423	2.53	93.2316	1.8901	2.5086	--	--
3.0338	48.2575	2.5285	93.4552	1.9103	3.00407	--	--
3.0335	48.3726	2.5269	93.6788	1.9149	3.13581	--	--
3.0335	48.4878	2.5254	93.9024	1.9351	3.69393	--	--
3.0329	48.603	2.5241	94.1259	1.9373	3.76291	--	--
3.0326	48.7182	2.5223	94.3495	1.9571	4.39011	--	--
3.0323	48.8333	2.5207	94.5731	1.9754	5.01721	--	--
3.0319	48.9485	2.5192	94.7967	1.9921	5.64441	--	--
3.0319	49.0637	2.5179	95.0203	2.0076	6.27162	--	--
3.0316	49.1789	2.5164	95.2438	2.0222	6.89872	--	--
3.0316	49.294	2.5148	95.4674	2.0359	7.52592	--	--
3.0313	49.4092	2.5133	95.691	2.0486	8.15302	--	--
3.031	49.5244	2.5117	95.9146	2.061	8.78023	--	--
3.0307	49.6396	2.5105	96.1381	2.0721	9.40732	--	--
3.0304	49.7547	2.5093	96.3617	2.0833	10.0345	--	--
3.0304	49.8699	2.5077	96.5853	2.0938	10.6616	--	--
3.0301	49.9851	2.5062	96.8089	2.1037	11.2888	--	--
3.0298	50.1003	2.5046	97.0325	2.1137	11.916	--	--
3.0298	50.2154	2.5034	97.256	2.1233	12.5431	--	--
3.0295	50.3306	2.5018	97.4796	2.1326	13.1703	--	--
3.0292	50.4458	2.5006	97.7032	2.1416	13.7974	--	--
3.0288	50.561	2.499	97.9268	2.1509	14.4246	--	--
3.0285	50.6762	2.4975	98.1503	2.1602	15.0517	--	--
3.0285	50.7913	2.4962	98.3739	2.1692	15.6791	--	--
3.0282	50.9065	2.495	98.5975	2.1785	16.3061	--	--
3.0279	51.0217	2.4937	98.8211	2.1881	16.9334	--	--
3.0276	51.1369	2.4925	99.0446	2.1974	17.5604	--	--
3.0273	51.252	2.491	99.2682	2.2076	18.1877	--	--
3.0273	51.3672	2.4897	99.4918	2.2178	18.8148	--	--
3.027	51.4824	2.4885	99.7154	2.2281	19.442	--	--
3.0267	51.5976	2.4872	99.939	2.2395	20.0691	--	--
3.0267	51.7127	2.486	100.162	2.2507	20.6963	--	--
3.0264	51.8279	2.4844	100.386	2.2631	21.3235	--	--
3.0264	51.9431	2.4832	100.61	2.2755	21.9506	--	--
3.0257	52.0583	2.482	100.833	2.2888	22.5778	--	--
3.0257	52.1734	2.4804	101.057	2.3028	23.2049	--	--
3.0251	52.2886	2.4795	101.28	2.3177	23.8321	--	--
3.0248	52.4038	2.4782	101.504	2.3332	24.4592	--	--
3.0245	52.519	2.477	101.728	2.3496	25.0864	--	--
3.0245	52.6341	2.4755	101.951	2.367	25.7135	--	--
3.0242	52.7493	2.4742	102.175	2.3852	26.3407	--	--
3.0239	52.8645	2.473	102.398	2.4042	26.9679	--	--
3.0236	52.9797	2.472	102.622	2.4237	27.5951	--	--
3.0236	53.0949	2.4708	102.846	2.4435	28.2222	--	--
3.0233	53.21	2.4696	103.069	2.4631	28.8494	--	--
3.023	53.3252	2.4686	103.293	2.4823	29.4765	--	--
3.0226	53.4404	2.4671	103.516	2.5	30.1037	--	--
3.0226	53.5556	2.4658	103.74	2.5164	30.7309	--	--
3.0223	53.6707	2.4649	103.963	2.531	31.3581	--	--
3.022	53.7859	2.4637	104.187	2.5434	31.9852	--	--
3.0217	53.901	2.4624	104.41	2.5545	32.6124	--	--
3.0217	54.0162	2.4615	104.634	2.5641	33.2395	--	--
3.0211	54.1314	2.46	104.858	2.5725	33.8667	--	--
3.0211	54.2465	2.459	105.081	2.5799	34.4939	--	--
3.0208	54.3617	2.4578	105.305	2.5868	35.121	--	--
3.0205	54.4769	2.4569	105.528	2.593	35.7482	--	--
3.0202	54.5921	2.4556	105.752	2.5988	36.3753	--	--
3.0202	54.7072	2.4547	105.975	2.6038	37.0025	--	--
3.0199	54.8224	2.4534	106.199	2.6091	37.6296	--	--
3.0199	54.9376	2.4522	106.423	2.6137	38.2568	--	--
3.0192	55.0528	2.451	106.646	2.6184	38.8839	--	--
3.0192	55.168	2.45	106.87	2.6227	39.5111	--	--
3.0189	55.2831	2.4491	107.093	2.6271	40.1383	--	--
3.0186	55.3983	2.4479	107.317	2.6311	40.7654	--	--
3.0183	55.5135	2.4469	107.541	2.6348	41.3926	--	--
3.0183	55.6287	2.446	107.764	2.6388	42.0197	--	--
3.018	55.7438	2.4445	107.988	2.6426	42.6469	--	--
3.0174	55.859	2.4435	108.211	2.6463	43.274	--	--
3.0171	55.9742	2.4426	108.435	2.6497	43.9014	--	--
3.0171	56.0894	2.4414	108.659	2.6531	44.5284	--	--
3.0168	56.2045	2.4404	108.882	2.6565	45.1557	--	--
3.0164	56.3197	2.4395	109.106	2.6599	45.7828	--	--
3.0161	56.4349	2.4386	109.329	2.6633	46.41	--	--
3.0158	56.5501	2.4376	109.553	2.6664	47.0371	--	--
3.0155	56.6652	2.4361	109.776	2.6698	47.6643	--	--
3.0155	56.7804	2.4352	110	2.6729	48.2914	--	--
3.0152	56.8956	2.4342	110.224	2.676	48.9186	--	--
3.0149	57.0108	2.4333	110.447	2.6791	49.5458	--	--
3.0146	57.1259	2.4324	110.671	2.6822	50.1729	--	--
3.0146	57.2411	2.4314	110.894	2.6853	50.8001	--	--
3.0143	57.3563	2.4305	111.118	2.6881	51.4272	--	--
3.014	57.4715	2.4293	111.341	2.6909	52.0544	--	--
3.0137	57.5867	2.428	111.565	2.694	52.6815	--	--
3.0133	57.7018	2.4271	111.789	2.6971	53.3087	--	--
3.013	57.817	2.4262	112.012	2.6999	53.9358	--	--
3.013	57.9322	2.4252	112.236	2.7027	54.5631	--	--
3.0127	58.0474	2.4243	112.459	2.7055	55.1902	--	--
3.0124	58.1625	2.4234	112.683	2.7086	55.8174	--	--
3.0121	58.2777	2.4224	112.906	2.7114	56.4445	--	--
3.0121	58.3929	2.4215	113.13	2.7139	57.0717	--	--
3.0115	58.5081	2.4203	113.354	2.717	57.6989	--	--
3.0115	58.6232	2.4193	113.577	2.7198	58.326	--	--
3.0112	58.7384	2.4184	113.801	2.7225	58.9532	--	--
3.0109	58.8536	2.4175	114.024	2.7253	59.5803	--	--
3.0106	58.9688	2.4166	114.248	2.7281	60.2075	--	--
3.0106	59.0839	2.4156	114.472	2.7306	60.8346	--	--
3.0102	59.1991	2.4147	114.695	2.7337	61.4618	--	--
3.0096	59.3143	2.4138	114.919	2.7362	62.0889	--	--
3.0093	59.4295	2.4128	115.142	2.739	62.7161	--	--
3.009	59.5446	2.4119	115.366	2.7421	63.3433	--	--
3.0087	59.6598	2.411	115.589	2.7446	63.9705	--	--
3.0084	59.775	2.41	115.813	2.7473	64.5976	--	--
3.0084	59.8902	2.4091	116.037	2.7501	65.2248	--	--
3.0081	60.0054	2.4082	116.26	2.7529	65.8519	--	--
3.0078	60.1205	2.4073	116.484	2.7557	66.4791	--	--
3.0075	60.2357	2.4066	116.707	2.7585	67.1063	--	--
3.0071	60.3509	2.4057	116.931	2.7613	67.7334	--	--
3.0068	60.4661	2.4045	117.154	2.7641	68.3606	--	--
3.0068	60.5812	2.4035	117.378	2.7669	68.9878	--	--
3.0065	60.6964	2.4029	117.602	2.7694	69.6149	--	--
3.0062	60.8116	2.402	117.825	2.7725	70.2421	--	--
3.0059	60.9268	2.4011	118.049	2.7752	70.8693	--	--
3.0056	61.0419	2.4001	118.272	2.7777	71.4964	--	--
3.0053	61.1571	2.3995	118.496	2.7808	72.1236	--	--
3.0053	61.2723	2.3986	118.719	2.7833	72.7507	--	--
3.005	61.3875	2.3973	118.943	2.7861	73.378	--	--
3.0047	61.5026	2.3967	119.167	2.7892	74.005	--	--
3.0044	61.6178	2.3958	119.39	2.792	74.6323	--	--
3.004	61.733	2.3949	119.614	2.7951	75.2593	--	--
3.0037	61.8482	2.3939	119.837	2.7976	75.8866	--	--
3.0034	61.9633	2.3933	120.061	2.8004	76.5138	--	--
3.0034	62.0785	2.3924	120.284	2.8035	77.1409	--	--
3.0031	62.1937	2.3918	120.508	2.8062	77.7681	--	--
3.0028	62.3089	2.3908	120.732	2.809	78.3952	--	--
3.0025	62.4241	2.3896	120.955	2.8121	79.0224	--	--
3.0022	62.5392	2.389	121.179	2.8149	79.6495	--	--
3.0016	62.6544	2.388	121.402	2.8177	80.2767	--	--
3.0016	62.7696	2.3874	121.626	2.8208	80.9038	--	--
3.0013	62.8848	2.3865	121.85	2.8236	81.5311	--	--
3.0009	62.9999	2.3856	122.073	2.8267	82.1582	--	--
3.0006	63.1151	2.3849	122.297	2.8295	82.7854	--	--
3.0003	63.2302	2.384	122.52	2.8323	83.4125	--	--
3	63.3454	2.3834	122.744	2.8357	84.0397	--	--
2.9997	63.4606	2.3825	122.967	2.8385	84.6668	--	--
2.9994	63.5757	2.3815	123.191	2.8413	85.294	--	--
2.9991	63.6909	2.3806	123.415	2.8444	85.9212	--	--
2.9988	63.8061	2.3797	123.638	2.8472	86.5483	--	--
2.9988	63.9213	2.379	123.862	2.8506	87.1755	--	--
2.9985	64.0365	2.3781	124.085	2.8534	87.8026	--	--
2.9982	64.1516	2.3775	124.309	2.8565	88.4298	--	--
2.9978	64.2668	2.3766	124.532	2.8596	89.057	--	--
2.9975	64.382	2.3759	124.756	2.8624	89.6842	--	--
2.9972	64.4972	2.375	124.98	2.8658	90.3113	--	--
2.9969	64.6123	2.3744	125.203	2.8686	90.9385	--	--
2.9966	64.7275	2.3735	125.427	2.8714	91.5656	--	--
2.9963	64.8427	2.3725	125.65	2.8748	92.1928	--	--
2.9963	64.9579	2.3719	125.874	2.8776	92.8199	--	--
2.996	65.073	2.371	126.097	2.8807	93.4471	--	--
2.9957	65.1882	2.3704	126.321	2.8838	94.0742	--	--
2.9954	65.3034	2.3694	126.545	2.8869	94.7014	--	--
2.9951	65.4186	2.3688	126.768	2.89	95.3286	--	--
2.9947	65.5337	2.3679	126.992	2.8931	95.9557	--	--
2.9944	65.6489	2.3673	127.215	2.8958	96.5829	--	--
2.9938	65.7641	2.366	127.439	2.8993	97.21	--	--
2.9935	65.8793	2.3654	127.662	2.902	97.8372	--	--
2.9932	65.9944	2.3648	127.886	2.9055	98.4643	--	--
2.9932	66.1096	2.3639	128.11	2.9082	99.0915	--	--
2.9929	66.2248	2.3632	128.333	2.9113	99.7186	--	--
2.9926	66.34	2.3623	128.557	2.9144	100.346	--	--
2.9923	66.4551	2.3617	128.78	2.9175	100.973	--	--
2.992	66.5703	2.3611	129.004	2.921	101.6	--	--
2.9916	66.6855	2.3601	129.228	2.9237	102.227	--	--
2.9913	66.8007	2.3595	129.451	2.9268	102.855	--	--
2.991	66.9159	2.3589	129.675	2.9299	103.482	--	--
2.9907	67.031	2.3577	129.898	2.933	104.109	--	--
2.9904	67.1462	2.357	130.122	2.9361	104.736	--	--
2.9901	67.2614	2.3564	130.345	2.9392	105.363	--	--
2.9898	67.3766	2.3555	130.569	2.942	105.99	--	--
2.9898	67.4917	2.3549	130.793	2.9454	106.617	--	--
2.9895	67.6069	2.3542	131.016	2.9482	107.245	--	--
2.9892	67.7221	2.3533	131.24	2.9513	107.872	--	--
2.9889	67.8372	2.3527	131.463	2.9544	108.499	--	--
2.9885	67.9524	2.3521	131.687	2.9575	109.126	--	--
2.9882	68.0675	2.3511	131.911	2.9606	109.753	--	--
2.9879	68.1827	2.3502	132.134	2.9634	110.38	--	--
2.9876	68.2979	2.3496	132.358	2.9662	111.008	--	--
2.9873	68.4131	2.3487	132.581	2.9693	111.635	--	--
2.987	68.5283	2.348	132.805	2.9721	112.262	--	--
2.9867	68.6434	2.3474	133.028	2.9755	112.889	--	--
2.9864	68.7586	2.3468	133.252	2.978	113.516	--	--
2.9858	68.8738	2.3459	133.476	2.9811	114.144	--	--
2.9854	68.989	2.3453	133.699	2.9839	114.771	--	--
2.9851	69.1041	2.3446	133.923	2.9867	115.398	--	--
2.9848	69.2193	2.344	134.146	2.9895	116.025	--	--
2.9845	69.3345	2.3431	134.37	2.9926	116.652	--	--
2.9842	69.4497	2.3421	134.593	2.9954	117.279	--	--
2.9839	69.5648	2.3415	134.817	2.9978	117.906	--	--
2.9839	69.68	2.3409	135.041	3.0009	118.534	--	--
2.9833	69.7952	2.34	135.264	3.0037	119.161	--	--
2.983	69.9104	2.3394	135.488	3.0062	119.788	--	--
2.9827	70.0255	2.3387	135.711	3.0093	120.415	--	--
2.9823	70.1407	2.3381	135.935	3.0118	121.042	--	--
2.982	70.2559	2.3375	136.159	3.0149	121.669	--	--
2.982	70.3711	2.3366	136.382	3.0174	122.297	--	--
2.9817	70.4862	2.3359	136.606	3.0199	122.924	--	--
2.9811	70.6014	2.3353	136.829	3.0226	123.551	--	--
2.9808	70.7166	2.3344	137.053	3.0254	124.178	--	--
2.9808	70.8318	2.3335	137.276	3.0279	124.805	--	--
2.9802	70.947	2.3328	137.5	3.0307	125.432	--	--
2.9799	71.0621	2.3322	137.724	3.0332	126.06	--	--
2.9796	71.1773	2.3316	137.947	3.0357	126.687	--	--
2.9792	71.2925	2.331	138.171	3.0381	127.314	--	--
2.9792	71.4077	2.3304	138.394	3.0409	127.941	--	--
2.9786	71.5228	2.3297	138.618	3.0431	128.568	--	--
2.9786	71.638	2.3288	138.841	3.0459	129.195	--	--
2.9777	71.7532	2.3282	139.065	3.0481	129.823	--	--
2.9774	71.8683	2.3276	139.289	3.0505	130.45	--	--
2.9771	71.9835	2.3266	139.512	3.0527	131.077	--	--
2.9768	72.0986	2.3257	139.736	3.0555	131.704	--	--
2.9765	72.2138	2.3251	139.959	3.058	132.331	--	--
2.9761	72.329	2.3245	140.183	3.0602	132.958	--	--
2.9758	72.4442	2.3239	140.406	3.0626	133.585	--	--
2.9755	72.5594	2.3232	140.63	3.0648	134.213	--	--
2.9752	72.6745	2.3226	140.854	3.067	134.84	--	--
2.9749	72.7897	2.3217	141.077	3.0698	135.467	--	--
2.9746	72.9049	2.3214	141.301	3.0719	136.094	--	--
2.9743	73.0201	2.3204	141.524	3.0741	136.721	--	--
2.974	73.1352	2.3198	141.748	3.076	137.348	--	--
2.9737	73.2504	2.3189	141.971	3.0788	137.976	--	--
2.9734	73.3656	2.3183	142.195	3.0806	138.603	--	--
2.973	73.4808	2.3177	142.419	3.0828	139.23	--	--
2.9727	73.5959	2.317	142.642	3.0853	139.857	--	--
2.9724	73.7111	2.3164	142.866	3.0874	140.484	--	--
2.9721	73.8263	2.3158	143.089	3.0893	141.111	--	--
2.9718	73.9415	2.3149	143.313	3.0915	141.739	--	--
2.9715	74.0566	2.3142	143.536	3.0939	142.366	--	--
2.9712	74.1718	2.3136	143.76	3.0958	142.993	--	--
2.9703	74.287	2.313	143.984	3.098	143.62	--	--
2.9699	74.4022	2.3124	144.207	3.0998	144.247	--	--
2.9696	74.5173	2.3118	144.431	3.1023	144.874	--	--
2.9693	74.6325	2.3105	144.654	3.1042	145.501	--	--
2.969	74.7477	2.3099	144.878	3.1063	146.129	--	--
2.9687	74.8629	2.3093	145.102	3.1082	146.756	--	--
2.9684	74.978	2.3087	145.325	3.1107	147.383	--	--
2.9681	75.0932	2.308	145.549	3.1125	148.01	--	--
2.9678	75.2084	2.3074	145.772	3.1144	148.637	--	--
2.9675	75.3236	2.3068	145.996	3.1166	149.265	--	--
2.9671	75.4388	2.3062	146.219	3.1184	149.892	--	--
2.9665	75.5539	2.3056	146.443	3.1206	150.519	--	--
2.9662	75.6691	2.3046	146.667	3.1225	151.146	--	--
2.9659	75.7843	2.304	146.89	3.1246	151.773	--	--
2.9656	75.8995	2.3031	147.114	3.1265	152.4	--	--
2.9653	76.0146	2.3025	147.337	3.1284	153.028	--	--
2.965	76.1298	2.3018	147.561	3.1302	153.655	--	--
2.9647	76.245	2.3012	147.785	3.1324	154.282	--	--
2.9644	76.3602	2.3006	148.008	3.1343	154.909	--	--
2.964	76.4753	2.3	148.232	3.1361	155.536	--	--
2.9634	76.5905	2.2994	148.455	3.138	156.163	--	--
2.9631	76.7057	2.2984	148.679	3.1401	156.79	--	--
2.9625	76.8209	2.2978	148.902	3.142	157.418	--	--
2.9622	76.936	2.2972	149.126	3.1439	158.045	--	--
2.9619	77.0512	2.2966	149.35	3.1457	158.672	--	--
2.9616	77.1664	2.296	149.573	3.1479	159.299	--	--
2.9609	77.2816	2.295	149.797	3.1498	159.926	--	--
2.9606	77.3967	2.2944	150.02	3.1516	160.553	--	--
2.9603	77.5119	2.2938	150.244	3.1535	161.181	--	--
2.96	77.6271	2.2932	150.467	3.1553	161.808	--	--
2.9597	77.7423	2.2925	150.691	3.1575	162.435	--	--
2.9594	77.8575	2.2916	150.915	3.1594	163.062	--	--
2.9591	77.9726	2.291	151.138	3.1612	163.689	--	--
2.9585	78.0878	2.2904	151.362	3.1631	164.316	--	--
2.9582	78.203	2.2898	151.585	3.1653	164.944	--	--
2.9578	78.3182	2.2891	151.809	3.1671	165.571	--	--
2.9575	78.4333	2.2885	152.032	3.169	166.198	--	--
2.9572	78.5485	2.2876	152.256	3.1708	166.825	--	--
2.9569	78.6637	2.2867	152.48	3.173	167.452	--	--
2.9563	78.7789	2.2863	152.703	3.1749	168.079	--	--
2.956	78.894	2.2854	152.927	3.1767	168.706	--	--
2.9557	79.0092	2.2848	153.15	3.1786	169.334	--	--
2.9554	79.1244	2.2842	153.374	3.1808	169.961	--	--
2.9551	79.2396	2.2836	153.597	3.1829	170.588	--	--
2.9541	79.3547	2.2829	153.821	3.1848	171.215	--	--
2.9538	79.4699	2.2823	154.045	3.1866	171.842	--	--
2.9535	79.585	2.2817	154.268	3.1888	172.469	--	--
2.9532	79.7002	2.2811	154.492	3.191	173.097	--	--
2.9526	79.8154	2.2805	154.715	3.1928	173.724	--	--
2.9523	79.9306	2.2795	154.939	3.1953	174.351	--	--
2.952	80.0457	2.2786	155.162	3.1972	174.978	--	--
2.9516	80.1609	2.278	155.386	3.199	175.605	--	--
2.9513	80.2761	2.2774	155.61	3.2012	176.232	--	--
2.9507	80.3913	2.2767	155.833	3.2037	176.86	--	--
2.9504	80.5064	2.2761	156.057	3.2056	177.487	--	--
2.9501	80.6216	2.2755	156.28	3.2077	178.114	--	--
2.9498	80.7368	2.2749	156.504	3.2099	178.741	--	--
2.9492	80.852	2.2743	156.728	3.2124	179.368	--	--
2.9489	80.9671	2.2733	156.951	3.2145	179.995	--	--
2.9485	81.0823	2.2727	157.175	3.2167	180.623	--	--
2.9479	81.1975	2.2718	157.398	3.2192	181.25	--	--
2.9476	81.3127	2.2712	157.622	3.2214	181.877	--	--
2.9473	81.4278	2.2705	157.845	3.2238	182.504	--	--
2.9467	81.543	2.2699	158.069	3.2263	183.131	--	--
2.9461	81.6582	2.2693	158.293	3.2285	183.758	--	--
2.9458	81.7734	2.2687	158.516	3.231	184.386	--	--
2.9454	81.8886	2.2677	158.74	3.2331	185.013	--	--
2.9451	82.0037	2.2674	158.963	3.2359	185.64	--	--
2.9445	82.1189	2.2665	159.187	3.2384	186.267	--	--
2.9442	82.2341	2.2659	159.411	3.2409	186.894	--	--
2.9436	82.3493	2.2653	159.634	3.2434	187.521	--	--
2.9433	82.4644	2.2646	159.858	3.2462	188.148	--	--
2.943	82.5796	2.2637	160.081	3.2486	188.776	--	--
2.9427	82.6948	2.2631	160.305	3.2517	189.403	--	--
2.942	82.81	2.2622	160.528	3.2542	190.03	--	--
2.9417	82.9251	2.2615	160.752	3.257	190.657	--	--
2.9414	83.0403	2.2609	160.976	3.2601	191.284	--	--
2.9408	83.1555	2.2603	161.199	3.2626	191.911	--	--
2.9405	83.2707	2.2597	161.423	3.2657	192.539	--	--
2.9402	83.3858	2.2591	161.646	3.2685	193.166	--	--
2.9396	83.501	2.2584	161.87	3.2713	193.793	--	--
2.9389	83.6162	2.2578	162.093	3.2747	194.42	--	--
2.9386	83.7314	2.2569	162.317	3.2775	195.047	--	--
2.938	83.8465	2.256	162.541	3.2806	195.674	--	--
2.9377	83.9617	2.2553	162.764	3.284	196.301	--	--
2.9371	84.0769	2.2547	162.988	3.2868	196.929	--	--
2.9368	84.1921	2.2541	163.211	3.2902	197.556	--	--
2.9361	84.3073	2.2535	163.435	3.2933	198.183	--	--
2.9358	84.4224	2.2526	163.659	3.2964	198.81	--	--
2.9355	84.5376	2.2519	163.882	3.2998	199.437	--	--
2.9349	84.6528	2.2513	164.106	3.3029	200.064	--	--
2.9346	84.768	2.2507	164.329	3.3066	200.692	--	--
2.934	84.8831	2.2501	164.553	3.3097	201.319	--	--
2.9337	84.9983	2.2495	164.776	3.3131	201.946	--	--
2.933	85.1135	2.2482	165	3.3165	202.573	--	--
2.9327	85.2287	2.2476	165.224	3.3196	203.2	--	--
2.9324	85.3438	2.247	165.447	3.3231	203.827	--	--
2.9318	85.459	2.2464	165.671	3.3262	204.455	--	--
2.9315	85.5742	2.2457	165.894	3.3299	205.082	--	--
2.9306	85.6894	2.2451	166.118	3.3333	205.709	--	--
2.9303	85.8045	2.2445	166.341	3.3367	206.336	--	--
2.9299	85.9197	2.2436	166.565	3.3401	206.963	--	--
2.9293	86.0349	2.2429	166.789	3.3432	207.59	--	--
2.9287	86.1501	2.2423	167.012	3.3466	208.217	--	--
2.9284	86.2652	2.2417	167.236	3.35	208.845	--	--
2.9281	86.3804	2.2411	167.459	3.3534	209.472	--	--
2.9275	86.4956	2.2398	167.683	3.3568	210.099	--	--
2.9272	86.6108	2.2392	167.906	3.3606	210.726	--	--
2.9265	86.7259	2.2386	168.13	3.3637	211.353	--	--
2.9262	86.8411	2.238	168.354	3.3671	211.981	--	--
2.9256	86.9563	2.2374	168.577	3.3708	212.608	--	--
2.9253	87.0715	2.2364	168.801	3.3742	213.235	--	--
2.9247	87.1867	2.2358	169.024	3.3779	213.862	--	--
2.9241	87.3018	2.2352	169.248	3.381	214.489	--	--
2.9237	87.417	2.2346	169.471	3.3847	215.116	--	--
2.9228	87.5322	2.234	169.695	3.3885	215.743	--	--
2.9225	87.6474	2.233	169.919	3.3919	216.371	--	--
2.9219	87.7625	2.2321	170.142	3.3956	216.998	--	--
2.9216	87.8777	2.2315	170.366	3.3993	217.625	--	--
2.921	87.9929	2.2309	170.589	3.4033	218.252	--	--
2.9206	88.1081	2.2299	170.813	3.4071	218.879	--	--
2.92	88.2232	2.2293	171.036	3.4111	219.506	--	--
2.9197	88.3384	2.2287	171.26	--		--	--
2.9191	88.4536	2.2281	171.484	--		--	--
2.9185	88.5688	2.2271	171.707	--		--	--
2.9179	88.6839	2.2265	171.931	--		--	--
2.9175	88.7991	2.2259	172.154	--		--	--
2.9169	88.9143	2.2253	172.378	--		--	--
2.9166	89.0295	2.224	172.602	--		--	--
2.916	89.1446	2.2234	172.825	--		--	--
2.9154	89.2598	2.2228	173.049	--		--	--
2.9148	89.375	2.2222	173.272	--		--	--
2.9141	89.4902	2.2212	173.496	--		--	--
2.9138	89.6054	2.2206	173.719	--		--	--
2.9132	89.7205	2.22	173.943	--		--	--
2.9126	89.8357	2.2194	174.167	--		--	--
2.9123	89.9509	2.2185	174.39	--		--	--
2.9117	90.0661	2.2178	174.614	--		--	--
2.911	90.1812	2.2169	174.837	--		--	--
2.9104	90.2964	2.2163	175.061	--		--	--
2.9101	90.4116	2.2154	175.285	--			--
2.9095	90.5268	2.2147	175.508	--			--
2.9089	90.6419	2.2141	175.732	--			--
2.9086	90.7571	2.2132	175.955	--			--
2.9079	90.8723	2.2126	176.179	--			--
2.907	90.9875	2.2119	176.402	--			--
2.9064	91.1026	2.2113	176.626	--			--
2.9058	91.2178	2.2104	176.85	--			--
2.9055	91.333	2.2098	177.073	--			--
2.9048	91.4482	2.2088	177.297	--			--
2.9042	91.5633	2.2079	177.52	--			--
2.9036	91.6785	2.2073	177.744	--			--
2.9033	91.7937	2.2067	177.967	--			--
2.9027	91.9089	2.2057	178.191	--			--
2.902	92.0241	2.2051	178.415	--			--
2.9014	92.1392	2.2042	178.638	--			--
2.9008	92.2544	2.2036	178.862	--			--
2.9002	92.3696	2.203	179.085	--			--
2.8996	92.4848	2.2023	179.309	--			--
2.8989	92.5999	2.2011	179.532	--			--
2.8983	92.7151	2.2005	179.756	--			--
2.8977	92.8303	2.1999	179.98	--			--
2.8971	92.9455	2.1989	180.203	--			--
2.8968	93.0606	2.1983	180.427	--			--
2.8962	93.1758	2.1974	180.65	--			--
2.8955	93.2909	2.1968	180.874	--			--
2.8949	93.4061	2.1961	181.097	--			--
2.8943	93.5213	2.1955	181.321	--			--
2.8937	93.6365	2.1946	181.545	--			--
2.8931	93.7516	2.194	181.768	--			--
2.8924	93.8668	2.1927	181.992	--			--
2.8915	93.982	2.1921	182.215	--			--
2.8909	94.0972	2.1912	182.439	--			--
2.8903	94.2123	2.1906	182.662	--			--
2.8896	94.3275	2.1899	182.886	--			--
2.889	94.4427	2.189	183.11	--			--
2.8884	94.5579	2.1884	183.333	--			--
2.8878	94.673	2.1875	183.557	--			--
2.8872	94.7882	2.1868	183.78	--			--
2.8865	94.9034	2.1862	184.004	--			--
2.8859	95.0186	2.185	184.228	--			--
2.8853	95.1337	2.1843	184.451	--			--
2.8847	95.2489	2.1834	184.675	--			--
2.8838	95.3641	2.1828	184.898	--			--
2.8831	95.4793	2.1819	185.122	--			--
2.8825	95.5944	2.1812	185.345	--			--
2.8819	95.7096	2.1806	185.569	--			--
2.8813	95.8248	2.1797	185.793	--			--
2.8807	95.94	2.1788	186.016	--			--
2.88	96.0551	2.1781	186.24	--			--
2.8794	96.1703	2.1772	186.463	--			--
2.8785	96.2855	2.1763	186.687	--			--
2.8779	96.4007	2.1757	186.911	--			--
2.8772	96.5159	2.1747	187.134	--			--
2.8766	96.631	2.1741	187.358	--			--
2.8757	96.7462	2.1732	187.581	--			--
2.8751	96.8614	2.1726	187.805	--			--
2.8745	96.9766	2.1716	188.028	--			--
2.8735	97.0917	2.171	188.252	--			--
2.8729	97.2069	2.1698	188.476	--			--
2.8723	97.3221	2.1692	188.699	--			--
2.8717	97.4373	2.1682	188.923	--			--
2.871	97.5524	2.1673	189.146	--			--
2.8701	97.6676	2.1667	189.37	--			--
2.8695	97.7828	2.1657	189.593	--			--
2.8689	97.898	2.1651	189.817	--			--
2.8676	98.0131	2.1642	190.041	--			--
2.867	98.1283	2.1636	190.264	--			--
2.8664	98.2435	2.1626	190.488	--			--
2.8658	98.3587	2.1617	190.711	--			--
2.8648	98.4738	2.1608	190.935	--			--
2.8642	98.589	2.1602	191.159	--			--
2.8636	98.7042	2.1592	191.382	--			--
2.8627	98.8194	2.1586	191.606	--			--
2.8621	98.9346	2.1577	191.829	--			--
2.8614	99.0497	2.1568	192.053	--			--
2.8602	99.1649	2.1561	192.276	--			--
2.8593	99.2801	2.1552	192.5	--			--
2.8586	99.3953	2.154	192.724	--			--
2.858	99.5104	2.1533	192.947	--			--
2.8571	99.6256	2.1524	193.171	--			--
2.8565	99.7408	2.1518	193.394	--			--
2.8559	99.856	2.1509	193.618	--			--
2.8549	99.9711	2.1499	193.841	--			--
2.8543	100.086	2.1493	194.065	--			--
2.8534	100.201	2.1484	194.289	--			--
2.8524	100.317	2.1475	194.512	--			--
2.8515	100.432	2.1468	194.736	--			--
2.8509	100.547	2.1456	194.959	--			--
2.85	100.662	2.1447	195.183	--			--
2.8493	100.777	2.144	195.406	--			--
2.8484	100.892	2.1431	195.63	--			--
2.8475	101.008	2.1422	195.854	--			--
2.8469	101.123	2.1416	196.077	--			--
2.8459	101.238	2.1406	196.301	--			--
2.8453	101.353	2.14	196.524	--			--
2.8441	101.468	2.1391	196.748	--			--
2.8435	101.584	2.1378	196.971	--			--
2.8425	101.699	2.1369	197.195	--			--
2.8416	101.814	2.136	197.419	--			--
2.841	101.929	2.1354	197.642	--			--
2.84	102.044	2.1344	197.866	--			--
2.8391	102.159	2.1335	198.089	--			--
2.8385	102.275	2.1326	198.313	--			--
2.8376	102.39	2.132	198.536	--			--
2.8363	102.505	2.131	198.76	--			--
2.8354	102.62	2.1298	198.984	--			--
2.8348	102.735	2.1289	199.207	--			--
2.8338	102.85	2.1282	199.431	--			--
2.8329	102.966	2.1273	199.654	--			--
2.832	103.081	2.1264	199.878	--			--
2.8314	103.196	2.1254	200.102	--			--
2.8304	103.311	2.1248	200.325	--			--
2.8295	103.426	2.1236	200.549	--			--
2.8283	103.542	2.1227	200.772	--			--
2.8273	103.657	2.1217	200.996	--			--
2.8267	103.772	2.1208	201.219	--			--
2.8258	103.887	2.1199	201.443	--			--
2.8249	104.002	2.1189	201.667	--			--
2.8239	104.118	2.1183	201.89	--			--
2.823	104.233	2.1174	202.114	--			--
2.8221	104.348	2.1165	202.337	--			--
2.8208	104.463	2.1155	202.561	--			--
2.8199	104.578	2.1143	202.785	--			--
2.819	104.693	2.1134	203.008	--			--
2.818	104.808	2.1124	203.232	--			--
2.8171	104.924	2.1115	203.455	--			--
2.8162	105.039	2.1106	203.679	--			--
2.8152	105.154	2.1099	203.902	--			--
2.8143	105.269	2.109	204.126	--			--
2.8131	105.384	2.1078	204.35	--			--
2.8121	105.5	2.1068	204.573	--			--
2.8112	105.615	2.1059	204.797	--			--
2.8103	105.73	2.105	205.02	--			--
2.8093	105.845	2.1041	205.244	--			--
2.8081	105.96	2.1031	205.467	--			--
2.8072	106.076	2.1022	205.691	--			--
2.8062	106.191	2.1013	205.915	--			--
2.805	106.306	2.1003	206.138	--			--
2.8041	106.421	2.0991	206.362	--			--
2.8028	106.536	2.0982	206.585	--			--
2.8019	106.651	2.0972	206.809	--			--
2.801	106.766	2.0963	207.032	--			--
2.8	106.882	2.0951	207.256	--			--
2.7991	106.997	2.0944	207.48	--			--
2.7976	107.112	2.0935	207.703	--			--
2.7966	107.227	2.0923	207.927	--			--
2.7957	107.342	2.091	208.15	--			--
2.7945	107.458	2.0901	208.374	--			--
2.7935	107.573	2.0892	208.597	--			--
2.7923	107.688	2.0882	208.821	--			--
2.7914	107.803	2.0873	209.045	--			--
2.7904	107.918	2.0864	209.268	--			--
2.7889	108.034	2.0855	209.492	--			--
2.788	108.149	2.0845	209.715	--			--
2.7867	108.264	2.083	209.939	--			--
2.7858	108.379	2.082	210.162	--			--
2.7845	108.494	2.0811	210.386	--			--
2.7836	108.609	2.0802	210.61	--			--
2.7824	108.725	2.0789	210.833	--			--
2.7811	108.84	2.078	211.057	--			--
2.7799	108.955	2.0771	211.28	--			--
2.779	109.07	2.0762	211.504	--			--
2.7777	109.185	2.0749	211.728	--			--
2.7765	109.3	2.074	211.951	--			--
2.7756	109.415	2.0727	212.175	--			--
2.774	109.531	2.0718	212.398	--			--
2.7728	109.646	2.0709	212.622	--			--
2.7718	109.761	2.0696	212.845	--			--
2.7706	109.876	2.0687	213.069	--			--
2.7694	109.991	2.0675	213.293	--			--
2.7681	110.107	2.0665	213.516	--			--
2.7672	110.222	2.0653	213.74	--			--
2.7656	110.337	2.0644	213.963	--			--
2.7644	110.452	2.0631	214.187	--			--
2.7632	110.567	2.0622	214.411	--			--
2.7619	110.683	2.0613	214.634	--			--
2.761	110.798	2.0597	214.858	--			--
2.7597	110.913	2.0588	215.081	--			--
2.7582	111.028	2.0579	215.305	--			--
2.757	111.143	2.0566	215.528	--			--
2.7557	111.258	2.0554	215.752	--			--
2.7545	111.374	2.0545	215.976	--			--
2.7532	111.489	2.0532	216.199	--			--
2.752	111.604	2.052	216.423	--			--
2.7504	111.719	2.051	216.646	--			--
2.7492	111.834	2.0498	216.87	--			--
2.748	111.949	2.0489	217.093	--			--
2.7467	112.065	2.0476	217.317	--			--
2.7455	112.18	2.0464	217.541	--			--
2.7442	112.295	2.0455	217.764	--			--
2.7427	112.41	2.0442	217.988	--			--
2.7415	112.525	2.043	218.211	--			--
2.7402	112.64	2.0417	218.435	--			--
2.739	112.756	2.0405	218.659	--			--
2.7377	112.871	2.0396	218.882	--			--
2.7365	112.986	2.0383	219.106	--			--
2.7346	113.101	2.0374	219.329	--			--
2.7337	113.216	2.0359	219.553	--			--
2.7322	113.332	2.0346	219.776	--			--
2.7309	113.447	2.0334	220	--			--
2.7297	113.562	2.0324	220.224	--			--
2.7284	113.677	2.0312	220.447	--			--
2.7266	113.792	2.03	220.671	--			--
2.7253	113.907	2.0284	220.894	--			--
2.7241	114.023	2.0275	221.118	--			--
2.7229	114.138	2.0262	221.341	--			--
2.7216	114.253	2.025	221.565	--			--
2.7201	114.368	2.0238	221.789	--			--
2.7185	114.483	2.0225	222.012	--			--
2.7173	114.598	2.0213	222.236	--			--
2.716	114.714	2.02	222.459	--			--
2.7148	114.829	2.0185	222.683	--			--
2.7132	114.944	2.0176	222.906	--			--
2.712	115.059	2.0163	223.13	--			--
2.7105	115.174	2.0151	223.354	--			--
2.7092	115.29	2.0138	223.577	--			--
2.708	115.405	2.0123	223.801	--			--
2.7064	115.52	2.011	224.024	--			--
2.7052	115.635	2.0098	224.248	--			--
2.7039	115.75	2.0086	224.471	--			--
2.7024	115.865	2.007	224.695	--			--
2.7012	115.981	2.0061	224.919	--			--
2.6996	116.096	2.0042	225.142	--			--
2.6984	116.211	2.003	225.366	--			--
2.6974	116.326	2.0017	225.589	--			--
2.6956	116.441	2.0005	225.813	--			--
2.6943	116.556	1.9993	226.036	--			--
2.6931	116.672	1.998	226.26	--			--
2.6919	116.787	1.9965	226.484	--			--
2.6906	116.902	1.9952	226.707	--			--
2.6894	117.017	1.9937	226.931	--			--
2.6881	117.132	1.9924	227.154	--			--
2.6866	117.248	1.9912	227.378	--			--
2.6853	117.363	1.9897	227.602	--			--
2.6841	117.478	1.9881	227.825	--			--
2.6829	117.593	1.9869	228.049	--			--
2.6816	117.708	1.9853	228.272	--			--
2.6804	117.823	1.9841	228.496	--			--
2.6788	117.939	1.9828	228.719	--			--
2.6776	118.054	1.981	228.943	--			--
2.6764	118.169	1.9797	229.167	--			--
2.6751	118.284	1.9782	229.39	--			--
2.6742	118.399	1.9769	229.614	--			--
2.6729	118.514	1.9754	229.837	--			--
2.6714	118.63	1.9742	230.061	--			--
2.6702	118.745	1.9723	230.285	--			--
2.6689	118.86	1.9707	230.508	--			--
2.668	118.975	1.9695	230.732	--			--
2.6667	119.09	1.968	230.955	--			--
2.6655	119.206	1.9667	231.179	--			--
2.6643	119.321	1.9649	231.402	--			--
2.663	119.436	1.9636	231.626	--			--
2.6618	119.551	1.9621	231.85	--			--
2.6609	119.666	1.9605	232.073	--			--
2.6596	119.781	1.959	232.297	--			--
2.6587	119.897	1.9574	232.52	--			--
2.6574	120.012	1.9559	232.744	--			--
2.6562	120.127	1.9543	232.967	--			--
2.655	120.242	1.9528	233.191	--			--
2.654	120.357	1.9512	233.415	--			--
2.6528	120.472	1.9497	233.638	--			--
2.6519	120.588	1.9481	233.862	--			--
2.6509	120.703	1.9466	234.085	--			--
2.6497	120.818	1.945	234.309	--			--
2.6484	120.933	1.9435	234.532	--			--
2.6475	121.048	1.9416	234.756	--			--
2.6463	121.163	1.9401	234.98	--			--
2.6453	121.279	1.9385	235.203	--			--
2.6444	121.394	1.937	235.427	--			--
2.6435	121.509	1.9354	235.65	--			--
2.6426	121.624	1.9335	235.874	--			--
2.6416	121.739	1.932	236.097	--			--
2.6401	121.855	1.9301	236.321	--			--
2.6391	121.97	1.9286	236.545	--			--
2.6382	122.085	1.927	236.768	--			--
2.6373	122.2	1.9252	236.992	--			--
2.6364	122.315	1.9236	237.215	--			--
2.6354	122.43	1.9218	237.439	--			--
2.6345	122.546	1.9202	237.662	--			--
2.6336	122.661	1.9184	237.886	--			--
2.6323	122.776	1.9165	238.11	--			--
2.6314	122.891	1.9149	238.333	--			--
2.6308	123.006	1.9134	238.557	--			--
2.6298	123.121	1.9118	238.78	--			--
2.6289	123.237	1.9097	239.004	--			--
2.628	123.352	1.9078	239.228	--			--
2.6271	123.467	1.9063	239.451	--			--
2.6261	123.582	1.9047	239.675	--			--
2.6249	123.697	1.9025	239.898	--			--
2.6243	123.812	1.901	240.122	--			--
2.6233	123.928	1.8991	240.345	--			--
2.6224	124.043	1.8976	240.569	--			--
2.6215	124.158	1.8957	240.793	--			--
2.6209	124.273	1.8939	241.016	--			--
2.6199	124.388	1.892	241.24	--			--
2.6193	124.504	1.8905	241.463	--			--
2.6184	124.619	1.8886	241.687	--			--
2.6171	124.734	1.8864	241.911	--			--
2.6165	124.849	1.8849	242.134	--			--
2.6156	124.964	1.883	242.358	--			--
2.615	125.079	1.8812	242.581	--			--
2.614	125.195	1.8793	242.805	--			--
2.6131	125.31	1.8774	243.028	--			--
2.6125	125.425	1.8756	243.252	--			--
2.6116	125.54	1.874	243.476	--			--
2.6109	125.655	1.8722	243.699	--			--
2.61	125.77	1.87	243.923	--			--
2.6091	125.886	1.8681	244.146	--			--
2.6085	126.001	1.8663	244.37	--			--
2.6075	126.116	1.8647	244.593	--			--
2.6069	126.231	1.8625	244.817	--			--
2.606	126.346	1.8607	245.041	--			--
2.6054	126.462	1.8588	245.264	--			--
2.6047	126.577	1.857	245.488	--			--
2.6038	126.692	1.8551	245.711	--			--
2.6032	126.807	1.8532	245.935	--			--
2.6023	126.922	1.8514	246.159	--			--
2.6013	127.037	1.8495	246.382	--			--
2.6007	127.153	1.8474	246.606	--			--
2.6001	127.268	1.8455	246.829	--			--
2.5995	127.383	1.8439	247.053	--			--
2.5985	127.498	1.8421	247.276	--			--
2.5979	127.613	1.8399	247.5	--			--
2.5973	127.728	1.8381	247.724	--			--
2.5967	127.844	1.8362	247.947	--			--
2.5957	127.959	1.8343	248.171	--			--
2.5951	128.074	1.8322	248.394	--			--
2.5945	128.189	1.8303	248.618	--			--
2.5936	128.304	1.8284	248.841	--			--
2.593	128.419	1.8266	249.065	--			--
2.592	128.535	1.8244	249.289	--			--
2.5914	128.65	1.8226	249.512	--			--
2.5908	128.765	1.8204	249.736	--			--
2.5902	128.88	1.8185	249.959	--			--
2.5895	128.995	1.8167	250.183	--			--
2.5889	129.111	1.8148	250.406	--			--
2.5883	129.226	1.8126	250.63	--			--
2.5877	129.341	1.8108	250.854	--			--
2.5871	129.456	1.8089	251.077	--			--
2.5858	129.571	1.8071	251.301	--			--
2.5852	129.686	1.8049	251.524	--			--
2.5846	129.802	1.803	251.748	--			--
2.584	129.917	1.8012	251.971	--			--
2.5833	130.032	1.7993	252.195	--			--
2.5827	130.147	1.7971	252.419	--			--
2.5821	130.262	1.7953	252.642	--			--
2.5815	130.377	1.7934	252.866	--			--
2.5812	130.493	1.7916	253.089	--			--
2.5802	130.608	1.7894	253.313	--			--
2.5799	130.723	1.7875	253.536	--			--
2.5793	130.838	1.7857	253.76	--			--
2.5787	130.953	1.7838	253.984	--			--
2.5778	131.069	1.7819	254.207	--			--
2.5771	131.184	1.7798	254.431	--			--
2.5765	131.299	1.7779	254.654	--			--
2.5759	131.414	1.7761	254.878	--			--
2.5753	131.529	1.7742	255.102	--			--
2.5747	131.644	1.7723	255.325	--			--
2.574	131.76	1.7705	255.549	--			--
2.5734	131.875	1.7683	255.772	--			--
2.5728	131.99	1.7668	255.996	--			--
2.5725	132.105	1.7646	256.219	--			--
2.5719	132.22	1.7627	256.443	--			--
2.5713	132.335	1.7609	256.667	--			--
2.5706	132.451	1.759	256.89	--			--
2.5697	132.566	1.7568	257.114	--			--
2.5694	132.681	1.755	257.337	--			--
2.5688	132.796	1.7531	257.561	--			--
2.5682	132.911	1.7516	257.784	--			--
2.5675	133.027	1.7494	258.008	--			--
2.5669	133.142	1.7475	258.232	--			--
2.5666	133.257	1.7457	258.455	--			--
2.566	133.372	1.7438	258.679	--			--
2.5654	133.487	1.742	258.902	--			--
2.5651	133.602	1.7401	259.126	--			--
2.5644	133.718	1.7382	259.349	--			--
2.5638	133.833	1.7364	259.573	--			--
2.5632	133.948	1.7348	259.797	--			--
2.5623	134.063	1.7327	260.02	--			--
2.562	134.178	1.7308	260.244	--			--
2.5613	134.293	1.7292	260.467	--			--
2.5607	134.409	1.7274	260.691	--			--
2.5601	134.524	1.7252	260.915	--			--
2.5598	134.639	1.7237	261.138	--			--
2.5592	134.754	1.7218	261.362	--			--
2.5589	134.869	1.7203	261.585	--			--
2.5582	134.985	1.7181	261.809	--			--
2.5576	135.1	1.7165	262.033	--			--
2.5573	135.215	1.715	262.256	--			--
2.5567	135.33	1.7131	262.48	--			--
2.5561	135.445	1.7116	262.703	--			--
2.5558	135.56	1.7094	262.927	--			--
2.5551	135.676	1.7078	263.15	--			--
2.5542	135.791	1.7063	263.374	--			--
2.5539	135.906	1.7044	263.598	--			--
2.5533	136.021	1.7026	263.821	--			--
2.553	136.136	1.701	264.045	--			--
2.5523	136.251	1.6995	264.268	--			--
2.5517	136.367	1.6979	264.492	--			--
2.5514	136.482	1.6964	264.715	--			--
2.5508	136.597	1.6942	264.939	--			--
2.5502	136.712	1.693	265.163	--			--
2.5499	136.827	1.6914	265.386	--			--
2.5492	136.942	1.6899	265.61	--			--
2.5489	137.058	1.6883	265.833	--			--
2.5483	137.173	1.6865	266.057	--			--
2.5477	137.288	1.6849	266.28	--			--
2.5474	137.403	1.6834	266.504	--			--
2.5465	137.518	1.6821	266.728	--			--
2.5461	137.634	1.6806	266.951	--			--
2.5455	137.749	1.6787	267.175	--			--
2.5452	137.864	1.6772	267.398	--			--
2.5446	137.979	1.6759	267.622	--			--
2.5443	138.094	1.6744	267.846	--			--
2.5437	138.209	1.6731	268.069	--			--
2.5434	138.325	1.6713	268.293	--			--
2.5427	138.44	1.67	268.516	--			--
2.5421	138.555	1.6685	268.74	--			--
2.5418	138.67	1.6672	268.963	--			--
2.5415	138.785	1.666	269.187	--			--
2.5409	138.9	1.6648	269.411	--			--
2.5406	139.016	1.6632	269.634	--			--
2.5399	139.131	1.6617	269.858	--			--
2.5396	139.246	1.6604	270.081	--			--
2.5387	139.361	1.6592	270.305	--			--
2.5384	139.476	1.6579	270.528	--			--
2.5378	139.592	1.6567	270.752	--			--
2.5375	139.707	1.6551	270.976	--			--
2.5368	139.822	1.6539	271.199	--			--
2.5365	139.937	1.6527	271.423	--			--
2.5362	140.052	1.6514	271.646	--			--
2.5356	140.167	1.6502	271.87	--			--
2.5353	140.283	1.6489	272.093	--			--
2.5347	140.398	1.6477	272.317	--			--
2.5344	140.513	1.6465	272.541	--			--
2.5341	140.628	1.6452	272.764	--			--
2.5334	140.743	1.6443	272.988	--			--
2.5331	140.858	1.6431	273.211	--			--
2.5325	140.974	1.6418	273.435	--			--
2.5322	141.089	1.6409	273.659	--			--
2.5316	141.204	1.6393	273.882	--			--
2.5313	141.319	1.6384	274.106	--			--
2.5303	141.434	1.6372	274.329	--			--
2.53	141.55	1.6362	274.553	--			--
2.5297	141.665	1.635	274.776	--			--
2.5291	141.78	1.6341	275	--			--
2.5288	141.895	1.6328	275.224	--			--
2.5285	142.01	1.6316	275.447	--			--
2.5279	142.125	1.6307	275.671	--			--
2.5275	142.241	1.6297	275.894	--			--
2.5269	142.356	1.6285	276.118	--			--
2.5266	142.471	1.6276	276.341	--			--
2.5263	142.586	1.6266	276.565	--			--
2.526	142.701	1.6257	276.789	--			--
2.5254	142.816	1.6241	277.012	--			--
2.5251	142.932	1.6232	277.236	--			--
2.5244	143.047	1.6223	277.459	--			--
2.5241	143.162	1.6214	277.683	--			--
2.5238	143.277	1.6204	277.906	--			--
2.5229	143.392	1.6195	278.13	--			--
2.5226	143.508	1.6186	278.354	--			--
2.5223	143.623	1.6176	278.577	--			--
2.5217	143.738	1.6164	278.801	--			--
2.5213	143.853	1.6155	279.024	--			--
2.521	143.968	1.6145	279.248	--			--
2.5204	144.083	1.6136	279.471	--			--
2.5201	144.199	1.6127	279.695	--			--
2.5198	144.314	1.6117	279.919	--			--
2.5192	144.429	1.6111	280.142	--			--
2.5189	144.544	1.6102	280.366	--			--
2.5186	144.659	1.6093	280.589	--			--
2.5182	144.774	1.608	280.813	--			--
2.5176	144.89	1.6074	281.036	--			--
2.5173	145.005	1.6065	281.26	--			--
2.517	145.12	1.6055	281.484	--			--
2.5164	145.235	1.6046	281.707	--			--
2.5161	145.35	1.604	281.931	--			--
2.5158	145.466	1.6031	282.154	--			--
2.5148	145.581	1.6021	282.378	--			--
2.5145	145.696	1.6015	282.602	--			--
2.5142	145.811	1.6003	282.825	--			--
2.5139	145.926	1.5993	283.049	--			--
2.5133	146.042	1.5987	283.272	--			--
2.513	146.157	1.5978	283.496	--			--
2.5127	146.272	1.5972	283.719	--			--
2.5124	146.387	1.5962	283.943	--			--
2.5117	146.502	1.5956	284.167	--			--
2.5114	146.617	1.5947	284.39	--			--
2.5111	146.732	1.5941	284.614	--			--
2.5108	146.848	1.5931	284.837	--			--
2.5105	146.963	1.5922	285.061	--			--
2.5099	147.078	1.5913	285.284	--			--
2.5096	147.193	1.5907	285.508	--			--
2.5093	147.308	1.5897	285.732	--			--
2.5086	147.424	1.5891	285.955	--			--
2.5083	147.539	1.5882	286.179	--			--
2.508	147.654	1.5876	286.402	--			--
2.5077	147.769	1.5866	286.626	--			--
2.5068	147.884	1.586	286.849	--			--
2.5065	148	1.5854	287.073	--			--
2.5062	148.115	1.5845	287.297	--			--
2.5058	148.23	1.5835	287.52	--			--
2.5052	148.345	1.5829	287.744	--			--
2.5049	148.46	1.582	287.967	--			--
2.5046	148.575	1.5814	288.191	--			--
2.5043	148.69	1.5804	288.415	--			--
2.504	148.806	1.5798	288.638	--			--
2.5037	148.921	1.5792	288.862	--			--
2.5031	149.036	1.5786	289.085	--			--
2.5027	149.151	1.5776	289.309	--			--
2.5024	149.266	1.5767	289.533	--			--
2.5021	149.382	1.5761	289.756	--			--
2.5015	149.497	1.5752	289.98	--			--
2.5012	149.612	1.5745	290.203	--			--
2.5009	149.727	1.5739	290.427	--			--
2.5006	149.842	1.573	290.65	--			--
2.5003	149.958	1.5724	290.874	--			--
2.5	150.073	1.5718	291.098	--			--
2.499	150.188	1.5708	291.321	--			--
2.4987	150.303	1.5702	291.545	--			--
2.4984	150.418	1.5696	291.768	--			--
2.4981	150.533	1.5687	291.992	--			--
2.4975	150.649	1.5677	292.215	--			--
2.4972	150.764	1.5671	292.439	--			--
2.4968	150.879	1.5665	292.663	--			--
2.4965	150.994	1.5659	292.886	--			--
2.4962	151.109	1.5649	293.11	--			--
2.4956	151.224	1.5643	293.333	--			--
2.4953	151.339	1.5637	293.557	--			--
2.495	151.455	1.5631	293.78	--			--
2.4947	151.57	1.5625	294.004	--			--
2.4944	151.685	1.5618	294.228	--			--
2.4941	151.8	1.5606	294.451	--			--
2.4937	151.915	1.56	294.675	--			--
2.4931	152.031	1.5593	294.898	--			--
2.4928	152.146	1.5587	295.122	--			--
2.4925	152.261	1.5581	295.346	--			--
2.4922	152.376	1.5572	295.569	--			--
2.4916	152.491	1.5566	295.793	--			--
2.491	152.606	1.5559	296.016	--			--
2.491	152.722	1.5553	296.24	--			--
2.4903	152.837	1.5547	296.463	--			--
2.49	152.952	1.5541	296.687	--			--
2.4897	153.067	1.5528	296.911	--			--
2.4894	153.182	1.5522	297.134	--			--
2.4891	153.298	1.5516	297.358	--			--
2.4888	153.413	1.551	297.581	--			--
2.4882	153.528	1.5504	297.805	--			--
2.4879	153.643	1.5497	298.028	--			--
2.4875	153.758	1.5491	298.252	--			--
2.4872	153.873	1.5482	298.476	--			--
2.4869	153.989	1.5476	298.699	--			--
2.4866	154.104	1.5469	298.923	--			--
2.486	154.219	1.5463	299.146	--			--
2.4857	154.334	1.5454	299.37	--			--
2.4854	154.449	1.5448	299.593	--			--
2.4851	154.564	1.5442	299.817	--			--
2.4848	154.68	1.5432	300.041	--			--
2.4844	154.795	1.5426	300.264	--			--
2.4841	154.91	1.542	300.488	--			--
2.4835	155.025	1.5414	300.711	--			--
2.4829	155.14	1.5407	300.935	--			--
2.4826	155.256	1.5401	301.159	--			--
2.4826	155.371	1.5395	301.382	--			--
2.482	155.486	1.5389	301.606	--			--
2.4817	155.601	1.5383	301.829	--			--
2.4813	155.716	1.537	302.053	--			--
2.481	155.831	1.5364	302.276	--			--
2.4807	155.946	1.5358	302.5	--			--
2.4804	156.062	1.5352	302.724	--			--
2.4798	156.177	1.5345	302.947	--			--
2.4795	156.292	1.5339	303.171	--			--
2.4792	156.407	1.5333	303.394	--			--
2.4789	156.522	1.5327	303.618	--			--
2.4786	156.638	1.5321	303.841	--			--
2.4782	156.753	1.5314	304.065	--			--
2.4776	156.868	1.5308	304.289	--			--
2.4776	156.983	1.5296	304.512	--			--
2.4773	157.098	1.529	304.736	--			--
2.477	157.214	1.5283	304.959	--			--
2.4767	157.329	1.5277	305.183	--			--
2.4758	157.444	1.5271	305.406	--			--
2.4755	157.559	1.5265	305.63	--			--
2.4751	157.674	1.5259	305.854	--			--
2.4748	157.789	1.5252	306.077	--			--
2.4745	157.905	1.5246	306.301	--			--
2.4742	158.02	1.5237	306.524	--			--
2.4739	158.135	1.5231	306.748	--			--
2.4736	158.25	1.5225	306.971	--			--
2.4733	158.365	1.5218	307.195	--			--
2.473	158.48	1.5209	307.419	--			--
2.4724	158.596	1.5203	307.642	--			--
2.472	158.711	1.5197	307.866	--			--
2.4717	158.826	1.519	308.089	--			--
2.4714	158.941	1.5184	308.313	--			--
2.4711	159.056	1.5178	308.536	--			--
2.4708	159.172	1.5172	308.76	--			--
2.4705	159.287	1.5166	308.984	--			--
2.4702	159.402	1.5159	309.207	--			--
2.4699	159.517	1.5153	309.431	--			--
2.4693	159.632	1.5141	309.654	--			--
2.4689	159.747	1.5135	309.878	--			--
2.4689	159.863	1.5132	310.102	--			--
2.468	159.978	1.5122	310.325	--			--
2.4677	160.093	1.5116	310.549	--			--
2.4674	160.208	1.511	310.772	--			--
2.4671	160.323	1.5104	310.996	--			--
2.4668	160.438	1.5097	311.219	--			--
2.4665	160.554	1.5091	311.443	--			--
2.4662	160.669	1.5085	311.667	--			--
2.4658	160.784	1.5079	311.89	--			--
2.4655	160.899	1.5073	312.114	--			--
2.4652	161.014	1.506	312.337	--			--
2.4646	161.13	1.5054	312.561	--			--
2.4646	161.245	1.5048	312.784	--			--
2.464	161.36	1.5042	313.008	--			--
2.464	161.475	1.5035	313.232	--			--
2.4634	161.59	1.5029	313.455	--			--
2.4631	161.705	1.5023	313.679	--			--
2.4627	161.821	1.5017	313.902	--			--
2.4624	161.936	1.5011	314.126	--			--
2.4621	162.051	1.5004	314.349	--			--
2.4618	162.166	1.4998	314.573	--			--
2.4615	162.281	1.4992	314.797	--			--
2.4612	162.396	1.498	315.02	--			--
2.4609	162.512	1.4973	315.244	--			--
2.4603	162.627	1.4967	315.467	--			--
2.46	162.742	1.4961	315.691	--			--
2.4596	162.857	1.4955	315.915	--			--
2.4593	162.972	1.4949	316.138	--			--
2.459	163.088	1.4942	316.362	--			--
2.4584	163.203	1.4936	316.585	--			--
2.4581	163.318	1.493	316.809	--			--
2.4578	163.433	1.4924	317.033	--			--
2.4575	163.548	1.4915	317.256	--			--
2.4572	163.663	1.4908	317.48	--			--
2.4569	163.779	1.4899	317.703	--			--
2.4565	163.894	1.4893	317.927	--			--
2.4562	164.009	1.4887	318.15	--			--
2.4559	164.124	1.488	318.374	--			--
2.4556	164.239	1.4874	318.598	--			--
2.4553	164.354	1.4868	318.821	--			--
2.455	164.47	1.4862	319.045	--			--
2.4547	164.585	1.4856	319.268	--			--
2.4544	164.7	1.4849	319.492	--			--
2.4541	164.815	1.484	319.715	--			--
2.4538	164.93	1.4837	319.939	--			--
2.4531	165.046	1.4825	320.163	--			--
2.4531	165.161	1.4818	320.386	--			--
2.4528	165.276	1.4812	320.61	--			--
2.4522	165.391	1.4806	320.833	--			--
2.4516	165.506	1.4797	321.057	--			--
2.4513	165.621	1.4794	321.28	--			--
2.451	165.737	1.4784	321.504	--			--
2.4507	165.852	1.4778	321.728	--			--
2.4503	165.967	1.4772	321.951	--			--
2.45	166.082	1.4766	322.175	--			--
2.4497	166.197	1.476	322.398	--			--
2.4494	166.312	1.4753	322.622	--			--
2.4491	166.428	1.4744	322.846	--			--
2.4488	166.543	1.4738	323.069	--			--
2.4485	166.658	1.4732	323.293	--			--
2.4482	166.773	1.4722	323.516	--			--
2.4479	166.888	1.4716	323.74	--			--
2.4476	167.004	1.471	323.963	--			--
2.4472	167.119	1.4704	324.187	--			--
2.4469	167.234	1.4698	324.411	--			--
2.4466	167.349	1.4691	324.634	--			--
2.4463	167.464	1.4685	324.858	--			--
2.446	167.579	1.4676	325.081	--			--
2.4457	167.695	1.4667	325.305	--			--
2.4454	167.81	1.4663	325.528	--			--
2.4451	167.925	1.4654	325.752	--			--
2.4445	168.04	1.4648	325.976	--			--
2.4441	168.155	1.4642	326.199	--			--
2.4435	168.27	1.4636	326.423	--			--
2.4432	168.386	1.4629	326.646	--			--
2.4432	168.501	1.462	326.87	--			--
2.4426	168.616	1.4614	327.093	--			--
2.4426	168.731	1.4608	327.317	--			--
2.4423	168.846	1.4601	327.541	--			--
2.4417	168.962	1.4595	327.764	--			--
2.4417	169.077	1.4586	327.988	--			--
2.441	169.192	1.458	328.211	--			--
2.4407	169.307	1.4574	328.435	--			--
2.4404	169.422	1.4567	328.658	--			--
2.4401	169.537	1.4558	328.882	--			--
2.4398	169.653	1.4552	329.106	--			--
2.4395	169.768	1.4546	329.329	--			--
2.4392	169.883	1.4539	329.553	--			--
2.4389	169.998	1.453	329.776	--			--
2.4386	170.113	1.4524	330	--			--
2.4383	170.228	1.4518	330.223	--			--
2.4379	170.344	1.4508	330.447	--			--
2.4376	170.459	1.4502	330.671	--			--
2.4373	170.574	1.4496	330.894	--			--
2.4367	170.689	1.4487	331.118	--			--
2.4364	170.804	1.4481	331.341	--			--
2.4361	170.919	1.4474	331.565	--			--
2.4358	171.035	1.4468	331.788	--			--
2.4355	171.15	1.4462	332.012	--			--
2.4352	171.265	1.4456	332.236	--			--
2.4348	171.38	1.445	332.459	--			--
2.4345	171.495	1.4443	332.683	--			--
2.4342	171.611	1.4431	332.906	--			--
2.4339	171.726	1.4425	333.13	--			--
2.4336	171.841	1.4419	333.353	--			--
2.4333	171.956	1.4412	333.577	--			--
2.433	172.071	1.4406	333.801	--			--
2.4327	172.186	1.4397	334.024	--			--
2.4324	172.302	1.4391	334.248	--			--
2.4321	172.417	1.4384	334.471	--			--
2.4317	172.532	1.4378	334.695	--			--
2.4314	172.647	1.4372	334.919	--			--
2.4311	172.762	1.4366	335.142	--			--
2.4308	172.877	1.436	335.366	--			--
2.4305	172.993	1.4347	335.589	--			--
2.4302	173.108	1.4341	335.813	--			--
2.4299	173.223	1.4335	336.036	--			--
2.4296	173.338	1.4329	336.26	--			--
2.4293	173.453	1.4322	336.484	--			--
2.4286	173.569	1.4313	336.707	--			--
2.4283	173.684	1.4307	336.931	--			--
2.428	173.799	1.4301	337.154	--			--
2.4277	173.914	1.4295	337.378	--			--
2.4274	174.029	1.4288	337.601	--			--
2.4271	174.144	1.4282	337.825	--			--
2.4268	174.26	1.427	338.049	--			--
2.4265	174.375	1.4264	338.272	--			--
2.4262	174.49	1.4257	338.496	--			--
2.4259	174.605	1.4251	338.719	--			--
2.4255	174.72	1.4242	338.943	--			--
2.4252	174.835	1.4236	339.166	--			--
2.4249	174.951	1.4229	339.39	--			--
2.4246	175.066	1.4223	339.614	--			--
2.4243	175.181	1.4217	339.837	--			--
2.424	175.296	1.4211	340.061	--			--
2.4234	175.411	1.4202	340.284	--			--
2.4231	175.526	1.4192	340.508	--			--
2.4231	175.642	1.4186	340.732	--			--
2.4228	175.757	1.418	340.955	--			--
2.4224	175.872	1.4174	341.179	--			--
2.4221	175.987	1.4164	341.402	--			--
2.4218	176.102	1.4158	341.626	--			--
2.4215	176.218	1.4152	341.849	--			--
2.4209	176.333	1.4146	342.073	--			--
2.4206	176.448	1.414	342.297	--			--
2.42	176.563	1.413	342.52	--			--
2.42	176.678	1.4124	342.744	--			--
2.4197	176.793	1.4115	342.967	--			--
2.4193	176.909	1.4109	343.191	--			--
2.4187	177.024	1.4102	343.414	--			--
2.4187	177.139	1.4093	343.638	--			--
2.4184	177.254	1.4087	343.862	--			--
2.4181	177.369	1.4081	344.085	--			--
2.4178	177.484	1.4074	344.309	--			--
2.4175	177.6	1.4065	344.532	--			--
2.4172	177.715	1.4059	344.756	--			--
2.4169	177.83	1.4053	344.979	--			--
2.4166	177.945	1.4046	345.203	--			--
2.4162	178.06	1.4037	345.427	--			--
2.4159	178.175	1.4028	345.65	--			--
2.4156	178.291	1.4022	345.874	--			--
2.4153	178.406	1.4015	346.097	--			--
2.415	178.521	1.4009	346.321	--			--
2.4147	178.636	1.4	346.527	--			--
2.4144	178.751	--		--			--
2.4141	178.867	1.4425	0	--			--
2.4138	178.982	1.4626	0.00713	--			--
2.4131	179.097	1.4837	0.01671	--			--
2.4128	179.212	1.5039	0.03811	--			--
2.4125	179.327	1.5243	0.08112	--			--
2.4122	179.442	1.5445	0.15991	--			--
2.4119	179.558	1.5569	0.23869	--			--
2.4116	179.673	1.577	0.42489	--			--
2.4113	179.788	1.5811	0.47737	--			--
2.411	179.903	1.5972	0.71617	--			--
2.4107	180.018	1.6099	0.95496	--			--
2.4104	180.133	1.6201	1.19365	--			--
2.41	180.249	1.6291	1.43244	--			--
2.4097	180.364	1.6372	1.67113	--			--
2.4094	180.479	1.6446	1.90992	--			--
2.4091	180.594	1.6514	2.14861	--			--
2.4088	180.709	1.6576	2.3874	--			--
2.4085	180.825	1.6635	2.62609	--			--
2.4082	180.94	1.6691	2.86488	--			--
2.4079	181.055	1.6744	3.10357	--			--
2.4076	181.17	1.6793	3.34236	--			--
2.4073	181.285	1.684	3.58115	--			--
2.4069	181.4	1.6886	3.81984	--			--
2.4066	181.516	1.6933	4.05863	--			--
2.4063	181.631	1.697	4.29732	--			--
2.406	181.746	1.7013	4.53611	--			--
2.4057	181.861	1.7047	4.7748	--			--
2.4051	181.976	1.7085	5.01359	--			--
2.4048	182.091	1.7122	5.25228	--			--
2.4045	182.207	1.7156	5.49107	--			--
2.4042	182.322	1.7193	5.72976	--			--
2.4038	182.437	1.7224	5.96855	--			--
2.4035	182.552	1.7258	6.20735	--			--
2.4032	182.667	1.7289	6.44603	--			--
2.4029	182.782	1.732	6.68483	--			--
2.4026	182.898	1.7351	6.92351	--			--
2.4023	183.013	1.7382	7.16231	--			--
2.402	183.128	1.7413	7.40099	--			--
2.4017	183.243	1.7441	7.63979	--			--
2.4014	183.358	1.7469	7.87847	--			--
2.4011	183.474	1.75	8.11727	--			--
2.4007	183.589	1.7528	8.35595	--			--
2.4007	183.704	1.7553	8.59475	--			--
2.4001	183.819	1.7581	8.83354	--			--
2.4001	183.934	1.7609	9.07223	--			--
2.3995	184.049	1.7633	9.31102	--			--
2.3992	184.165	1.7661	9.54971	--			--
2.3992	184.28	1.7686	9.7885	--			--
2.3989	184.395	1.7711	10.0272	--			--
2.3983	184.51	1.7739	10.266	--			--
2.3983	184.625	1.7764	10.5047	--			--
2.3973	184.74	1.7788	10.7435	--			--
2.3973	184.856	1.7813	10.9823	--			--
2.397	184.971	1.7838	11.2209	--			--
2.3964	185.086	1.786	11.4597	--			--
2.3961	185.201	1.7888	11.6984	--			--
2.3961	185.316	1.7909	11.9372	--			--
2.3958	185.431	1.7934	12.1759	--			--
2.3955	185.547	1.7959	12.4147	--			--
2.3952	185.662	1.7981	12.6534	--			--
2.3949	185.777	1.8002	12.8922	--			--
2.3945	185.892	1.8024	13.1309	--			--
2.3942	186.007	1.8052	13.3697	--			--
2.3939	186.123	1.8071	13.6084	--			--
2.3936	186.238	1.8095	13.8471	--			--
2.3933	186.353	1.8117	14.0859	--			--
2.393	186.468	1.8139	14.3246	--			--
2.3927	186.583	1.816	14.5634	--			--
2.3924	186.698	1.8182	14.8021	--			--
2.3921	186.814	1.8207	15.0409	--			--
2.3918	186.929	1.8229	15.2796	--			--
2.3914	187.044	1.8247	15.5184	--			--
2.3911	187.159	1.8269	15.757	--			--
2.3908	187.274	1.8291	15.9959	--			--
2.3905	187.389	1.8312	16.2346	--			--
2.3902	187.505	1.8334	16.4733	--			--
2.3896	187.62	1.8356	16.7121	--			--
2.3893	187.735	1.8374	16.9508	--			--
2.3893	187.85	1.8399	17.1896	--			--
2.3887	187.965	1.8418	17.4283	--			--
2.3883	188.081	1.8439	17.6671	--			--
2.3883	188.196	1.8461	17.9058	--			--
2.388	188.311	1.848	18.1446	--			--
2.3874	188.426	1.8501	18.3833	--			--
2.3874	188.541	1.852	18.622	--			--
2.3871	188.656	1.8545	18.8608	--			--
2.3868	188.772	1.8563	19.0995	--			--
2.3865	188.887	1.8582	19.3383	--			--
2.3862	189.002	1.8601	19.577	--			--
2.3859	189.117	1.8622	19.8158	--			--
2.3856	189.232	1.8641	20.0545	--			--
2.3852	189.347	1.8663	20.2933	--			--
2.3849	189.463	1.8678	20.532	--			--
2.3846	189.578	1.8703	20.7707	--			--
2.3843	189.693	1.8722	21.0094	--			--
2.384	189.808	1.874	21.2482	--			--
2.3837	189.923	1.8759	21.487	--			--
2.3834	190.038	1.8781	21.7257	--			--
2.3831	190.154	1.8799	21.9645	--			--
2.3828	190.269	1.8818	22.2032	--			--
2.3825	190.384	1.8833	22.442	--			--
2.3821	190.499	1.8855	22.6807	--			--
2.3821	190.614	1.8874	22.9195	--			--
2.3812	190.73	1.8892	23.1581	--			--
2.3812	190.845	1.8911	23.397	--			--
2.3806	190.96	1.8932	23.6357	--			--
2.3806	191.075	1.8948	23.8744	--			--
2.38	191.19	1.8967	24.1132	--			--
2.3797	191.305	1.8982	24.3519	--			--
2.3794	191.421	1.9001	24.5907	--			--
2.3794	191.536	1.9019	24.8294	--			--
2.379	191.651	1.9038	25.0682	--			--
2.3787	191.766	1.9056	25.3069	--			--
2.3784	191.881	1.9072	25.5457	--			--
2.3781	191.996	1.9091	25.7843	--			--
2.3778	192.112	1.9109	26.0231	--			--
2.3775	192.227	1.9128	26.2619	--			--
2.3772	192.342	1.9143	26.5006	--			--
2.3769	192.457	1.9159	26.7394	--			--
2.3766	192.572	1.9177	26.9781	--			--
2.3763	192.688	1.9193	27.2169	--			--
2.3759	192.803	1.9211	27.4556	--			--
2.3756	192.918	1.9227	27.6944	--			--
2.3753	193.033	1.9246	27.9331	--			--
2.375	193.148	1.9261	28.1718	--			--
2.3747	193.263	1.9277	28.4105	--			--
2.3744	193.379	1.9292	28.6493	--			--
2.3738	193.494	1.9311	28.8881	--			--
2.3735	193.609	1.9329	29.1268	--			--
2.3735	193.724	1.9345	29.3656	--			--
2.3732	193.839	1.936	29.6043	--			--
2.3728	193.954	1.9376	29.8431	--			--
2.3725	194.07	1.9388	30.0818	--			--
2.3722	194.185	1.9407	30.3206	--			--
2.3719	194.3	1.9422	30.5592	--			--
2.3716	194.415	1.9438	30.798	--			--
2.3713	194.53	1.9453	31.0367	--			--
2.371	194.645	1.9469	31.2755	--			--
2.3707	194.761	1.9484	31.5143	--			--
2.3704	194.876	1.95	31.753	--			--
2.3701	194.991	1.9515	31.9918	--			--
2.3697	195.106	1.9528	32.2305	--			--
2.3694	195.221	1.9543	32.4693	--			--
2.3691	195.337	1.9559	32.708	--			--
2.3688	195.452	1.9574	32.9468	--			--
2.3688	195.567	1.9587	33.1855	--			--
2.3685	195.682	1.9602	33.4242	--			--
2.3679	195.797	1.9618	33.663	--			--
2.3679	195.912	1.963	33.9017	--			--
2.3676	196.028	1.9645	34.1405	--			--
2.3673	196.143	1.9661	34.3792	--			--
2.367	196.258	1.9673	34.618	--			--
2.3666	196.373	1.9686	34.8567	--			--
2.366	196.488	1.9701	35.0955	--			--
2.3657	196.603	1.9717	35.3342	--			--
2.3654	196.719	1.9729	35.5729	--			--
2.3651	196.834	1.9745	35.8116	--			--
2.3648	196.949	1.9757	36.0504	--			--
2.3645	197.064	1.9769	36.2892	--			--
2.3642	197.179	1.9782	36.5279	--			--
2.3639	197.295	1.9797	36.7667	--			--
2.3639	197.41	1.981	37.0054	--			--
2.3632	197.525	1.9825	37.2442	--			--
2.3629	197.64	1.9838	37.4829	--			--
2.3629	197.755	1.985	37.7217	--			--
2.3626	197.87	1.9862	37.9603	--			--
2.3623	197.986	1.9878	38.199	--			--
2.362	198.101	1.989	38.4378	--			--
2.3617	198.216	1.9903	38.6765	--			--
2.3614	198.331	1.9915	38.9153	--			--
2.3611	198.446	1.9928	39.154	--			--
2.3608	198.561	1.9937	39.3928	--			--
2.3604	198.677	1.9955	39.6316	--			--
2.3601	198.792	1.9965	39.8703	--			--
2.3598	198.907	1.9977	40.1091	--			--
2.3595	199.022	1.999	40.3477	--			--
2.3592	199.137	2.0002	40.5866	--			--
2.3589	199.253	2.0014	40.8252	--			--
2.3589	199.368	2.0027	41.064	--			--
2.3586	199.483	2.0039	41.3027	--			--
2.358	199.598	2.0052	41.5415	--			--
2.3577	199.713	2.0064	41.7802	--			--
2.3573	199.828	2.0076	42.019	--			--
2.357	199.944	2.0086	42.2578	--			--
2.3567	200.059	2.0098	42.4965	--			--
2.3564	200.174	2.0114	42.7353	--			--
2.3561	200.289	2.0126	42.974	--			--
2.3558	200.404	2.0135	43.2127	--			--
2.3555	200.519	2.0148	43.4514	--			--
2.3552	200.635	2.016	43.6902	--			--
2.3549	200.75	2.0169	43.9289	--			--
2.3546	200.865	2.0185	44.1677	--			--
2.3542	200.98	2.0197	44.4064	--			--
2.3539	201.095	2.0207	44.6452	--			--
2.3539	201.211	2.0219	44.884	--			--
2.3536	201.326	2.0231	45.1227	--			--
2.3533	201.441	2.0241	45.3614	--			--
2.353	201.556	2.0253	45.6001	--			--
2.3527	201.671	2.0269	45.8389	--			--
2.3524	201.786	2.0278	46.0776	--			--
2.3521	201.902	2.029	46.3164	--			--
2.3518	202.017	2.03	46.5551	--			--
2.3515	202.132	2.0312	46.7939	--			--
2.3511	202.247	2.0324	47.0326	--			--
2.3508	202.362	2.0334	47.2714	--			--
2.3502	202.477	2.0349	47.5102	--			--
2.3499	202.593	2.0362	47.7488	--			--
2.3496	202.708	2.0371	47.9876	--			--
2.3496	202.823	2.0383	48.2263	--			--
2.3493	202.938	2.0393	48.4651	--			--
2.3487	203.053	2.0405	48.7038	--			--
2.3487	203.169	2.0421	48.9426	--			--
2.3484	203.284	2.043	49.1813	--			--
2.348	203.399	2.0442	49.4201	--			--
2.3477	203.514	2.0455	49.6589	--			--
2.3474	203.629	2.0464	49.8976	--			--
2.3471	203.744	2.0476	50.1364	--			--
2.3468	203.86	2.0489	50.375	--			--
2.3465	203.975	2.0501	50.6138	--			--
2.3462	204.09	2.0514	50.8525	--			--
2.3459	204.205	2.0526	51.0913	--			--
2.3456	204.32	2.0535	51.33	--			--
2.3453	204.435	2.0548	51.5688	--			--
2.3449	204.551	2.0557	51.8075	--			--
2.3446	204.666	2.0569	52.0463	--			--
2.3446	204.781	2.0585	52.2851	--			--
2.3443	204.896	2.0597	52.5238	--			--
2.344	205.011	2.0607	52.7625	--			--
2.3437	205.127	2.0619	53.0012	--			--
2.3434	205.242	2.0631	53.24	--			--
2.3431	205.357	2.0644	53.4787	--			--
2.3425	205.472	2.0656	53.7175	--			--
2.3421	205.587	2.0669	53.9562	--			--
2.3418	205.702	2.0681	54.195	--			--
2.3415	205.818	2.0693	54.4337	--			--
2.3412	205.933	2.0706	54.6725	--			--
2.3409	206.048	2.0718	54.9113	--			--
2.3406	206.163	2.0727	55.1499	--			--
2.3403	206.278	2.0746	55.3887	--			--
2.3403	206.393	2.0755	55.6274	--			--
2.34	206.509	2.0768	55.8662	--			--
2.3397	206.624	2.078	56.1049	--			--
2.3394	206.739	2.0793	56.3437	--			--
2.339	206.854	2.0811	56.5824	--			--
2.3387	206.969	2.0824	56.8212	--			--
2.3384	207.085	2.0836	57.0599	--			--
2.3381	207.2	2.0848	57.2987	--			--
2.3378	207.315	2.0861	57.5375	--			--
2.3375	207.43	2.0873	57.7761	--			--
2.3372	207.545	2.0886	58.0149	--			--
2.3369	207.66	2.0901	58.2536	--			--
2.3366	207.776	2.0917	58.4924	--			--
2.3363	207.891	2.0929	58.7311	--			--
2.3359	208.006	2.0944	58.9699	--			--
2.3356	208.121	2.0957	59.2086	--			--
2.3356	208.236	2.0972	59.4474	--			--
2.3353	208.351	2.0988	59.6862	--			--
2.335	208.467	2.1	59.9249	--			--
2.3344	208.582	2.1016	60.1636	--			--
2.3341	208.697	2.1028	60.4023	--			--
2.3338	208.812	2.1047	60.6411	--			--
2.3335	208.927	2.1062	60.8798	--			--
2.3332	209.042	2.1075	61.1186	--			--
2.3328	209.158	2.109	61.3573	--			--
2.3325	209.273	2.1106	61.5961	--			--
2.3325	209.388	2.1121	61.8348	--			--
2.3319	209.503	2.114	62.0736	--			--
2.3316	209.618	2.1155	62.3124	--			--
2.3316	209.733	2.1171	62.551	--			--
2.3313	209.849	2.1186	62.7898	--			--
2.331	209.964	2.1208	63.0285	--			--
2.3307	210.079	2.1223	63.2673	--			--
2.3304	210.194	2.1239	63.506	--			--
2.3301	210.309	2.1254	63.7448	--			--
2.3297	210.425	2.1273	63.9835	--			--
2.3294	210.54	2.1295	64.2223	--			--
2.3291	210.655	2.131	64.461	--			--
2.3288	210.77	2.1329	64.6998	--			--
2.3285	210.885	2.1347	64.9386	--			--
2.3282	211	2.1369	65.1772	--			--
2.3279	211.116	2.1388	65.416	--			--
2.3276	211.231	2.1406	65.6547	--			--
2.3273	211.346	2.1428	65.8935	--			--
2.3273	211.461	2.145	66.1322	--			--
2.3266	211.576	2.1468	66.371	--			--
2.3263	211.691	2.149	66.6097	--			--
2.326	211.807	2.1512	66.8485	--			--
2.3257	211.922	2.1537	67.0872	--			--
2.3254	212.037	2.1555	67.326	--			--
2.3251	212.152	2.158	67.5648	--			--
2.3248	212.267	2.1605	67.8034	--			--
2.3245	212.383	2.1626	68.0422	--			--
2.3242	212.498	2.1651	68.2809	--			--
2.3239	212.613	2.1676	68.5197	--			--
2.3235	212.728	2.1701	68.7584	--			--
2.3232	212.843	2.1726	68.9972	--			--
2.3229	212.958	2.1754	69.2359	--			--
2.3229	213.074	2.1778	69.4747	--			--
2.3223	213.189	2.1803	69.7134	--			--
2.3223	213.304	2.1834	69.9522	--			--
2.3217	213.419	2.1862	70.1909	--			--
2.3217	213.534	2.189	70.4296	--			--
2.3211	213.649	2.1921	70.6684	--			--
2.3211	213.765	2.1952	70.9071	--			--
2.3208	213.88	2.198	71.1459	--			--
2.3204	213.995	2.2014	71.3846	--			--
2.3201	214.11	2.2045	71.6234	--			--
2.3198	214.225	2.2082	71.8621	--			--
2.3195	214.341	2.2113	72.1009	--			--
2.3189	214.456	2.215	72.3397	--			--
2.3186	214.571	2.2185	72.5783	--			--
2.3183	214.686	2.2219	72.8171	--			--
2.318	214.801	2.2259	73.0558	--			--
2.3177	214.917	2.2296	73.2946	--			--
2.3173	215.032	2.2336	73.5333	--			--
2.3173	215.147	2.238	73.7721	--			--
2.317	215.262	2.242	74.0108	--			--
2.3167	215.377	2.2464	74.2496	--			--
2.3164	215.492	2.2504	74.4883	--			--
2.3161	215.607	2.2553	74.7271	--			--
2.3158	215.723	2.2597	74.9659	--			--
2.3155	215.838	2.2643	75.2045	--			--
2.3152	215.953	2.269	75.4433	--			--
2.3149	216.068	2.2739	75.682	--			--
2.3146	216.183	2.2792	75.9208	--			--
2.3142	216.299	2.2842	76.1595	--			--
2.3139	216.414	2.2894	76.3983	--			--
2.3136	216.529	2.295	76.637	--			--
2.3133	216.644	2.3003	76.8758	--			--
2.313	216.759	2.3059	77.1145	--			--
2.3127	216.875	2.3118	77.3533	--			--
2.3124	216.99	2.3173	77.592	--			--
2.3121	217.105	2.3229	77.8307	--			--
2.3118	217.22	2.3291	78.0695	--			--
2.3111	217.335	2.335	78.3082	--			--
2.3108	217.45	2.3409	78.547	--			--
2.3108	217.565	2.3468	78.7857	--			--
2.3102	217.681	2.353	79.0245	--			--
2.3099	217.796	2.3592	79.2632	--			--
2.3099	217.911	2.3654	79.502	--			--
2.3096	218.026	2.3716	79.7407	--			--
2.3093	218.141	2.3775	79.9794	--			--
2.309	218.257	2.3837	80.2182	--			--
2.3087	218.372	2.3896	80.4569	--			--
2.3084	218.487	2.3958	80.6957	--			--
2.308	218.602	2.4014	80.9344	--			--
2.3077	218.717	2.4073	81.1732	--			--
2.3074	218.833	2.4131	81.4119	--			--
2.3071	218.948	2.4187	81.6507	--			--
2.3068	219.063	2.424	81.8894	--			--
2.3065	219.178	2.4293	82.1282	--			--
2.3062	219.293	2.4345	82.367	--			--
2.3059	219.408	2.4395	82.6056	--			--
2.3056	219.524	2.4445	82.8444	--			--
2.3053	219.639	2.4488	83.0831	--			--
2.3049	219.754	2.4534	83.3219	--			--
2.3049	219.869	2.4578	83.5606	--			--
2.3043	219.984	2.4618	83.7994	--			--
2.304	220.099	2.4658	84.0381	--			--
2.3037	220.215	2.4696	84.2769	--			--
2.3031	220.33	2.4736	84.5156	--			--
2.3031	220.445	2.4767	84.7544	--			--
2.3028	220.56	2.4801	84.9931	--			--
2.3025	220.675	2.4835	85.2318	--			--
2.3022	220.79	2.4863	85.4706	--			--
2.3015	220.906	2.4894	85.7093	--			--
2.3015	221.021	2.4922	85.9481	--			--
2.3012	221.136	2.4947	86.1868	--			--
2.3006	221.251	2.4978	86.4256	--			--
2.3006	221.366	2.5003	86.6643	--			--
2.3003	221.481	2.5024	86.9031	--			--
2.3	221.597	2.5052	87.1418	--			--
2.2997	221.712	2.5074	87.3805	--			--
2.2994	221.827	2.5093	87.6193	--			--
2.2991	221.942	2.5114	87.858	--			--
2.2987	222.057	2.5136	88.0968	--			--
2.2984	222.173	2.5158	88.3355	--			--
2.2981	222.288	2.5176	88.5743	--			--
2.2978	222.403	2.5192	88.813	--			--
2.2975	222.518	2.5213	89.0518	--			--
2.2972	222.633	2.5232	89.2905	--			--
2.2969	222.748	2.5248	89.5293	--			--
2.2966	222.864	2.5266	89.7679	--			--
2.2963	222.979	2.5279	90.0067	--			--
2.296	223.094	2.5297	90.2455	--			--
2.2953	223.209	2.5313	90.4842	--			--
2.295	223.324	2.5328	90.723	--			--
2.2947	223.439	2.5344	90.9617	--			--
2.2944	223.555	2.5362	91.2005	--			--
2.2941	223.67	2.5375	91.4392	--			--
2.2938	223.785	2.539	91.678	--			--
2.2935	223.9	2.5403	91.9167	--			--
2.2935	224.015	2.5415	92.1555	--			--
2.2929	224.131	2.543	92.3942	--			--
2.2925	224.246	2.5446	92.6329	--			--
2.2922	224.361	2.5458	92.8717	--			--
2.2919	224.476	2.5471	93.1104	--			--
2.2916	224.591	2.5483	93.3492	--			--
2.2913	224.706	2.5496	93.5879	--			--
2.291	224.821	2.5508	93.8267	--			--
2.2907	224.937	2.5523	94.0654	--			--
2.2904	225.052	2.5533	94.3042	--			--
2.2901	225.167	2.5545	94.5429	--			--
2.2898	225.282	2.5558	94.7816	--			--
2.2894	225.397	2.5567	95.0204	--			--
2.2891	225.513	2.5579	95.2591	--			--
2.2891	225.628	2.5589	95.4979	--			--
2.2888	225.743	2.5604	95.7366	--			--
2.2882	225.858	2.5613	95.9754	--			--
2.2876	225.973	2.5626	96.2141	--			--
2.2876	226.089	2.5635	96.4529	--			--
2.287	226.204	2.5644	96.6916	--			--
2.2867	226.319	2.5654	96.9304	--			--
2.2863	226.434	2.5666	97.169	--			--
2.286	226.549	2.5678	97.4078	--			--
2.2857	226.664	2.5688	97.6466	--			--
2.2854	226.78	2.5697	97.8853	--			--
2.2851	226.895	2.5706	98.1241	--			--
2.2848	227.01	2.5716	98.3628	--			--
2.2848	227.125	2.5725	98.6016	--			--
2.2842	227.24	2.5734	98.8403	--			--
2.2842	227.355	2.5744	99.0791	--			--
2.2836	227.471	2.5756	99.3178	--			--
2.2832	227.586	2.5765	99.5566	--			--
2.2829	227.701	2.5775	99.7952	--			--
2.2826	227.816	2.5784	100.034	--			--
2.2823	227.931	2.5793	100.273	--			--
2.282	228.047	2.5799	100.512	--			--
2.2817	228.162	2.5809	100.75	--			--
2.2814	228.277	2.5818	100.989	--			--
2.2811	228.392	2.5827	101.228	--			--
2.2808	228.507	2.5837	101.466	--			--
2.2805	228.622	2.5846	101.705	--			--
2.2801	228.738	2.5855	101.944	--			--
2.2795	228.853	2.5864	102.183	--			--
2.2792	228.968	2.5871	102.421	--			--
2.2789	229.083	2.5877	102.66	--			--
2.2786	229.198	2.5886	102.899	--			--
2.2783	229.313	2.5895	103.138	--			--
2.278	229.429	2.5902	103.376	--			--
2.2777	229.544	2.5914	103.615	--			--
2.2774	229.659	2.592	103.854	--			--
[truncated: 5,490 more rows]
