# Supplementary material for: Realizing four-electron conversion chemistry for all-solid-state Li||I2 batteries at room temperature
Source: Nat Commun. 2025 Feb 18;16:1723. doi: 10.1038/s41467-025-56932-5 (PMC11836363; doi:10.1038/s41467-025-56932-5)
Supplement: Supplementary file 5 — Source Data [file 41467_2025_56932_MOESM5_ESM.zip › SI/Supplementray Figure 21.xlsx]

## Sheet: 21a
Pristine		10th		50th		100th		200th
Z' (Ω)	Z'' (Ω)	Z' (Ω)	Z'' (Ω)	Z' (Ω)	Z'' (Ω)	Z' (Ω)	Z'' (Ω)	Z' (Ω)	Z'' (Ω)
51.04	0.16371	48.35	7.6367	53.155	7.2263	55.804	5.9732	72.148	6.3037
46.727	5.8704	48.02	5.1972	52.34	4.2789	55.262	2.3688	71.505	1.9038
46.065	4.0717	47.977	3.1001	52.008	1.7459	55.22	-0.81009	71.536	-2.0561
45.824	2.5022	48.218	1.3494	52.094	-0.57838	55.669	-3.8407	72.266	-5.6918
45.917	1.2243	48.681	-0.0239	52.592	-2.6764	56.564	-6.7113	73.557	-9.0867
46.186	0.25695	49.223	-1.1054	53.433	-4.5552	57.904	-9.4052	75.351	-12.293
46.545	-0.4241	49.757	-1.9741	54.475	-6.1949	59.572	-11.983	77.561	-15.388
46.894	-0.90203	50.293	-2.7546	55.656	-7.7568	61.509	-14.547	80.06	-18.387
47.232	-1.2966	50.841	-3.5719	57.007	-9.2867	63.802	-17.207	82.979	-21.446
47.568	-1.7157	51.44	-4.3232	58.555	-10.934	66.507	-20.01	86.213	-24.661
47.893	-2.0636	52.101	-5.126	60.403	-12.497	69.756	-22.844	90.159	-27.927
48.245	-2.3971	52.901	-5.9379	62.527	-14.052	73.608	-25.683	94.743	-31.2
48.591	-2.7493	53.734	-6.795	64.972	-15.615	78.069	-28.353	99.989	-34.349
48.985	-3.0782	54.726	-7.6949	67.705	-16.99	83.149	-30.732	105.98	-37.189
49.417	-3.4624	55.866	-8.6801	70.75	-18.164	88.791	-32.68	112.56	-39.656
49.89	-3.873	57.14	-9.6974	74.048	-19.1	94.823	-34.035	119.64	-41.592
50.414	-4.3078	58.568	-10.726	77.464	-19.741	101.05	-34.779	127.03	-42.905
50.997	-4.7635	60.159	-11.79	80.926	-20.101	107.17	-34.899	134.53	-43.628
51.631	-5.2681	61.894	-12.838	84.362	-20.213	113.1	-34.466	142.02	-43.702
52.336	-5.8219	63.78	-13.918	87.743	-20.052	118.72	-33.625	149.21	-43.238
53.128	-6.4222	65.777	-14.978	90.979	-19.723	123.9	-32.619	156.14	-42.443
54.012	-7.0679	67.899	-16.12	94.085	-19.273	128.67	-31.482	162.66	-41.398
54.967	-7.7796	70.143	-17.345	96.969	-18.799	133.07	-30.516	168.71	-40.312
56.007	-8.5283	72.483	-18.673	99.654	-18.294	137.13	-29.626	174.51	-39.237
57.171	-9.346	74.986	-20.136	102.25	-17.876	140.94	-29.023	180	-38.315
58.452	-10.235	77.674	-21.777	104.66	-17.555	144.61	-28.698	185.09	-37.569
59.855	-11.188	80.561	-23.601	107.02	-17.31	148.17	-28.689	190.12	-37.087
61.364	-12.225	83.674	-25.639	109.34	-17.198	151.76	-28.928	194.99	-36.854
63.077	-13.317	87.1	-27.945	111.7	-17.155	155.41	-29.537	199.03	-37.609
64.918	-14.515	90.76	-30.449	113.95	-17.287	159.15	-30.429	203.98	-37.971
66.771	-15.768	94.832	-33.197	116.25	-17.505	162.88	-31.637	209.21	-38.604
69.092	-17.157	99.267	-36.242	118.7	-17.781	166.98	-33.038	214.32	-39.427
71.361	-18.662			121.08	-18.026	171.44	-34.829	219.27	-40.416
74.462	-20.511			124.04	-17.812	175.06	-36.45	224.48	-42.674
76.262	-21.972			126.26	-19.059	181.3	-39.351	230.37	-43.774
79.69	-24.007			128.56	-20.224	185.92	-42.566	236.37	-45.585
83.277	-26.354					190.41	-45.476	242.16	-46.262

## Sheet: 21b
	Pristine	10th	50th	100th	200th
τ(s)	γ (Ω)	γ (Ω)	γ (Ω)	γ (Ω)	γ (Ω)
1.59155e-08	1.38882e-29	3.59415e-30	1.38311e-28	7.48986e-30	1.15472e-25
1.63876e-08	3.21878e-29	1.25723e-29	4.50137e-28	1.73629e-29	3.44783e-25
1.68736e-08	7.37643e-29	4.24639e-29	1.4485e-27	3.98038e-29	1.01862e-24
1.73741e-08	1.67332e-28	1.39677e-28	4.60951e-27	9.03379e-29	2.9778e-24
1.78894e-08	3.75738e-28	4.49821e-28	1.45077e-26	2.02998e-28	8.61268e-24
1.842e-08	8.35223e-28	1.42307e-27	4.51645e-26	4.51725e-28	2.46235e-23
1.89663e-08	1.83744e-27	4.4326e-27	1.39084e-25	9.9536e-28	6.96664e-23
1.95289e-08	4.00447e-27	1.36135e-26	4.23705e-25	2.17445e-27	1.95068e-22
2.01081e-08	8.65079e-27	4.12684e-26	1.27697e-24	4.71423e-27	5.40575e-22
2.07045e-08	1.85413e-26	1.23575e-25	3.8077e-24	1.01578e-26	1.48187e-21
2.13186e-08	3.9482e-26	3.65709e-25	1.12337e-23	2.18007e-26	4.01638e-21
2.1951e-08	8.36996e-26	1.06993e-24	3.27901e-23	4.67489e-26	1.07761e-20
2.2602e-08	1.77171e-25	3.09224e-24	9.46017e-23	1.00593e-25	2.86223e-20
2.32724e-08	3.7599e-25	8.83966e-24	2.70064e-22	2.18416e-25	7.51211e-20
2.39627e-08	8.0411e-25	2.49997e-23	7.62924e-22	4.81672e-25	1.95203e-19
2.46734e-08	1.74435e-24	6.99575e-23	2.13292e-21	1.08657e-24	5.01996e-19
2.54052e-08	3.86648e-24	1.93723e-22	5.9015e-21	2.5236e-24	1.27639e-18
2.61588e-08	8.81525e-24	5.30053e-22	1.61349e-20	6.05837e-24	3.21409e-18
2.69346e-08	2.07584e-23	1.43533e-21	4.36596e-20	1.5035e-23	7.99903e-18
2.77335e-08	5.05298e-23	3.84735e-21	1.16944e-19	3.84281e-23	1.97172e-17
2.85561e-08	1.26852e-22	1.01994e-20	3.09793e-19	1.00608e-22	4.80439e-17
2.94031e-08	3.26636e-22	2.67414e-20	8.11606e-19	2.67937e-22	1.15936e-16
3.02752e-08	8.56787e-22	6.9418e-20	2.10514e-18	7.21006e-22	2.76587e-16
3.11731e-08	2.27388e-21	1.78174e-19	5.39852e-18	1.94933e-21	6.53218e-16
3.20977e-08	6.06386e-21	4.52568e-19	1.36998e-17	5.26648e-21	1.52665e-15
3.30498e-08	1.61762e-20	1.13759e-18	3.44021e-17	1.41752e-20	3.52883e-15
3.403e-08	4.30449e-20	2.82795e-18	8.54279e-17	3.79496e-20	8.07397e-15
3.50394e-08	1.13985e-19	6.9593e-18	2.09983e-16	1.00902e-19	1.82839e-14
3.60787e-08	2.99292e-19	1.69362e-17	5.10374e-16	2.65656e-19	4.09547e-14
3.71488e-08	7.79789e-19	4.07944e-17	1.22766e-15	6.93396e-19	9.0779e-14
3.82506e-08	2.01414e-18	9.72241e-17	2.92146e-15	1.79313e-18	1.99142e-13
3.93851e-08	5.14672e-18	2.29198e-16	6.87601e-15	4.58563e-18	4.32332e-13
4.05533e-08	1.3032e-17	5.349e-16	1.6019e-14	1.16175e-17	9.28867e-13
4.17561e-08	3.2639e-17	1.23469e-15	3.69057e-14	2.91068e-17	1.97495e-12
4.29946e-08	8.09338e-17	2.81998e-15	8.4116e-14	7.21932e-17	4.15573e-12
4.42698e-08	1.98521e-16	6.37463e-15	1.8972e-13	1.77113e-16	8.65457e-12
4.55829e-08	4.81992e-16	1.42609e-14	4.23396e-13	4.30073e-16	1.78389e-11
4.69349e-08	1.15728e-15	3.15609e-14	9.34545e-13	1.03273e-15	3.63939e-11
4.8327e-08	2.75117e-15	6.91141e-14	2.04062e-12	2.4553e-15	7.34968e-11
4.97604e-08	6.46511e-15	1.4978e-13	4.40858e-12	5.77028e-15	1.46891e-10
5.12363e-08	1.50375e-14	3.2123e-13	9.42309e-12	1.34224e-14	2.90586e-10
5.2756e-08	3.46162e-14	6.81806e-13	1.99268e-11	3.09004e-14	5.69146e-10
5.43207e-08	7.87799e-14	1.43211e-12	4.16902e-11	7.03288e-14	1.10345e-09
5.59319e-08	1.77421e-13	2.97708e-12	8.62942e-11	1.58401e-13	2.11782e-09
5.75908e-08	3.95377e-13	6.12522e-12	1.76721e-10	3.5302e-13	4.02466e-09
5.9299e-08	8.71754e-13	1.24736e-11	3.58068e-10	7.78431e-13	7.57181e-09
6.10578e-08	1.90161e-12	2.51352e-11	7.17589e-10	1.6982e-12	1.41043e-08
6.28688e-08	4.1027e-12	5.01316e-11	1.42278e-09	3.66423e-12	2.60182e-08
6.47335e-08	8.75772e-12	9.89831e-11	2.79135e-09	7.82263e-12	4.75198e-08
6.66535e-08	1.84959e-11	1.93464e-10	5.41826e-09	1.6523e-11	8.59503e-08
6.86305e-08	3.86478e-11	3.74217e-10	1.04024e-08	3.45301e-11	1.53958e-07
7.06661e-08	7.98985e-11	7.16782e-10	1.97654e-08	7.13961e-11	2.73147e-07
7.2762e-08	1.634e-10	1.3587e-09	3.71419e-08	1.46034e-10	4.79948e-07
7.49202e-08	3.30573e-10	2.55052e-09	6.90743e-08	2.95491e-10	8.35384e-07
7.71423e-08	6.61683e-10	4.73903e-09	1.27056e-07	5.91573e-10	1.44027e-06
7.94304e-08	1.31049e-09	8.71928e-09	2.31243e-07	1.17187e-09	2.46002e-06
8.17863e-08	2.56817e-09	1.58863e-08	4.16421e-07	2.29702e-09	4.16225e-06
8.42121e-08	4.97728e-09	2.86589e-08	7.41892e-07	4.45284e-09	6.97751e-06
8.67098e-08	9.5461e-09	5.11942e-08	1.30751e-06	8.54246e-09	1.15891e-05
8.92817e-08	1.81121e-08	9.05661e-08	2.27992e-06	1.62124e-08	1.90719e-05
9.19298e-08	3.40005e-08	1.58681e-07	3.93334e-06	3.04437e-08	3.11006e-05
9.46564e-08	6.31417e-08	2.7537e-07	6.71389e-06	5.65553e-08	5.02587e-05
9.7464e-08	1.16036e-07	4.73318e-07	1.13373e-05	1.0397e-07	8.04814e-05
1.00355e-07	2.10908e-07	8.05796e-07	1.89404e-05	1.89051e-07	0.000127714
1.03331e-07	3.79308e-07	1.35904e-06	3.13081e-05	3.40144e-07	0.000200858
1.06396e-07	6.74949e-07	2.27083e-06	5.12044e-05	6.0554e-07	0.000313078
1.09552e-07	1.18825e-06	3.7588e-06	8.28454e-05	1.0666e-06	0.000483598
1.12801e-07	2.06965e-06	6.16481e-06	0.00013263	1.85877e-06	0.000740393
1.16147e-07	3.56643e-06	1.00177e-05	0.00021007	3.20494e-06	0.00112
1.19592e-07	6.08025e-06	1.61295e-05	0.000329183	5.4675e-06	0.00169
1.23139e-07	1.02561e-05	2.57349e-05	0.00051039	9.22896e-06	0.00252
1.26791e-07	1.7117e-05	4.06901e-05	0.000782971	1.54146e-05	0.00372
1.30552e-07	2.82646e-05	6.37565e-05	0.00119	2.54744e-05	0.00545
1.34424e-07	4.61719e-05	9.89976e-05	0.00178	4.16511e-05	0.0079
1.38411e-07	7.46378e-05	0.000152355	0.00265	6.73952e-05	0.01136
1.42517e-07	0.000119354	0.00023236	0.0039	0.000107886	0.01619
1.46744e-07	0.000188858	0.000351223	0.00567	0.000170906	0.02285
1.51096e-07	0.00029569	0.000526196	0.00816	0.000267914	0.03198
1.55578e-07	0.000458026	0.000781269	0.01163	0.000415556	0.04433
1.60192e-07	0.000701998	0.00115	0.01639	0.000637829	0.06089
1.64943e-07	0.00106	0.00168	0.02285	0.0009688	0.08287
1.69836e-07	0.0016	0.00242	0.03154	0.00146	0.11174
1.74873e-07	0.00237	0.00347	0.04307	0.00217	0.14926
1.8006e-07	0.00348	0.00493	0.0582	0.00319	0.1975
1.854e-07	0.00507	0.00693	0.07783	0.00464	0.25889
1.90899e-07	0.00729	0.00967	0.103	0.0067	0.33614
1.96562e-07	0.01037	0.01335	0.13491	0.00956	0.43231
2.02392e-07	0.01461	0.01828	0.17488	0.0135	0.5507
2.08395e-07	0.02036	0.02479	0.22438	0.01887	0.69478
2.14576e-07	0.02809	0.03332	0.28495	0.02611	0.86818
2.2094e-07	0.03834	0.04436	0.35821	0.03576	1.07446
2.27493e-07	0.0518	0.05851	0.44577	0.04848	1.31699
2.34241e-07	0.06926	0.07646	0.54916	0.06506	1.59871
2.41188e-07	0.09165	0.09896	0.66983	0.08645	1.92213
2.48342e-07	0.12004	0.12689	0.80895	0.11372	2.28885
2.55708e-07	0.15562	0.16115	0.96747	0.14811	2.69966
2.63292e-07	0.1997	0.20271	1.14584	0.19101	3.15392
2.71101e-07	0.25367	0.25255	1.34419	0.24391	3.65004
2.79142e-07	0.31899	0.31164	1.56208	0.30844	4.18492
2.87422e-07	0.39713	0.38085	1.79853	0.38628	4.75412
2.95947e-07	0.48951	0.46096	2.05199	0.47911	5.35195
3.04725e-07	0.59742	0.55253	2.32033	0.58859	5.97137
3.13763e-07	0.72202	0.65594	2.601	0.71628	6.60474
3.23069e-07	0.86416	0.7712	2.89106	0.86351	7.24392
3.32651e-07	1.02436	0.89802	3.18701	1.03135	7.87987
3.42518e-07	1.20277	1.03572	3.48553	1.22053	8.50472
3.52677e-07	1.39903	1.18321	3.78282	1.43132	9.11007
3.63138e-07	1.61229	1.33898	4.07553	1.66347	9.68943
3.73908e-07	1.84118	1.50115	4.36035	1.91618	10.237
3.84999e-07	2.08372	1.66748	4.63412	2.18798	10.7482
3.96418e-07	2.33746	1.83545	4.89443	2.47683	11.2205
4.08175e-07	2.59954	2.00248	5.13917	2.78008	11.6525
4.20282e-07	2.86654	2.16571	5.36666	3.09445	12.0442
4.32748e-07	3.13497	2.32259	5.57584	3.4163	12.3967
4.45583e-07	3.40084	2.47046	5.76605	3.74138	12.7122
4.58799e-07	3.66041	2.60723	5.93711	4.06541	12.9931
4.72407e-07	3.90978	2.73101	6.08893	4.38389	13.2416
4.86419e-07	4.14519	2.84036	6.22195	4.69231	13.4604
5.00846e-07	4.36321	2.93448	6.33644	4.9864	13.6506
5.15702e-07	4.56081	3.01296	6.43308	5.26241	13.814
5.30997e-07	4.73516	3.07583	6.51226	5.51683	13.9505
5.46747e-07	4.88405	3.1236	6.57464	5.74703	14.0604
5.62963e-07	5.00564	3.15713	6.62049	5.95091	14.1421
5.79661e-07	5.09864	3.17741	6.65051	6.12732	14.1956
5.96854e-07	5.16201	3.18553	6.66504	6.27559	14.2194
6.14557e-07	5.19539	3.18272	6.66474	6.39612	14.2131
6.32785e-07	5.19857	3.16984	6.65024	6.4897	14.1768
6.51553e-07	5.17192	3.14786	6.62249	6.5579	14.1117
6.70878e-07	5.11589	3.11728	6.58232	6.60237	14.019
6.90777e-07	5.03152	3.07854	6.53115	6.62541	13.902
7.11265e-07	4.91995	3.03169	6.47044	6.62919	13.7644
7.32362e-07	4.78277	2.97676	6.40189	6.61591	13.6104
7.54084e-07	4.62169	2.91352	6.32732	6.5876	13.4448
7.7645e-07	4.43893	2.84183	6.24897	6.54624	13.2732
7.9948e-07	4.23684	2.76157	6.16884	6.49322	13.1001
8.23192e-07	4.01813	2.67274	6.08935	6.42995	12.9308
8.47609e-07	3.78554	2.57544	6.01255	6.35728	12.7692
8.72749e-07	3.54235	2.47022	5.94086	6.27616	12.6195
8.98635e-07	3.29175	2.35776	5.87644	6.18726	12.4848
9.25288e-07	3.03697	2.23899	5.82134	6.09131	12.3677
9.52733e-07	2.78136	2.1151	5.77758	5.989	12.2706
9.80991e-07	2.52817	1.98754	5.74717	5.88144	12.1955
1.01009e-06	2.28029	1.85767	5.7319	5.7699	12.1446
1.04005e-06	2.04062	1.72715	5.73348	5.6559	12.1195
1.07089e-06	1.81148	1.59741	5.75349	5.54122	12.1222
1.10266e-06	1.59502	1.46996	5.79355	5.42818	12.1553
1.13536e-06	1.39284	1.34609	5.85513	5.31911	12.2212
1.16904e-06	1.20612	1.22689	5.93949	5.21638	12.3222
1.20371e-06	1.03562	1.11328	6.04782	5.1226	12.461
1.23941e-06	0.88169	1.006	6.18137	5.04027	12.6404
1.27618e-06	0.74427	0.90554	6.34107	4.9716	12.8625
1.31403e-06	0.62298	0.81224	6.52763	4.91863	13.1291
1.353e-06	0.51717	0.72627	6.74189	4.88319	13.442
1.39313e-06	0.42595	0.64768	6.98422	4.86656	13.8016
1.43445e-06	0.34832	0.57645	7.25514	4.87003	14.2088
1.477e-06	0.28315	0.51244	7.55466	4.89435	14.6632
1.52081e-06	0.22933	0.45559	7.88276	4.94003	15.164
1.56591e-06	0.18578	0.40575	8.23936	5.0076	15.7104
1.61236e-06	0.15148	0.36282	8.62414	5.09739	16.3011
1.66018e-06	0.12555	0.32674	9.03638	5.20953	16.9343
1.70942e-06	0.10727	0.29745	9.47564	5.3444	17.6087
1.76013e-06	0.0961	0.27494	9.94085	5.50219	18.3225
1.81233e-06	0.09168	0.25921	10.4312	5.68325	19.0742
1.86609e-06	0.09387	0.25028	10.9454	5.88777	19.8618
1.92143e-06	0.10271	0.24815	11.482	6.11605	20.6838
1.97842e-06	0.11845	0.25283	12.0397	6.36826	21.5383
2.0371e-06	0.14149	0.26428	12.6167	6.64456	22.4233
2.09753e-06	0.1724	0.28243	13.2111	6.94484	23.3366
2.15974e-06	0.21183	0.30713	13.8213	7.26901	24.276
2.2238e-06	0.26052	0.3382	14.445	7.61653	25.2383
2.28976e-06	0.31919	0.37536	15.0803	7.987	26.2212
2.35767e-06	0.38857	0.41828	15.7249	8.37959	27.2209
2.4276e-06	0.46925	0.46654	16.3769	8.79345	28.2342
2.4996e-06	0.56167	0.51966	17.0337	9.22752	29.2574
2.57374e-06	0.66604	0.57712	17.6934	9.68079	30.287
2.65008e-06	0.78233	0.63834	18.3534	10.152	31.319
2.72868e-06	0.91019	0.70272	19.0119	10.64	32.35
2.80961e-06	1.04893	0.76966	19.6664	11.1438	33.3766
2.89295e-06	1.19752	0.83854	20.3148	11.6619	34.3954
2.97875e-06	1.35465	0.90875	20.9544	12.1933	35.4027
3.0671e-06	1.51874	0.97978	21.5837	12.737	36.3967
3.15807e-06	1.68793	1.05107	22.1998	13.2914	37.3735
3.25174e-06	1.86029	1.12216	22.8007	13.8558	38.331
3.34819e-06	2.03385	1.19261	23.384	14.4286	39.2662
3.4475e-06	2.20664	1.26204	23.9477	15.0088	40.177
3.54975e-06	2.3769	1.3301	24.4897	15.5951	41.0609
3.65504e-06	2.54316	1.39646	25.0079	16.1861	41.9152
3.76345e-06	2.70402	1.46082	25.5001	16.7802	42.7369
3.87507e-06	2.85877	1.52295	25.9654	17.3767	43.5251
3.99001e-06	3.00685	1.58255	26.4018	17.9738	44.2762
4.10835e-06	3.14809	1.63938	26.808	18.5702	44.9883
4.23021e-06	3.28262	1.69323	27.1827	19.1646	45.6592
4.35568e-06	3.41084	1.74385	27.525	19.7557	46.2869
4.48487e-06	3.53332	1.79111	27.8344	20.3426	46.8703
4.61789e-06	3.65052	1.83481	28.1095	20.9238	47.4071
4.75486e-06	3.76311	1.87484	28.3498	21.4981	47.8964
4.89589e-06	3.87152	1.91115	28.5553	22.065	48.3381
5.0411e-06	3.97599	1.94374	28.7254	22.6233	48.7315
5.19062e-06	4.07654	1.97257	28.8592	23.1717	49.0756
5.34458e-06	4.17315	1.99777	28.957	23.7096	49.3711
5.5031e-06	4.26533	2.01943	29.0182	24.2359	49.618
5.66632e-06	4.35286	2.03772	29.0435	24.7503	49.8174
5.83438e-06	4.43516	2.05276	29.0323	25.2514	49.9687
6.00743e-06	4.51173	2.06476	28.9852	25.7386	50.0726
6.18562e-06	4.58232	2.0739	28.9028	26.2114	50.13
6.36908e-06	4.64675	2.08037	28.7861	26.6693	50.1418
6.55799e-06	4.70482	2.08432	28.6352	27.1108	50.1072
6.7525e-06	4.75692	2.08599	28.452	27.5364	50.0283
6.95278e-06	4.80342	2.08552	28.2375	27.9451	49.9051
7.159e-06	4.84486	2.08317	27.9935	28.337	49.7393
7.37134e-06	4.8818	2.07912	27.7207	28.7111	49.531
7.58998e-06	4.91503	2.07366	27.4212	29.0676	49.2823
7.8151e-06	4.94507	2.06708	27.0963	29.4062	48.9946
8.04689e-06	4.97257	2.05973	26.7476	29.727	48.6703
8.28557e-06	4.99783	2.05191	26.3763	30.0293	48.3104
8.53132e-06	5.02118	2.04408	25.9843	30.3137	47.9186
8.78436e-06	5.04254	2.03661	25.5726	30.5797	47.4963
9.04491e-06	5.06204	2.02988	25.1431	30.8279	47.0467
9.31318e-06	5.07934	2.02426	24.6968	31.0576	46.5715
9.58941e-06	5.09429	2.02014	24.2358	31.2695	46.0739
9.87383e-06	5.10675	2.01774	23.7615	31.4634	45.5551
1.01667e-05	5.11649	2.01738	23.276	31.6396	45.0179
1.04682e-05	5.12347	2.01922	22.7807	31.7982	44.4635
1.07787e-05	5.12782	2.02346	22.2782	31.9398	43.8943
1.10984e-05	5.12972	2.03017	21.77	32.0642	43.3111
1.14276e-05	5.12936	2.03953	21.2584	32.1722	42.7162
1.17666e-05	5.12715	2.05158	20.745	32.2636	42.1104
1.21156e-05	5.1235	2.0665	20.2322	32.3397	41.4965
1.24749e-05	5.11857	2.08441	19.7209	32.4	40.8756
1.28449e-05	5.11278	2.10546	19.2132	32.4453	40.2501
1.32259e-05	5.10619	2.12984	18.7099	32.4761	39.6218
1.36182e-05	5.09891	2.15776	18.2126	32.4927	38.9935
1.40221e-05	5.09085	2.18941	17.7221	32.4958	38.3674
1.4438e-05	5.08183	2.22488	17.2392	32.4853	37.745
1.48662e-05	5.07159	2.26436	16.7648	32.4619	37.129
1.53072e-05	5.06001	2.30791	16.3003	32.4265	36.5214
1.57612e-05	5.04679	2.35546	15.846	32.3787	35.9228
1.62287e-05	5.03169	2.40692	15.4033	32.3193	35.3347
1.671e-05	5.01469	2.46214	14.973	32.2485	34.7576
1.72056e-05	4.99578	2.52083	14.5563	32.1669	34.1921
1.7716e-05	4.97509	2.58275	14.1544	32.0752	33.6388
1.82414e-05	4.95264	2.64754	13.7679	31.9728	33.0968
1.87825e-05	4.92879	2.71487	13.3979	31.8607	32.5666
1.93396e-05	4.90379	2.7845	13.0452	31.7398	32.049
1.99132e-05	4.87779	2.85613	12.7102	31.6098	31.5439
2.05038e-05	4.85096	2.92948	12.3929	31.4708	31.0515
2.11119e-05	4.82346	3.00443	12.0935	31.3238	30.5728
2.17381e-05	4.79523	3.08079	11.8118	31.1687	30.1087
2.23829e-05	4.76636	3.15843	11.5476	31.0062	29.6603
2.30468e-05	4.73662	3.23715	11.3003	30.836	29.2278
2.37303e-05	4.70589	3.31679	11.0695	30.6585	28.8121
2.44342e-05	4.6741	3.39709	10.8551	30.4744	28.4139
2.51589e-05	4.64111	3.47776	10.6567	30.2838	28.033
2.59051e-05	4.60676	3.55831	10.4742	30.0863	27.6686
2.66735e-05	4.57115	3.63837	10.3076	29.8829	27.3205
2.74646e-05	4.53437	3.71731	10.1571	29.6734	26.9874
2.82792e-05	4.49652	3.79469	10.0228	29.4585	26.6686
2.9118e-05	4.45781	3.86985	9.90477	29.238	26.3622
2.99816e-05	4.41853	3.94231	9.80308	29.0126	26.0675
3.08709e-05	4.37888	4.01161	9.71743	28.7823	25.7835
3.17865e-05	4.33915	4.07738	9.64766	28.5479	25.5097
3.27293e-05	4.29946	4.13925	9.59297	28.3093	25.2453
3.37001e-05	4.26004	4.19713	9.55277	28.0674	24.9912
3.46996e-05	4.22089	4.2509	9.52587	27.8225	24.7474
3.57288e-05	4.18213	4.30048	9.5115	27.5753	24.5143
3.67886e-05	4.14362	4.34585	9.50822	27.3257	24.2923
3.78797e-05	4.10544	4.38711	9.51533	27.0752	24.0823
3.90033e-05	4.06748	4.42406	9.53188	26.8235	23.8834
4.01601e-05	4.02975	4.4568	9.55715	26.5717	23.6964
4.13513e-05	3.99224	4.48512	9.59063	26.3202	23.5201
4.25777e-05	3.95514	4.50895	9.63232	26.0701	23.3541
4.38406e-05	3.91852	4.52803	9.682	25.8217	23.1965
4.51409e-05	3.88258	4.54226	9.73959	25.5761	23.0466
4.64798e-05	3.84756	4.55139	9.8052	25.3337	22.9026
4.78584e-05	3.81381	4.55546	9.87891	25.0962	22.7639
4.92779e-05	3.78147	4.55445	9.96003	24.8636	22.6296
5.07395e-05	3.7509	4.54846	10.0485	24.6374	22.4989
5.22444e-05	3.72226	4.53784	10.1435	24.4185	22.3722
5.3794e-05	3.6958	4.52306	10.244	24.2082	22.2502
5.53896e-05	3.67158	4.50463	10.349	24.0073	22.1334
5.70324e-05	3.64974	4.48313	10.4574	23.8169	22.0225
5.8724e-05	3.6303	4.45939	10.5677	23.638	21.9189
6.04658e-05	3.61337	4.43414	10.6791	23.472	21.8234
6.22592e-05	3.59896	4.40801	10.7907	23.3196	21.7357
6.41059e-05	3.5871	4.38178	10.9015	23.1817	21.6566
6.60073e-05	3.57796	4.35603	11.0116	23.0594	21.5852
6.7965e-05	3.57165	4.33135	11.1206	22.9536	21.5207
6.99809e-05	3.56838	4.30831	11.2288	22.865	21.4622
7.20565e-05	3.5683	4.28731	11.3361	22.7942	21.4081
7.41938e-05	3.57175	4.2689	11.443	22.7421	21.3574
7.63944e-05	3.57897	4.25364	11.5496	22.7094	21.3094
7.86602e-05	3.59018	4.24207	11.6558	22.6963	21.2634
8.09933e-05	3.60562	4.23481	11.7612	22.7034	21.219
8.33956e-05	3.62551	4.23267	11.8654	22.731	21.1773
8.58691e-05	3.64996	4.23645	11.9674	22.7794	21.1391
8.8416e-05	3.67913	4.24704	12.0667	22.8488	21.1057
9.10385e-05	3.71295	4.26528	12.1616	22.9385	21.0783
9.37387e-05	3.75151	4.29218	12.2515	23.0491	21.059
9.6519e-05	3.7948	4.32857	12.3355	23.18	21.0489
9.93818e-05	3.84272	4.37522	12.4127	23.3307	21.0491
0.000102329	3.8952	4.43273	12.4828	23.5001	21.0594
0.000105365	3.95224	4.5017	12.5459	23.6879	21.0804
0.00010849	4.01376	4.58238	12.6022	23.8927	21.1112
0.000111708	4.07974	4.67514	12.652	24.1137	21.1517
0.000115021	4.15012	4.77991	12.6962	24.3491	21.2003
0.000118432	4.2249	4.89674	12.7353	24.5978	21.2567
0.000121945	4.30406	5.02561	12.7699	24.8582	21.3208
0.000125562	4.38752	5.1663	12.8006	25.1288	21.3926
0.000129286	4.47518	5.31867	12.8273	25.4075	21.4729
0.000133121	4.56691	5.48254	12.8503	25.6929	21.5633
0.000137069	4.66249	5.65772	12.8688	25.9829	21.666
0.000141135	4.76168	5.84386	12.8829	26.2755	21.7827
0.000145321	4.8641	6.0407	12.8915	26.5684	21.9165
0.000149631	4.96945	6.24786	12.8946	26.8599	22.0695
0.000154069	5.0772	6.46463	12.8917	27.1472	22.2428
0.000158639	5.18695	6.69052	12.8827	27.4285	22.4388
0.000163344	5.29815	6.92453	12.8681	27.701	22.6573
0.000168189	5.41036	7.1657	12.8487	27.9629	22.8983
0.000173178	5.52301	7.41278	12.8255	28.2117	23.1607
0.000178314	5.6356	7.66451	12.7995	28.4452	23.4436
0.000183603	5.74761	7.91931	12.7724	28.6613	23.7448
0.000189049	5.85869	8.17587	12.7459	28.8588	24.0635
0.000194656	5.96818	8.43243	12.7206	29.035	24.3982
0.000200429	6.07575	8.68748	12.6983	29.1891	24.7474
0.000206374	6.18089	8.93951	12.6795	29.3195	25.1114
0.000212495	6.28324	9.1871	12.6649	29.4257	25.4906
0.000218798	6.38227	9.42878	12.6546	29.5063	25.8851
0.000225287	6.47755	9.6631	12.6488	29.5606	26.2957
0.000231969	6.5686	9.88878	12.6474	29.5882	26.7234
0.00023885	6.65504	10.1046	12.6506	29.589	27.1684
0.000245934	6.73625	10.309	12.6583	29.5619	27.6295
0.000253229	6.81182	10.5008	12.6707	29.5072	28.1064
0.000260739	6.88131	10.6786	12.6889	29.4249	28.5964
0.000268473	6.94429	10.8411	12.7137	29.3151	29.0961
0.000276436	7.00036	10.9869	12.7463	29.1783	29.6021
0.000284635	7.04914	11.1147	12.7881	29.0149	30.1093
0.000293077	7.09042	11.2234	12.8408	28.8264	30.6133
0.00030177	7.12401	11.312	12.9057	28.6141	31.1096
0.000310721	7.14973	11.3795	12.9841	28.3797	31.5938
0.000319937	7.16753	11.4251	13.077	28.1253	32.0618
0.000329426	7.17756	11.4487	13.1849	27.8537	32.512
0.000339197	7.17989	11.45	13.308	27.5676	32.9419
0.000349258	7.17479	11.4291	13.4464	27.2701	33.3499
0.000359617	7.16244	11.3862	13.5992	26.964	33.7355
0.000370283	7.14338	11.3223	13.7662	26.6532	34.0984
0.000381266	7.11796	11.238	13.9467	26.3407	34.4375
0.000392574	7.08666	11.1345	14.14	26.0295	34.7522
0.000404218	7.04995	11.0127	14.3455	25.7227	35.0399
0.000416207	7.00853	10.8742	14.5634	25.4237	35.2994
0.000428552	6.9629	10.7203	14.7936	25.1349	35.5268
0.000441263	6.91378	10.5528	15.0359	24.8599	35.7201
0.000454351	6.86167	10.3731	15.2909	24.6006	35.8738
0.000467827	6.80751	10.1834	15.5591	24.3609	35.9865
0.000481703	6.75196	9.98562	15.8403	24.1438	36.0554
0.00049599	6.69576	9.78188	16.1347	23.9521	36.0776
0.000510701	6.63975	9.5746	16.4418	23.7896	36.0537
0.000525849	6.58484	9.36632	16.761	23.6596	35.9844
0.000541446	6.53183	9.15959	17.0908	23.5654	35.8716
0.000557505	6.48163	8.95714	17.4302	23.5102	35.7181
0.000574041	6.43513	8.7618	17.777	23.4972	35.5288
0.000591067	6.39325	8.57637	18.1296	23.5288	35.3081
0.000608598	6.35683	8.40354	18.4863	23.6071	35.0601
0.000626649	6.32674	8.24615	18.8449	23.734	34.7905
0.000645236	6.30379	8.10663	19.2043	23.9101	34.5025
0.000664374	6.28877	7.98751	19.5634	24.136	34.2001
0.000684079	6.2823	7.89093	19.9211	24.4112	33.8856
0.000704369	6.28504	7.819	20.2766	24.7353	33.562
0.000725261	6.29754	7.77357	20.63	25.107	33.2305
0.000746772	6.32029	7.75631	20.9808	25.5252	32.8938
0.000768922	6.35353	7.76855	21.3281	25.9879	32.5536
0.000791728	6.39767	7.81162	21.6724	26.4938	32.2124
0.000815211	6.45288	7.88656	22.0126	27.0412	31.8743
0.00083939	6.5193	7.99416	22.3479	27.6284	31.5439
0.000864287	6.59691	8.13491	22.6772	28.2534	31.2256
0.000889922	6.68565	8.30904	22.9994	28.9139	30.9252
0.000916317	6.78542	8.51657	23.3131	29.6078	30.6492
0.000943495	6.89604	8.75714	23.6172	30.3326	30.4033
0.00097148	7.01696	9.02966	23.91	31.0838	30.1919
0.001	7.14796	9.33335	24.191	31.8587	30.021
0.00103	7.28842	9.66653	24.4595	32.6523	29.893
0.00106	7.43779	10.0274	24.7154	33.4597	29.8105
0.00109	7.59534	10.4138	24.9587	34.2759	29.775
0.00112	7.76027	10.8234	25.19	35.0952	29.7858
0.00116	7.93175	11.2537	25.4103	35.9122	29.8426
0.00119	8.1089	11.7019	25.6206	36.7221	29.9444
0.00123	8.29058	12.1651	25.8215	37.519	30.0889
0.00126	8.4758	12.6405	26.0143	38.2987	30.2749
0.0013	8.66354	13.1253	26.1998	39.0576	30.5016
0.00134	8.85263	13.6165	26.3785	39.7919	30.7683
0.00138	9.04198	14.111	26.551	40.4984	31.0738
0.00142	9.23042	14.6059	26.717	41.1745	31.4188
0.00146	9.41701	15.0982	26.8773	41.8183	31.8032
0.00151	9.60059	15.5848	27.0318	42.4271	32.2262
0.00155	9.78015	16.0624	27.1803	42.9986	32.6872
0.0016	9.95461	16.5276	27.3231	43.5301	33.184
0.00164	10.1233	16.9776	27.4613	44.0201	33.7146
0.00169	10.285	17.4088	27.5953	44.4654	34.2749
0.00174	10.4392	17.8185	27.7259	44.8645	34.8613
0.00179	10.5847	18.2034	27.8544	45.2139	35.4671
0.00185	10.7212	18.5614	27.9828	45.5141	36.0884
0.0019	10.8478	18.8902	28.1118	45.7634	36.7196
0.00196	10.964	19.1878	28.2432	45.9615	37.3548
0.00202	11.0691	19.453	28.3779	46.1098	37.9903
0.00208	11.163	19.6853	28.5175	46.2109	38.6233
0.00214	11.245	19.8839	28.6621	46.2664	39.2503
0.0022	11.3152	20.0487	28.8126	46.2803	39.8702
0.00227	11.3731	20.1801	28.9687	46.2562	40.4821
0.00233	11.4192	20.2786	29.1311	46.199	41.0867
0.0024	11.4534	20.3447	29.2991	46.1117	41.6829
0.00248	11.476	20.3794	29.4727	45.9994	42.2723
0.00255	11.4874	20.3834	29.652	45.8649	42.8537
0.00262	11.4884	20.3578	29.837	45.7121	43.4275
0.0027	11.4792	20.3037	30.0274	45.543	43.9921
0.00278	11.4609	20.2227	30.2241	45.3614	44.547
0.00286	11.4342	20.1163	30.4275	45.1692	45.09
0.00295	11.3998	19.9868	30.6384	44.9696	45.6202
0.00304	11.3587	19.8365	30.8572	44.7658	46.1364
0.00313	11.3118	19.6686	31.0852	44.5616	46.6379
0.00322	11.2601	19.4865	31.3229	44.3619	47.1257
0.00332	11.2044	19.2943	31.5712	44.1718	47.601
0.00341	11.1457	19.0958	31.8301	43.9961	48.0656
0.00352	11.0851	18.8955	32.1004	43.8413	48.5232
0.00362	11.0236	18.698	32.3822	43.7135	48.9783
0.00373	10.9622	18.5074	32.6757	43.6175	49.4347
0.00384	10.9018	18.3274	32.9802	43.5576	49.896
0.00395	10.844	18.1624	33.2966	43.5391	50.3679
0.00407	10.7896	18.0153	33.6249	43.5641	50.8529
0.00419	10.74	17.8893	33.9653	43.6347	51.3544
0.00431	10.6962	17.7871	34.3181	43.7521	51.874
0.00444	10.6595	17.7111	34.6841	43.9163	52.4131
0.00457	10.631	17.6644	35.0648	44.1282	52.973
0.00471	10.6116	17.6494	35.4611	44.3879	53.5539
0.00485	10.602	17.6684	35.8735	44.6939	54.1541
0.00499	10.6033	17.725	36.3044	45.0486	54.7752
0.00514	10.616	17.8221	36.7548	45.4526	55.4171
0.00529	10.6406	17.9631	37.226	45.908	56.0802
0.00545	10.6774	18.1508	37.7193	46.4162	56.765
0.00561	10.7268	18.3886	38.2353	46.9799	57.4727
0.00578	10.789	18.6789	38.7759	47.6017	58.2054
0.00595	10.8642	19.0233	39.3411	48.2822	58.9634
0.00613	10.9522	19.423	39.9311	49.0224	59.7472
0.00631	11.0533	19.8778	40.5464	49.8214	60.5571
0.00649	11.1675	20.3873	41.1875	50.678	61.3927
0.00669	11.2946	20.9492	41.8539	51.5887	62.2516
0.00689	11.4346	21.562	42.5458	52.5508	63.1322
0.00709	11.587	22.2216	43.2627	53.5576	64.0291
0.0073	11.7519	22.9257	44.005	54.6064	64.94
0.00752	11.9283	23.671	44.7719	55.6916	65.859
0.00774	12.116	24.4541	45.5635	56.8088	66.7814
0.00797	12.3137	25.2724	46.3786	57.9547	67.7014
0.00821	12.5208	26.1237	47.2177	59.1276	68.6155
0.00845	12.736	27.0052	48.079	60.3247	69.5179
0.0087	12.9581	27.9147	48.9618	61.5449	70.4051
0.00896	13.1856	28.85	49.864	62.7878	71.2729
0.00922	13.4174	29.8081	50.7846	64.0523	72.1189
0.0095	13.6518	30.7846	51.7201	65.3357	72.9383
0.00978	13.8877	31.7758	52.6686	66.6371	73.7296
0.01007	14.1236	32.775	53.6263	67.9505	74.488
0.01037	14.3585	33.7762	54.5905	69.2726	75.2118
0.01067	14.5909	34.7711	55.556	70.5954	75.8954
0.01099	14.8197	35.7521	56.5198	71.9127	76.5363
0.01132	15.0438	36.7099	57.477	73.2156	77.1297
0.01165	15.2619	37.6369	58.424	74.4975	77.6725
0.012	15.4726	38.5245	59.3554	75.7499	78.1602
0.01235	15.6749	39.366	60.2681	76.9671	78.5906
0.01272	15.8671	40.1559	61.1573	78.1449	78.9613
0.0131	16.048	40.8894	62.0196	79.2798	79.2713
0.01349	16.2158	41.5616	62.8494	80.3672	79.5181
0.01389	16.3693	42.1709	63.6442	81.4083	79.7044
0.0143	16.5071	42.7152	64.3999	82.4024	79.8315
0.01472	16.6281	43.1919	65.1124	83.3477	79.9012
0.01516	16.731	43.5987	65.777	84.243	79.9161
0.01561	16.8154	43.9344	66.3914	85.0883	79.8818
0.01607	16.8808	44.1944	66.9507	85.8783	79.8013
0.01655	16.9269	44.3757	67.4514	86.6096	79.6799
0.01704	16.9535	44.4739	67.8894	87.2767	79.5219
0.01754	16.9611	44.4846	68.2619	87.8731	79.3333
0.01806	16.9502	44.4046	68.5669	88.3948	79.1211
0.0186	16.921	44.2305	68.8013	88.8358	78.8906
0.01915	16.8737	43.9594	68.9624	89.19	78.6478
0.01972	16.8094	43.5927	69.0514	89.4583	78.4026
0.0203	16.7283	43.1327	69.0678	89.641	78.1633
0.02091	16.631	42.5832	69.0116	89.7391	77.9385
0.02153	16.5184	41.951	68.8855	89.7577	77.7392
0.02217	16.3907	41.245	68.6911	89.7035	77.5757
0.02282	16.2497	40.4759	68.4333	89.5848	77.4612
0.0235	16.0962	39.6533	68.1144	89.4065	77.4055
0.0242	15.9316	38.7895	67.7388	89.1774	77.4205
0.02491	15.7585	37.8953	67.3122	88.9032	77.5185
0.02565	15.5789	36.9814	66.8398	88.5898	77.7108
0.02641	15.3954	36.057	66.3267	88.2395	78.0073
0.0272	15.2111	35.1313	65.7797	87.8571	78.4191
0.02801	15.029	34.2107	65.2045	87.4416	78.9542
0.02884	14.8525	33.3041	64.6097	86.9994	79.6236
0.02969	14.6841	32.4184	64.0019	86.5323	80.4345
0.03057	14.5272	31.5612	63.39	86.0452	81.3948
0.03148	14.3841	30.7426	62.7831	85.5474	82.5122
0.03241	14.2575	29.9739	62.192	85.0489	83.7946
0.03337	14.1494	29.2677	61.6262	84.5615	85.247
0.03436	14.0621	28.6396	61.0983	84.101	86.8769
0.03538	13.9972	28.1074	60.6195	83.6847	88.6885
0.03643	13.9571	27.6892	60.2026	83.3285	90.6864
0.03751	13.9438	27.4045	59.8594	83.0486	92.8725
0.03863	13.9597	27.2735	59.6035	82.8624	95.2496
0.03977	14.0075	27.3129	59.4455	82.7794	97.8143
0.04095	14.0901	27.5398	59.3983	82.8128	100.566
0.04216	14.2102	27.967	59.4716	82.9689	103.498
0.04342	14.3709	28.6044	59.6767	83.2547	106.605
0.0447	14.5753	29.457	60.0224	83.672	109.875
0.04603	14.8255	30.5273	60.5178	84.2264	113.299
0.04739	15.1234	31.8134	61.1694	84.918	116.862
0.0488	15.4707	33.3114	61.9862	85.7537	120.552
0.05025	15.8673	35.0143	62.9728	86.7387	124.351
0.05174	16.3131	36.9153	64.1361	87.8815	128.245
0.05327	16.8069	39.0073	65.4797	89.1893	132.214
0.05485	17.3467	41.2846	67.0086	90.6753	136.242
0.05648	17.9304	43.7433	68.7261	92.3505	140.31
0.05815	18.5554	46.3827	70.6343	94.2236	144.399
0.05988	19.2184	49.2012	72.7338	96.3042	148.486
0.06166	19.9176	52.2025	75.0261	98.5989	152.554
0.06348	20.6505	55.3888	77.5086	101.106	156.578
0.06537	21.4148	58.7618	80.1782	103.824	160.535
0.06731	22.2087	62.3187	83.0286	106.743	164.397
0.0693	23.0307	66.0555	86.0529	109.851	168.14
0.07136	23.8791	69.961	89.2422	113.134	171.736
0.07347	24.7516	74.0149	92.5836	116.572	175.155
0.07565	25.6456	78.1911	96.0625	120.146	178.366
0.0779	26.5579	82.4567	99.6645	123.837	181.344
0.08021	27.484	86.7707	103.373	127.631	184.061
0.08259	28.4176	91.0828	107.165	131.508	186.485
0.08504	29.3526	95.3478	111.024	135.458	188.598
0.08756	30.2804	99.5092	114.926	139.468	190.374
0.09016	31.1934	103.523	118.852	143.531	191.801
0.09283	32.0817	107.343	122.778	147.631	192.858
0.09558	32.9356	110.931	126.68	151.759	193.538
0.09842	33.7466	114.26	130.536	155.899	193.832
0.10134	34.5065	117.312	134.325	160.035	193.739
0.10434	35.2064	120.072	138.017	164.138	193.25
0.10744	35.8409	122.542	141.592	168.186	192.371
0.11062	36.4042	124.725	145.022	172.14	191.101
0.11391	36.8926	126.628	148.284	175.97	189.444
0.11728	37.3021	128.253	151.348	179.635	187.399
0.12076	37.6309	129.607	154.187	183.095	184.972
0.12434	37.8768	130.683	156.773	186.316	182.167
0.12803	38.0384	131.471	159.079	189.264	178.993
0.13183	38.1129	131.947	161.075	191.906	175.454
0.13574	38.0988	132.082	162.738	194.224	171.57
0.13977	37.9919	131.834	164.041	196.196	167.354
0.14391	37.7891	131.163	164.965	197.812	162.837
0.14818	37.4851	130.019	165.487	199.063	158.046
0.15258	37.0754	128.357	165.595	199.948	153.024
0.1571	36.5539	126.142	165.276	200.461	147.82
0.16176	35.9163	123.343	164.523	200.606	142.488
0.16656	35.1576	119.946	163.33	200.376	137.087
0.1715	34.2755	115.955	161.7	199.772	131.686
0.17659	33.2684	111.392	159.632	198.783	126.351
0.18182	32.1377	106.294	157.133	197.402	121.146
0.18722	30.8868	100.718	154.209	195.615	116.136
0.19277	29.5234	94.7416	150.871	193.414	111.383
0.19849	28.0565	88.4451	147.126	190.784	106.932
0.20437	26.4997	81.9281	142.99	187.718	102.833
0.21043	24.8677	75.2866	138.472	184.212	99.1187
0.21668	23.1793	68.6252	133.593	180.271	95.8212
0.2231	21.454	62.0387	128.371	175.911	92.9644
0.22972	19.712	55.6174	122.827	171.154	90.5701
0.23653	17.9753	49.4433	116.99	166.036	88.6596
0.24355	16.2651	43.5851	110.897	160.609	87.2609
0.25077	14.6006	38.0973	104.583	154.927	86.4052
0.25821	13.0014	33.0229	98.0956	149.059	86.1316
0.26587	11.4827	28.3878	91.4844	143.073	86.4912
0.27376	10.0595	24.2095	84.81	137.05	87.5455
0.28188	8.74288	20.4921	78.1335	131.062	89.3649
0.29024	7.54137	17.2308	71.517	125.176	92.0244
0.29884	6.46143	14.414	65.0306	119.461	95.6032
0.30771	5.50715	12.0266	58.7415	113.973	100.18
0.31683	4.68086	10.0508	52.7144	108.757	105.823
0.32623	3.98362	8.46916	47.0146	103.848	112.589
0.33591	3.41599	7.26734	41.6994	99.2745	120.512
0.34587	2.97881	6.43606	36.8256	95.0547	129.604
0.35613	2.67334	5.97242	32.4425	91.2066	139.851
0.36669	2.5026	5.88224	28.5946	87.7435	151.209
0.37757	2.47146	6.18108	25.3221	84.6835	163.603
0.38877	2.58706	6.89438	22.6615	82.0538	176.941
0.4003	2.85964	8.05951	20.6464	79.891	191.11
0.41217	3.30213	9.72429	19.3081	78.2424	205.976
0.4244	3.93028	11.9467	18.6776	77.1752	221.421
0.43698	4.76267	14.7948	18.7855	76.7696	237.315
0.44995	5.81975	18.3432	19.6617	77.1163	253.563
0.46329	7.12351	22.672	21.3368	78.3183	270.075
0.47703	8.69664	27.8642	23.8408	80.4863	286.809
0.49118	10.5606	33.9992	27.2002	83.7246	303.747
0.50575	12.7358	41.153	31.4394	88.1356	320.906
0.52075	15.2376	49.3867	36.573	93.7994	338.319
0.5362	18.0785	58.7518	42.6105	100.78	356.063
0.5521	21.2637	69.2767	49.547	109.108	374.21
0.56848	24.7911	80.9663	57.3636	118.778	392.825
0.58534	28.6498	93.797	66.0237	129.744	411.964
0.6027	32.82	107.716	75.4726	141.916	431.657
0.62057	37.2712	122.635	85.6337	155.159	451.867
0.63898	41.9654	138.44	96.4142	169.303	472.544
0.65793	46.8539	154.981	107.699	184.135	493.552
0.67745	51.8821	172.086	119.359	199.417	514.72
0.69754	56.9888	189.561	131.253	214.888	535.81
0.71823	62.1108	207.2	143.233	230.285	556.571
0.73953	67.1814	224.784	155.144	245.334	576.698
0.76147	72.1407	242.116	166.846	259.798	595.917
0.78405	76.9302	258.996	178.201	273.45	613.943
0.80731	81.5011	275.257	189.095	286.11	630.537
0.83125	85.8163	290.767	199.437	297.646	645.526
0.85591	89.8493	305.427	209.163	307.979	658.795
0.88129	93.5893	319.189	218.243	317.089	670.323
0.90743	97.0365	332.04	226.672	325.002	680.152
0.93435	100.206	344.017	234.479	331.806	688.426
0.96206	103.125	355.195	241.722	337.632	695.362
0.9906	105.825	365.667	248.47	342.631	701.204
1.01998	108.344	375.541	254.803	346.977	706.241
1.05023	110.72	384.933	260.803	350.843	710.757
1.08138	112.986	393.941	266.546	354.395	715.024
1.11345	115.166	402.624	272.075	357.751	719.228
1.14648	117.266	410.993	277.404	360.986	723.471
1.18048	119.283	419.024	282.52	364.133	727.781
1.2155	121.194	426.615	287.359	367.152	732.049
1.25155	122.952	433.6	291.812	369.94	736.042
1.28867	124.495	439.752	295.729	372.326	739.41
1.32689	125.751	444.809	298.934	374.107	741.732
1.36625	126.628	448.446	301.21	375.015	742.469
1.40677	127.041	450.361	302.354	374.795	741.11
1.4485	126.893	450.215	302.137	373.154	737.068
1.49146	126.103	447.725	300.369	369.841	729.843
1.5357	124.605	442.657	296.89	364.644	719.009
1.58125	122.347	434.837	291.581	357.393	704.228
1.62815	119.301	424.17	284.379	347.99	685.297
1.67644	115.472	410.682	275.297	336.429	662.199
1.72616	110.892	394.485	264.411	322.781	635.067
1.77736	105.613	375.778	251.849	307.186	604.167
1.83008	99.7197	354.864	237.815	289.874	569.946
1.88436	93.3184	332.124	222.564	271.14	532.974
1.94025	86.5253	307.976	206.372	251.31	493.888
1.99779	79.4729	282.895	189.559	230.76	453.419
2.05705	72.2949	257.359	172.444	209.87	412.309
2.11806	65.1233	231.84	155.341	189.017	371.295
2.18088	58.0811	206.777	138.546	168.554	331.062
2.24557	51.282	182.576	122.329	148.806	292.249
2.31217	44.8204	159.575	106.917	130.046	255.385
2.38075	38.7728	138.046	92.4913	112.491	220.897
2.45137	33.196	118.192	79.1885	96.3062	189.104
2.52407	28.1269	100.145	67.0968	81.597	160.215
2.59894	23.5842	83.9711	56.2602	68.4161	134.329
2.67602	19.569	69.6757	46.6822	56.7671	111.454
2.7554	16.0671	57.2072	38.3283	46.6075	91.5043
2.83712	13.0533	46.4769	31.1391	37.8647	74.3379
2.92127	10.493	37.3607	25.0313	30.4373	59.7549
3.00792	8.34587	29.7159	19.9093	24.2089	47.5266
3.09713	6.56793	23.3855	15.668	19.0515	37.4011
3.18899	5.11399	18.2087	12.1996	14.834	29.1212
3.28358	3.93969	14.0276	9.39829	11.4277	22.4339
3.38097	3.0029	10.6921	7.16355	8.71038	17.0993
3.48125	2.26446	8.06278	5.40196	6.56839	12.8943
3.58451	1.68951	6.01564	4.0304	4.90066	9.62036
3.69082	1.24708	4.44033	2.97496	3.61732	7.10104
3.8003	0.91074	3.24277	2.17261	2.64173	5.18586
3.91301	0.65803	2.34298	1.56976	1.90871	3.74689
4.02907	0.47037	1.6748	1.1221	1.36438	2.67834
4.14858	0.33265	1.18442	0.79354	0.96488	1.89411
4.27162	0.23274	0.8287	0.55522	0.6751	1.32524
4.39832	0.16112	0.57367	0.38435	0.46734	0.9174
4.52878	0.11033	0.39284	0.2632	0.32003	0.62822
4.6631	0.07476	0.26617	0.17833	0.21684	0.42566
4.80141	0.05011	0.17841	0.11953	0.14534	0.28531
4.94382	0.03323	0.11831	0.07927	0.09638	0.1892
5.09046	0.0218	0.07762	0.052	0.06323	0.12413
5.24144	0.01415	0.05038	0.03376	0.04104	0.08057
5.3969	0.00909	0.03235	0.02168	0.02636	0.05174
5.55698	0.00577	0.02055	0.01377	0.01674	0.03287
5.7218	0.00363	0.01292	0.00866	0.01052	0.02066
5.89151	0.00226	0.00803	0.00538	0.00654	0.01285
6.06625	0.00139	0.00494	0.00331	0.00403	0.0079
6.24618	0.00084471	0.00301	0.00202	0.00245	0.00481
6.43144	0.000508635	0.00181	0.00121	0.00148	0.0029
6.6222	0.000302974	0.00108	0.000722757	0.000878812	0.00173
6.81861	0.000178557	0.000635768	0.000425956	0.000517926	0.00102
7.02085	0.000104112	0.000370699	0.000248364	0.000301989	0.000592809
7.22909	6.00569e-05	0.000213838	0.000143268	0.000174202	0.000341962
7.44351	3.42732e-05	0.000122033	8.17602e-05	9.94135e-05	0.00019515
7.66429	1.93495e-05	6.88956e-05	4.61591e-05	5.61256e-05	0.000110175
7.89161	1.08072e-05	3.848e-05	2.57811e-05	3.13476e-05	6.15359e-05
8.12568	5.97176e-06	2.1263e-05	1.42459e-05	1.73218e-05	3.4003e-05
8.36669	3.26482e-06	1.16247e-05	7.78837e-06	9.47e-06	1.85898e-05
8.61485	1.76609e-06	6.28832e-06	4.21309e-06	5.12276e-06	1.00561e-05
8.87036	9.44855e-07	3.36424e-06	2.25399e-06	2.74066e-06	5.37997e-06
9.13346	5.00226e-07	1.7811e-06	1.19331e-06	1.45097e-06	2.84827e-06
9.40436	2.61964e-07	9.32747e-07	6.24928e-07	7.59859e-07	1.49162e-06
9.6833	1.35748e-07	4.83341e-07	3.23832e-07	3.93752e-07	7.72941e-07
9.97051	6.95767e-08	2.47734e-07	1.65978e-07	2.01816e-07	3.96167e-07
10.2662	3.52897e-08	1.25652e-07	8.41852e-08	1.02362e-07	2.00938e-07
10.5707	1.77055e-08	6.3042e-08	4.22373e-08	5.13569e-08	1.00814e-07
10.8843	8.78748e-09	3.12886e-08	2.09629e-08	2.54891e-08	5.00356e-08
11.2071	4.3153e-09	1.5365e-08	1.02943e-08	1.2517e-08	2.45711e-08
11.5395	2.09666e-09	7.46533e-09	5.00167e-09	6.0816e-09	1.19383e-08
11.8818	1.00783e-09	3.58845e-09	2.40422e-09	2.92332e-09	5.73853e-09
12.2342	4.79268e-10	1.70648e-09	1.14332e-09	1.39018e-09	2.72894e-09
12.597	2.25474e-10	8.02821e-10	5.37879e-10	6.54016e-10	1.28384e-09
12.9707	1.04939e-10	3.73644e-10	2.50337e-10	3.04388e-10	5.97519e-10
13.3554	4.83166e-11	1.72035e-10	1.15261e-10	1.40148e-10	2.75113e-10
13.7515	2.20081e-11	7.83617e-11	5.25013e-11	6.38371e-11	1.25313e-10
14.1594	9.91777e-12	3.53131e-11	2.36593e-11	2.87677e-11	5.64714e-11
14.5794	4.42196e-12	1.57448e-11	1.05488e-11	1.28264e-11	2.51785e-11
15.0118	1.95084e-12	6.94612e-12	4.6538e-12	5.65863e-12	1.1108e-11
15.457	8.51533e-13	3.03196e-12	2.03137e-12	2.46997e-12	4.84859e-12
15.9155	3.67527e-13	1.30861e-12	8.76751e-13	1.06605e-12	2.09268e-12
