# Supplementary material for: Realizing four-electron conversion chemistry for all-solid-state Li||I2 batteries at room temperature
Source: Nat Commun. 2025 Feb 18;16:1723. doi: 10.1038/s41467-025-56932-5 (PMC11836363; doi:10.1038/s41467-025-56932-5)
Supplement: Supplementary file 5 — Source Data [file 41467_2025_56932_MOESM5_ESM.zip › SI/Supplementray Figure 22.xlsx]

## Sheet: Sheet1
Temperature（℃）	Sample weight
23.4092	100
23.4089	100.002
23.4118	100.003
23.411	100.004
23.4107	100.005
23.4067	100.006
23.4106	100.007
23.4131	100.008
23.4125	100.008
23.4033	100.009
23.4117	100.009
23.4134	100.008
23.4077	100.008
23.4098	100.008
23.4153	100.007
23.4123	100.007
23.4101	100.006
23.4206	100.006
23.4172	100.007
23.4192	100.006
23.4222	100.005
23.4237	100.004
23.4169	100.004
23.4222	100.003
23.4191	100.003
23.4164	100.002
23.4136	100.002
23.4143	100.001
23.4132	100
23.4178	99.999
23.4219	99.999
23.4164	99.998
23.4181	99.998
23.4226	99.997
23.4214	99.997
23.4174	99.996
23.4229	99.996
23.4266	99.995
23.4287	99.995
23.4234	99.994
23.4274	99.994
23.435	99.993
23.4342	99.993
23.4444	99.992
23.4377	99.991
23.448	99.991
23.4519	99.99
23.4507	99.99
23.4529	99.989
23.4582	99.989
23.4594	99.988
23.467	99.988
23.4658	99.987
23.4746	99.987
23.4843	99.986
23.4873	99.985
23.5039	99.985
23.508	99.984
23.5137	99.984
23.5177	99.983
23.5332	99.982
23.5417	99.982
23.5509	99.981
23.5631	99.981
23.5721	99.98
23.5802	99.979
23.5953	99.979
23.605	99.978
23.6197	99.978
23.6279	99.977
23.6435	99.976
23.658	99.975
23.6761	99.974
23.6889	99.974
23.7101	99.973
23.7176	99.972
23.7439	99.971
23.7524	99.971
23.7707	99.97
23.7906	99.969
23.8084	99.968
23.8304	99.967
23.8462	99.967
23.8686	99.966
23.8857	99.965
23.9158	99.964
23.9328	99.963
23.9533	99.962
23.9792	99.962
23.9985	99.961
24.0354	99.96
24.0573	99.959
24.0899	99.958
24.1108	99.957
24.1455	99.957
24.1704	99.956
24.2055	99.955
24.2323	99.953
24.2606	99.952
24.292	99.951
24.3263	99.95
24.3574	99.949
24.3937	99.949
24.4294	99.948
24.4613	99.947
24.4977	99.946
24.5363	99.945
24.5713	99.944
24.6029	99.943
24.64	99.942
24.6849	99.941
24.7255	99.94
24.7689	99.939
24.8101	99.938
24.8475	99.937
24.8897	99.936
24.9385	99.935
24.9816	99.934
25.027	99.933
25.0737	99.932
25.1207	99.931
25.165	99.93
25.22	99.929
25.2604	99.928
25.3171	99.927
25.3628	99.926
25.416	99.925
25.4683	99.924
25.5283	99.923
25.5735	99.922
25.6274	99.921
25.6807	99.92
25.7377	99.919
25.7899	99.918
25.8489	99.917
25.9109	99.916
25.9581	99.915
26.0167	99.914
26.0794	99.913
26.1334	99.912
26.1965	99.911
26.262	99.91
26.323	99.909
26.3843	99.908
26.4488	99.906
26.5155	99.905
26.5816	99.904
26.6447	99.903
26.709	99.902
26.7796	99.901
26.8449	99.9
26.9128	99.899
26.9788	99.898
27.0505	99.897
27.1226	99.896
27.1893	99.895
27.2638	99.894
27.3349	99.893
27.4062	99.892
27.482	99.891
27.5614	99.89
27.636	99.889
27.7081	99.888
27.7849	99.887
27.856	99.886
27.9367	99.885
28.015	99.884
28.0944	99.883
28.1734	99.882
28.2441	99.881
28.3283	99.88
28.4023	99.879
28.4907	99.878
28.5701	99.877
28.6505	99.876
28.7367	99.875
28.815	99.874
28.9038	99.872
28.9952	99.871
29.0768	99.87
29.1589	99.869
29.2444	99.868
29.329	99.867
29.4128	99.866
29.5006	99.865
29.5902	99.863
29.6804	99.862
29.7655	99.861
29.8567	99.86
29.9428	99.859
30.0331	99.858
30.1263	99.857
30.2135	99.855
30.3089	99.854
30.3953	99.853
30.4936	99.852
30.587	99.851
30.681	99.85
30.7651	99.848
30.8608	99.847
30.9583	99.846
31.0513	99.845
31.1484	99.844
31.2386	99.843
31.3353	99.841
31.4304	99.84
31.5293	99.839
31.6184	99.838
31.7244	99.837
31.8233	99.836
31.9185	99.834
32.0139	99.833
32.1159	99.832
32.211	99.831
32.3106	99.83
32.4043	99.828
32.5084	99.827
32.6073	99.826
32.7096	99.825
32.8092	99.824
32.9127	99.822
33.0091	99.821
33.1099	99.82
33.2129	99.819
33.3166	99.817
33.4119	99.816
33.5193	99.815
33.6151	99.814
33.7166	99.812
33.8113	99.811
33.9232	99.81
34.0239	99.809
34.1311	99.807
34.2302	99.806
34.3364	99.805
34.4369	99.803
34.5466	99.802
34.65	99.801
34.7517	99.8
34.8534	99.798
34.9575	99.797
35.0533	99.796
35.1612	99.794
35.2641	99.793
35.3714	99.792
35.4738	99.79
35.5765	99.789
35.6832	99.788
35.7942	99.786
35.8925	99.785
35.9996	99.783
36.1043	99.782
36.2142	99.781
36.3115	99.779
36.4211	99.778
36.5221	99.777
36.6301	99.775
36.732	99.774
36.8427	99.772
36.9396	99.771
37.0557	99.769
37.154	99.768
37.2623	99.766
37.3686	99.765
37.4757	99.763
37.5776	99.762
37.6892	99.76
37.794	99.759
37.8948	99.757
38.0004	99.756
38.108	99.754
38.2199	99.753
38.3192	99.751
38.421	99.749
38.5266	99.748
38.6371	99.746
38.7419	99.745
38.8349	99.743
38.9521	99.742
39.055	99.74
39.1641	99.738
39.2673	99.737
39.3703	99.735
39.4759	99.734
39.5761	99.732
39.6854	99.731
39.7843	99.729
39.8839	99.727
39.9963	99.726
40.0944	99.724
40.2069	99.722
40.3096	99.721
40.4138	99.719
40.5132	99.718
40.613	99.716
40.7241	99.714
40.8239	99.713
40.926	99.711
41.0288	99.71
41.1311	99.708
41.2401	99.706
41.3331	99.704
41.4333	99.703
41.5407	99.701
41.6432	99.699
41.741	99.697
41.8472	99.695
41.9485	99.694
42.049	99.692
42.1479	99.69
42.2508	99.688
42.3479	99.686
42.4586	99.684
42.5559	99.683
42.6614	99.681
42.7577	99.679
42.8566	99.677
42.9575	99.675
43.0632	99.674
43.1609	99.672
43.2575	99.67
43.3535	99.668
43.4556	99.666
43.5545	99.665
43.655	99.663
43.7534	99.661
43.849	99.659
43.9489	99.657
44.0434	99.655
44.1409	99.654
44.2397	99.652
44.3327	99.65
44.4365	99.648
44.5353	99.646
44.6325	99.644
44.7285	99.642
44.8288	99.64
44.9175	99.638
45.0202	99.636
45.1095	99.634
45.2079	99.632
45.2992	99.63
45.3929	99.628
45.4904	99.626
45.5867	99.624
45.6846	99.622
45.7816	99.62
45.8732	99.618
45.9634	99.616
46.0625	99.614
46.1576	99.612
46.255	99.61
46.3466	99.608
46.4442	99.606
46.5328	99.604
46.6271	99.602
46.7222	99.6
46.8108	99.598
46.9016	99.596
46.9947	99.594
47.086	99.592
47.1802	99.59
47.2722	99.588
47.3643	99.586
47.4596	99.584
47.5451	99.582
47.6373	99.58
47.7277	99.578
47.8204	99.576
47.9091	99.573
47.9981	99.571
48.0855	99.569
48.1765	99.567
48.2752	99.565
48.3592	99.563
48.4511	99.561
48.534	99.558
48.6231	99.556
48.7134	99.554
48.8018	99.552
48.8902	99.55
48.9789	99.547
49.0651	99.545
49.1583	99.543
49.2443	99.541
49.3371	99.539
49.4209	99.537
49.508	99.534
49.5927	99.532
49.6746	99.53
49.7603	99.528
49.8536	99.526
49.9394	99.524
50.0248	99.521
50.1053	99.519
50.1923	99.517
50.278	99.515
50.3612	99.513
50.448	99.51
50.5336	99.508
50.6172	99.506
50.7023	99.504
50.7882	99.502
50.875	99.499
50.9615	99.497
51.0417	99.495
51.1232	99.493
51.2009	99.49
51.2858	99.488
51.3689	99.485
51.4532	99.483
51.5418	99.481
51.626	99.479
51.7085	99.476
51.787	99.474
51.8743	99.472
51.951	99.469
52.0409	99.467
52.1176	99.465
52.2015	99.463
52.2839	99.46
52.36	99.458
52.4401	99.455
52.5216	99.453
52.604	99.451
52.6817	99.448
52.7706	99.446
52.8478	99.443
52.932	99.441
53.0114	99.439
53.0839	99.436
53.1627	99.434
53.249	99.431
53.3237	99.429
53.408	99.427
53.4914	99.424
53.5736	99.422
53.6475	99.42
53.7264	99.418
53.8024	99.415
53.8847	99.413
53.9676	99.411
54.0429	99.408
54.1232	99.406
54.2045	99.403
54.2827	99.401
54.3596	99.399
54.4361	99.396
54.5132	99.394
54.5886	99.391
54.6647	99.389
54.7557	99.386
54.8264	99.384
54.9139	99.382
54.9814	99.379
55.064	99.377
55.1432	99.374
55.2222	99.372
55.3008	99.369
55.3802	99.367
55.4593	99.364
55.5342	99.362
55.6105	99.359
55.6878	99.357
55.7649	99.354
55.8458	99.352
55.9248	99.35
55.9964	99.347
56.0716	99.345
56.1501	99.342
56.2219	99.34
56.3045	99.338
56.3802	99.335
56.4573	99.333
56.5343	99.33
56.6104	99.328
56.6908	99.325
56.7655	99.323
56.8398	99.32
56.9185	99.318
57.0016	99.315
57.0706	99.313
57.1501	99.31
57.2256	99.307
57.3073	99.305
57.3787	99.302
57.4573	99.3
57.5301	99.297
57.6091	99.295
57.6856	99.292
57.7607	99.29
57.8414	99.287
57.9132	99.285
57.9891	99.282
58.0649	99.28
58.1408	99.277
58.2237	99.275
58.2931	99.272
58.3744	99.269
58.4543	99.267
58.5315	99.264
58.608	99.262
58.681	99.259
58.7557	99.257
58.8314	99.254
58.9085	99.252
58.9864	99.249
59.061	99.247
59.1396	99.244
59.2161	99.242
59.2938	99.239
59.3662	99.237
59.4399	99.234
59.5179	99.232
59.5954	99.23
59.6707	99.227
59.7464	99.225
59.8236	99.223
59.902	99.22
59.9807	99.218
60.0555	99.216
60.1307	99.213
60.2011	99.211
60.2831	99.208
60.3577	99.206
60.442	99.204
60.5177	99.201
60.5973	99.199
60.6699	99.196
60.7493	99.193
60.8265	99.191
60.9028	99.189
60.9754	99.186
61.0562	99.183
61.13	99.181
61.2006	99.178
61.2814	99.176
61.3521	99.173
61.4356	99.17
61.5122	99.168
61.5938	99.165
61.6723	99.163
61.7505	99.16
61.8223	99.158
61.9005	99.155
61.9766	99.152
62.0563	99.15
62.1354	99.147
62.2088	99.144
62.2896	99.142
62.3697	99.139
62.448	99.137
62.5243	99.134
62.6029	99.131
62.6818	99.129
62.7577	99.126
62.835	99.124
62.912	99.121
62.9916	99.119
63.0707	99.116
63.1495	99.113
63.2211	99.111
63.2981	99.108
63.3809	99.105
63.458	99.103
63.5398	99.1
63.6149	99.098
63.6966	99.095
63.7724	99.092
63.8527	99.09
63.9298	99.087
64.0045	99.084
64.0842	99.082
64.1586	99.079
64.2457	99.076
64.3171	99.074
64.3983	99.071
64.4775	99.069
64.5557	99.066
64.6407	99.063
64.7144	99.061
64.7991	99.058
64.8763	99.055
64.9567	99.053
65.0351	99.05
65.1156	99.047
65.1935	99.045
65.2743	99.042
65.3583	99.039
65.4341	99.037
65.5144	99.034
65.5958	99.031
65.6789	99.029
65.7573	99.026
65.8401	99.023
65.9202	99.021
66.0029	99.018
66.0898	99.016
66.1696	99.013
66.2508	99.01
66.3317	99.008
66.4204	99.005
66.4965	99.003
66.5791	99
66.658	98.997
66.7386	98.995
66.818	98.992
66.8998	98.99
66.9849	98.987
67.0637	98.984
67.1436	98.981
67.2235	98.979
67.3061	98.976
67.3833	98.973
67.4701	98.971
67.5496	98.968
67.6299	98.965
67.7146	98.962
67.7999	98.96
67.8777	98.957
67.962	98.955
68.0464	98.952
68.1263	98.949
68.2099	98.947
68.287	98.944
68.3721	98.941
68.4601	98.939
68.543	98.936
68.6232	98.933
68.7079	98.931
68.7899	98.928
68.8717	98.925
68.9558	98.923
69.0421	98.92
69.1248	98.918
69.2053	98.915
69.2905	98.912
69.3715	98.91
69.4521	98.907
69.5421	98.904
69.6218	98.902
69.711	98.899
69.7859	98.896
69.8651	98.894
69.9602	98.891
70.0438	98.888
70.1263	98.886
70.2119	98.883
70.2916	98.88
70.3825	98.878
70.4641	98.875
70.5521	98.872
70.6315	98.869
70.7179	98.867
70.8016	98.864
70.8869	98.862
70.9704	98.859
71.0506	98.856
71.1364	98.854
71.2255	98.851
71.3066	98.849
71.3928	98.846
71.4801	98.843
71.5693	98.841
71.6485	98.838
71.7375	98.835
71.8165	98.833
71.9096	98.83
71.9989	98.828
72.0837	98.825
72.1715	98.822
72.2533	98.82
72.3317	98.817
72.42	98.815
72.502	98.812
72.5888	98.809
72.6809	98.806
72.765	98.804
72.8528	98.801
72.9347	98.798
73.02	98.796
73.1065	98.793
73.2028	98.79
73.2827	98.788
73.3686	98.785
73.4492	98.783
73.5388	98.78
73.6258	98.777
73.7091	98.775
73.797	98.772
73.8841	98.77
73.9705	98.767
74.059	98.764
74.1469	98.762
74.2307	98.759
74.3148	98.756
74.4059	98.754
74.4878	98.751
74.5751	98.748
74.6586	98.746
74.748	98.743
74.8354	98.741
74.9219	98.738
75.0035	98.735
75.1008	98.732
75.1779	98.73
75.2657	98.727
75.3586	98.725
75.4479	98.722
75.5354	98.719
75.6184	98.717
75.7106	98.714
75.7993	98.712
75.8808	98.709
75.9658	98.707
76.0562	98.704
76.1423	98.701
76.2334	98.699
76.3211	98.696
76.4038	98.694
76.4937	98.691
76.5768	98.689
76.6676	98.686
76.7531	98.684
76.8466	98.681
76.9327	98.679
77.0235	98.676
77.1125	98.674
77.1993	98.671
77.2776	98.668
77.3694	98.666
77.4603	98.663
77.5469	98.661
77.6331	98.658
77.7228	98.655
77.8107	98.653
77.8959	98.65
77.9821	98.647
78.0679	98.645
78.1608	98.642
78.2434	98.64
78.33	98.637
78.4223	98.635
78.5114	98.632
78.6001	98.63
78.6831	98.627
78.7763	98.625
78.8602	98.622
78.9499	98.62
79.036	98.617
79.1244	98.614
79.2154	98.612
79.2988	98.609
79.387	98.607
79.4778	98.604
79.5673	98.601
79.6553	98.599
79.7445	98.596
79.8331	98.594
79.922	98.591
80.0034	98.589
80.0897	98.586
80.1817	98.584
80.265	98.581
80.354	98.579
80.4405	98.576
80.5305	98.574
80.6167	98.572
80.7051	98.569
80.7983	98.567
80.8823	98.564
80.9702	98.562
81.0575	98.559
81.1455	98.557
81.2387	98.554
81.3298	98.552
81.4127	98.549
81.5037	98.547
81.5875	98.544
81.6739	98.542
81.7625	98.54
81.8516	98.537
81.9392	98.535
82.028	98.532
82.1166	98.53
82.1994	98.528
82.2902	98.525
82.3751	98.523
82.4634	98.52
82.5484	98.518
82.6453	98.515
82.7287	98.513
82.8147	98.511
82.9041	98.508
82.9851	98.506
83.0768	98.503
83.1616	98.501
83.246	98.499
83.3346	98.496
83.4342	98.494
83.5126	98.491
83.5976	98.489
83.6893	98.487
83.7791	98.484
83.8684	98.481
83.9536	98.479
84.0418	98.477
84.1291	98.474
84.2168	98.472
84.303	98.469
84.3935	98.467
84.4741	98.465
84.5664	98.463
84.6504	98.46
84.7365	98.458
84.8229	98.456
84.9084	98.453
84.9914	98.451
85.0801	98.449
85.1673	98.447
85.2558	98.445
85.3412	98.442
85.4243	98.44
85.5094	98.438
85.6023	98.435
85.6871	98.433
85.7777	98.431
85.8654	98.429
85.954	98.427
86.0435	98.424
86.1253	98.422
86.2093	98.42
86.2949	98.418
86.3776	98.416
86.4664	98.414
86.5523	98.412
86.6431	98.409
86.7235	98.407
86.8136	98.405
86.903	98.403
86.9854	98.401
87.0725	98.398
87.1632	98.396
87.2504	98.394
87.3415	98.392
87.4245	98.39
87.512	98.388
87.5956	98.385
87.6791	98.383
87.7693	98.381
87.8597	98.379
87.945	98.377
88.0232	98.375
88.1085	98.373
88.1992	98.371
88.2795	98.369
88.3649	98.367
88.4556	98.365
88.534	98.363
88.6241	98.361
88.7108	98.359
88.7921	98.357
88.8818	98.355
88.9674	98.353
89.0484	98.351
89.1398	98.349
89.2262	98.347
89.3109	98.345
89.4007	98.343
89.4852	98.341
89.5708	98.34
89.6586	98.338
89.7482	98.336
89.8291	98.334
89.9149	98.332
89.9999	98.33
90.0813	98.328
90.1724	98.327
90.257	98.325
90.3447	98.323
90.4324	98.321
90.5156	98.319
90.6	98.317
90.6829	98.316
90.7668	98.314
90.8547	98.312
90.936	98.31
91.0262	98.308
91.1065	98.307
91.1939	98.305
91.2758	98.303
91.3637	98.301
91.4518	98.3
91.5354	98.298
91.6192	98.296
91.7031	98.295
91.7904	98.293
91.8748	98.292
91.9595	98.29
92.0461	98.288
92.1345	98.287
92.2137	98.285
92.3001	98.284
92.384	98.283
92.4751	98.281
92.56	98.28
92.6457	98.279
92.7333	98.278
92.8107	98.276
92.8998	98.275
92.9781	98.274
93.0709	98.272
93.1508	98.271
93.2355	98.269
93.3237	98.267
93.4056	98.266
93.4903	98.264
93.575	98.262
93.6609	98.261
93.7483	98.259
93.8326	98.258
93.9241	98.256
94.004	98.254
94.0896	98.253
94.1724	98.251
94.2534	98.25
94.337	98.248
94.4288	98.246
94.5083	98.245
94.5955	98.243
94.6746	98.241
94.7589	98.24
94.8477	98.238
94.9296	98.237
95.0137	98.235
95.0947	98.233
95.1796	98.232
95.2684	98.23
95.3485	98.229
95.4338	98.227
95.5156	98.225
95.6012	98.224
95.6909	98.222
95.7754	98.22
95.8588	98.219
95.9393	98.217
96.0251	98.216
96.1096	98.214
96.1939	98.213
96.2813	98.211
96.3674	98.209
96.447	98.208
96.5311	98.206
96.613	98.205
96.6994	98.203
96.7812	98.201
96.8647	98.2
96.9481	98.198
97.035	98.196
97.1136	98.195
97.2045	98.193
97.288	98.191
97.3707	98.19
97.4544	98.188
97.5348	98.186
97.618	98.184
97.7012	98.183
97.7879	98.181
97.871	98.18
97.9559	98.178
98.0352	98.176
98.1228	98.174
98.2034	98.173
98.2861	98.171
98.3718	98.169
98.4586	98.168
98.543	98.166
98.6219	98.164
98.7074	98.162
98.789	98.16
98.8746	98.159
98.9609	98.157
99.0471	98.155
99.1307	98.154
99.2201	98.152
99.3004	98.15
99.3871	98.148
99.4697	98.147
99.5501	98.145
99.6326	98.143
99.7246	98.141
99.8021	98.139
99.885	98.138
99.9743	98.136
100.056	98.134
100.14	98.132
100.226	98.13
100.306	98.129
100.389	98.127
100.469	98.125
100.549	98.123
100.635	98.122
100.72	98.12
100.804	98.118
100.889	98.116
100.972	98.114
101.053	98.112
101.132	98.111
101.223	98.108
101.305	98.106
101.387	98.104
101.476	98.103
101.562	98.101
101.644	98.099
101.729	98.097
101.808	98.095
101.89	98.093
101.971	98.091
102.061	98.089
102.142	98.087
102.225	98.085
102.306	98.083
102.389	98.081
102.479	98.079
102.559	98.077
102.643	98.076
102.727	98.074
102.808	98.072
102.892	98.07
102.975	98.068
103.06	98.066
103.142	98.064
103.231	98.062
103.311	98.06
103.395	98.058
103.485	98.056
103.563	98.054
103.641	98.052
103.73	98.049
103.812	98.047
103.901	98.045
103.983	98.043
104.065	98.041
104.151	98.039
104.237	98.037
104.32	98.035
104.401	98.032
104.485	98.03
104.57	98.028
104.652	98.026
104.735	98.023
104.822	98.021
104.903	98.019
104.987	98.017
105.066	98.015
105.153	98.012
105.235	98.01
105.323	98.008
105.403	98.006
105.487	98.004
105.572	98.002
105.654	97.999
105.74	97.997
105.823	97.995
105.91	97.992
105.993	97.99
106.071	97.988
106.162	97.985
106.246	97.983
106.328	97.981
106.413	97.979
106.493	97.976
106.578	97.974
106.659	97.972
106.742	97.969
106.831	97.967
106.913	97.965
106.997	97.962
107.08	97.96
107.165	97.957
107.252	97.955
107.335	97.952
107.418	97.95
107.506	97.947
107.592	97.945
107.668	97.942
107.754	97.94
107.838	97.937
107.917	97.935
108.001	97.932
108.087	97.93
108.169	97.927
108.251	97.925
108.343	97.922
108.428	97.92
108.51	97.917
108.595	97.915
108.675	97.912
108.762	97.909
108.841	97.907
108.933	97.904
109.008	97.902
109.096	97.899
109.178	97.896
109.267	97.894
109.35	97.891
109.43	97.888
109.511	97.886
109.602	97.883
109.686	97.88
109.771	97.878
109.863	97.875
109.943	97.872
110.027	97.869
110.113	97.867
110.196	97.864
110.276	97.861
110.366	97.859
110.446	97.856
110.533	97.853
110.613	97.85
110.705	97.848
110.785	97.845
110.867	97.842
110.955	97.839
111.04	97.836
111.125	97.833
111.206	97.83
111.291	97.827
111.373	97.824
111.459	97.821
111.537	97.819
111.628	97.816
111.716	97.813
111.801	97.81
111.878	97.807
111.971	97.804
112.05	97.801
112.134	97.798
112.222	97.795
112.303	97.792
112.387	97.789
112.475	97.786
112.555	97.783
112.642	97.78
112.731	97.777
112.811	97.773
112.894	97.77
112.98	97.767
113.065	97.764
113.147	97.761
113.23	97.758
113.316	97.755
113.402	97.751
113.486	97.748
113.574	97.745
113.659	97.742
113.745	97.739
113.832	97.736
113.917	97.733
113.997	97.73
114.082	97.727
114.167	97.723
114.254	97.72
114.334	97.717
114.421	97.714
114.5	97.71
114.587	97.707
114.671	97.703
114.756	97.7
114.84	97.697
114.923	97.693
115.009	97.69
115.096	97.687
115.179	97.683
115.263	97.68
115.34	97.676
115.426	97.673
115.512	97.669
115.593	97.666
115.683	97.662
115.769	97.659
115.852	97.655
115.937	97.652
116.023	97.648
116.107	97.645
116.189	97.641
116.275	97.638
116.36	97.634
116.444	97.631
116.528	97.627
116.61	97.623
116.695	97.62
116.779	97.616
116.863	97.613
116.95	97.609
117.036	97.605
117.126	97.601
117.208	97.598
117.293	97.594
117.38	97.59
117.461	97.587
117.55	97.583
117.635	97.579
117.715	97.575
117.801	97.571
117.887	97.568
117.968	97.564
118.054	97.56
118.142	97.556
118.225	97.552
118.311	97.549
118.396	97.545
118.476	97.541
118.558	97.537
118.645	97.533
118.734	97.529
118.816	97.525
118.899	97.521
118.984	97.517
119.071	97.513
119.157	97.509
119.235	97.505
119.32	97.501
119.403	97.497
119.489	97.493
119.572	97.489
119.665	97.485
119.747	97.481
119.834	97.477
119.919	97.472
120.005	97.468
120.089	97.464
120.176	97.46
120.255	97.456
120.34	97.452
120.426	97.447
120.51	97.443
120.598	97.439
120.677	97.434
120.762	97.43
120.849	97.426
120.93	97.421
121.014	97.417
121.102	97.413
121.188	97.408
121.269	97.404
121.354	97.4
121.439	97.395
121.523	97.391
121.606	97.386
121.696	97.382
121.778	97.377
121.865	97.373
121.949	97.369
122.034	97.364
122.117	97.359
122.203	97.355
122.285	97.35
122.374	97.346
122.458	97.341
122.542	97.337
122.624	97.332
122.707	97.327
122.799	97.323
122.882	97.318
122.962	97.313
123.049	97.309
123.133	97.304
123.221	97.299
123.302	97.294
123.386	97.289
123.472	97.285
123.554	97.28
123.645	97.275
123.725	97.27
123.806	97.265
123.892	97.261
123.975	97.256
124.057	97.251
124.142	97.246
124.225	97.241
124.315	97.236
124.394	97.231
124.488	97.226
124.568	97.221
124.65	97.216
124.738	97.211
124.822	97.206
124.899	97.201
124.984	97.196
125.072	97.191
125.156	97.186
125.238	97.181
125.324	97.176
125.409	97.17
125.495	97.165
125.581	97.16
125.671	97.155
125.748	97.15
125.837	97.144
125.917	97.139
126.002	97.134
126.089	97.128
126.173	97.123
126.258	97.118
126.341	97.112
126.419	97.107
126.509	97.102
126.592	97.096
126.675	97.091
126.758	97.085
126.846	97.08
126.922	97.074
127.009	97.069
127.098	97.063
127.18	97.058
127.263	97.052
127.347	97.047
127.434	97.041
127.516	97.035
127.599	97.03
127.686	97.024
127.765	97.019
127.855	97.013
127.938	97.007
128.023	97.002
128.104	96.996
128.192	96.99
128.274	96.984
128.361	96.979
128.442	96.973
128.527	96.967
128.61	96.961
128.691	96.955
128.777	96.949
128.862	96.943
128.947	96.937
129.025	96.931
129.112	96.925
129.199	96.919
129.28	96.913
129.366	96.907
129.45	96.901
129.537	96.895
129.618	96.889
129.704	96.883
129.789	96.877
129.874	96.871
129.952	96.865
130.042	96.859
130.126	96.852
130.205	96.846
130.289	96.84
130.373	96.834
130.455	96.828
130.541	96.822
130.629	96.815
130.713	96.809
130.795	96.803
130.876	96.796
130.958	96.79
131.046	96.783
131.13	96.777
131.21	96.77
131.297	96.764
131.385	96.757
131.471	96.751
131.549	96.744
131.635	96.738
131.716	96.731
131.804	96.725
131.885	96.718
131.971	96.711
132.048	96.705
132.137	96.698
132.22	96.691
132.307	96.685
132.389	96.678
132.471	96.671
132.557	96.664
132.64	96.657
132.725	96.651
132.805	96.644
132.895	96.637
132.974	96.63
133.055	96.623
133.142	96.616
133.226	96.609
133.314	96.602
133.393	96.595
133.477	96.588
133.562	96.581
133.646	96.574
133.729	96.567
133.811	96.56
133.892	96.553
133.977	96.546
134.065	96.538
134.15	96.531
134.236	96.524
134.323	96.517
134.403	96.51
134.488	96.502
134.572	96.495
134.655	96.488
134.733	96.48
134.817	96.473
134.904	96.466
134.99	96.458
135.068	96.451
135.155	96.443
135.24	96.436
135.319	96.428
135.407	96.421
135.491	96.413
135.574	96.406
135.658	96.398
135.735	96.391
135.82	96.383
135.901	96.376
135.99	96.368
136.068	96.36
136.155	96.352
136.24	96.345
136.325	96.337
136.408	96.329
136.493	96.321
136.575	96.313
136.661	96.305
136.745	96.297
136.826	96.289
136.909	96.282
136.994	96.274
137.078	96.266
137.165	96.258
137.24	96.25
137.327	96.241
137.413	96.233
137.495	96.225
137.577	96.217
137.664	96.209
137.745	96.201
137.831	96.193
137.913	96.185
137.996	96.176
138.078	96.168
138.163	96.16
138.243	96.151
138.327	96.143
138.414	96.135
138.5	96.126
138.582	96.118
138.668	96.11
138.75	96.101
138.834	96.093
138.918	96.085
139.001	96.076
139.086	96.067
139.17	96.059
139.249	96.05
139.333	96.041
139.424	96.033
139.503	96.024
139.589	96.015
139.673	96.007
139.756	95.998
139.838	95.989
139.926	95.98
140.011	95.971
140.09	95.962
140.175	95.953
140.258	95.944
140.348	95.935
140.428	95.926
140.513	95.917
140.595	95.908
140.677	95.899
140.757	95.89
140.844	95.881
140.928	95.872
141.011	95.863
141.094	95.854
141.177	95.844
141.264	95.835
141.346	95.826
141.43	95.817
141.514	95.808
141.598	95.798
141.684	95.789
141.767	95.78
141.847	95.771
141.928	95.761
142.018	95.752
142.099	95.742
142.183	95.732
142.264	95.723
142.352	95.713
142.43	95.704
142.516	95.694
142.599	95.684
142.68	95.675
142.767	95.665
142.851	95.656
142.933	95.646
143.019	95.636
143.099	95.627
143.177	95.617
143.261	95.607
143.344	95.597
143.426	95.587
143.512	95.577
143.598	95.567
143.68	95.557
143.764	95.547
143.846	95.537
143.926	95.527
144.01	95.517
144.095	95.507
144.181	95.497
144.265	95.487
144.346	95.476
144.433	95.466
144.513	95.456
144.603	95.446
144.683	95.435
144.767	95.425
144.849	95.415
144.931	95.404
145.015	95.394
145.099	95.383
145.178	95.373
145.261	95.362
145.343	95.352
145.431	95.341
145.514	95.331
145.596	95.32
145.681	95.309
145.765	95.299
145.846	95.288
145.934	95.277
146.016	95.266
146.099	95.255
146.177	95.245
146.259	95.234
146.345	95.223
146.428	95.212
146.514	95.201
146.594	95.19
146.679	95.179
146.761	95.168
146.846	95.157
146.926	95.146
147.015	95.135
147.092	95.123
147.179	95.112
147.262	95.101
147.346	95.09
147.431	95.078
147.518	95.067
147.597	95.056
147.685	95.045
147.766	95.033
147.854	95.022
147.937	95.011
148.021	94.999
148.103	94.988
148.188	94.976
148.27	94.964
148.354	94.953
148.436	94.941
148.522	94.93
148.604	94.918
148.69	94.906
148.769	94.894
148.855	94.883
148.935	94.871
149.018	94.859
149.105	94.847
149.192	94.835
149.269	94.823
149.355	94.811
149.438	94.799
149.524	94.787
149.607	94.775
149.689	94.763
149.775	94.751
149.856	94.739
149.936	94.727
150.022	94.715
150.101	94.702
150.193	94.69
150.275	94.678
150.36	94.665
150.444	94.653
150.523	94.641
150.607	94.628
150.69	94.616
150.776	94.603
150.856	94.591
150.937	94.578
151.026	94.566
151.105	94.553
151.189	94.541
151.276	94.528
151.356	94.515
151.442	94.502
151.527	94.49
151.611	94.477
151.694	94.464
151.778	94.451
151.862	94.438
151.947	94.426
152.032	94.413
152.113	94.4
152.195	94.387
152.283	94.374
152.361	94.361
152.447	94.348
152.528	94.335
152.613	94.322
152.692	94.308
152.781	94.295
152.862	94.282
152.943	94.268
153.03	94.255
153.114	94.242
153.196	94.228
153.279	94.215
153.362	94.201
153.45	94.188
153.531	94.174
153.615	94.161
153.699	94.147
153.78	94.134
153.863	94.12
153.942	94.106
154.034	94.093
154.113	94.079
154.2	94.065
154.283	94.052
154.367	94.038
154.448	94.024
154.534	94.01
154.618	93.996
154.698	93.982
154.782	93.968
154.864	93.954
154.943	93.94
155.03	93.926
155.112	93.912
155.198	93.897
155.283	93.883
155.365	93.869
155.45	93.855
155.533	93.84
155.617	93.826
155.7	93.812
155.779	93.797
155.87	93.783
155.952	93.769
156.035	93.754
156.121	93.74
156.206	93.725
156.288	93.711
156.37	93.696
156.451	93.681
156.535	93.666
156.618	93.652
156.703	93.637
156.789	93.622
156.874	93.608
156.956	93.593
157.038	93.578
157.122	93.563
157.202	93.548
157.283	93.533
157.368	93.518
157.452	93.503
157.535	93.488
157.615	93.473
157.709	93.457
157.789	93.442
157.874	93.427
157.951	93.412
158.037	93.397
158.121	93.382
158.203	93.366
158.284	93.351
158.372	93.335
158.457	93.32
158.543	93.304
158.617	93.289
158.701	93.273
158.781	93.258
158.868	93.242
158.954	93.226
159.037	93.211
159.118	93.195
159.203	93.179
159.285	93.163
159.373	93.148
159.456	93.132
159.537	93.116
159.622	93.1
159.71	93.084
159.789	93.068
159.872	93.052
159.959	93.036
160.043	93.02
160.123	93.004
160.209	92.988
160.295	92.972
160.373	92.956
160.459	92.939
160.547	92.923
160.629	92.907
160.711	92.89
160.796	92.874
160.878	92.858
160.956	92.841
161.043	92.825
161.13	92.808
161.213	92.792
161.297	92.775
161.376	92.759
161.463	92.742
161.549	92.725
161.633	92.709
161.713	92.692
161.797	92.675
161.881	92.658
161.965	92.641
162.049	92.624
162.131	92.608
162.215	92.591
162.298	92.574
162.384	92.557
162.463	92.54
162.555	92.523
162.639	92.506
162.714	92.488
162.797	92.471
162.88	92.454
162.969	92.437
163.05	92.419
163.134	92.402
163.222	92.385
163.302	92.367
163.386	92.35
163.469	92.332
163.555	92.315
163.639	92.297
163.721	92.28
163.8	92.262
163.884	92.244
163.967	92.227
164.056	92.209
164.136	92.191
164.222	92.174
164.31	92.156
164.392	92.138
164.472	92.12
164.555	92.102
164.642	92.084
164.726	92.066
164.809	92.048
164.892	92.03
164.976	92.012
165.059	91.994
165.144	91.976
165.224	91.958
165.313	91.94
165.398	91.922
165.48	91.903
165.564	91.885
165.648	91.867
165.729	91.849
165.811	91.83
165.897	91.812
165.976	91.793
166.064	91.775
166.148	91.756
166.233	91.737
166.318	91.719
166.401	91.7
166.48	91.681
166.562	91.662
166.651	91.644
166.732	91.625
166.818	91.606
166.906	91.587
166.983	91.569
167.066	91.55
167.152	91.531
167.237	91.512
167.319	91.493
167.401	91.474
167.48	91.455
167.565	91.436
167.652	91.417
167.732	91.398
167.819	91.379
167.9	91.359
167.987	91.34
168.07	91.321
168.155	91.301
168.239	91.282
168.319	91.263
168.404	91.243
168.488	91.224
168.575	91.204
168.657	91.185
168.743	91.165
168.821	91.146
168.909	91.126
168.989	91.106
169.07	91.087
169.152	91.067
169.238	91.047
169.317	91.027
169.401	91.007
169.485	90.988
169.571	90.968
169.653	90.948
169.735	90.928
169.82	90.908
169.904	90.888
169.988	90.868
170.069	90.848
170.154	90.828
170.232	90.808
170.321	90.788
170.401	90.767
170.487	90.747
170.57	90.727
170.653	90.707
170.735	90.686
170.816	90.666
170.899	90.645
170.99	90.625
171.073	90.605
171.155	90.584
171.234	90.564
171.315	90.543
171.401	90.523
171.483	90.502
171.566	90.481
171.651	90.46
171.735	90.44
171.813	90.419
171.898	90.398
171.982	90.377
172.07	90.356
172.155	90.335
172.229	90.314
172.315	90.294
172.4	90.272
172.485	90.251
172.568	90.23
172.647	90.209
172.732	90.188
172.819	90.167
172.9	90.146
172.981	90.125
173.064	90.103
173.15	90.082
173.238	90.061
173.321	90.04
173.402	90.019
173.484	89.997
173.564	89.976
173.652	89.954
173.733	89.933
173.822	89.911
173.904	89.89
173.987	89.868
174.067	89.846
174.157	89.825
174.232	89.803
174.317	89.781
174.401	89.76
174.484	89.738
174.568	89.716
174.655	89.694
174.735	89.672
174.814	89.651
174.902	89.629
174.989	89.607
175.066	89.585
175.152	89.563
175.236	89.541
175.318	89.519
175.404	89.497
175.483	89.475
175.569	89.453
175.65	89.431
175.736	89.408
175.821	89.386
175.905	89.364
175.989	89.342
176.07	89.319
176.151	89.297
176.238	89.274
176.32	89.252
176.403	89.229
176.489	89.207
176.574	89.184
176.655	89.162
176.737	89.139
176.827	89.116
176.906	89.094
176.992	89.071
177.074	89.049
177.155	89.026
177.239	89.003
177.326	88.981
177.409	88.958
177.486	88.935
177.574	88.912
177.661	88.89
177.74	88.867
177.827	88.844
177.905	88.821
177.993	88.798
178.074	88.775
178.156	88.752
178.242	88.728
178.321	88.705
178.406	88.682
178.49	88.659
178.574	88.635
178.659	88.612
178.739	88.589
178.821	88.566
178.905	88.543
178.99	88.519
179.072	88.496
179.157	88.473
179.239	88.449
179.32	88.426
179.404	88.403
179.487	88.379
179.573	88.356
179.657	88.332
179.742	88.308
179.825	88.285
179.909	88.261
179.992	88.237
180.072	88.214
180.152	88.19
180.239	88.166
180.322	88.143
180.407	88.119
180.491	88.095
180.572	88.071
180.658	88.047
180.741	88.023
180.817	87.999
180.899	87.975
180.987	87.951
181.069	87.927
181.15	87.903
181.235	87.879
181.32	87.855
181.4	87.831
181.486	87.807
181.571	87.783
181.652	87.758
181.733	87.734
181.818	87.71
181.905	87.686
181.982	87.661
182.064	87.637
182.149	87.613
182.237	87.588
182.315	87.564
182.405	87.54
182.489	87.515
182.572	87.491
182.653	87.466
182.736	87.442
182.819	87.417
182.901	87.393
182.983	87.368
183.071	87.344
183.151	87.319
183.234	87.294
183.315	87.27
183.4	87.245
183.485	87.22
183.57	87.196
183.651	87.171
183.732	87.146
183.82	87.121
183.898	87.096
183.984	87.071
184.07	87.046
184.154	87.022
[truncated: 4,922 more rows]
