# Supplementary material for: Realizing four-electron conversion chemistry for all-solid-state Li||I2 batteries at room temperature
Source: Nat Commun. 2025 Feb 18;16:1723. doi: 10.1038/s41467-025-56932-5 (PMC11836363; doi:10.1038/s41467-025-56932-5)
Supplement: Supplementary file 5 — Source Data [file 41467_2025_56932_MOESM5_ESM.zip › SI/Supplementray Figure 23.xlsx]

## Sheet: Sheet1
Capacity (mAh)	Voltage (V)
4.3092e-06	3.39429
0.01299	3.07436
0.02597	3.0724
0.03896	3.07071
0.05195	3.06944
0.06493	3.06839
0.07792	3.06751
0.0909	3.06668
0.10389	3.06583
0.11687	3.06518
0.12986	3.06455
0.14284	3.06394
0.15583	3.0632
0.16881	3.06266
0.1818	3.06202
0.19478	3.06145
0.20777	3.06099
0.22075	3.0604
0.23374	3.05983
0.24673	3.05931
0.25971	3.05884
0.2727	3.05835
0.28568	3.05769
0.29867	3.05728
0.31165	3.05684
0.32464	3.05631
0.33762	3.05581
0.35061	3.0552
0.36359	3.0547
0.37658	3.05426
0.38956	3.05385
0.40255	3.05342
0.41553	3.05288
0.42852	3.05247
0.4415	3.05196
0.45449	3.05149
0.46747	3.05105
0.48046	3.05058
0.49344	3.05016
0.50643	3.04962
0.51941	3.04923
0.5324	3.04875
0.54539	3.04834
0.55837	3.04785
0.57136	3.04736
0.58434	3.04688
0.59733	3.04649
0.61031	3.04603
0.6233	3.04557
0.63628	3.04507
0.64927	3.04466
0.66225	3.0441
0.67524	3.04372
0.68822	3.04316
0.70121	3.04279
0.71419	3.04228
0.72718	3.04191
0.74016	3.04143
0.75315	3.04099
0.76613	3.04044
0.77912	3.04002
0.79211	3.03962
0.80509	3.03908
0.81808	3.03867
0.83106	3.03802
0.84405	3.03766
0.85703	3.0372
0.87002	3.03678
0.883	3.03627
0.89599	3.03579
0.90897	3.03534
0.92196	3.03479
0.93494	3.03434
0.94793	3.03388
0.96091	3.0334
0.9739	3.03287
0.98688	3.03246
0.99987	3.03188
1.01285	3.0314
1.02584	3.03088
1.03882	3.03043
1.05181	3.02994
1.06479	3.02944
1.07778	3.02896
1.09077	3.02836
1.10375	3.02793
1.11673	3.02736
1.12972	3.02687
1.14271	3.02633
1.15569	3.02582
1.16868	3.02532
1.18166	3.02474
1.19465	3.02433
1.20763	3.02379
1.22062	3.02318
1.2336	3.02272
1.24659	3.02212
1.25957	3.02171
1.27256	3.02111
1.28554	3.02058
1.29853	3.01998
1.31151	3.01937
1.3245	3.01881
1.33748	3.01835
1.35047	3.01776
1.36345	3.0172
1.37644	3.01659
1.38942	3.01596
1.40241	3.01552
1.41539	3.01489
1.42838	3.01424
1.44136	3.01368
1.45435	3.01312
1.46733	3.01255
1.48032	3.01197
1.4933	3.01144
1.50629	3.01071
1.51927	3.01015
1.53226	3.00964
1.54524	3.00887
1.55823	3.00827
1.57121	3.00757
1.5842	3.00709
1.59719	3.00652
1.61017	3.00578
1.62316	3.00522
1.63614	3.00461
1.64913	3.00395
1.66211	3.00333
1.6751	3.0027
1.68808	3.00204
1.70107	3.00138
1.71405	3.00076
1.72704	3.00002
1.74002	2.99935
1.75301	2.9988
1.76599	2.99811
1.77898	2.99735
1.79196	2.99676
1.80495	2.99608
1.81793	2.9954
1.83092	2.9946
1.8439	2.99394
1.85689	2.99333
1.86987	2.99252
1.88286	2.99179
1.89584	2.99112
1.90883	2.99043
1.92181	2.98966
1.9348	2.98904
1.94778	2.98831
1.96077	2.98749
1.97375	2.98674
1.98674	2.98604
1.99972	2.98534
2.01271	2.98468
2.02569	2.98392
2.03868	2.98307
2.05166	2.98238
2.06465	2.98153
2.07763	2.98067
2.09062	2.97999
2.1036	2.97924
2.11659	2.97833
2.12957	2.97766
2.14256	2.97687
2.15554	2.97596
2.16853	2.97511
2.18151	2.9743
2.1945	2.9735
2.20749	2.97254
2.22047	2.97183
2.23346	2.97102
2.24644	2.97021
2.25943	2.96935
2.27241	2.9684
2.2854	2.96743
2.29838	2.96668
2.31137	2.96588
2.32435	2.96483
2.33734	2.96403
2.35032	2.96309
2.36331	2.96207
2.37629	2.96131
2.38928	2.96036
2.40226	2.95933
2.41525	2.95843
2.42823	2.95748
2.44122	2.95648
2.45421	2.95553
2.46719	2.95459
2.48018	2.95351
2.49316	2.95255
2.50615	2.95135
2.51913	2.95068
2.53212	2.94973
2.5451	2.9487
2.55809	2.94761
2.57107	2.94671
2.58406	2.94554
2.59704	2.94438
2.61003	2.94332
2.62301	2.94222
2.636	2.94106
2.64899	2.93999
2.66197	2.93887
2.67496	2.93767
2.68794	2.93653
2.70093	2.93531
2.71391	2.93424
2.7269	2.93306
2.73988	2.93185
2.75287	2.93066
2.76585	2.92928
2.77884	2.92808
2.79182	2.92683
2.80481	2.92562
2.81779	2.92436
2.83078	2.92309
2.84376	2.92177
2.85675	2.92038
2.86974	2.91898
2.88272	2.91767
2.89571	2.9163
2.90869	2.915
2.92168	2.91361
2.93466	2.91223
2.94765	2.91079
2.96063	2.90934
2.97362	2.9078
2.9866	2.90636
2.99959	2.90482
3.01257	2.90342
3.02556	2.90193
3.03854	2.90041
3.05153	2.89896
3.06451	2.89722
3.0775	2.89574
3.09048	2.8942
3.10347	2.89252
3.11646	2.89098
3.12944	2.88928
3.14243	2.88758
3.15541	2.88594
3.1684	2.88433
3.18138	2.88263
3.19437	2.88089
3.20735	2.87898
3.22034	2.87728
3.23332	2.87554
3.24631	2.87382
3.25929	2.87209
3.27228	2.87014
3.28526	2.8683
3.29825	2.86651
3.31123	2.86451
3.32422	2.86274
3.33721	2.86083
3.35019	2.85891
3.36318	2.85693
3.37616	2.85495
3.38915	2.853
3.40213	2.85104
3.41512	2.84898
3.4281	2.84697
3.44109	2.84492
3.45407	2.84275
3.46706	2.84083
3.48004	2.83862
3.49303	2.83656
3.50601	2.83439
3.519	2.83213
3.53198	2.83006
3.54497	2.82795
3.55795	2.82568
3.57094	2.82346
3.58393	2.82116
3.59691	2.81891
3.6099	2.81676
3.62288	2.81447
3.63587	2.81207
3.64885	2.80974
3.66184	2.8075
3.67482	2.80511
3.68781	2.80276
3.70079	2.80053
3.71378	2.798
3.72676	2.79559
3.73975	2.7932
3.75273	2.79079
3.76572	2.78828
3.7787	2.78594
3.79169	2.78339
3.80467	2.78094
3.81766	2.77832
3.83064	2.77591
3.84363	2.77349
3.85662	2.77105
3.8696	2.7684
3.88259	2.76598
3.89557	2.76342
3.90856	2.76092
3.92154	2.75851
3.93453	2.75574
3.94751	2.75326
3.9605	2.75075
3.97348	2.74825
3.98647	2.74571
3.99945	2.74319
4.01244	2.74077
4.02543	2.73814
4.03841	2.73567
4.0514	2.73315
4.06438	2.73056
4.07737	2.72802
4.09035	2.72562
4.10334	2.7232
4.11632	2.72071
4.12931	2.71825
4.14229	2.71587
4.15528	2.7136
4.16826	2.71106
4.18125	2.70874
4.19423	2.70638
4.20722	2.70405
4.2202	2.70162
4.23319	2.69943
4.24617	2.69727
4.25916	2.69498
4.27215	2.69275
4.28513	2.69054
4.29811	2.68837
4.3111	2.68632
4.32409	2.68411
4.33707	2.68197
4.35006	2.67999
4.36304	2.67808
4.37603	2.6761
4.38901	2.67408
4.402	2.67206
4.41498	2.67009
4.42797	2.66832
4.44095	2.66641
4.45394	2.66454
4.46692	2.66271
4.47991	2.66087
4.49289	2.65915
4.50588	2.65742
4.51886	2.65565
4.53185	2.65405
4.54484	2.65231
4.55782	2.65067
4.57081	2.64897
4.58379	2.64736
4.59678	2.64576
4.60976	2.64416
4.62275	2.64255
4.63573	2.64113
4.64872	2.63956
4.6617	2.63812
4.67469	2.63666
4.68767	2.63523
4.70066	2.63373
4.71364	2.63238
4.72663	2.6309
4.73961	2.62953
4.7526	2.62812
4.76558	2.62694
4.77857	2.62544
4.79156	2.62422
4.80454	2.6229
4.81753	2.62169
4.83051	2.62025
4.8435	2.61908
4.85648	2.61781
4.86947	2.61662
4.88245	2.61543
4.89544	2.61425
4.90842	2.61303
4.92141	2.61183
4.93439	2.61073
4.94738	2.60949
4.96036	2.60836
4.97335	2.60724
4.98633	2.60618
4.99932	2.60509
5.01231	2.60383
5.02529	2.60293
5.03828	2.6019
5.05126	2.60088
5.06425	2.59982
5.07723	2.59868
5.09022	2.59774
5.1032	2.5967
5.11619	2.59566
5.12917	2.5946
5.14216	2.59359
5.15514	2.59262
5.16813	2.59165
5.18111	2.59065
5.1941	2.58971
5.20709	2.58876
5.22007	2.58778
5.23306	2.58686
5.24604	2.58592
5.25903	2.58498
5.27201	2.58417
5.285	2.5832
5.29798	2.5822
5.31097	2.58139
5.32395	2.5805
5.33694	2.57943
5.34992	2.57873
5.36291	2.57776
5.3759	2.57682
5.38888	2.57594
5.40187	2.57526
5.41485	2.57435
5.42784	2.57342
5.44082	2.57261
5.45381	2.57179
5.46679	2.57099
5.47978	2.57016
5.49276	2.56932
5.50575	2.56857
5.51873	2.56766
5.53172	2.56691
5.5447	2.56615
5.55769	2.56533
5.57067	2.56456
5.58366	2.5637
5.59664	2.56297
5.60963	2.56215
5.62261	2.56142
5.6356	2.56058
5.64858	2.55988
5.66157	2.5592
5.67455	2.5583
5.68754	2.55766
5.70053	2.55687
5.71351	2.55618
5.7265	2.5554
5.73948	2.55474
5.75247	2.55398
5.76545	2.5533
5.77844	2.55248
5.79142	2.55189
5.80441	2.55106
5.81739	2.55051
5.83038	2.54965
5.84336	2.54903
5.85635	2.5483
5.86933	2.54759
5.88232	2.54697
5.8953	2.54629
5.90829	2.54558
5.92128	2.5449
5.93426	2.54423
5.94725	2.54352
5.96023	2.54284
5.97322	2.54217
5.9862	2.54162
5.99919	2.54084
6.01217	2.54021
6.02516	2.53958
6.03814	2.5389
6.05113	2.53837
6.06411	2.53753
6.0771	2.53704
6.09008	2.53637
6.10307	2.5357
6.11606	2.53513
6.12904	2.53439
6.14203	2.53383
6.15501	2.53331
6.168	2.53259
6.18098	2.53198
6.19397	2.53136
6.20695	2.53075
6.21994	2.53009
6.23292	2.52954
6.24591	2.52895
6.25889	2.52833
6.27188	2.52767
6.28486	2.52697
6.29785	2.52655
6.31083	2.52592
6.32382	2.52532
6.33681	2.52465
6.34979	2.52414
6.36278	2.52358
6.37576	2.5229
6.38875	2.52222
6.40173	2.52175
6.41472	2.52119
6.4277	2.52051
6.44069	2.5201
6.45367	2.51936
6.46666	2.51889
6.47964	2.51825
6.49263	2.51753
6.50561	2.51705
6.5186	2.51662
6.53159	2.51605
6.54457	2.51539
6.55756	2.51481
6.57054	2.5144
6.58353	2.5137
6.59651	2.51322
6.6095	2.51267
6.62248	2.51208
6.63547	2.51161
6.64845	2.51103
6.66144	2.51049
6.67442	2.50993
6.68741	2.50945
6.7004	2.50893
6.71338	2.50832
6.72637	2.50783
6.73935	2.50724
6.75234	2.50661
6.76532	2.50625
6.77831	2.50563
6.79129	2.50521
6.80428	2.5045
6.81726	2.504
6.83025	2.50349
6.84323	2.50313
6.85622	2.50248
6.8692	2.50191
6.88219	2.50141
6.89517	2.50094
6.90816	2.50032
6.92114	2.49981
6.93413	2.49933
6.94712	2.49882
6.9601	2.49826
6.97309	2.49776
6.98607	2.4973
6.99906	2.49673
7.01204	2.49624
7.02503	2.49571
7.03801	2.49513
7.051	2.49472
7.06398	2.49424
7.07697	2.4938
7.08995	2.49317
7.10294	2.49277
7.11593	2.49218
7.12891	2.49176
7.1419	2.49126
7.15488	2.49075
7.16787	2.49013
7.18085	2.48974
7.19384	2.48928
7.20682	2.48871
7.21981	2.48826
7.23279	2.48778
7.24578	2.48731
7.25876	2.48685
7.27175	2.48638
7.28473	2.48582
7.29772	2.4854
7.3107	2.48483
7.32369	2.48436
7.33667	2.48393
7.34966	2.48338
7.36264	2.48296
7.37563	2.48251
7.38862	2.48198
7.4016	2.48145
7.41459	2.48113
7.42757	2.48053
7.44056	2.48009
7.45354	2.47967
7.46653	2.47913
7.47951	2.47877
7.4925	2.4782
7.50548	2.47781
7.51847	2.47725
7.53145	2.47683
7.54444	2.47636
7.55742	2.47592
7.57041	2.47543
7.58339	2.475
7.59638	2.47442
7.60936	2.47403
7.62235	2.47355
7.63533	2.47312
7.64832	2.47268
7.66131	2.47225
7.67429	2.47168
7.68728	2.47128
7.70026	2.4709
7.71325	2.47039
7.72623	2.46997
7.73922	2.46944
7.7522	2.46899
7.76519	2.46865
7.77817	2.46802
7.79116	2.46771
7.80414	2.46725
7.81713	2.46677
7.83011	2.46631
7.8431	2.46578
7.85608	2.46541
7.86907	2.46495
7.88205	2.46453
7.89504	2.46405
7.90803	2.46354
7.92101	2.46314
7.934	2.46268
7.94698	2.46216
7.95997	2.46178
7.97295	2.46134
7.98594	2.46082
7.99892	2.4604
8.01191	2.46008
8.02489	2.45956
8.03788	2.4591
8.05086	2.45857
8.06385	2.45826
8.07683	2.45776
8.08982	2.45738
8.1028	2.45686
8.11579	2.45643
8.12877	2.456
8.14176	2.45565
8.15474	2.45508
8.16773	2.45471
8.18072	2.45434
8.1937	2.45389
8.20669	2.45336
8.21967	2.45298
8.23266	2.45256
8.24564	2.45198
8.25863	2.45164
8.27161	2.45131
8.2846	2.45081
8.29758	2.45041
8.31057	2.44996
8.32355	2.44956
8.33654	2.44911
8.34952	2.44875
8.36251	2.44821
8.37549	2.44792
8.38848	2.44733
8.40146	2.44692
8.41445	2.4465
8.42743	2.44616
8.44042	2.4456
8.4534	2.44513
8.46639	2.44483
8.47938	2.44425
8.49236	2.44389
8.50535	2.44345
8.51833	2.4431
8.53132	2.4426
8.5443	2.44228
8.55729	2.44176
8.57027	2.44131
8.58326	2.4408
8.59624	2.44042
8.60923	2.44011
8.62221	2.43961
8.6352	2.43919
8.64818	2.4387
8.66117	2.43838
8.67415	2.43785
8.68714	2.43743
8.70012	2.43703
8.71311	2.43656
8.72609	2.43615
8.73908	2.43573
8.75206	2.43537
8.76505	2.43492
8.77803	2.43456
8.79101	2.43415
8.804	2.43363
8.81699	2.43309
8.82997	2.43271
8.84296	2.43231
8.85594	2.43201
8.86892	2.43158
8.88191	2.43109
8.8949	2.43059
8.90788	2.43006
8.92087	2.42982
8.93385	2.42934
8.94684	2.42893
8.95982	2.42849
8.97281	2.42803
8.98579	2.4276
8.99878	2.42726
9.01176	2.42684
9.02475	2.42631
9.03773	2.42598
9.05072	2.42555
9.0637	2.42516
9.07669	2.42472
9.08967	2.42425
9.10266	2.4239
9.11564	2.42343
9.12863	2.42307
9.14162	2.4227
9.1546	2.42225
9.16759	2.42177
9.18057	2.42129
9.19356	2.42095
9.20654	2.42046
9.21953	2.42011
9.23251	2.41971
9.2455	2.41923
9.25848	2.41883
9.27147	2.41842
9.28445	2.41813
9.29744	2.41757
9.31042	2.41722
9.32341	2.4168
9.33639	2.41643
9.34938	2.41597
9.36236	2.41552
9.37535	2.41516
9.38834	2.41476
9.40132	2.41425
9.41431	2.41398
9.42729	2.41353
9.44028	2.41309
9.45326	2.41262
9.46625	2.41216
9.47923	2.4117
9.49222	2.41132
9.5052	2.41096
9.51819	2.41064
9.53117	2.41017
9.54416	2.40972
9.55714	2.40931
9.57013	2.40888
9.58312	2.4084
9.5961	2.40796
9.60909	2.40761
9.62207	2.40727
9.63506	2.40687
9.64804	2.40645
9.66103	2.40602
9.67401	2.40548
9.687	2.40517
9.69998	2.40475
9.71297	2.40435
9.72595	2.40402
9.73894	2.40347
9.75192	2.40321
9.76491	2.40262
9.77789	2.40229
9.79088	2.40184
9.80386	2.40158
9.81685	2.40113
9.82983	2.40066
9.84282	2.40022
9.8558	2.39984
9.86879	2.39944
9.88177	2.39897
9.89476	2.39862
9.90774	2.39826
9.92073	2.39774
9.93371	2.39744
9.9467	2.3968
9.95968	2.39653
9.97267	2.39611
9.98565	2.39577
9.99864	2.39522
10.0116	2.39503
10.0246	2.39446
10.0376	2.39401
10.0506	2.39367
10.0636	2.39317
10.0765	2.39285
10.0895	2.39233
10.1025	2.39202
10.1155	2.3916
10.1285	2.39112
10.1415	2.39073
10.1545	2.39036
10.1674	2.38989
10.1804	2.3896
10.1934	2.38904
10.2064	2.38872
10.2194	2.3883
10.2324	2.3879
10.2454	2.38744
10.2583	2.387
10.2713	2.38647
10.2843	2.38621
10.2973	2.38583
10.3103	2.38535
10.3233	2.38493
10.3362	2.38454
10.3492	2.38421
10.3622	2.38372
10.3752	2.38333
10.3882	2.3829
10.4012	2.38249
10.4142	2.38209
10.4271	2.38162
10.4401	2.38118
10.4531	2.38077
10.4661	2.3805
10.4791	2.38
10.4921	2.37949
10.5051	2.37909
10.518	2.37879
10.531	2.37838
10.544	2.37791
10.557	2.3775
10.57	2.37709
10.583	2.37659
10.596	2.37615
10.6089	2.3758
10.6219	2.37535
10.6349	2.37499
10.6479	2.37456
10.6609	2.37411
10.6739	2.37364
10.6868	2.37325
10.6998	2.3729
10.7128	2.37245
10.7258	2.37209
10.7388	2.37148
10.7518	2.37123
10.7648	2.37078
10.7777	2.3703
10.7907	2.36995
10.8037	2.3695
10.8167	2.36917
10.8297	2.36866
10.8427	2.36818
10.8557	2.36785
10.8686	2.36738
10.8816	2.367
10.8946	2.36647
10.9076	2.3661
10.9206	2.36564
10.9336	2.36523
10.9466	2.3648
10.9595	2.3644
10.9725	2.36388
10.9855	2.3636
10.9985	2.36315
11.0115	2.36271
11.0245	2.36232
11.0374	2.36182
11.0504	2.36145
11.0634	2.36099
11.0764	2.3606
11.0894	2.36006
11.1024	2.35967
11.1154	2.35926
11.1283	2.35888
11.1413	2.35844
11.1543	2.35806
11.1673	2.35753
11.1803	2.35721
11.1933	2.35669
11.2063	2.35635
11.2192	2.35583
11.2322	2.35539
11.2452	2.35506
11.2582	2.35455
11.2712	2.35416
11.2842	2.35369
11.2972	2.35323
11.3101	2.3529
11.3231	2.3524
11.3361	2.35196
11.3491	2.35148
11.3621	2.35105
11.3751	2.35063
11.388	2.35019
11.401	2.34982
11.414	2.34933
11.427	2.34891
11.44	2.34848
11.453	2.34806
11.466	2.34756
11.4789	2.34721
11.4919	2.34671
11.5049	2.34625
11.5179	2.34586
11.5309	2.34534
11.5439	2.34496
11.5569	2.34452
11.5698	2.34409
11.5828	2.34346
11.5958	2.34314
11.6088	2.34272
11.6218	2.34234
11.6348	2.34182
11.6478	2.3413
11.6607	2.34088
11.6737	2.34041
11.6867	2.34004
11.6997	2.33959
11.7127	2.33917
11.7257	2.33866
11.7386	2.33825
11.7516	2.3377
11.7646	2.3373
11.7776	2.33687
11.7906	2.33645
11.8036	2.33598
11.8166	2.33543
11.8295	2.33508
11.8425	2.33456
11.8555	2.3341
11.8685	2.33363
11.8815	2.33318
11.8945	2.33264
11.9075	2.33232
11.9204	2.33182
11.9334	2.3313
11.9464	2.33091
11.9594	2.33042
11.9724	2.32987
11.9854	2.32952
11.9984	2.32899
12.0113	2.32856
12.0243	2.32803
12.0373	2.32761
12.0503	2.32714
12.0633	2.32676
12.0763	2.32623
12.0892	2.32576
12.1022	2.32522
12.1152	2.32484
12.1282	2.32425
12.1412	2.3239
12.1542	2.32338
12.1671	2.32282
12.1801	2.32238
12.1931	2.32184
12.2061	2.32142
12.2191	2.32091
12.2321	2.32049
12.2451	2.32002
12.2581	2.31953
12.271	2.31906
12.284	2.3187
12.297	2.31803
12.31	2.31764
12.323	2.31707
12.336	2.31664
12.349	2.31615
12.3619	2.31561
12.3749	2.31512
12.3879	2.31468
12.4009	2.31416
12.4139	2.31372
12.4269	2.31316
12.4398	2.31267
12.4528	2.31223
12.4658	2.31177
12.4788	2.31116
12.4918	2.31069
12.5048	2.31021
12.5177	2.30972
12.5307	2.30918
12.5437	2.30883
12.5567	2.30834
12.5697	2.30786
12.5827	2.30722
12.5957	2.30672
12.6086	2.30621
12.6216	2.30567
12.6346	2.30522
12.6476	2.30469
12.6606	2.30427
12.6736	2.30371
12.6866	2.30317
12.6995	2.3026
12.7125	2.30211
12.7255	2.30155
12.7385	2.30109
12.7515	2.30069
12.7645	2.30003
12.7774	2.29952
12.7904	2.29902
12.8034	2.29843
12.8164	2.29796
12.8294	2.29742
12.8424	2.29688
12.8554	2.2964
12.8683	2.29588
12.8813	2.29532
12.8943	2.29489
12.9073	2.29427
12.9203	2.29375
12.9333	2.29317
12.9462	2.29266
12.9592	2.29204
12.9722	2.29157
12.9852	2.29114
12.9982	2.29057
13.0112	2.29004
13.0242	2.28938
13.0372	2.28889
13.0501	2.28836
13.0631	2.28774
13.0761	2.28725
13.0891	2.28671
13.1021	2.28614
13.1151	2.28558
13.128	2.28504
13.141	2.28449
13.154	2.28388
13.167	2.28342
13.18	2.28277
13.193	2.2822
13.206	2.28159
13.2189	2.28106
13.2319	2.28049
13.2449	2.27992
13.2579	2.27932
13.2709	2.2787
13.2839	2.27804
13.2968	2.27755
13.3098	2.27699
13.3228	2.27636
13.3358	2.27584
13.3488	2.27516
13.3618	2.27457
13.3748	2.27397
13.3877	2.27341
13.4007	2.27276
13.4137	2.27225
13.4267	2.27161
13.4397	2.27098
13.4527	2.2703
13.4657	2.26981
13.4786	2.26915
13.4916	2.26849
13.5046	2.26786
13.5176	2.26722
13.5306	2.26667
13.5436	2.26609
13.5565	2.26536
13.5695	2.2647
13.5825	2.2642
13.5955	2.26347
13.6085	2.26286
13.6215	2.26213
13.6345	2.26142
13.6474	2.26088
13.6604	2.2603
13.6734	2.25965
13.6864	2.25905
13.6994	2.2583
13.7124	2.25765
13.7254	2.25691
13.7383	2.25634
13.7513	2.25584
13.7643	2.25513
13.7773	2.25453
13.7903	2.25388
13.8033	2.25316
13.8163	2.25256
13.8292	2.25178
13.8422	2.25109
13.8552	2.25045
13.8682	2.2497
13.8812	2.24904
13.8942	2.24832
13.9071	2.24771
13.9201	2.247
13.9331	2.2462
13.9461	2.24553
13.9591	2.24481
13.9721	2.24404
13.985	2.24343
13.998	2.24265
14.011	2.24194
14.024	2.2412
14.037	2.2404
14.05	2.23967
14.063	2.23901
14.0759	2.23828
14.0889	2.23745
14.1019	2.23668
14.1149	2.23595
14.1279	2.23526
14.1409	2.23446
14.1539	2.23365
14.1668	2.23291
14.1798	2.23222
14.1928	2.23137
14.2058	2.23058
14.2188	2.22975
14.2318	2.22908
14.2447	2.22819
14.2577	2.22747
14.2707	2.22662
14.2837	2.22582
14.2967	2.22514
14.3097	2.22421
14.3227	2.22345
14.3356	2.22254
14.3486	2.2218
14.3616	2.22103
14.3746	2.22013
14.3876	2.21936
14.4006	2.21844
14.4136	2.21766
14.4265	2.21678
14.4395	2.21592
14.4525	2.215
14.4655	2.21418
14.4785	2.21319
14.4915	2.21233
14.5045	2.21138
14.5174	2.21056
14.5304	2.20981
14.5434	2.20881
14.5564	2.20789
14.5694	2.20696
14.5824	2.20599
14.5953	2.20511
14.6083	2.20409
14.6213	2.20326
14.6343	2.20233
14.6473	2.20133
14.6603	2.2004
14.6733	2.19935
14.6862	2.1984
14.6992	2.19735
14.7122	2.19643
14.7252	2.19539
14.7382	2.19444
14.7512	2.19354
14.7642	2.19242
14.7771	2.19125
14.7901	2.19039
14.8031	2.18932
14.8161	2.18818
14.8291	2.18715
14.8421	2.18614
14.8551	2.18502
14.868	2.18389
14.881	2.18277
14.894	2.18168
14.907	2.18055
14.92	2.17948
14.933	2.17842
14.9459	2.17727
14.9589	2.17601
14.9719	2.17491
14.9849	2.17375
14.9979	2.17254
15.0109	2.17122
15.0238	2.1699
15.0368	2.16888
15.0498	2.16771
15.0628	2.16639
15.0758	2.16509
15.0888	2.16395
15.1018	2.16263
15.1148	2.16144
15.1277	2.16011
15.1407	2.15867
15.1537	2.15742
15.1667	2.15609
15.1797	2.15471
15.1927	2.15329
15.2056	2.15192
15.2186	2.15054
15.2316	2.14913
15.2446	2.14765
15.2576	2.1463
15.2706	2.14484
15.2835	2.1434
15.2965	2.14178
15.3095	2.14039
15.3225	2.13894
15.3355	2.13722
15.3485	2.13586
15.3615	2.13414
15.3744	2.13252
15.3874	2.13094
15.4004	2.12941
15.4134	2.1277
15.4264	2.12597
15.4394	2.12439
15.4523	2.12257
15.4653	2.12088
15.4783	2.11906
15.4913	2.11735
15.5043	2.11553
15.5173	2.11376
15.5303	2.11199
15.5433	2.11005
15.5562	2.10826
15.5692	2.10639
15.5822	2.10447
15.5952	2.1024
15.6082	2.10057
15.6212	2.09851
15.6341	2.09658
15.6471	2.09445
15.6601	2.09241
15.6731	2.09032
15.6861	2.08813
15.6991	2.0861
15.712	2.08382
15.725	2.08149
15.738	2.07933
15.751	2.07702
15.764	2.07474
15.777	2.07241
15.79	2.07002
15.8029	2.06776
15.8159	2.06545
15.8289	2.06283
15.8419	2.06044
15.8549	2.05801
15.8679	2.05534
15.8809	2.0528
15.8939	2.05017
15.9068	2.04765
15.9198	2.04476
15.9328	2.04223
15.9458	2.03931
15.9588	2.0366
15.9718	2.03389
15.9847	2.03092
15.9977	2.02813
16.0107	2.02533
16.0237	2.02236
16.0367	2.01941
16.0497	2.0164
16.0627	2.01335
16.0756	2.01044
16.0886	2.00739
16.1016	2.00431
16.1146	2.00131
16.1276	1.99819
16.1406	1.99518
16.1535	1.99206
16.1665	1.98891
16.1795	1.98585
16.1925	1.9827
16.2055	1.97975
16.2185	1.97653
16.2314	1.97352
16.2444	1.97035
16.2574	1.9673
16.2704	1.96419
16.2834	1.96128
16.2964	1.95812
16.3094	1.95516
16.3223	1.95216
16.3353	1.94917
16.3483	1.9463
16.3613	1.94331
16.3743	1.94048
16.3873	1.9374
16.4003	1.93461
16.4132	1.93195
16.4262	1.92909
16.4392	1.92646
16.4522	1.92362
16.4652	1.92092
16.4782	1.91828
16.4912	1.91569
16.5041	1.91307
16.5171	1.91054
16.5301	1.90814
16.5431	1.9057
16.5561	1.90318
16.5691	1.90088
16.582	1.89838
16.595	1.89616
16.608	1.89376
16.621	1.89145
16.634	1.8892
16.647	1.88695
16.6599	1.88476
16.6729	1.88259
16.6859	1.88051
16.6989	1.87824
16.7119	1.87621
16.7249	1.87416
16.7379	1.87213
16.7508	1.8701
16.7638	1.86809
16.7768	1.86601
16.7898	1.86413
16.8028	1.86229
16.8158	1.86043
16.8288	1.8585
16.8417	1.85674
16.8547	1.85488
16.8677	1.853
16.8807	1.85124
16.8937	1.84947
16.9067	1.84779
16.9197	1.84608
16.9326	1.84437
16.9456	1.8428
16.9586	1.84113
16.9716	1.8395
16.9846	1.83787
16.9976	1.83627
17.0105	1.83479
17.0235	1.83314
17.0365	1.83161
17.0495	1.82999
17.0625	1.82844
17.0755	1.82704
17.0885	1.82559
17.1014	1.82412
17.1144	1.82258
17.1274	1.82123
17.1404	1.81972
17.1534	1.8184
17.1664	1.81687
17.1793	1.81555
17.1923	1.81413
17.2053	1.81263
17.2183	1.81137
17.2313	1.81006
17.2443	1.80868
17.2573	1.80737
17.2702	1.80598
17.2832	1.80466
17.2962	1.80327
17.3092	1.80199
17.3222	1.80062
17.3352	1.7994
17.3482	1.79813
17.3611	1.79681
17.3741	1.79554
17.3871	1.79433
17.4001	1.79307
17.4131	1.79182
17.4261	1.79046
17.439	1.78927
17.452	1.78799
17.465	1.78673
17.478	1.78554
17.491	1.78427
17.504	1.78323
17.517	1.78188
17.5299	1.78067
17.5429	1.77925
17.5559	1.77825
17.5689	1.77698
17.5819	1.77579
17.5949	1.77455
17.6078	1.77346
17.6208	1.77219
17.6338	1.77101
17.6468	1.76987
17.6598	1.76855
17.6728	1.7675
17.6858	1.76633
17.6987	1.76513
17.7117	1.76399
17.7247	1.76267
17.7377	1.7616
17.7507	1.76035
17.7637	1.75922
17.7767	1.75806
17.7896	1.75689
17.8026	1.75569
17.8156	1.75445
17.8286	1.75347
17.8416	1.75228
17.8546	1.75108
17.8675	1.74992
17.8805	1.74879
17.8935	1.74762
17.9065	1.74641
17.9195	1.74529
17.9325	1.74417
17.9455	1.743
17.9584	1.74191
17.9714	1.74077
17.9844	1.73959
17.9974	1.73844
18.0104	1.73719
18.0234	1.73582
18.0363	1.73492
18.0493	1.73372
18.0623	1.73274
18.0753	1.73149
18.0883	1.73046
18.1013	1.72924
18.1142	1.7281
18.1272	1.72699
18.1402	1.72587
18.1532	1.72468
18.1662	1.72356
18.1792	1.72245
18.1922	1.72124
18.2051	1.72024
18.2181	1.71904
18.2311	1.71794
18.2441	1.71684
18.2571	1.71565
18.2701	1.7145
18.2831	1.71344
18.296	1.71229
18.309	1.71119
18.322	1.71005
18.335	1.70893
18.348	1.70776
18.361	1.70674
18.374	1.70551
18.3869	1.70453
18.3999	1.70331
18.4129	1.70221
18.4259	1.70098
18.4389	1.69992
18.4519	1.69888
18.4648	1.69769
18.4778	1.69664
18.4908	1.69547
18.5038	1.69434
18.5168	1.69322
18.5298	1.69211
18.5428	1.691
18.5557	1.68993
18.5687	1.68877
18.5817	1.68767
18.5947	1.68666
18.6077	1.6855
18.6207	1.68434
18.6336	1.6833
18.6466	1.6822
18.6596	1.68101
18.6726	1.67985
18.6856	1.67886
18.6986	1.67776
18.7115	1.67659
18.7245	1.67543
18.7375	1.67442
18.7505	1.67323
18.7635	1.6721
18.7765	1.67092
18.7895	1.67
18.8025	1.66885
18.8154	1.66768
18.8284	1.6666
18.8414	1.66555
18.8544	1.6643
18.8674	1.66333
18.8803	1.66216
18.8933	1.66105
18.9063	1.65992
18.9193	1.65887
18.9323	1.6578
18.9453	1.6567
18.9583	1.65561
18.9713	1.65448
18.9842	1.65351
18.9972	1.65235
19.0102	1.65126
19.0232	1.65009
19.0362	1.64897
19.0492	1.64798
19.0621	1.6468
19.0751	1.64576
19.0881	1.64467
19.1011	1.64359
19.1141	1.64253
19.1271	1.64137
19.14	1.64035
19.153	1.63923
19.166	1.63819
19.179	1.63706
19.192	1.63602
19.205	1.6349
19.2179	1.63385
19.2309	1.63275
19.2439	1.63173
19.2569	1.63059
19.2699	1.62949
19.2829	1.6284
19.2959	1.62729
19.3088	1.6263
19.3218	1.62519
19.3348	1.6241
19.3478	1.62294
19.3608	1.62189
19.3738	1.62089
19.3868	1.61973
19.3997	1.61869
19.4127	1.6177
19.4257	1.6165
19.4387	1.61545
19.4517	1.61438
19.4647	1.61339
19.4777	1.61225
19.4906	1.61112
19.5036	1.61005
19.5166	1.6089
19.5296	1.6079
19.5426	1.60676
19.5556	1.60568
19.5685	1.60465
19.5815	1.60354
19.5945	1.60254
19.6075	1.60147
19.6205	1.60022
19.6335	1.59926
19.6465	1.59819
19.6594	1.597
19.6724	1.59611
19.6854	1.59495
19.6984	1.5938
19.7114	1.59279
19.7244	1.59177
19.7373	1.59062
19.7503	1.58956
19.7633	1.58861
19.7763	1.58748
19.7893	1.58635
19.8023	1.58532
19.8152	1.58413
19.8282	1.58319
19.8412	1.58214
19.8542	1.58097
19.8672	1.57993
19.8802	1.57889
19.8932	1.57785
19.9062	1.57679
19.9191	1.57566
19.9321	1.57463
19.9451	1.57351
19.9581	1.57247
19.9711	1.5714
19.984	1.57039
19.997	1.56931
20.01	1.56815
20.023	1.56719
20.036	1.56604
20.049	1.56503
20.062	1.56393
20.075	1.5628
20.0879	1.56188
20.1009	1.56094
20.1139	1.55982
20.1269	1.55878
20.1399	1.55772
20.1529	1.55678
20.1658	1.55567
20.1788	1.55463
20.1918	1.55357
20.2048	1.55253
20.2178	1.55141
20.2308	1.55039
20.2437	1.54933
20.2567	1.54826
20.2697	1.54724
20.2827	1.54609
20.2957	1.54513
20.3087	1.54406
20.3217	1.54294
20.3346	1.54194
20.3476	1.54075
20.3606	1.53969
20.3736	1.53861
20.3866	1.53758
20.3996	1.53654
20.4125	1.53539
20.4255	1.53443
20.4385	1.53333
20.4515	1.53225
20.4645	1.53131
20.4775	1.53012
20.4905	1.52898
20.5035	1.52793
20.5164	1.527
20.5294	1.52595
20.5424	1.52486
20.5554	1.52381
20.5684	1.52281
20.5814	1.52166
20.5943	1.52076
20.6073	1.51963
20.6203	1.51842
20.6333	1.51745
20.6463	1.51643
20.6593	1.51537
20.6722	1.51436
20.6852	1.51331
20.6982	1.51225
20.7112	1.51109
20.7242	1.51011
20.7372	1.50897
20.7502	1.50801
20.7631	1.50689
20.7761	1.5059
20.7891	1.5049
20.8021	1.50377
20.8151	1.50266
20.8281	1.5017
20.841	1.50058
20.854	1.49952
20.867	1.49855
20.88	1.49735
20.893	1.49645
20.906	1.49534
20.919	1.49433
20.932	1.49316
20.9449	1.49224
20.9579	1.4912
20.9709	1.49015
20.9839	1.48903
20.9969	1.48801
21.0099	1.48696
21.0228	1.48583
21.0358	1.48483
21.0488	1.48384
21.0618	1.4828
21.0748	1.48175
21.0878	1.48058
21.1008	1.47961
21.1137	1.47856
21.1267	1.47748
21.1397	1.47656
21.1527	1.47533
21.1657	1.47438
21.1787	1.47331
21.1916	1.47232
21.2046	1.47128
21.2176	1.47011
21.2306	1.46926
21.2436	1.46809
21.2566	1.46701
21.2695	1.46598
21.2825	1.46489
21.2955	1.46399
21.3085	1.46288
21.3215	1.46181
21.3345	1.46073
21.3475	1.45983
21.3605	1.45877
21.3734	1.45773
21.3864	1.45661
21.3994	1.45568
21.4124	1.45459
21.4254	1.45357
21.4384	1.45255
21.4513	1.4516
21.4643	1.45057
21.4773	1.44948
21.4903	1.44841
21.5033	1.44737
21.5163	1.44628
21.5293	1.44524
21.5422	1.44429
21.5552	1.44318
21.5682	1.44223
21.5812	1.4412
21.5942	1.44017
21.6072	1.43919
21.6201	1.43814
21.6331	1.43712
21.6461	1.43614
21.6591	1.43505
21.6721	1.43403
21.6851	1.43301
21.698	1.43193
21.711	1.43089
21.724	1.42995
21.737	1.42884
21.75	1.42785
21.763	1.42679
21.776	1.42578
21.7889	1.42483
21.8019	1.42375
21.8149	1.42265
21.8279	1.42171
21.8409	1.42062
21.8539	1.41969
21.8668	1.41859
21.8798	1.41751
21.8928	1.41663
21.9058	1.41546
21.9188	1.41458
21.9318	1.4134
21.9448	1.41246
21.9578	1.41141
21.9707	1.41026
21.9837	1.40938
21.9967	1.40827
22.0097	1.40725
22.0227	1.40622
22.0357	1.40509
22.0486	1.40412
22.0616	1.40307
22.0746	1.40207
22.0876	1.40096
22.097	1.40014
	--
3.99e-06	1.40118
0.012	1.59427
0.02399	1.62155
0.03598	1.63991
0.04797	1.6544
0.05996	1.66635
0.07196	1.67682
0.08395	1.68614
0.09594	1.69459
0.10793	1.7023
0.11992	1.70931
0.13192	1.71612
0.14391	1.72234
0.1559	1.72827
0.16789	1.73399
0.17989	1.73947
0.19188	1.7446
0.20387	1.74958
0.21586	1.75439
0.22785	1.75888
0.23985	1.76344
0.25184	1.76779
0.26383	1.77204
0.27582	1.77621
0.28781	1.78006
0.29981	1.78395
0.3118	1.78779
0.32379	1.79158
0.33578	1.79527
0.34777	1.79889
0.35977	1.8023
0.37176	1.80585
0.38375	1.80927
0.39574	1.81266
0.40773	1.81606
0.41973	1.81925
0.43172	1.82242
0.44371	1.82569
0.4557	1.82881
0.46769	1.83195
0.47969	1.83499
0.49168	1.83806
0.50367	1.84103
0.51566	1.84403
0.52765	1.84694
0.53965	1.85004
0.55164	1.85287
0.56363	1.85572
0.57562	1.85867
0.58761	1.8614
0.59961	1.86424
0.6116	1.86706
0.62359	1.86973
0.63558	1.87248
0.64757	1.87524
0.65957	1.8779
0.67156	1.88055
0.68355	1.88326
0.69554	1.88583
0.70753	1.88843
0.71953	1.89113
0.73152	1.89374
0.74351	1.89622
0.7555	1.89877
0.76749	1.90126
0.77948	1.90387
0.79148	1.90634
0.80347	1.9088
0.81546	1.91118
0.82745	1.91367
0.83944	1.91592
0.85144	1.91852
0.86343	1.92074
0.87542	1.92309
0.88741	1.92553
0.8994	1.92791
0.9114	1.9302
0.92339	1.93257
0.93538	1.93488
0.94737	1.93697
0.95936	1.93932
0.97136	1.94143
0.98335	1.94368
0.99534	1.94588
1.00733	1.94806
1.01932	1.95016
1.03132	1.95231
1.04331	1.95448
1.0553	1.95643
1.06729	1.95855
1.07928	1.96056
1.09128	1.96255
1.10327	1.96454
1.11526	1.96648
1.12725	1.96849
1.13924	1.97045
1.15124	1.97247
1.16323	1.97429
1.17522	1.97629
1.18721	1.97803
1.1992	1.9799
1.2112	1.98171
1.22319	1.9837
1.23518	1.98544
1.24717	1.98715
1.25916	1.98899
1.27116	1.99074
1.28315	1.99241
1.29514	1.99423
1.30713	1.99596
1.31912	1.99764
1.33112	1.99931
1.34311	2.00103
1.3551	2.00267
1.36709	2.00441
1.37908	2.00599
1.39108	2.00762
1.40307	2.00927
1.41506	2.01084
1.42705	2.01236
1.43904	2.01401
1.45104	2.01552
1.46303	2.01708
1.47502	2.01866
1.48701	2.02007
1.499	2.0216
1.511	2.02322
1.52299	2.02459
1.53498	2.02605
1.54697	2.0276
1.55896	2.02906
1.57096	2.03046
1.58295	2.032
1.59494	2.03337
1.60693	2.03482
1.61892	2.03617
1.63092	2.03762
1.64291	2.03898
1.6549	2.04043
1.66689	2.04169
1.67888	2.04317
1.69088	2.04441
1.70287	2.04584
1.71486	2.04719
1.72685	2.04844
1.73884	2.04986
1.75083	2.05118
1.76283	2.05247
1.77482	2.05387
1.78681	2.05499
1.7988	2.0564
1.81079	2.0576
1.82279	2.05885
1.83478	2.06028
1.84677	2.06148
1.85876	2.06271
1.87075	2.06409
1.88275	2.0653
1.89474	2.06657
1.90673	2.06782
1.91872	2.069
1.93071	2.07028
1.94271	2.07151
1.9547	2.07273
1.96669	2.07396
1.97868	2.07521
1.99067	2.07642
2.00267	2.0776
2.01466	2.07877
2.02665	2.08011
2.03864	2.08112
2.05063	2.08238
2.06263	2.08363
2.07462	2.08487
2.08661	2.08611
2.0986	2.08731
2.11059	2.08846
2.12259	2.08975
2.13458	2.09087
2.14657	2.09218
2.15856	2.09325
2.17055	2.09439
2.18255	2.09565
2.19454	2.09677
2.20653	2.09793
2.21852	2.09923
2.23051	2.10028
2.24251	2.10159
2.2545	2.10272
2.26649	2.10386
2.27848	2.105
2.29047	2.10629
2.30247	2.10747
2.31446	2.10878
2.32645	2.10984
2.33844	2.11106
2.35043	2.11229
2.36243	2.11356
2.37442	2.11481
2.38641	2.11599
2.3984	2.1172
2.41039	2.11845
2.42238	2.11974
2.43438	2.12092
2.44637	2.12227
2.45836	2.12341
2.47035	2.12477
2.48235	2.1261
2.49434	2.1274
2.50633	2.12879
2.51832	2.1301
2.53031	2.13136
2.5423	2.13271
2.5543	2.1342
2.56629	2.13549
2.57828	2.13692
2.59027	2.13833
2.60226	2.1398
2.61426	2.14123
2.62625	2.14265
2.63824	2.14422
2.65023	2.14557
2.66222	2.14728
2.67422	2.14872
2.68621	2.15035
2.6982	2.15189
2.71019	2.15363
2.72218	2.15529
2.73418	2.15688
2.74617	2.15863
2.75816	2.16028
2.77015	2.16211
2.78214	2.16396
2.79413	2.1658
2.80613	2.16769
2.81812	2.16954
2.83011	2.17147
2.8421	2.17352
2.85409	2.17536
2.86609	2.17747
2.87808	2.17952
2.89007	2.1817
2.90206	2.18382
2.91405	2.18599
2.92605	2.18825
2.93804	2.19055
2.95003	2.19285
2.96202	2.19515
2.97401	2.19764
2.98601	2.20005
2.998	2.20252
3.00999	2.20519
3.02198	2.20781
3.03397	2.21054
3.04597	2.21313
3.05796	2.21599
3.06995	2.2191
3.08194	2.22204
3.09393	2.22511
3.10593	2.22831
3.11792	2.2316
3.12991	2.23488
3.1419	2.23845
3.15389	2.24209
3.16589	2.2458
3.17788	2.2496
3.18987	2.25359
3.20186	2.25735
3.21385	2.26159
3.22585	2.26585
3.23784	2.27024
3.24983	2.27455
3.26182	2.27903
3.27381	2.28349
3.28581	2.2881
3.2978	2.29263
3.30979	2.29737
3.32178	2.30205
3.33377	2.30678
3.34577	2.31143
3.35776	2.31615
3.36975	2.32098
3.38174	2.32579
3.39373	2.3306
3.40573	2.33541
3.41772	2.34027
3.42971	2.34513
3.4417	2.34998
3.45369	2.35495
3.46568	2.35988
3.47768	2.36491
3.48967	2.36992
3.50166	2.37502
3.51365	2.38013
3.52564	2.38514
[truncated: 1,411 more rows]
