# Supplementary material for: Realizing four-electron conversion chemistry for all-solid-state Li||I2 batteries at room temperature
Source: Nat Commun. 2025 Feb 18;16:1723. doi: 10.1038/s41467-025-56932-5 (PMC11836363; doi:10.1038/s41467-025-56932-5)
Supplement: Supplementary file 5 — Source Data [file 41467_2025_56932_MOESM5_ESM.zip › SI/Supplementray Figure 24.xlsx]

## Sheet: Sheet1
15%-I2		25%-I2		40%-I2
Specific capacity (mAh g-1)		Specific capacity (mAh g-1)		Specific capacity (mAh g-1)
0	2.5552	0.2	2.5971	0	2.5736
0.3369	2.573	0.4	2.5997	0.664	2.7771
0.6739	2.5798	0.7	2.6001	1.3399	2.8616
1.011	2.5851	0.9	2.6023	2.0165	2.9348
1.348	2.5895	1.1	2.6042	2.6945	2.9821
1.6851	2.5934	1.3	2.6064	3.3714	3.013
2.0221	2.5968	1.5	2.6086	4.0475	3.036
2.3591	2.6	1.8	2.6083	4.7245	3.055
2.6962	2.6028	2	2.6097	5.4005	3.0721
3.0333	2.6055	2.2	2.6109	6.076	3.0889
3.3703	2.608	2.4	2.6127	6.7508	3.1045
3.7074	2.6103	2.6	2.6131	7.4258	3.1216
4.0442	2.6125	2.9	2.6131	8.1015	3.1387
4.3809	2.6146	3.1	2.6138	8.7775	3.1584
4.7176	2.6166	3.3	2.6157	9.4545	3.1785
5.0546	2.6185	3.5	2.6172	10.1314	3.2023
5.3914	2.6203	3.7	2.6183	10.8063	3.2299
5.7281	2.6221	4	2.6179	11.4812	3.2615
6.0648	2.6238	4.2	2.6205	12.1558	3.2979
6.4015	2.6254	4.4	2.6209	12.8318	3.3396
6.7382	2.627	4.6	2.6202	13.507	3.388
7.0749	2.6285	4.8	2.6209	13.6671	3.4002
7.4116	2.63	5.1	2.6213		--
7.7483	2.6315	5.3	2.6239		--
8.085	2.6329	5.5	2.6246		--
8.4217	2.6342	5.7	2.6254		--
8.7585	2.6356	5.9	2.6254		--
9.0952	2.6369	6.2	2.6257		--
9.4319	2.6382	6.4	2.6257		--
9.7686	2.6395	6.6	2.6261		--
10.1053	2.6407	6.8	2.6272		--
10.442	2.6419	7	2.628		--
10.7787	2.6431	7.3	2.6291
11.1154	2.6442	7.5	2.6295
11.4521	2.6454	7.7	2.6295
11.7888	2.6465	7.9	2.6302
12.1255	2.6477	8.1	2.6317
12.4622	2.6487	8.4	2.6313
12.7989	2.6498	8.6	2.6321
13.1356	2.6509	8.8	2.6317
13.4723	2.652	9	2.6324
13.809	2.653	9.2	2.6347
14.1457	2.654	9.5	2.635
14.4824	2.6551	9.7	2.6354
14.8191	2.6561	9.9	2.6362
15.1558	2.6571	10.1	2.6365
15.4925	2.6581	10.3	2.6362
15.8292	2.6591	10.6	2.6373
16.1659	2.66	10.8	2.6365
16.5026	2.661	11	2.6376
16.8393	2.6619	11.2	2.6395
17.176	2.6629	11.4	2.6391
17.5127	2.6638	11.7	2.6403
17.8494	2.6648	11.9	2.6406
18.1861	2.6657	12.1	2.641
18.5228	2.6666	12.3	2.6429
18.8595	2.6675	12.5	2.6417
19.1962	2.6684	12.8	2.6421
19.5329	2.6693	13	2.6425
19.8696	2.6702	13.2	2.6436
20.2063	2.6711	13.4	2.6429
20.543	2.672	13.6	2.6436
20.8797	2.6728	13.9	2.6451
21.2164	2.6737	14.1	2.6458
21.5531	2.6746	14.3	2.6466
21.8898	2.6754	14.5	2.6462
22.2265	2.6763	14.7	2.6462
22.5633	2.6771	15	2.6473
22.9	2.678	15.2	2.6484
23.2366	2.6788	15.4	2.6488
23.5734	2.6796	15.6	2.6492
23.9101	2.6805	15.8	2.6488
24.2468	2.6813	16.1	2.6496
24.5835	2.6821	16.3	2.6496
24.9202	2.683	16.5	2.6507
25.2569	2.6838	16.7	2.651
25.5936	2.6846	16.9	2.651
25.9303	2.6855	17.2	2.6518
26.267	2.6863	17.4	2.6518
26.6037	2.6871	17.6	2.6525
26.9404	2.6879	17.8	2.6525
27.2771	2.6887	18.1	2.6533
27.6138	2.6895	18.3	2.6536
27.9505	2.6903	18.5	2.6548
28.2872	2.6911	18.7	2.6544
28.6239	2.6919	18.9	2.6544
28.9606	2.6927	19.2	2.6548
29.2973	2.6936	19.4	2.6563
29.634	2.6944	19.6	2.6563
29.9707	2.6952	19.8	2.6566
30.3074	2.696	20	2.6559
30.6441	2.6968	20.3	2.6581
30.9808	2.6976	20.5	2.6592
31.3175	2.6984	20.7	2.6585
31.6542	2.6992	20.9	2.6589
31.9909	2.6999	21.1	2.6607
32.3276	2.7008	21.4	2.6603
32.6643	2.7016	21.6	2.6607
33.001	2.7024	21.8	2.6611
33.3377	2.7031	22	2.6615
33.6744	2.7039	22.2	2.6618
34.0111	2.7047	22.5	2.6615
34.3478	2.7055	22.7	2.6622
34.6845	2.7064	22.9	2.6626
35.0212	2.7072	23.1	2.6633
35.3579	2.7079	23.3	2.6633
35.6946	2.7087	23.6	2.6641
36.0313	2.7096	23.8	2.6641
36.368	2.7104	24	2.6652
36.7047	2.7112	24.2	2.6656
37.0414	2.712	24.4	2.6663
37.3781	2.7128	24.7	2.6667
37.7148	2.7136	24.9	2.6667
38.0515	2.7144	25.1	2.667
38.3883	2.7152	25.3	2.6678
38.725	2.716	25.5	2.6678
39.0617	2.7168	25.8	2.6682
39.3984	2.7176	26	2.6696
39.7351	2.7185	26.2	2.6689
40.0718	2.7193	26.4	2.6708
40.4085	2.7201	26.6	2.6715
40.7452	2.7209	26.9	2.6711
41.0819	2.7218	27.1	2.6715
41.4186	2.7226	27.3	2.6715
41.7553	2.7234	27.5	2.6734
42.092	2.7242	27.7	2.6726
42.4287	2.7251	28	2.6734
42.7654	2.7259	28.2	2.6756
43.1021	2.7268	28.4	2.6741
43.4388	2.7276	28.6	2.6745
43.7755	2.7285	28.8	2.6749
44.1122	2.7293	29.1	2.6749
44.4489	2.7302	29.3	2.6767
44.7856	2.731	29.5	2.6775
45.1223	2.7319	29.7	2.6763
45.459	2.7328	29.9	2.6767
45.7957	2.7336	30.2	2.6771
46.1324	2.7345	30.4	2.6775
46.4691	2.7354	30.6	2.6789
46.8058	2.7363	30.8	2.6797
47.1426	2.7371	31	2.6793
47.4793	2.738	31.3	2.6797
47.816	2.7389	31.5	2.6804
48.1527	2.7399	31.7	2.6804
48.4894	2.7407	31.9	2.6804
48.8261	2.7417	32.1	2.6812
49.1628	2.7426	32.4	2.6812
49.4995	2.7435	32.6	2.6808
49.8362	2.7444	32.8	2.6815
50.1729	2.7454	33	2.6827
50.5096	2.7463	33.2	2.6834
50.8463	2.7473	33.5	2.6827
51.183	2.7482	33.7	2.6834
51.5197	2.7492	33.9	2.6838
51.8564	2.7502	34.1	2.6849
52.1931	2.7511	34.3	2.6853
52.5298	2.7521	34.6	2.6853
52.8665	2.7531	34.8	2.6856
53.2032	2.7541	35	2.6868
53.5399	2.7551	35.2	2.6864
53.8766	2.7561	35.4	2.6879
54.2133	2.7571	35.7	2.6879
54.55	2.7582	35.9	2.6882
54.8867	2.7592	36.1	2.6886
55.2234	2.7603	36.3	2.6886
55.5601	2.7614	36.5	2.6908
55.8968	2.7625	36.8	2.6901
56.2335	2.7636	37	2.6905
56.5702	2.7646	37.2	2.6916
56.9069	2.7657	37.4	2.692
57.2436	2.7669	37.7	2.692
57.5803	2.768	37.9	2.6931
57.917	2.7691	38.1	2.6942
58.2537	2.7703	38.3	2.6938
58.5904	2.7715	38.5	2.6953
58.9271	2.7726	38.8	2.6949
59.2638	2.7738	39	2.6949
59.6005	2.7751	39.2	2.6975
59.9372	2.7763	39.4	2.6968
60.2739	2.7775	39.6	2.6961
60.6106	2.7788	39.9	2.6957
60.9473	2.78	40.1	2.6964
61.284	2.7813	40.3	2.6975
61.6208	2.7827	40.5	2.6979
61.9574	2.784	40.7	2.6975
62.2941	2.7853	41	2.6983
62.6309	2.7867	41.2	2.699
62.9676	2.7881	41.4	2.7009
63.3043	2.7894	41.6	2.7009
63.641	2.7909	41.8	2.702
63.9777	2.7923	42.1	2.7013
64.3144	2.7938	42.3	2.702
64.6511	2.7952	42.5	2.7024
64.9878	2.7967	42.7	2.7024
65.3245	2.7983	42.9	2.7035
65.6612	2.7998	43.2	2.7031
65.9979	2.8013	43.4	2.7031
66.3346	2.8029	43.6	2.7039
66.6713	2.8046	43.8	2.7054
67.008	2.8062	44	2.7057
67.3447	2.8078	44.3	2.7072
67.6814	2.8095	44.5	2.7068
68.0181	2.8112	44.7	2.7083
68.3548	2.8129	44.9	2.7087
68.6915	2.8147	45.1	2.7087
69.0282	2.8165	45.4	2.7098
69.3649	2.8182	45.6	2.7113
69.7016	2.8201	45.8	2.7109
70.0383	2.8219	46	2.7117
70.375	2.8238	46.2	2.7124
70.7117	2.8257	46.5	2.7124
71.0484	2.8276	46.7	2.7132
71.3851	2.8295	46.9	2.7139
71.7218	2.8315	47.1	2.7147
72.0585	2.8334	47.3	2.7147
72.3952	2.8354	47.6	2.7158
72.7319	2.8374	47.8	2.715
73.0686	2.8394	48	2.715
73.4053	2.8415	48.2	2.7161
73.742	2.8436	48.5	2.7169
74.0787	2.8457	48.7	2.7176
74.4154	2.8477	48.9	2.7176
74.7521	2.8499	49.1	2.7188
75.0888	2.852	49.3	2.7188
75.4255	2.8541	49.6	2.7206
75.7622	2.8563	49.8	2.721
76.0989	2.8584	50	2.7206
76.4356	2.8606	50.2	2.7221
76.7723	2.8628	50.4	2.7221
77.109	2.8649	50.7	2.7221
77.4458	2.8671	50.9	2.724
77.7825	2.8693	51.1	2.724
78.1191	2.8715	51.3	2.7247
78.4559	2.8737	51.5	2.7251
78.7925	2.8759	51.8	2.7269
79.1293	2.8781	52	2.7269
79.466	2.8803	52.2	2.7277
79.8027	2.8825	52.4	2.7273
80.1394	2.8847	52.6	2.7288
80.4761	2.8869	52.9	2.7284
80.8128	2.8891	53.1	2.7292
81.1495	2.8913	53.3	2.7292
81.4862	2.8935	53.5	2.7299
81.8229	2.8958	53.7	2.7307
82.1596	2.8979	54	2.7318
82.4963	2.9002	54.2	2.7336
82.833	2.9023	54.4	2.7333
83.1697	2.9045	54.6	2.7333
83.5064	2.9067	54.8	2.7336
83.8431	2.9088	55.1	2.7344
84.1798	2.911	55.3	2.7355
84.5165	2.9131	55.5	2.7359
84.8532	2.9153	55.7	2.737
85.1899	2.9175	55.9	2.7377
85.5266	2.9196	56.2	2.7396
85.8633	2.9217	56.4	2.7396
86.2	2.9238	56.6	2.7396
86.5367	2.9258	56.8	2.7418
86.8734	2.928	57.1	2.7444
87.2101	2.93	57.3	2.7433
87.5468	2.9321	57.5	2.7437
87.8835	2.9342	57.7	2.7444
88.2202	2.9362	57.9	2.7455
88.5569	2.9382	58.2	2.7463
88.8936	2.9402	58.4	2.747
89.2303	2.9422	58.6	2.7474
89.567	2.9442	58.8	2.7496
89.9037	2.9462	59	2.7504
90.2404	2.9482	59.3	2.7504
90.5771	2.9502	59.5	2.7522
90.9138	2.9521	59.7	2.7526
91.2505	2.9541	59.9	2.7526
91.5872	2.956	60.1	2.7537
91.9239	2.9579	60.4	2.7556
92.2606	2.9598	60.6	2.756
92.5973	2.9617	60.8	2.7563
92.934	2.9636	61	2.7586
93.2707	2.9654	61.2	2.7593
93.6074	2.9672	61.5	2.7597
93.9442	2.9691	61.7	2.7615
94.2809	2.9709	61.9	2.7638
94.6176	2.9727	62.1	2.7634
94.9543	2.9745	62.3	2.7645
95.291	2.9763	62.6	2.766
95.6277	2.978	62.8	2.7675
95.9644	2.9798	63	2.7682
96.3011	2.9815	63.2	2.7693
96.6378	2.9832	63.4	2.7701
96.9745	2.9849	63.7	2.7701
97.3112	2.9866	63.9	2.7723
97.6479	2.9883	64.1	2.7742
97.9846	2.99	64.3	2.7742
98.3213	2.9916	64.5	2.7764
98.658	2.9933	64.8	2.7783
98.9947	2.9949	65	2.7798
99.3314	2.9965	65.2	2.7813
99.6681	2.9981	65.4	2.7827
100.005	2.9997	65.6	2.7835
100.341	3.0012	65.9	2.7853
100.678	3.0028	66.1	2.7861
101.015	3.0043	66.3	2.7872
101.352	3.0058	66.5	2.7894
101.688	3.0073	66.8	2.7932
102.025	3.0088	67	2.7939
102.362	3.0103	67.2	2.7965
102.698	3.0117	67.4	2.7984
103.035	3.0132	67.6	2.7999
103.372	3.0146	67.9	2.8036
103.709	3.016	68.1	2.8054
104.045	3.0174	68.3	2.8069
104.382	3.0188	68.5	2.808
104.719	3.0202	68.7	2.811
105.055	3.0215	69	2.8136
105.392	3.0229	69.2	2.8158
105.729	3.0242	69.4	2.8173
106.065	3.0255	69.6	2.8203
106.402	3.0268	69.8	2.8225
106.739	3.0281	70.1	2.8244
107.076	3.0294	70.3	2.8274
107.412	3.0306	70.5	2.83
107.749	3.0319	70.7	2.8333
108.086	3.0332	70.9	2.8348
108.422	3.0343	71.2	2.8382
108.759	3.0356	71.4	2.8415
109.096	3.0368	71.6	2.8441
109.432	3.038	71.8	2.8456
109.769	3.0391	72	2.8486
110.106	3.0403	72.3	2.8516
110.443	3.0414	72.5	2.8531
110.779	3.0426	72.7	2.8564
111.116	3.0437	72.9	2.8605
111.453	3.0448	73.1	2.8616
111.789	3.0459	73.4	2.865
112.126	3.047	73.6	2.8676
112.463	3.0481	73.8	2.8705
112.799	3.0492	74	2.8713
113.136	3.0503	74.3	2.875
113.473	3.0513	74.5	2.8772
113.81	3.0524	74.7	2.8791
114.146	3.0534	74.9	2.8824
114.483	3.0544	75.1	2.8839
114.82	3.0554	75.4	2.8869
115.156	3.0564	75.6	2.888
115.493	3.0574	75.8	2.8899
115.83	3.0584	76	2.8925
116.166	3.0594	76.2	2.8955
116.503	3.0604	76.5	2.8969
116.84	3.0613	76.7	2.8996
117.177	3.0623	76.9	2.9007
117.513	3.0632	77.1	2.9029
117.85	3.0641	77.3	2.9055
118.187	3.0651	77.6	2.9059
118.523	3.066	77.8	2.91
118.86	3.0669	78	2.9107
119.197	3.0678	78.2	2.9126
119.534	3.0687	78.4	2.9152
119.87	3.0695	78.7	2.9178
120.207	3.0704	78.9	2.9189
120.544	3.0713	79.1	2.9215
120.88	3.0722	79.3	2.9222
121.217	3.073	79.5	2.9237
121.554	3.0738	79.8	2.9263
121.89	3.0747	80	2.9282
122.227	3.0755	80.2	2.9286
122.564	3.0763	80.4	2.9304
122.9	3.0771	80.6	2.933
123.237	3.0779	80.9	2.933
123.574	3.0787	81.1	2.9345
123.911	3.0795	81.3	2.9368
124.247	3.0803	81.5	2.9394
124.584	3.081	81.7	2.9401
124.921	3.0818	82	2.9416
125.257	3.0826	82.2	2.9431
125.594	3.0834	82.4	2.9457
125.931	3.0841	82.6	2.9468
126.268	3.0848	82.8	2.9475
126.604	3.0856	83.1	2.9505
126.941	3.0864	83.3	2.9524
127.278	3.0871	83.5	2.9528
127.614	3.0878	83.7	2.9539
127.951	3.0885	83.9	2.9561
128.288	3.0892	84.2	2.9576
128.625	3.0899	84.4	2.9587
128.961	3.0906	84.6	2.9606
129.298	3.0913	84.8	2.9609
129.635	3.092	85.1	2.9624
129.971	3.0927	85.3	2.9632
130.308	3.0934	85.5	2.965
130.645	3.094	85.7	2.9661
130.981	3.0947	85.9	2.9684
131.318	3.0954	86.2	2.971
131.655	3.0961	86.4	2.971
131.992	3.0967	86.6	2.9728
132.328	3.0973	86.8	2.9743
132.665	3.098	87	2.9747
133.002	3.0986	87.3	2.9762
133.338	3.0993	87.5	2.9769
133.675	3.0999	87.7	2.9777
134.012	3.1005	87.9	2.9792
134.348	3.1011	88.1	2.9803
134.685	3.1017	88.4	2.981
135.022	3.1024	88.6	2.9847
135.358	3.103	88.8	2.984
135.695	3.1036	89	2.9866
136.032	3.1042	89.2	2.9866
136.369	3.1048	89.5	2.99
136.705	3.1054	89.7	2.9911
137.042	3.106	89.9	2.9907
137.379	3.1066	90.1	2.9914
137.715	3.1072	90.3	2.9911
138.052	3.1077	90.6	2.9937
138.389	3.1083	90.8	2.9944
138.726	3.1089	91	2.9952
139.062	3.1094	91.2	2.9955
139.399	3.11	91.5	2.997
139.736	3.1106	91.7	2.9993
140.072	3.1111	91.9	3
140.409	3.1117	92.1	3.0033
140.746	3.1122	92.3	3.0033
141.082	3.1128	92.6	3.0026
141.419	3.1133	92.8	3.006
141.756	3.1139	93	3.0056
142.093	3.1144	93.2	3.006
142.429	3.1149	93.4	3.0063
142.766	3.1154	93.7	3.0086
143.103	3.116	93.9	3.0074
143.439	3.1165	94.1	3.0104
143.776	3.1171	94.3	3.0104
144.113	3.1176	94.5	3.0108
144.45	3.1181	94.8	3.0115
144.786	3.1186	95	3.0115
145.123	3.1191	95.2	3.0138
145.46	3.1196	95.4	3.0171
145.796	3.1201	95.6	3.0179
146.133	3.1206	95.9	3.0186
146.47	3.1211	96.1	3.0179
146.806	3.1216	96.3	3.0179
147.143	3.1222	96.5	3.019
147.48	3.1227	96.7	3.0205
147.816	3.1231	97	3.0216
148.153	3.1236	97.2	3.0227
148.49	3.1241	97.4	3.0223
148.827	3.1246	97.6	3.0234
149.163	3.1251	97.8	3.0238
149.5	3.1255	98.1	3.0253
149.837	3.126	98.3	3.0257
150.173	3.1265	98.5	3.0275
150.51	3.127	98.7	3.0257
150.847	3.1274	98.9	3.0279
151.184	3.1279	99.2	3.0283
151.52	3.1284	99.4	3.0309
151.857	3.1288	99.6	3.0301
152.194	3.1293	99.8	3.0313
152.53	3.1298	100	3.032
152.867	3.1302	100.3	3.0331
153.204	3.1307	100.5	3.0339
153.54	3.1311	100.7	3.0339
153.877	3.1315	100.9	3.0361
154.214	3.132	101.1	3.0379
154.55	3.1325	101.4	3.0368
154.887	3.1329	101.6	3.0383
155.224	3.1334	101.8	3.0376
155.561	3.1338	102	3.0376
155.897	3.1343	102.2	3.0383
156.234	3.1347	102.5	3.0394
156.571	3.1351	102.7	3.0398
156.907	3.1356	102.9	3.0409
157.244	3.136	103.1	3.0417
157.581	3.1364	103.3	3.042
157.918	3.1369	103.6	3.0409
158.254	3.1373	103.8	3.0428
158.591	3.1378	104	3.0424
158.928	3.1382	104.2	3.0446
159.264	3.1386	104.4	3.0465
159.601	3.139	104.7	3.0446
159.938	3.1394	104.9	3.0465
160.274	3.1399	105.1	3.0491
160.611	3.1403	105.3	3.0495
160.948	3.1407	105.5	3.0491
161.285	3.1411	105.8	3.0495
161.621	3.1415	106	3.0491
161.958	3.1419	106.2	3.0506
162.295	3.1424	106.4	3.0513
162.631	3.1428	106.6	3.0521
162.968	3.1432	106.9	3.0513
163.305	3.1436	107.1	3.0532
163.642	3.144	107.3	3.0532
163.978	3.1444	107.5	3.0532
164.315	3.1448	107.8	3.0539
164.652	3.1452	108	3.0536
164.988	3.1456	108.2	3.0554
165.325	3.146	108.4	3.0562
165.662	3.1464	108.6	3.0565
165.998	3.1469	108.9	3.0573
166.335	3.1473	109.1	3.0577
166.672	3.1477	109.3	3.0588
167.008	3.148	109.5	3.0577
167.345	3.1484	109.7	3.0606
167.682	3.1488	110	3.0599
168.019	3.1492	110.2	3.0592
168.355	3.1496	110.4	3.0599
168.692	3.15	110.6	3.0606
169.029	3.1504	110.8	3.0636
169.365	3.1508	111.1	3.0625
169.702	3.1512	111.3	3.064
170.039	3.1515	111.5	3.064
170.375	3.1519	111.7	3.064
170.712	3.1523	111.9	3.0629
171.049	3.1527	112.2	3.0636
171.386	3.1531	112.4	3.0647
171.722	3.1535	112.6	3.0677
172.059	3.1539	112.8	3.0673
172.396	3.1542	113	3.0681
172.732	3.1546	113.3	3.0666
173.069	3.155	113.5	3.0677
173.406	3.1554	113.7	3.0677
173.743	3.1558	113.9	3.0681
174.079	3.1561	114.1	3.0692
174.416	3.1565	114.4	3.0707
174.753	3.1569	114.6	3.0707
175.089	3.1573	114.8	3.0699
175.426	3.1577	115	3.0707
175.763	3.158	115.2	3.0714
176.1	3.1584	115.5	3.0725
176.436	3.1588	115.7	3.0725
176.773	3.1592	115.9	3.0722
177.11	3.1595	116.1	3.0733
177.446	3.1599	116.3	3.0737
177.783	3.1603	116.6	3.074
178.12	3.1607	116.8	3.0748
178.456	3.1611	117	3.0744
178.793	3.1614	117.2	3.0729
179.13	3.1618	117.4	3.0744
179.466	3.1621	117.7	3.0759
179.803	3.1625	117.9	3.0766
180.14	3.1629	118.1	3.0763
180.477	3.1633	118.3	3.0778
180.813	3.1637	118.5	3.0781
181.15	3.164	118.8	3.0796
181.487	3.1644	119	3.0785
181.823	3.1648	119.2	3.0804
182.16	3.1651	119.4	3.0789
182.497	3.1655	119.7	3.0807
182.833	3.1659	119.9	3.0804
183.17	3.1663	120.1	3.0796
183.507	3.1666	120.3	3.0796
183.844	3.167	120.5	3.0804
184.18	3.1674	120.8	3.0811
184.517	3.1678	121	3.0815
184.854	3.1681	121.2	3.0822
185.19	3.1685	121.4	3.083
185.527	3.1689	121.6	3.0833
185.864	3.1692	121.9	3.0859
186.201	3.1696	122.1	3.0837
186.537	3.17	122.3	3.0844
186.874	3.1704	122.5	3.0863
187.211	3.1707	122.7	3.0859
187.547	3.1711	123	3.0867
187.884	3.1715	123.2	3.0863
188.221	3.1719	123.4	3.0859
188.557	3.1722	123.6	3.0863
188.894	3.1726	123.8	3.0859
189.231	3.173	124.1	3.0882
189.568	3.1734	124.3	3.0871
189.904	3.1738	124.5	3.0867
190.241	3.1742	124.7	3.0878
190.578	3.1745	124.9	3.0882
190.914	3.1749	125.2	3.0885
191.251	3.1753	125.4	3.0897
191.588	3.1757	125.6	3.09
191.924	3.176	125.8	3.0911
192.261	3.1764	126.1	3.0911
192.598	3.1768	126.3	3.0915
192.935	3.1772	126.5	3.0904
193.271	3.1776	126.7	3.0904
193.608	3.1779	126.9	3.0904
193.945	3.1783	127.2	3.0923
194.281	3.1787	127.4	3.0908
194.618	3.1791	127.6	3.0908
194.955	3.1795	127.8	3.093
195.292	3.1799	128	3.0919
195.628	3.1803	128.3	3.0956
195.965	3.1807	128.5	3.0926
196.302	3.1811	128.7	3.0949
196.638	3.1814	128.9	3.0952
196.975	3.1818	129.1	3.0967
197.312	3.1822	129.4	3.0956
197.648	3.1826	129.6	3.0952
197.985	3.183	129.8	3.0952
198.322	3.1834	130	3.0978
198.659	3.1838	130.2	3.0982
198.995	3.1842	130.5	3.0971
199.332	3.1846	130.7	3.0971
199.669	3.185	130.9	3.0986
200.005	3.1854	131.1	3.0978
200.342	3.1858	131.3	3.0997
200.679	3.1862	131.6	3.0997
201.015	3.1867	131.8	3.0982
201.352	3.187	132	3.0993
201.689	3.1874	132.2	3.1004
202.025	3.1879	132.4	3.1019
202.362	3.1883	132.7	3.0993
202.699	3.1887	132.9	3.1012
203.036	3.1891	133.1	3.1034
203.372	3.1895	133.3	3.1027
203.709	3.1899	133.5	3.1016
204.046	3.1904	133.8	3.1031
204.382	3.1908	134	3.1042
204.719	3.1912	134.2	3.1031
205.056	3.1916	134.4	3.1034
205.393	3.1921	134.6	3.1045
205.729	3.1925	134.9	3.1034
206.066	3.1929	135.1	3.1034
206.403	3.1934	135.3	3.1049
206.739	3.1938	135.5	3.1042
207.076	3.1942	135.8	3.1031
207.413	3.1947	136	3.1053
207.75	3.1951	136.2	3.1038
208.086	3.1956	136.4	3.1042
208.423	3.196	136.6	3.106
208.76	3.1965	136.9	3.106
209.096	3.1969	137.1	3.1057
209.433	3.1974	137.3	3.1071
209.77	3.1978	137.5	3.1068
210.106	3.1983	137.7	3.1075
210.443	3.1987	138	3.1094
210.78	3.1992	138.2	3.1068
211.117	3.1996	138.4	3.1086
211.453	3.2001	138.6	3.1097
211.79	3.2005	138.8	3.109
212.127	3.201	139.1	3.1105
212.463	3.2015	139.3	3.1101
212.8	3.202	139.5	3.1101
213.137	3.2025	139.7	3.109
213.473	3.203	139.9	3.1109
213.81	3.2035	140.2	3.1097
214.147	3.2039	140.4	3.1097
214.483	3.2044	140.6	3.1105
214.82	3.2049	140.8	3.1097
215.157	3.2054	141	3.1109
215.494	3.2059	141.3	3.1124
215.83	3.2064	141.5	3.1142
216.167	3.207	141.7	3.1116
216.504	3.2074	141.9	3.1127
216.84	3.208	142.2	3.1146
217.177	3.2085	142.4	3.1135
217.514	3.209	142.6	3.115
217.851	3.2095	142.8	3.1135
218.187	3.2101	143	3.1153
218.524	3.2106	143.3	3.1157
218.861	3.2112	143.5	3.1157
219.197	3.2117	143.7	3.1138
219.534	3.2123	143.9	3.1157
219.871	3.2128	144.1	3.1138
220.207	3.2134	144.4	3.1146
220.544	3.2139	144.6	3.1172
220.881	3.2145	144.8	3.1172
221.218	3.2151	145	3.1176
221.554	3.2157	145.2	3.1179
221.891	3.2163	145.5	3.1187
222.228	3.2169	145.7	3.119
222.564	3.2175	145.9	3.1168
222.901	3.2181	146.1	3.1176
223.238	3.2187	146.3	3.1179
223.575	3.2193	146.6	3.1194
223.911	3.22	146.8	3.119
224.248	3.2206	147	3.1202
224.585	3.2212	147.2	3.119
224.921	3.2219	147.4	3.1205
225.258	3.2225	147.7	3.1202
225.595	3.2232	147.9	3.1213
225.931	3.2239	148.1	3.1194
226.268	3.2245	148.3	3.1205
226.605	3.2252	148.5	3.1205
226.941	3.2259	148.8	3.1205
227.278	3.2266	149	3.1213
227.615	3.2273	149.2	3.1198
227.952	3.228	149.4	3.1205
228.288	3.2288	149.7	3.1224
228.625	3.2295	149.9	3.1205
228.962	3.2303	150.1	3.1202
229.298	3.231	150.3	3.122
229.635	3.2318	150.5	3.1209
229.972	3.2326	150.8	3.1213
230.309	3.2334	151	3.1228
230.645	3.2342	151.2	3.1231
230.982	3.235	151.4	3.1235
231.319	3.2358	151.6	3.1217
231.655	3.2367	151.9	3.1231
231.992	3.2375	152.1	3.1243
232.329	3.2384	152.3	3.1235
232.665	3.2392	152.5	3.1239
233.002	3.2401	152.7	3.1254
233.339	3.241	153	3.1257
233.675	3.2419	153.2	3.1254
234.012	3.2429	153.4	3.1254
234.349	3.2438	153.6	3.125
234.686	3.2448	153.8	3.1246
235.022	3.2457	154.1	3.1265
235.359	3.2467	154.3	3.125
235.696	3.2477	154.5	3.1269
236.032	3.2487	154.7	3.128
236.369	3.2497	154.9	3.1276
236.706	3.2508	155.2	3.1261
237.043	3.2518	155.4	3.1276
237.379	3.2529	155.6	3.1283
237.716	3.254	155.8	3.1269
238.053	3.2551	156.1	3.128
238.389	3.2562	156.3	3.128
238.726	3.2574	156.5	3.128
239.063	3.2585	156.7	3.1283
239.399	3.2597	156.9	3.1283
239.736	3.2609	157.2	3.1283
240.073	3.2621	157.4	3.1295
240.41	3.2633	157.6	3.128
240.746	3.2645	157.8	3.1298
241.083	3.2658	158	3.1298
241.42	3.267	158.3	3.1283
241.756	3.2683	158.5	3.131
242.093	3.2695	158.7	3.1287
242.43	3.2709	158.9	3.1302
242.767	3.2722	159.1	3.1291
243.103	3.2734	159.4	3.1317
243.44	3.2748	159.6	3.1324
243.777	3.276	159.8	3.1313
244.113	3.2774	160	3.1317
244.45	3.2787	160.2	3.1317
244.787	3.28	160.5	3.1324
245.123	3.2813	160.7	3.1328
245.46	3.2827	160.9	3.1313
245.797	3.284	161.1	3.1321
246.133	3.2853	161.3	3.1328
246.47	3.2866	161.6	3.1343
246.807	3.2879	161.8	3.1336
247.144	3.2892	162	3.1343
247.48	3.2905	162.2	3.1339
247.817	3.2918	162.5	3.135
248.154	3.2931	162.7	3.1343
248.49	3.2943	162.9	3.135
248.827	3.2956	163.1	3.135
249.164	3.2968	163.3	3.1339
249.5	3.2981	163.6	3.1354
249.837	3.2993	163.8	3.1362
250.174	3.3005	164	3.1354
250.511	3.3017	164.2	3.1354
250.847	3.3029	164.4	3.1376
251.184	3.304	164.7	3.1369
251.521	3.3052	164.9	3.135
251.857	3.3063	165.1	3.1376
252.194	3.3075	165.3	3.1384
252.531	3.3086	165.5	3.138
252.868	3.3097	165.8	3.1388
253.204	3.3108	166	3.1369
253.541	3.3119	166.2	3.1365
253.878	3.313	166.4	3.1369
254.214	3.314	166.6	3.1384
254.551	3.3151	166.9	3.1388
254.888	3.3161	167.1	3.1388
255.225	3.3172	167.3	3.1388
255.561	3.3182	167.5	3.1403
255.898	3.3192	167.7	3.1384
256.235	3.3203	168	3.1399
256.571	3.3213	168.2	3.1384
256.908	3.3223	168.4	3.141
257.245	3.3233	168.6	3.1395
257.581	3.3242	168.8	3.1414
257.918	3.3252	169.1	3.1399
258.255	3.3262	169.3	3.1399
258.591	3.3272	169.5	3.1417
258.928	3.3282	169.7	3.1414
259.265	3.3292	170	3.141
259.602	3.3301	170.2	3.1406
259.938	3.3311	170.4	3.1421
260.275	3.332	170.6	3.1421
260.612	3.333	170.8	3.1414
260.948	3.334	171.1	3.1403
261.285	3.3349	171.3	3.1403
261.622	3.3359	171.5	3.1417
261.959	3.3369	171.7	3.1425
262.295	3.3379	171.9	3.1406
262.632	3.3389	172.2	3.1432
262.969	3.3399	172.4	3.1429
263.305	3.3408	172.6	3.1425
263.642	3.3418	172.8	3.1436
263.979	3.3428	173	3.1429
264.315	3.3438	173.3	3.144
264.652	3.3449	173.5	3.1429
264.989	3.3459	173.7	3.1443
265.325	3.3469	173.9	3.1436
265.662	3.348	174.1	3.1455
265.999	3.349	174.4	3.1455
266.336	3.3501	174.6	3.1451
266.672	3.3511	174.8	3.1455
267.009	3.3522	175	3.1469
267.346	3.3533	175.3	3.1466
267.683	3.3544	175.5	3.1473
268.019	3.3556	175.7	3.1447
268.356	3.3567	175.9	3.1466
268.693	3.3579	176.1	3.1458
269.029	3.3591	176.4	3.1458
269.366	3.3603	176.6	3.1477
269.703	3.3615	176.8	3.1477
270.039	3.3627	177	3.1466
270.376	3.364	177.2	3.1477
270.713	3.3653	177.5	3.1458
271.05	3.3666	177.7	3.1481
271.386	3.368	177.9	3.1473
271.723	3.3693	178.1	3.1492
272.06	3.3708	178.3	3.1484
272.396	3.3722	178.6	3.1484
272.733	3.3737	178.8	3.1492
273.07	3.3752	179	3.1484
273.406	3.3768	179.2	3.1496
273.743	3.3784	179.4	3.1503
274.08	3.38	179.7	3.1503
274.416	3.3817	179.9	3.1488
274.753	3.3835	180.1	3.1507
275.09	3.3853	180.3	3.1484
275.427	3.3872	180.5	3.1499
275.763	3.3891	180.8	3.1518
276.1	3.3912	181	3.1522
276.437	3.3933	181.2	3.1518
276.773	3.3954	181.4	3.1507
277.11	3.3977	181.6	3.1507
277.43	3.4	181.9	3.1525
		182.1	3.1514
		182.3	3.1522
		182.5	3.151
		182.7	3.1525
		183	3.151
		183.2	3.1522
		183.4	3.1514
		183.6	3.1533
		183.9	3.1518
		184.1	3.1522
		184.3	3.1522
		184.5	3.1522
		184.7	3.1533
		185	3.1536
		185.2	3.154
		185.4	3.1544
		185.6	3.1544
		185.8	3.1548
		186.1	3.1555
		186.3	3.154
		186.5	3.154
		186.7	3.1551
		186.9	3.1548
		187.2	3.1566
		187.4	3.1548
		187.6	3.1551
		187.8	3.157
		188	3.1559
		188.3	3.1574
		188.5	3.1555
		188.7	3.1566
		188.9	3.1551
		189.1	3.1555
		189.4	3.1577
		189.6	3.1574
		189.8	3.1563
		190	3.1585
		190.2	3.1563
		190.5	3.157
		190.7	3.1585
		190.9	3.1577
		191.1	3.1577
		191.3	3.1589
		191.6	3.1589
		191.8	3.1592
		192	3.16
		192.2	3.1611
		192.4	3.1615
		192.7	3.1596
		192.9	3.1615
		193.1	3.16
		193.3	3.1629
		193.6	3.1603
		193.8	3.1622
		194	3.1633
		194.2	3.1626
		194.4	3.1615
		194.7	3.1633
		194.9	3.1618
		195.1	3.1633
		195.3	3.1618
		195.5	3.1641
		195.8	3.1637
		196	3.1622
		196.2	3.1641
		196.4	3.1637
		196.6	3.1648
		196.9	3.1652
		197.1	3.1641
		197.3	3.1644
		197.5	3.1641
		197.7	3.1633
		198	3.1659
		198.2	3.1648
		198.4	3.1641
		198.6	3.1644
		198.9	3.1648
		199.1	3.1652
		199.3	3.1656
		199.5	3.167
		199.7	3.167
		200	3.1659
		200.2	3.1663
		200.4	3.1663
		200.6	3.167
		200.8	3.1667
		201.1	3.1693
		201.3	3.1693
		201.5	3.1682
		201.7	3.1682
		201.9	3.1693
		202.2	3.1678
		202.4	3.1696
		202.6	3.1685
		202.8	3.1704
		203	3.1689
		203.3	3.1696
		203.5	3.1708
		203.7	3.1696
		203.9	3.1708
		204.2	3.1704
		204.4	3.1722
		204.6	3.173
		204.8	3.1719
		205	3.1719
		205.3	3.1737
		205.5	3.173
		205.7	3.1722
		205.9	3.173
		206.1	3.1752
		206.4	3.1722
		206.6	3.1749
		206.8	3.1741
		207	3.1741
		207.2	3.173
		207.5	3.176
		207.7	3.1756
		207.9	3.176
		208.1	3.1763
		208.3	3.1763
		208.6	3.1763
		208.8	3.1771
		209	3.1763
		209.2	3.176
		209.4	3.1775
		209.7	3.1756
		209.9	3.1752
		210.1	3.176
		210.3	3.1756
		210.5	3.1763
		210.8	3.1756
		211	3.1778
		211.2	3.1763
		211.4	3.1767
		211.6	3.1797
		211.9	3.1771
		212.1	3.1778
		212.3	3.1786
		212.5	3.1804
		212.8	3.1804
		213	3.1801
		213.2	3.1797
		213.4	3.1797
		213.6	3.1819
		213.9	3.1819
		214.1	3.1815
		214.3	3.1812
		214.5	3.1808
		214.7	3.1823
		215	3.1823
		215.2	3.1819
		215.4	3.1838
		215.6	3.1838
		215.8	3.1842
		216.1	3.1838
		216.3	3.1834
		216.5	3.183
		216.7	3.1849
		216.9	3.1842
		217.2	3.1856
		217.4	3.1856
		217.6	3.1868
		217.8	3.1849
		218	3.1864
		218.3	3.1871
		218.5	3.1856
		218.7	3.1882
		218.9	3.186
		219.1	3.1871
		219.4	3.1868
		219.6	3.1871
		219.8	3.1882
		220	3.1879
		220.2	3.1894
		220.5	3.1901
		220.7	3.189
		220.9	3.1879
		221.1	3.1897
		221.4	3.1894
		221.6	3.1886
		221.8	3.1912
		222	3.1908
		222.2	3.192
		222.5	3.1905
		222.7	3.192
		222.9	3.1927
		223.1	3.1935
		223.3	3.192
		223.6	3.1935
		223.8	3.1935
		224	3.192
		224.2	3.1953
		224.4	3.1935
		224.7	3.1964
		224.9	3.1949
		225.1	3.1983
		225.3	3.1972
		225.5	3.1964
		225.8	3.1987
		226	3.1968
		226.2	3.1987
		226.4	3.1994
		226.6	3.1994
		226.9	3.1979
		227.1	3.1975
		227.3	3.1994
		227.5	3.2001
		227.7	3.2001
		228	3.2005
		228.2	3.2009
		228.4	3.2009
		228.6	3.2009
		228.9	3.1994
		229.1	3.2024
		229.3	3.1998
		229.5	3.2024
		229.7	3.2005
		230	3.2039
		230.2	3.2039
		230.4	3.2042
		230.6	3.205
		230.8	3.2046
		231.1	3.2054
		231.3	3.2042
		231.5	3.2061
		231.7	3.2065
		231.9	3.2072
		232.2	3.205
		232.4	3.2068
		232.6	3.2087
		232.8	3.2098
		233	3.2109
		233.3	3.2106
		233.5	3.2113
		233.7	3.2098
		233.9	3.2121
		234.2	3.2102
		234.4	3.2128
		234.6	3.2128
		234.8	3.2121
		235	3.2135
		235.3	3.2143
		235.5	3.2147
		235.7	3.2173
		235.9	3.2176
		236.1	3.2161
		236.4	3.2161
		236.6	3.2188
		236.8	3.2169
		237	3.2202
		237.2	3.2195
		237.5	3.2191
		237.7	3.2228
		237.9	3.2221
		238.1	3.2225
		238.3	3.2236
		238.6	3.2254
		238.8	3.2262
		239	3.2262
		239.2	3.2281
		239.4	3.2281
		239.7	3.2295
		239.9	3.2299
		240.1	3.2295
		240.3	3.2307
		240.6	3.2325
		240.8	3.2329
		241	3.2344
		241.2	3.2347
		241.4	3.2355
		241.7	3.234
		241.9	3.237
		242.1	3.2366
		242.3	3.2396
		242.5	3.2388
		242.8	3.2411
		243	3.2414
		243.2	3.2414
		243.4	3.2433
		243.6	3.2455
		243.9	3.2459
		244.1	3.2481
		244.3	3.2478
		244.5	3.2515
		244.7	3.2522
		245	3.2515
		245.2	3.256
		245.4	3.2563
		245.6	3.2582
		245.9	3.2597
		246.1	3.2597
		246.3	3.2615
		246.5	3.2623
		246.7	3.2638
		247	3.2656
		247.2	3.2679
		247.4	3.2682
		247.6	3.2701
		247.8	3.2727
		248.1	3.2757
		248.3	3.2749
		248.5	3.2757
		248.7	3.2798
		248.9	3.2813
		249.2	3.2831
		249.4	3.2835
		249.6	3.2853
		249.8	3.2857
		250	3.2876
		250.3	3.2906
		250.5	3.2891
		250.7	3.2924
		250.9	3.2939
		251.1	3.2943
		251.4	3.2961
		251.6	3.2961
		251.8	3.2995
		252	3.3006
		252.2	3.3013
		252.5	3.3021
		252.7	3.3028
		252.9	3.3047
		253.1	3.3088
		253.3	3.3088
		253.6	3.3084
		253.8	3.3106
		254	3.3132
		254.2	3.314
		254.4	3.3166
		254.7	3.3158
		254.9	3.3166
		255.1	3.3177
		255.3	3.3203
		255.6	3.3237
		255.8	3.3229
		256	3.3233
		256.2	3.3255
		256.4	3.3278
		256.7	3.33
		256.9	3.3307
		257.1	3.3307
		257.3	3.3352
		257.5	3.3359
		257.8	3.3374
		258	3.3397
		258.2	3.3415
		258.4	3.3434
		258.6	3.346
		258.9	3.3471
		259.1	3.3475
		259.3	3.3508
		259.5	3.3538
		259.7	3.3545
		260	3.359
		260.2	3.3586
		260.4	3.3642
		260.6	3.365
		260.8	3.3687
		261.1	3.3728
		261.3	3.3769
		261.5	3.3795
		261.7	3.3847
		261.9	3.3895
		262.2	3.3943
		262.3	3.3999
