# Supplementary material for: Realizing four-electron conversion chemistry for all-solid-state Li||I2 batteries at room temperature
Source: Nat Commun. 2025 Feb 18;16:1723. doi: 10.1038/s41467-025-56932-5 (PMC11836363; doi:10.1038/s41467-025-56932-5)
Supplement: Supplementary file 6 — Source Data [file 41467_2025_56932_MOESM6_ESM.zip › Figure 2.xlsx]

## Sheet: Figure2a
LIC6			LIC7.2			LYB
Specific capacity/mAh g-1	Voltage/V		Specific capacity/mAh g-1	Voltage/V		Specific capacity/mAh g-1	Voltage/V
0	3.1125		0	3.0952		0	3.1267
0.06	3.2435		0.056	3.1491		0.02	3.2004
0.1	3.2831		0.104	3.1714		0.04	3.2205
0.16	3.3102		0.16	3.1891		0.06	3.2328
0.22	3.3308		0.216	3.2041		0.08	3.2421
0.27	3.3475		0.272	3.2173		0.11	3.2484
0.32	3.3616		0.32	3.2291		0.13	3.2543
0.38	3.3739		0.376	3.2396		0.15	3.2588
0.43	3.3849		0.432	3.2491		0.17	3.2633
0.48	3.3947		0.48	3.2578		0.19	3.2666
0.54	3.4037		0.536	3.2658		0.21	3.27
0.59	3.412		0.592	3.2731		0.23	3.2726
0.64	3.4198		0.64	3.28		0.25	3.2755
0.7	3.4271		0.696	3.2864		0.27	3.2781
0.75	3.4339		0.752	3.2924		0.3	3.2808
0.81	3.4405		0.808	3.2981		0.32	3.283
0.86	3.4467		0.856	3.3035		0.34	3.2852
0.91	3.4526		0.912	3.3086		0.36	3.2871
0.97	3.4583		0.968	3.3136		0.38	3.2889
1.02	3.4638		1.016	3.3184		0.4	3.2912
1.07	3.4691		1.072	3.3229		0.42	3.293
1.13	3.4743		1.128	3.3274		0.44	3.2949
1.18	3.4791		1.176	3.3317		0.46	3.296
1.23	3.484		1.232	3.3359		0.48	3.2979
1.29	3.4886		1.288	3.3399		0.51	3.2994
1.34	3.4932		1.344	3.3439		0.53	3.3008
1.39	3.4976		1.392	3.3477		0.55	3.3023
1.45	3.5019		1.448	3.3515		0.57	3.3042
1.5	3.506		1.504	3.3552		0.59	3.3053
1.55	3.5101		1.552	3.3588		0.61	3.3064
1.61	3.5141		1.608	3.3624		0.63	3.3083
1.66	3.518		1.664	3.3659		0.65	3.3094
1.71	3.5219		1.712	3.3693		0.67	3.3105
1.77	3.5256		1.768	3.3727		0.7	3.3116
1.82	3.5293		1.824	3.376		0.72	3.3131
1.88	3.5329		1.88	3.3793		0.74	3.3142
1.93	3.5365		1.928	3.3825		0.76	3.315
1.98	3.5399		1.984	3.3857		0.78	3.3168
2.04	3.5434		2.04	3.3888		0.8	3.318
2.09	3.5467		2.088	3.3919		0.82	3.3191
2.14	3.55		2.144	3.395		0.84	3.3198
2.2	3.5532		2.2	3.398		0.86	3.3213
2.26	3.5564		2.256	3.401		0.89	3.3224
2.3	3.5596		2.304	3.4039		0.91	3.3232
2.36	3.5627		2.36	3.4068		0.93	3.3243
2.42	3.5657		2.416	3.4097		0.95	3.3254
2.46	3.5687		2.464	3.4126		0.97	3.3265
2.52	3.5717		2.52	3.4154		0.99	3.3273
2.58	3.5746		2.576	3.4182		1.01	3.328
2.62	3.5775		2.624	3.421		1.03	3.3291
2.68	3.5803		2.68	3.4237		1.05	3.3306
2.74	3.5831		2.736	3.4265		1.08	3.3313
2.79	3.5859		2.792	3.4291		1.1	3.3321
2.84	3.5886		2.84	3.4318		1.12	3.3332
2.9	3.5913		2.896	3.4345		1.14	3.334
2.95	3.594		2.952	3.4371		1.16	3.3351
3	3.5966		3	3.4397		1.18	3.3358
3.06	3.5992		3.056	3.4422		1.2	3.3366
3.11	3.6017		3.112	3.4448		1.22	3.3373
3.16	3.6043		3.16	3.4474		1.24	3.3384
3.22	3.6068		3.216	3.4499		1.27	3.3388
3.27	3.6093		3.272	3.4524		1.29	3.3399
3.33	3.6117		3.328	3.4549		1.31	3.3406
3.38	3.6141		3.376	3.4573		1.33	3.3418
3.43	3.6166		3.432	3.4598		1.35	3.3421
3.49	3.6189		3.488	3.4622		1.37	3.3436
3.54	3.6213		3.536	3.4647		1.39	3.3444
3.59	3.6236		3.592	3.4671		1.41	3.3451
3.65	3.6259		3.648	3.4694		1.43	3.3459
3.7	3.6281		3.696	3.4718		1.46	3.3466
3.75	3.6304		3.752	3.4742		1.48	3.3473
3.81	3.6326		3.808	3.4765		1.5	3.3485
3.86	3.6348		3.864	3.4788		1.52	3.3488
3.91	3.637		3.912	3.4811		1.54	3.3496
3.97	3.6391		3.968	3.4834		1.56	3.3503
4.02	3.6412		4.024	3.4857		1.58	3.3511
4.07	3.6434		4.072	3.4879		1.6	3.3522
4.13	3.6455		4.128	3.4902		1.62	3.3526
4.18	3.6475		4.184	3.4924		1.64	3.3529
4.23	3.6496		4.232	3.4946		1.67	3.354
4.29	3.6517		4.288	3.4968		1.69	3.3548
4.34	3.6537		4.344	3.4991		1.71	3.3555
4.4	3.6557		4.4	3.5012		1.73	3.3566
4.45	3.6577		4.448	3.5034		1.75	3.357
4.5	3.6596		4.504	3.5055		1.77	3.3581
4.56	3.6616		4.56	3.5077		1.79	3.3589
4.61	3.6635		4.608	3.5098		1.81	3.3589
4.66	3.6654		4.664	3.512		1.83	3.36
4.72	3.6673		4.72	3.5141		1.86	3.3607
4.78	3.6692		4.776	3.5162		1.88	3.3611
4.82	3.6711		4.824	3.5182		1.9	3.3619
4.88	3.673		4.88	3.5203		1.92	3.3626
4.94	3.6748		4.936	3.5224		1.94	3.3633
4.98	3.6766		4.984	3.5245		1.96	3.3641
5.04	3.6784		5.04	3.5265		1.98	3.3645
5.1	3.6802		5.096	3.5286		2	3.3652
5.14	3.682		5.144	3.5306		2.02	3.3659
5.2	3.6838		5.2	3.5326		2.05	3.3663
5.26	3.6856		5.256	3.5346		2.07	3.3674
5.31	3.6873		5.312	3.5366		2.09	3.3678
5.36	3.6891		5.36	3.5386		2.11	3.3686
5.42	3.6908		5.416	3.5406		2.13	3.3689
5.47	3.6925		5.472	3.5425		2.15	3.37
5.52	3.6942		5.52	3.5445		2.17	3.3704
5.58	3.6959		5.576	3.5464		2.19	3.3715
5.63	3.6976		5.632	3.5484		2.21	3.3719
5.68	3.6993		5.68	3.5503		2.24	3.3726
5.74	3.7009		5.736	3.5522		2.26	3.373
5.79	3.7026		5.792	3.5541		2.28	3.3738
5.85	3.7042		5.848	3.5561		2.3	3.3741
5.9	3.7058		5.896	3.558		2.32	3.3749
5.95	3.7074		5.952	3.5598		2.34	3.3752
6.01	3.709		6.008	3.5617		2.36	3.3764
6.06	3.7106		6.056	3.5636		2.38	3.3767
6.11	3.7122		6.112	3.5654		2.4	3.3775
6.17	3.7137		6.168	3.5673		2.43	3.3779
6.22	3.7153		6.216	3.5691		2.45	3.3786
6.27	3.7169		6.272	3.571		2.47	3.3793
6.33	3.7184		6.328	3.5729		2.49	3.3797
6.38	3.7199		6.384	3.5746		2.51	3.3801
6.43	3.7214		6.432	3.5765		2.53	3.3808
6.49	3.7229		6.488	3.5783		2.55	3.3812
6.54	3.7244		6.544	3.5801		2.57	3.3819
6.59	3.7259		6.592	3.5819		2.59	3.3831
6.65	3.7274		6.648	3.5836		2.62	3.3834
6.7	3.7289		6.704	3.5854		2.64	3.3842
6.75	3.7304		6.752	3.5872		2.66	3.3849
6.81	3.7318		6.808	3.589		2.68	3.3853
6.86	3.7333		6.864	3.5907		2.7	3.386
6.92	3.7347		6.92	3.5925		2.72	3.3864
6.97	3.7362		6.968	3.5942		2.74	3.3868
7.02	3.7376		7.024	3.596		2.76	3.3875
7.08	3.739		7.08	3.5977		2.78	3.3879
7.13	3.7404		7.128	3.5994		2.81	3.3886
7.18	3.7418		7.184	3.6012		2.83	3.3894
7.24	3.7432		7.24	3.6029		2.85	3.3898
7.3	3.7446		7.296	3.6046		2.87	3.3905
7.34	3.746		7.344	3.6063		2.89	3.3909
7.4	3.7473		7.4	3.608		2.91	3.3916
7.46	3.7487		7.456	3.6097		2.93	3.3924
7.5	3.7501		7.504	3.6114		2.95	3.3927
7.56	3.7515		7.56	3.613		2.97	3.3927
7.62	3.7528		7.616	3.6147		3	3.3938
7.66	3.7541		7.664	3.6163		3.02	3.3938
7.72	3.7555		7.72	3.618		3.04	3.3946
7.78	3.7568		7.776	3.6197		3.06	3.3953
7.83	3.7582		7.832	3.6213		3.08	3.3961
7.88	3.7595		7.88	3.623		3.1	3.3968
7.94	3.7608		7.936	3.6246		3.12	3.3972
7.99	3.7621		7.992	3.6262		3.14	3.3979
8.04	3.7634		8.04	3.6278		3.16	3.3983
8.1	3.7647		8.096	3.6295		3.19	3.3991
8.15	3.766		8.152	3.6311		3.21	3.3994
8.2	3.7673		8.2	3.6328		3.23	3.3994
8.26	3.7686		8.256	3.6343		3.25	3.4002
8.31	3.7698		8.312	3.6359		3.27	3.4009
8.37	3.7711		8.368	3.6375		3.29	3.4017
8.42	3.7724		8.416	3.6392		3.31	3.402
8.47	3.7736		8.472	3.6407		3.33	3.4024
8.53	3.7749		8.528	3.6423		3.35	3.4028
8.58	3.7761		8.576	3.6439		3.37	3.4039
8.63	3.7774		8.632	3.6455		3.4	3.4039
8.69	3.7786		8.688	3.647		3.42	3.4046
8.74	3.7799		8.736	3.6486		3.44	3.405
8.79	3.7811		8.792	3.6502		3.46	3.4054
8.85	3.7823		8.848	3.6517		3.48	3.4061
8.9	3.7835		8.904	3.6533		3.5	3.4065
8.95	3.7847		8.952	3.6549		3.52	3.4072
9.01	3.786		9.008	3.6564		3.54	3.408
9.06	3.7871		9.064	3.6579		3.56	3.4087
9.11	3.7883		9.112	3.6595		3.59	3.4095
9.17	3.7895		9.168	3.661		3.61	3.4095
9.22	3.7907		9.224	3.6625		3.63	3.4102
9.27	3.7919		9.272	3.664		3.65	3.411
9.33	3.793		9.328	3.6656		3.67	3.411
9.38	3.7942		9.384	3.667		3.69	3.4113
9.44	3.7954		9.44	3.6686		3.71	3.4121
9.49	3.7965		9.488	3.67		3.73	3.4125
9.54	3.7977		9.544	3.6715		3.75	3.4132
9.6	3.7988		9.6	3.673		3.78	3.4139
9.65	3.7999		9.648	3.6746		3.8	3.4147
9.7	3.8011		9.704	3.676		3.82	3.4151
9.76	3.8022		9.76	3.6775		3.84	3.4154
9.81	3.8033		9.808	3.679		3.86	3.4158
9.86	3.8045		9.864	3.6804		3.88	3.4162
9.92	3.8056		9.92	3.6819		3.9	3.4169
9.98	3.8067		9.976	3.6834		3.92	3.4169
10.02	3.8078		10.024	3.6849		3.94	3.4177
10.08	3.8089		10.08	3.6863		3.97	3.4184
10.14	3.81		10.136	3.6878		3.99	3.4188
10.18	3.8111		10.184	3.6892		4.01	3.4195
10.24	3.8122		10.24	3.6907		4.03	3.4195
10.3	3.8133		10.296	3.6921		4.05	3.4203
10.35	3.8143		10.352	3.6935		4.07	3.421
10.4	3.8154		10.4	3.695		4.09	3.421
10.46	3.8165		10.456	3.6964		4.11	3.4214
10.51	3.8175		10.512	3.6978		4.13	3.4229
10.56	3.8186		10.56	3.6992		4.16	3.4232
10.62	3.8197		10.616	3.7007		4.18	3.4236
10.67	3.8207		10.672	3.7021		4.2	3.424
10.72	3.8218		10.72	3.7035		4.22	3.4247
10.78	3.8228		10.776	3.7049		4.24	3.4251
10.83	3.8239		10.832	3.7063		4.26	3.4255
10.89	3.8249		10.888	3.7077		4.28	3.4258
10.94	3.8259		10.936	3.7091		4.3	3.4262
10.99	3.8269		10.992	3.7105		4.32	3.4273
11.05	3.828		11.048	3.7119		4.35	3.4273
11.1	3.829		11.096	3.7133		4.37	3.4277
11.15	3.83		11.152	3.7147		4.39	3.4281
11.21	3.831		11.208	3.716		4.41	3.4288
11.26	3.832		11.256	3.7174		4.43	3.4296
11.31	3.833		11.312	3.7188		4.45	3.4299
11.37	3.834		11.368	3.7202		4.47	3.4303
11.42	3.835		11.424	3.7215		4.49	3.4307
11.47	3.836		11.472	3.7229		4.51	3.4318
11.53	3.837		11.528	3.7243		4.53	3.4318
11.58	3.838		11.584	3.7256		4.56	3.4318
11.63	3.839		11.632	3.7269		4.58	3.4322
11.69	3.84		11.688	3.7283		4.6	3.4329
11.74	3.841		11.744	3.7297		4.62	3.4337
11.79	3.8419		11.792	3.731		4.64	3.4344
11.85	3.8429		11.848	3.7324		4.66	3.4344
11.9	3.8438		11.904	3.7337		4.68	3.4351
11.96	3.8448		11.96	3.735		4.7	3.4359
12.01	3.8458		12.008	3.7364		4.72	3.4366
12.06	3.8468		12.064	3.7377		4.75	3.437
12.12	3.8477		12.12	3.7391		4.77	3.4377
12.17	3.8487		12.168	3.7404		4.79	3.4381
12.22	3.8496		12.224	3.7417		4.81	3.4385
12.28	3.8506		12.28	3.743		4.83	3.4389
12.33	3.8515		12.328	3.7444		4.85	3.4392
12.38	3.8525		12.384	3.7457		4.87	3.4396
12.44	3.8534		12.44	3.747		4.89	3.4404
12.5	3.8544		12.496	3.7483		4.91	3.4411
12.54	3.8553		12.544	3.7496		4.94	3.4415
12.6	3.8563		12.6	3.7509		4.96	3.4418
12.66	3.8572		12.656	3.7523		4.98	3.4422
12.7	3.8581		12.704	3.7536		5	3.443
12.76	3.8591		12.76	3.7548		5.02	3.4433
12.82	3.86		12.816	3.7562		5.04	3.4437
12.86	3.8609		12.864	3.7575		5.06	3.4437
12.92	3.8619		12.92	3.7588		5.08	3.4448
12.98	3.8627		12.976	3.7601		5.1	3.4452
13.03	3.8637		13.032	3.7613		5.13	3.4456
13.08	3.8646		13.08	3.7627		5.15	3.4459
13.14	3.8655		13.136	3.7639		5.17	3.4463
13.19	3.8664		13.192	3.7653		5.19	3.447
13.24	3.8673		13.24	3.7666		5.21	3.4474
13.3	3.8682		13.296	3.7678		5.23	3.4478
13.35	3.8691		13.352	3.7691		5.25	3.4478
13.4	3.87		13.4	3.7704		5.27	3.4493
13.46	3.8708		13.456	3.7717		5.29	3.4493
13.51	3.8718		13.512	3.773		5.31	3.45
13.57	3.8726		13.568	3.7743		5.34	3.4508
13.62	3.8735		13.616	3.7755		5.36	3.4508
13.67	3.8743		13.672	3.7767		5.38	3.4519
13.73	3.8752		13.728	3.7781		5.4	3.4519
13.78	3.8761		13.776	3.7793		5.42	3.4523
13.83	3.8769		13.832	3.7805		5.44	3.4526
13.89	3.8777		13.888	3.7818		5.46	3.453
13.94	3.8786		13.936	3.7831		5.48	3.4537
13.99	3.8794		13.992	3.7843		5.5	3.4541
14.05	3.8802		14.048	3.7856		5.53	3.4549
14.1	3.8811		14.104	3.7869		5.55	3.4556
14.15	3.8819		14.152	3.7881		5.57	3.4556
14.21	3.8827		14.208	3.7893		5.59	3.4563
14.26	3.8836		14.264	3.7906		5.61	3.4567
14.31	3.8844		14.312	3.7918		5.63	3.4571
14.37	3.8852		14.368	3.793		5.65	3.4575
14.42	3.8861		14.424	3.7943		5.67	3.4578
14.47	3.8868		14.472	3.7955		5.69	3.4578
14.53	3.8876		14.528	3.7967		5.72	3.4586
14.58	3.8884		14.584	3.7979		5.74	3.4593
14.64	3.8892		14.64	3.7992		5.76	3.4597
14.69	3.8901		14.688	3.8004		5.78	3.4604
14.74	3.8908		14.744	3.8016		5.8	3.4604
14.8	3.8916		14.8	3.8028		5.82	3.4612
14.85	3.8924		14.848	3.804		5.84	3.4616
14.9	3.8932		14.904	3.8052		5.86	3.4627
14.96	3.894		14.96	3.8065		5.88	3.4627
15.01	3.8948		15.008	3.8077		5.91	3.463
15.06	3.8956		15.064	3.8089		5.93	3.4638
15.12	3.8963		15.12	3.8101		5.95	3.4638
15.18	3.8971		15.176	3.8113		5.97	3.4642
15.22	3.8979		15.224	3.8125		5.99	3.4645
15.28	3.8986		15.28	3.8137		6.01	3.4653
15.34	3.8995		15.336	3.8149		6.03	3.4656
15.38	3.9002		15.384	3.816		6.05	3.4664
15.44	3.9009		15.44	3.8173		6.07	3.4664
15.5	3.9017		15.496	3.8185		6.1	3.4668
15.54	3.9025		15.544	3.8197		6.12	3.4675
15.6	3.9032		15.6	3.8209		6.14	3.4683
15.66	3.9039		15.656	3.8221		6.16	3.4686
15.71	3.9047		15.712	3.8232		6.18	3.469
15.76	3.9054		15.76	3.8244		6.2	3.4694
15.82	3.9061		15.816	3.8256		6.22	3.4701
15.87	3.9069		15.872	3.8267		6.24	3.4709
15.92	3.9076		15.92	3.8279		6.26	3.4709
15.98	3.9083		15.976	3.8291		6.29	3.4716
16.03	3.909		16.032	3.8303		6.31	3.4712
16.08	3.9097		16.08	3.8314		6.33	3.4727
16.14	3.9104		16.136	3.8325		6.35	3.4727
16.19	3.9112		16.192	3.8337		6.37	3.4735
16.25	3.9118		16.248	3.8349		6.39	3.4738
16.3	3.9126		16.296	3.836		6.41	3.4742
16.35	3.9132		16.352	3.8372		6.43	3.4742
16.41	3.914		16.408	3.8383		6.45	3.4757
16.46	3.9146		16.456	3.8395		6.47	3.4761
16.51	3.9153		16.512	3.8406		6.5	3.4761
16.57	3.916		16.568	3.8418		6.52	3.4768
16.62	3.9166		16.616	3.8429		6.54	3.4776
16.67	3.9173		16.672	3.844		6.56	3.4776
16.73	3.918		16.728	3.8452		6.58	3.4783
16.78	3.9187		16.784	3.8463		6.6	3.4783
16.83	3.9194		16.832	3.8475		6.62	3.479
16.89	3.9201		16.888	3.8486		6.64	3.4794
16.94	3.9207		16.944	3.8497		6.66	3.4798
16.99	3.9214		16.992	3.8508		6.69	3.4802
17.05	3.922		17.048	3.8519		6.71	3.4809
17.1	3.9227		17.104	3.853		6.73	3.4816
17.15	3.9233		17.152	3.8542		6.75	3.4813
17.21	3.9239		17.208	3.8553		6.77	3.482
17.26	3.9246		17.264	3.8564		6.79	3.4824
17.32	3.9252		17.32	3.8575		6.81	3.4835
17.37	3.9259		17.368	3.8586		6.83	3.4831
17.42	3.9265		17.424	3.8597		6.85	3.4835
17.48	3.9272		17.48	3.8607		6.88	3.485
17.53	3.9278		17.528	3.8619		6.9	3.4854
17.58	3.9284		17.584	3.863		6.92	3.4854
17.64	3.929		17.64	3.864		6.94	3.4857
17.69	3.9297		17.688	3.8651		6.96	3.4861
17.74	3.9303		17.744	3.8662		6.98	3.4869
17.8	3.9309		17.8	3.8673		7	3.4869
17.86	3.9316		17.856	3.8683		7.02	3.4872
17.9	3.9322		17.904	3.8694		7.04	3.4883
17.96	3.9328		17.96	3.8705		7.07	3.4883
18.02	3.9334		18.016	3.8716		7.09	3.4891
18.06	3.934		18.064	3.8726		7.11	3.4902
18.12	3.9346		18.12	3.8737		7.13	3.4902
18.18	3.9352		18.176	3.8747		7.15	3.4909
18.22	3.9358		18.224	3.8758		7.17	3.4909
18.28	3.9364		18.28	3.8768		7.19	3.4917
18.34	3.937		18.336	3.8779		7.21	3.4921
18.39	3.9376		18.392	3.8789		7.23	3.4924
18.44	3.9382		18.44	3.88		7.26	3.4932
18.5	3.9387		18.496	3.881		7.28	3.4939
18.55	3.9393		18.552	3.882		7.3	3.4936
18.6	3.94		18.6	3.8831		7.32	3.4947
18.66	3.9405		18.656	3.8841		7.34	3.4954
18.71	3.9411		18.712	3.8851		7.36	3.4958
18.76	3.9417		18.76	3.8861		7.38	3.4962
18.82	3.9422		18.816	3.8871		7.4	3.4962
18.87	3.9428		18.872	3.8882		7.42	3.4969
18.93	3.9434		18.928	3.8891		7.44	3.4969
18.98	3.9439		18.976	3.8901		7.47	3.4973
19.03	3.9445		19.032	3.8912		7.49	3.4988
19.09	3.9451		19.088	3.8922		7.51	3.4988
19.14	3.9456		19.136	3.8931		7.53	3.4995
19.19	3.9462		19.192	3.8941		7.55	3.4995
19.25	3.9468		19.248	3.8951		7.57	3.5006
19.3	3.9473		19.304	3.8961		7.59	3.5014
19.35	3.9479		19.352	3.8971		7.61	3.501
19.41	3.9484		19.408	3.898		7.63	3.5029
19.46	3.949		19.464	3.899		7.66	3.5029
19.51	3.9495		19.512	3.9		7.68	3.5032
19.57	3.9501		19.568	3.9009		7.7	3.5043
19.62	3.9506		19.624	3.9019		7.72	3.5047
19.67	3.9511		19.672	3.9029		7.74	3.5047
19.73	3.9517		19.728	3.9038		7.76	3.5051
19.78	3.9522		19.784	3.9047		7.78	3.5058
19.84	3.9528		19.84	3.9057		7.8	3.5069
19.89	3.9533		19.888	3.9066		7.82	3.5077
19.94	3.9538		19.944	3.9075		7.85	3.5081
20	3.9543		20	3.9084		7.87	3.5081
20.05	3.9549		20.048	3.9094		7.89	3.5081
20.1	3.9554		20.104	3.9103		7.91	3.5088
20.16	3.9559		20.16	3.9112		7.93	3.5099
20.21	3.9564		20.208	3.9121		7.95	3.5099
20.26	3.957		20.264	3.913		7.97	3.5114
20.32	3.9575		20.32	3.9139		7.99	3.5118
20.38	3.958		20.376	3.9148		8.01	3.5118
20.42	3.9585		20.424	3.9157		8.03	3.5122
20.48	3.959		20.48	3.9166		8.06	3.5136
20.54	3.9595		20.536	3.9174		8.08	3.5133
20.58	3.96		20.584	3.9183		8.1	3.5148
20.64	3.9605		20.64	3.9191		8.12	3.5148
20.7	3.961		20.696	3.92		8.14	3.5159
20.74	3.9615		20.744	3.9209		8.16	3.5166
20.8	3.962		20.8	3.9217		8.18	3.5174
20.86	3.9625		20.856	3.9226		8.2	3.5177
20.91	3.963		20.912	3.9235		8.22	3.5185
20.96	3.9635		20.96	3.9242		8.25	3.5192
21.02	3.964		21.016	3.9251		8.27	3.5196
21.07	3.9645		21.072	3.9259		8.29	3.52
21.12	3.9649		21.12	3.9267		8.31	3.5207
21.18	3.9655		21.176	3.9275		8.33	3.5215
21.23	3.9659		21.232	3.9283		8.35	3.5215
21.28	3.9664		21.28	3.9291		8.37	3.5226
21.34	3.9669		21.336	3.93		8.39	3.5229
21.39	3.9674		21.392	3.9307		8.41	3.5241
21.45	3.9679		21.448	3.9315		8.44	3.5237
21.5	3.9683		21.496	3.9323		8.46	3.5248
21.55	3.9688		21.552	3.9331		8.48	3.5259
21.61	3.9693		21.608	3.9338		8.5	3.5259
21.66	3.9698		21.656	3.9346		8.52	3.5263
21.71	3.9702		21.712	3.9354		8.54	3.5267
21.77	3.9708		21.768	3.9362		8.56	3.5274
21.82	3.9712		21.816	3.9369		8.58	3.5293
21.87	3.9717		21.872	3.9377		8.6	3.53
21.93	3.9722		21.928	3.9384		8.62	3.5308
21.98	3.9727		21.984	3.9391		8.65	3.5304
22.03	3.9731		22.032	3.9399		8.67	3.5311
22.09	3.9736		22.088	3.9406		8.69	3.5322
22.14	3.9741		22.144	3.9413		8.71	3.533
22.19	3.9746		22.192	3.942		8.73	3.533
22.25	3.975		22.248	3.9427		8.75	3.5345
22.3	3.9755		22.304	3.9435		8.77	3.5341
22.35	3.976		22.352	3.9442		8.79	3.536
22.41	3.9765		22.408	3.9449		8.81	3.5363
22.46	3.9769		22.464	3.9456		8.84	3.5367
22.52	3.9774		22.52	3.9463		8.86	3.5382
22.57	3.9779		22.568	3.947		8.88	3.5382
22.62	3.9783		22.624	3.9477		8.9	3.5386
22.68	3.9788		22.68	3.9484		8.92	3.5397
22.73	3.9793		22.728	3.949		8.94	3.5397
22.78	3.9797		22.784	3.9497		8.96	3.5415
22.84	3.9802		22.84	3.9504		8.98	3.5415
22.89	3.9807		22.888	3.951		9	3.5434
22.94	3.9812		22.944	3.9517		9.02	3.5434
23	3.9816		23	3.9523		9.05	3.5449
23.06	3.9821		23.056	3.953		9.07	3.5449
23.1	3.9825		23.104	3.9536		9.09	3.5456
23.16	3.983		23.16	3.9543		9.11	3.5464
23.22	3.9835		23.216	3.9549		9.13	3.5475
23.26	3.984		23.264	3.9556		9.15	3.5479
23.32	3.9844		23.32	3.9562		9.17	3.5486
23.38	3.9849		23.376	3.9568		9.19	3.5486
23.42	3.9853		23.424	3.9574		9.21	3.5497
23.48	3.9858		23.48	3.958		9.24	3.5512
23.54	3.9863		23.536	3.9586		9.26	3.5512
23.59	3.9867		23.592	3.9593		9.28	3.552
23.64	3.9871		23.64	3.9598		9.3	3.5523
23.7	3.9876		23.696	3.9604		9.32	3.5542
23.75	3.9881		23.752	3.961		9.34	3.5557
23.8	3.9885		23.8	3.9616		9.36	3.5549
23.86	3.9889		23.856	3.9622		9.38	3.5572
23.91	3.9894		23.912	3.9628		9.4	3.5572
23.96	3.9899		23.96	3.9633		9.43	3.5575
24.02	3.9903		24.016	3.9639		9.45	3.5579
24.07	3.9908		24.072	3.9645		9.47	3.5587
24.13	3.9912		24.128	3.9651		9.49	3.5605
24.18	3.9917		24.176	3.9656		9.51	3.5605
24.23	3.9921		24.232	3.9662		9.53	3.5616
24.29	3.9926		24.288	3.9668		9.55	3.5631
24.34	3.9931		24.336	3.9673		9.57	3.5635
24.39	3.9935		24.392	3.9678		9.59	3.565
24.45	3.9939		24.448	3.9684		9.61	3.565
24.5	3.9944		24.496	3.9689		9.64	3.565
24.55	3.9948		24.552	3.9695		9.66	3.5657
24.61	3.9953		24.608	3.97		9.68	3.5665
24.66	3.9957		24.664	3.9706		9.7	3.5676
24.71	3.9962		24.712	3.9711		9.72	3.5691
24.77	3.9966		24.768	3.9716		9.74	3.5709
24.82	3.9971		24.824	3.9722		9.76	3.5702
24.87	3.9975		24.872	3.9727		9.78	3.5728
24.93	3.9979		24.928	3.9732		9.8	3.5732
24.98	3.9984		24.984	3.9737		9.83	3.5743
25.03	3.9989		25.032	3.9742		9.85	3.575
25.09	3.9993		25.088	3.9748		9.87	3.5747
25.14	3.9997		25.144	3.9753		9.89	3.5765
25.2	4		25.2	3.9758		9.91	3.5761
	--		25.248	3.9763		9.93	3.578
			25.304	3.9768		9.95	3.5787
			25.36	3.9773		9.97	3.5795
			25.408	3.9778		9.99	3.5802
			25.464	3.9783		10.02	3.5825
			25.52	3.9789		10.04	3.5825
			25.568	3.9794		10.06	3.5828
			25.624	3.9798		10.08	3.5843
			25.68	3.9803		10.1	3.5858
			25.736	3.9808		10.12	3.5866
			25.784	3.9813		10.14	3.5858
			25.84	3.9818		10.16	3.588
			25.896	3.9823		10.18	3.5895
			25.944	3.9828		10.2	3.5892
			26	3.9833		10.23	3.5903
			26.056	3.9838		10.25	3.591
			26.104	3.9842		10.27	3.5929
			26.16	3.9847		10.29	3.5929
			26.216	3.9852		10.31	3.5936
			26.272	3.9857		10.33	3.5962
			26.32	3.9862		10.35	3.5959
			26.376	3.9867		10.37	3.5981
			26.432	3.9872		10.39	3.5992
			26.48	3.9876		10.42	3.5988
			26.536	3.9881		10.44	3.6007
			26.592	3.9886		10.46	3.6014
			26.64	3.9891		10.48	3.6026
			26.696	3.9895		10.5	3.6026
			26.752	3.99		10.52	3.6048
			26.808	3.9905		10.54	3.6059
			26.856	3.9909		10.56	3.6059
			26.912	3.9914		10.58	3.607
			26.968	3.9919		10.6	3.6093
			27.016	3.9924		10.63	3.6104
			27.072	3.9928		10.65	3.6111
			27.128	3.9933		10.67	3.6115
			27.176	3.9937		10.69	3.6137
			27.232	3.9942		10.71	3.6133
			27.288	3.9947		10.73	3.6148
			27.344	3.9951		10.75	3.6152
			27.392	3.9956		10.77	3.6159
			27.448	3.9961		10.79	3.6171
			27.504	3.9966		10.82	3.6186
			27.552	3.997		10.84	3.6193
			27.608	3.9975		10.86	3.6223
			27.664	3.9979		10.88	3.6219
			27.712	3.9984		10.9	3.6238
			27.768	3.9989		10.92	3.6252
			27.824	3.9994		10.94	3.6256
			27.88	3.9998		10.96	3.6275
			27.888	4		10.98	3.6275
				--		11	3.6279
						11.03	3.6305
						11.05	3.6305
						11.07	3.6331
						11.09	3.6338
						11.11	3.6338
						11.13	3.6357
						11.15	3.6372
						11.17	3.6379
						11.19	3.6386
						11.22	3.6398
						11.24	3.6424
						11.26	3.6424
						11.28	3.6431
						11.3	3.6465
						11.32	3.6457
						11.34	3.6487
						11.36	3.6502
						11.38	3.6502
						11.4	3.652
						11.43	3.6539
						11.45	3.6535
						11.47	3.6561
						11.49	3.6561
						11.51	3.6584
						11.53	3.6595
						11.55	3.6595
						11.57	3.6632
						11.59	3.6625
						11.62	3.6654
						11.64	3.6662
						11.66	3.6658
						11.68	3.6691
						11.7	3.6695
						11.72	3.671
						11.74	3.6732
						11.76	3.674
						11.78	3.6751
						11.8	3.6773
						11.83	3.6777
						11.85	3.6803
						11.87	3.6796
						11.89	3.6829
						11.91	3.6844
						11.93	3.6844
						11.95	3.6863
						11.97	3.6892
						11.99	3.69
						12.02	3.6904
						12.04	3.6937
						12.06	3.6941
						12.08	3.6956
						12.1	3.6967
						12.12	3.6989
						12.14	3.7015
						12.16	3.7023
						12.18	3.7049
						12.2	3.7063
						12.23	3.7063
						12.25	3.7078
						12.27	3.709
						12.29	3.7108
						12.31	3.7138
						12.33	3.716
						12.35	3.7156
						12.37	3.7186
						12.39	3.7209
						12.42	3.7209
						12.44	3.7238
						12.46	3.7253
						12.48	3.7261
						12.5	3.7283
						12.52	3.729
						12.54	3.732
						12.56	3.7331
						12.58	3.7365
						12.6	3.7376
						12.63	3.7402
						12.65	3.7424
						12.67	3.7421
						12.69	3.7458
						12.71	3.7473
						12.73	3.7491
						12.75	3.7488
						12.77	3.751
						12.79	3.7551
						12.82	3.7558
						12.84	3.7569
						12.86	3.7588
						12.88	3.7614
						12.9	3.7629
						12.92	3.7677
						12.94	3.7696
						12.96	3.7715
						12.98	3.7722
						13.01	3.7755
						13.03	3.7752
						13.05	3.7774
						13.07	3.7826
						13.09	3.7822
						13.11	3.7863
						13.13	3.7878
						13.15	3.7901
						13.17	3.7934
						13.2	3.796
						13.22	3.7982
						13.24	3.7975
						13.26	3.7997
						13.28	3.8038
						13.3	3.8049
						13.32	3.8075
						13.34	3.812
						13.36	3.8124
						13.38	3.8183
						13.41	3.8172
						13.43	3.8209
						13.45	3.8228
						13.47	3.8265
						13.49	3.8291
						13.51	3.8306
						13.53	3.8366
						13.55	3.8362
						13.57	3.8395
						13.6	3.8455
						13.62	3.8481
						13.64	3.8477
						13.66	3.8537
						13.68	3.8566
						13.7	3.8574
						13.72	3.8633
						13.74	3.8652
						13.76	3.8674
						13.79	3.8693
						13.81	3.8749
						13.83	3.8779
						13.85	3.8808
						13.87	3.8864
						13.89	3.8864
						13.91	3.8935
						13.93	3.8965
						13.95	3.8998
						13.97	3.902
						14	3.9035
						14.02	3.9076
						14.04	3.9158
						14.06	3.9184
						14.08	3.9195
						14.1	3.9277
						14.12	3.9277
						14.14	3.9318
						14.16	3.9351
						14.19	3.9418
						14.21	3.9441
						14.23	3.9489
						14.25	3.9563
						14.27	3.9612
						14.29	3.9686
						14.31	3.9697
						14.33	3.9735
						14.35	3.9835
						14.38	3.9835
						14.4	3.9895
						14.42	3.9965
						14.43	4.0002

## Sheet: Figure2b
I2/LYB			I2/LIC6			I2/LIC6.6			I2/LIC7.2			I2/LIC7.8
Specific capacity/mAh g-1	Voltage/V		Specific capacity/mAh g-1	Voltage/V		Specific capacity/mAh g-1	Voltage/V		Specific capacity/mAh g-1	Voltage/V		Specific capacity/mAh g-1	Voltage/V
0.000107	3.02358		0.000116	3.22307		0	3.1552		0.2	3.1971		0	3.1699
0.10726	3.08296		0.34735	3.25282		0.2262	3.173		0.4	3.1997		0.5209	3.205
0.21441	3.09965		0.69458	3.26024		0.4525	3.1798		0.7	3.2001		1.0421	3.2166
0.32156	3.11168		1.04181	3.26546		0.6788	3.1851		0.9	3.2023		1.5633	3.2244
0.42871	3.12145		1.38905	3.26985		0.9051	3.1895		1.1	3.2042		2.0845	3.2303
0.53587	3.12992		1.73628	3.27354		1.1314	3.1934		1.3	3.2064		2.6057	3.2351
0.64302	3.13744		2.08351	3.27689		1.3577	3.1968		1.5	3.2086		3.1268	3.239
0.75017	3.14422		2.43075	3.27981		1.584	3.2		1.8	3.2083		3.648	3.2425
0.85732	3.15037		2.77798	3.28259		1.8103	3.2028		2	3.2097		4.1691	3.2455
0.96447	3.15607		3.12521	3.2851		2.0366	3.2055		2.2	3.2109		4.69	3.2483
1.07163	3.16159		3.47245	3.28767		2.2629	3.208		2.4	3.2127		5.211	3.2508
1.17878	3.16661		3.81968	3.28987		2.4892	3.2103		2.6	3.2131		5.7322	3.2531
1.28593	3.17122		4.16691	3.29218		2.7154	3.2125		2.9	3.2131		6.2534	3.2553
1.39308	3.17576		4.51414	3.2942		2.9415	3.2146		3.1	3.2138		6.7745	3.2573
1.50023	3.18005		4.86137	3.29635		3.1675	3.2166		3.3	3.2157		7.2957	3.2593
1.60738	3.18401		5.2086	3.29826		3.3938	3.2185		3.5	3.2172		7.8166	3.2612
1.71453	3.18781		5.55584	3.30017		3.6199	3.2203		3.7	3.2183		8.3375	3.2629
1.82168	3.19146		5.90307	3.30194		3.846	3.2221		4	3.2179		8.8584	3.2647
1.92884	3.19488		6.2503	3.30374		4.0721	3.2238		4.2	3.2205		9.3793	3.2663
2.03599	3.19831		6.59754	3.3056		4.2981	3.2254		4.4	3.2209		9.9001	3.2679
2.14314	3.20139		6.94477	3.30731		4.5242	3.227		4.6	3.2202		10.4209	3.2695
2.25029	3.20437		7.292	3.309		4.7503	3.2285		4.8	3.2209		10.9418	3.271
2.35744	3.20739		7.63924	3.31065		4.9764	3.23		5.1	3.2213		11.4626	3.2726
2.46459	3.21015		7.98647	3.31225		5.2024	3.2315		5.3	3.2239		11.9834	3.274
2.57174	3.21292		8.3337	3.31377		5.4285	3.2329		5.5	3.2246		12.5043	3.2754
2.6789	3.21549		8.68093	3.31533		5.6546	3.2342		5.7	3.2254		13.0251	3.2769
2.78605	3.21814		9.02816	3.31692		5.8807	3.2356		5.9	3.2254		13.5459	3.2783
2.8932	3.2207		9.3754	3.31842		6.1068	3.2369		6.2	3.2257		14.0668	3.2797
3.00035	3.22318		9.72263	3.31986		6.3328	3.2382		6.4	3.2257		14.5876	3.281
3.1075	3.22546		10.0699	3.3215		6.5589	3.2395		6.6	3.2261		15.1084	3.2824
3.21465	3.22772		10.4171	3.32293		6.785	3.2407		6.8	3.2272		15.6293	3.2837
3.3218	3.2299		10.7643	3.32442		7.011	3.2419		7	3.228		16.1501	3.2851
3.42895	3.2321		11.1116	3.32579		7.2371	3.2431		7.3	3.2291		16.6709	3.2864
3.53611	3.23425		11.4588	3.3273		7.4632	3.2442		7.5	3.2295		17.1918	3.2877
3.64326	3.23615		11.806	3.32873		7.6893	3.2454		7.7	3.2295		17.7126	3.289
3.75041	3.23832		12.1532	3.33019		7.9153	3.2465		7.9	3.2302		18.2335	3.2903
3.85756	3.24025		12.5005	3.3316		8.1414	3.2477		8.1	3.2317		18.7543	3.2915
3.96471	3.24223		12.8477	3.33306		8.3675	3.2487		8.4	3.2313		19.2752	3.2928
4.07186	3.24416		13.1949	3.33441		8.5935	3.2498		8.6	3.2321		19.796	3.2941
4.17901	3.24599		13.5422	3.33582		8.8196	3.2509		8.8	3.2317		20.3168	3.2954
4.28616	3.24765		13.8894	3.33713		9.0457	3.252		9	3.2324		20.8377	3.2967
4.39332	3.2496		14.2366	3.33848		9.2718	3.253		9.2	3.2347		21.3585	3.2979
4.50047	3.25121		14.5839	3.33991		9.4978	3.254		9.5	3.235		21.8793	3.2992
4.60762	3.25295		14.9311	3.34143		9.7239	3.2551		9.7	3.2354		22.4002	3.3005
4.71477	3.25464		15.2783	3.3428		9.95	3.2561		9.9	3.2362		22.921	3.3017
4.82192	3.25641		15.6256	3.34402		10.176	3.2571		10.1	3.2365		23.4418	3.303
4.92907	3.25782		15.9728	3.34551		10.4021	3.2581		10.3	3.2362		23.9627	3.3042
5.03622	3.25954		16.32	3.3469		10.6282	3.2591		10.6	3.2373		24.4835	3.3055
5.14338	3.261		16.6672	3.34836		10.8543	3.26		10.8	3.2365		25.0043	3.3068
5.25053	3.26255		17.0145	3.34973		11.0803	3.261		11	3.2376		25.5252	3.3081
5.35768	3.26411		17.3617	3.35112		11.3064	3.2619		11.2	3.2395		26.046	3.3094
5.46483	3.26557		17.7089	3.35243		11.5325	3.2629		11.4	3.2391		26.5668	3.3107
5.57198	3.267		18.0562	3.35392		11.7585	3.2638		11.7	3.2403		27.0877	3.312
5.67913	3.26852		18.4034	3.35535		11.9846	3.2648		11.9	3.2406		27.6085	3.3133
5.78628	3.27003		18.7506	3.35667		12.2107	3.2657		12.1	3.241		28.1293	3.3146
5.89343	3.27138		19.0979	3.35816		12.4368	3.2666		12.3	3.2429		28.6502	3.3159
6.00058	3.27277		19.4451	3.35954		12.6628	3.2675		12.5	3.2417		29.171	3.3172
6.10774	3.27416		19.7923	3.36103		12.8889	3.2684		12.8	3.2421		29.6918	3.3186
6.21489	3.27552		20.1396	3.36241		13.115	3.2693		13	3.2425		30.2127	3.3199
6.32204	3.27683		20.4868	3.36391		13.341	3.2702		13.2	3.2436		30.7335	3.3213
6.42919	3.2782		20.834	3.36548		13.5671	3.2711		13.4	3.2429		31.2543	3.3226
6.53634	3.27952		21.1813	3.36695		13.7932	3.272		13.6	3.2436		31.7752	3.324
6.64349	3.28088		21.5285	3.36837		14.0193	3.2728		13.9	3.2451		32.296	3.3254
6.75064	3.28219		21.8757	3.36997		14.2453	3.2737		14.1	3.2458		32.8168	3.3268
6.85779	3.2835		22.223	3.37132		14.4714	3.2746		14.3	3.2466		33.3377	3.3282
6.96495	3.28461		22.5702	3.37282		14.6975	3.2754		14.5	3.2462		33.8585	3.3296
7.0721	3.28597		22.9174	3.37447		14.9235	3.2763		14.7	3.2462		34.3793	3.3312
7.17925	3.28718		23.2647	3.37612		15.1496	3.2771		15	3.2473		34.9002	3.3326
7.2864	3.28844		23.6119	3.37747		15.3757	3.278		15.2	3.2484		35.421	3.3341
7.39355	3.2897		23.9592	3.37929		15.6018	3.2788		15.4	3.2488		35.9418	3.3356
7.5007	3.29097		24.3064	3.38093		15.8278	3.2796		15.6	3.2492		36.4627	3.3371
7.60785	3.29214		24.6536	3.38256		16.0539	3.2805		15.8	3.2488		36.9835	3.3386
7.715	3.29335		25.0009	3.38425		16.28	3.2813		16.1	3.2496		37.5043	3.3402
7.82215	3.2945		25.3481	3.38587		16.506	3.2821		16.3	3.2496		38.0252	3.3418
7.92931	3.2957		25.6953	3.38766		16.7321	3.283		16.5	3.2507		38.546	3.3434
8.03646	3.29692		26.0426	3.38923		16.9582	3.2838		16.7	3.251		39.0668	3.345
8.14361	3.29812		26.3898	3.39107		17.1843	3.2846		16.9	3.251		39.5877	3.3467
8.25076	3.29922		26.737	3.39278		17.4103	3.2855		17.2	3.2518		40.1085	3.3484
8.35791	3.30042		27.0843	3.39449		17.6364	3.2863		17.4	3.2518		40.6293	3.3501
8.46506	3.30156		27.4315	3.39635		17.8625	3.2871		17.6	3.2525		41.1502	3.3518
8.57221	3.30265		27.7787	3.39817		18.0885	3.2879		17.8	3.2525		41.671	3.3536
8.67936	3.3039		28.126	3.39995		18.3146	3.2887		18.1	3.2533		42.1918	3.3554
8.78652	3.30507		28.4732	3.40194		18.5407	3.2895		18.3	3.2536		42.7127	3.3573
8.89367	3.30609		28.8205	3.40379		18.7668	3.2903		18.5	3.2548		43.2335	3.3592
9.00082	3.30734		29.1677	3.4057		18.9928	3.2911		18.7	3.2544		43.7543	3.3611
9.10797	3.30833		29.5149	3.40772		19.2189	3.2919		18.9	3.2544		44.2752	3.3631
9.21512	3.30955		29.8621	3.40978		19.445	3.2927		19.2	3.2548		44.796	3.3651
9.32227	3.31066		30.2094	3.41177		19.671	3.2936		19.4	3.2563		45.3168	3.3671
9.42942	3.31173		30.5566	3.41381		19.8971	3.2944		19.6	3.2563		45.8377	3.3692
9.53657	3.31282		30.9038	3.41584		20.1232	3.2952		19.8	3.2566		46.3585	3.3714
9.64373	3.31404		31.2511	3.41813		20.3493	3.296		20	3.2559		46.8793	3.3736
9.75088	3.3151		31.5983	3.42031		20.5753	3.2968		20.3	3.2581		47.4002	3.3758
9.85803	3.31619		31.9456	3.42245		20.8014	3.2976		20.5	3.2592		47.921	3.3781
9.96518	3.3173		32.2928	3.42472		21.0275	3.2984		20.7	3.2585		48.4418	3.3805
10.0723	3.3185		32.64	3.42703		21.2535	3.2992		20.9	3.2589		48.9627	3.3829
10.1795	3.31951		32.9873	3.42944		21.4796	3.2999		21.1	3.2607		49.4835	3.3854
10.2866	3.32057		33.3345	3.43167		21.7057	3.3008		21.4	3.2603		50.0043	3.3879
10.3938	3.32174		33.6817	3.43421		21.9318	3.3016		21.6	3.2607		50.5252	3.3905
10.5009	3.32287		34.029	3.43672		22.1578	3.3024		21.8	3.2611		51.046	3.3932
10.6081	3.3239		34.3762	3.43918		22.3839	3.3031		22	3.2615		51.5668	3.3959
10.7152	3.32505		34.7234	3.44181		22.61	3.3039		22.2	3.2618		52.0877	3.3987
10.8224	3.32628		35.0707	3.44436		22.836	3.3047		22.5	3.2615		52.6085	3.4016
10.9295	3.32734		35.4179	3.44708		23.0621	3.3055		22.7	3.2622		53.1293	3.4045
11.0367	3.32842		35.7651	3.4496		23.2882	3.3064		22.9	3.2626		53.6502	3.4075
11.1438	3.32951		36.1124	3.45237		23.5143	3.3072		23.1	3.2633		54.171	3.4106
11.251	3.33079		36.4596	3.4552		23.7403	3.3079		23.3	3.2633		54.6918	3.4136
11.3581	3.33195		36.8068	3.45803		23.9664	3.3087		23.6	3.2641		55.2127	3.4168
11.4653	3.3331		37.1541	3.46083		24.1925	3.3096		23.8	3.2641		55.7335	3.42
11.5724	3.33418		37.5013	3.4638		24.4185	3.3104		24	3.2652		56.2543	3.4232
11.6796	3.33527		37.8485	3.46673		24.6446	3.3112		24.2	3.2656		56.7752	3.4265
11.7867	3.33651		38.1958	3.46966		24.8707	3.312		24.4	3.2663		57.296	3.4299
11.8939	3.33769		38.543	3.47277		25.0968	3.3128		24.7	3.2667		57.8168	3.4333
12.001	3.33896		38.8902	3.47585		25.3228	3.3136		24.9	3.2667		58.3377	3.4367
12.1082	3.34		39.2375	3.47878		25.5489	3.3144		25.1	3.267		58.8585	3.4401
12.2154	3.34124		39.5847	3.48203		25.775	3.3152		25.3	3.2678		59.3793	3.4435
12.3225	3.34243		39.932	3.48511		26.001	3.316		25.5	3.2678		59.9002	3.4469
12.4297	3.34362		40.2792	3.4883		26.2271	3.3168		25.8	3.2682		60.421	3.4503
12.5368	3.34494		40.6264	3.49151		26.4532	3.3176		26	3.2696		60.9418	3.4538
12.644	3.34619		40.9737	3.49477		26.6793	3.3185		26.2	3.2689		61.4627	3.4573
12.7511	3.34747		41.3209	3.49793		26.9054	3.3193		26.4	3.2708		61.9835	3.4608
12.8582	3.34865		41.6681	3.50113		27.1314	3.3201		26.6	3.2715		62.5043	3.4642
12.9654	3.35008		42.0154	3.50445		27.3575	3.3209		26.9	3.2711		63.0252	3.4677
13.0725	3.35131		42.3626	3.50774		27.5836	3.3218		27.1	3.2715		63.546	3.4712
13.1797	3.35262		42.7098	3.51105		27.8096	3.3226		27.3	3.2715		64.0668	3.4746
13.2869	3.35389		43.0571	3.51432		28.0357	3.3234		27.5	3.2734		64.5877	3.478
13.394	3.35523		43.4043	3.51764		28.2618	3.3242		27.7	3.2726		65.1085	3.4814
13.5012	3.35662		43.7515	3.52093		28.4879	3.3251		28	3.2734		65.6293	3.4849
13.6083	3.35818		44.0988	3.52433		28.7139	3.3259		28.2	3.2756		66.1502	3.4882
13.7155	3.35953		44.446	3.52742		28.94	3.3268		28.4	3.2741		66.671	3.4916
13.8226	3.36113		44.7932	3.53093		29.1661	3.3276		28.6	3.2745		67.1918	3.4949
13.9298	3.36255		45.1405	3.53414		29.3921	3.3285		28.8	3.2749		67.7127	3.4983
14.0369	3.36408		45.4877	3.53753		29.6182	3.3293		29.1	3.2749		68.2335	3.5016
14.1441	3.36572		45.8349	3.54074		29.8443	3.3302		29.3	3.2767		68.7543	3.5049
14.2512	3.36731		46.1822	3.54402		30.0704	3.331		29.5	3.2775		69.2752	3.5081
14.3584	3.36895		46.5294	3.54736		30.2964	3.3319		29.7	3.2763		69.796	3.5114
14.4655	3.37073		46.8766	3.55058		30.5225	3.3328		29.9	3.2767		70.3168	3.5147
14.5727	3.37246		47.2239	3.55362		30.7486	3.3336		30.2	3.2771		70.8377	3.5179
14.6798	3.37434		47.5711	3.5569		30.9746	3.3345		30.4	3.2775		71.3585	3.5211
14.787	3.37617		47.9183	3.56006		31.2007	3.3354		30.6	3.2789		71.8793	3.5243
14.8941	3.37819		48.2656	3.56335		31.4268	3.3363		30.8	3.2797		72.4002	3.5274
15.0013	3.38024		48.6128	3.56657		31.6529	3.3371		31	3.2793		72.921	3.5305
15.1084	3.38247		48.9601	3.56973		31.8789	3.338		31.3	3.2797		73.4418	3.5337
15.2156	3.38455		49.3073	3.57287		32.105	3.3389		31.5	3.2804		73.9627	3.5368
15.3227	3.38697		49.6545	3.5761		32.3311	3.3399		31.7	3.2804		74.4835	3.5398
15.4299	3.38929		50.0018	3.57924		32.5571	3.3407		31.9	3.2804		75.0043	3.5429
15.537	3.39187		50.349	3.58234		32.7832	3.3417		32.1	3.2812		75.5252	3.5459
15.6442	3.3945		50.6962	3.58536		33.0093	3.3426		32.4	3.2812		76.046	3.5489
15.7513	3.39743		51.0434	3.58847		33.2354	3.3435		32.6	3.2808		76.5668	3.5518
15.8585	3.40047		51.3907	3.59149		33.4614	3.3444		32.8	3.2815		77.0877	3.5548
15.9656	3.40371		51.7379	3.59451		33.6875	3.3454		33	3.2827		77.6085	3.5576
16.0728	3.40717		52.0851	3.59752		33.9136	3.3463		33.2	3.2834		78.1294	3.5605
16.1799	3.41104		52.4324	3.60053		34.1396	3.3473		33.5	3.2827		78.6502	3.5633
16.2871	3.41499		52.7796	3.60354		34.3657	3.3482		33.7	3.2834		79.171	3.5661
16.3942	3.41941		53.1268	3.60639		34.5918	3.3492		33.9	3.2838		79.6918	3.5688
16.5014	3.42428		53.4741	3.60942		34.8179	3.3502		34.1	3.2849		80.2127	3.5716
16.6085	3.42963		53.8213	3.61214		35.0439	3.3511		34.3	3.2853		80.7335	3.5742
16.7157	3.43544		54.1686	3.61501		35.27	3.3521		34.6	3.2853		81.2543	3.5769
16.8228	3.44207		54.5158	3.61788		35.4961	3.3531		34.8	3.2856		81.7752	3.5795
16.93	3.44934		54.863	3.62069		35.7221	3.3541		35	3.2868		82.296	3.5821
17.0371	3.45763		55.2103	3.62354		35.9482	3.3551		35.2	3.2864		82.8168	3.5846
17.1443	3.46695		55.5575	3.62621		36.1743	3.3561		35.4	3.2879		83.3377	3.5871
17.2514	3.47746		55.9047	3.62894		36.4004	3.3571		35.7	3.2879		83.8585	3.5896
17.3586	3.48961		56.2519	3.63162		36.6264	3.3582		35.9	3.2882		84.3793	3.592
17.4657	3.50339		56.5992	3.63428		36.8525	3.3592		36.1	3.2886		84.9002	3.5944
17.5729	3.51901		56.9464	3.63695		37.0786	3.3603		36.3	3.2886		85.421	3.5968
17.68	3.5364		57.2936	3.63945		37.3046	3.3614		36.5	3.2908		85.9418	3.5991
17.7872	3.55526		57.6409	3.64206		37.5307	3.3625		36.8	3.2901		86.4627	3.6014
17.8943	3.57613		57.9881	3.64462		37.7568	3.3636		37	3.2905		86.9835	3.6036
18.0015	3.59862		58.3353	3.64711		37.9829	3.3646		37.2	3.2916		87.5043	3.6058
18.1086	3.62263		58.6826	3.64945		38.2089	3.3657		37.4	3.292		88.0252	3.608
18.2158	3.6481		59.0298	3.65192		38.435	3.3669		37.7	3.292		88.546	3.6101
18.3229	3.67504		59.377	3.65445		38.6611	3.368		37.9	3.2931		89.0668	3.6122
18.4301	3.70254		59.7243	3.65675		38.8871	3.3691		38.1	3.2942		89.5877	3.6142
18.5372	3.73333		60.0715	3.65904		39.1132	3.3703		38.3	3.2938		90.1085	3.6162
18.6444	3.76558		60.4187	3.66136		39.3393	3.3715		38.5	3.2953		90.6293	3.6182
18.7515	3.80016		60.7659	3.66358		39.5654	3.3726		38.8	3.2949		91.1502	3.6201
18.8587	3.83724		61.1132	3.66579		39.7914	3.3738		39	3.2949		91.671	3.622
18.9658	3.87642		61.4604	3.6679		40.0175	3.3751		39.2	3.2975		92.1918	3.6239
19.073	3.91825		61.8076	3.67015		40.2436	3.3763		39.4	3.2968		92.7127	3.6258
19.1802	3.96215		62.1549	3.6722		40.4696	3.3775		39.6	3.2961		93.2335	3.6276
19.2873	4.00818		62.5021	3.67428		40.6957	3.3788		39.9	3.2957		93.7543	3.6294
			62.8493	3.67631		40.9218	3.38		40.1	3.2964		94.2752	3.6311
			63.1966	3.67832		41.1479	3.3813		40.3	3.2975		94.796	3.6328
			63.5438	3.68029		41.3739	3.3827		40.5	3.2979		95.3168	3.6345
			63.891	3.68225		41.6	3.384		40.7	3.2975		95.8377	3.6362
			64.2383	3.68428		41.8261	3.3853		41	3.2983		96.3585	3.6378
			64.5855	3.68606		42.0521	3.3867		41.2	3.299		96.8794	3.6394
	--		64.9327	3.68787		42.2782	3.3881		41.4	3.3009		97.4002	3.641
	--		65.2799	3.68976		42.5043	3.3894		41.6	3.3009		97.921	3.6426
	--		65.6272	3.6915		42.7304	3.3909		41.8	3.302		98.4418	3.6441
	--		65.9744	3.69332		42.9564	3.3923		42.1	3.3013		98.9627	3.6456
	--		66.3216	3.69487		43.1825	3.3938		42.3	3.302		99.4835	3.6471
	--		66.6689	3.69665		43.4086	3.3952		42.5	3.3024		100.004	3.6486
	--		67.0161	3.69835		43.6346	3.3967		42.7	3.3024		100.525	3.65
	--		67.3633	3.70002		43.8607	3.3983		42.9	3.3035		101.046	3.6514
	--		67.7106	3.70159		44.0868	3.3998		43.2	3.3031		101.567	3.6528
	--		68.0578	3.70317		44.3129	3.4013		43.4	3.3031		102.088	3.6542
	--		68.405	3.70483		44.5389	3.4029		43.6	3.3039		102.609	3.6555
	--		68.7523	3.70633		44.765	3.4046		43.8	3.3054		103.129	3.6568
	--		69.0995	3.70795		44.9911	3.4062		44	3.3057		103.65	3.6581
	--		69.4467	3.70938		45.2171	3.4078		44.3	3.3072		104.171	3.6594
	--		69.794	3.71083		45.4432	3.4095		44.5	3.3068		104.692	3.6606
	--		70.1412	3.71238		45.6693	3.4112		44.7	3.3083		105.213	3.6619
	--		70.4884	3.71387		45.8954	3.4129		44.9	3.3087		105.734	3.6631
	--		70.8356	3.71525		46.1214	3.4147		45.1	3.3087		106.254	3.6643
	--		71.1829	3.71666		46.3475	3.4165		45.4	3.3098		106.775	3.6655
	--		71.5301	3.71802		46.5736	3.4182		45.6	3.3113		107.296	3.6667
	--		71.8774	3.71939		46.7996	3.4201		45.8	3.3109		107.817	3.6678
	--		72.2246	3.72081		47.0257	3.4219		46	3.3117		108.338	3.669
	--		72.5718	3.72207		47.2518	3.4238		46.2	3.3124		108.859	3.67
	--		72.919	3.72346		47.4779	3.4257		46.5	3.3124		109.379	3.6711
	--		73.2663	3.72474		47.7039	3.4276		46.7	3.3132		109.9	3.6722
	--		73.6135	3.72611		47.93	3.4295		46.9	3.3139		110.421	3.6733
	--		73.9607	3.72742		48.1561	3.4315		47.1	3.3147		110.942	3.6744
	--		74.308	3.72855		48.3821	3.4334		47.3	3.3147		111.463	3.6754
	--		74.6552	3.72985		48.6082	3.4354		47.6	3.3158		111.984	3.6764
	--		75.0024	3.73115		48.8343	3.4374		47.8	3.315		112.504	3.6774
	--		75.3496	3.73229		49.0604	3.4394		48	3.315		113.025	3.6784
	--		75.6969	3.73356		49.2864	3.4415		48.2	3.3161		113.546	3.6794
	--		76.0441	3.7346		49.5125	3.4436		48.5	3.3169		114.067	3.6804
	--		76.3914	3.73586		49.7386	3.4457		48.7	3.3176		114.588	3.6814
	--		76.7386	3.73696		49.9646	3.4477		48.9	3.3176		115.109	3.6824
	--		77.0858	3.7382		50.1907	3.4499		49.1	3.3188		115.629	3.6833
	--		77.433	3.73933		50.4168	3.452		49.3	3.3188		116.15	3.6842
	--		77.7803	3.74043		50.6429	3.4541		49.6	3.3206		116.671	3.6851
	--		78.1275	3.74149		50.8689	3.4563		49.8	3.321		117.192	3.6861
	--		78.4747	3.74266		51.095	3.4584		50	3.3206		117.713	3.687
	--		78.822	3.74377		51.3211	3.4606		50.2	3.3221		118.234	3.6878
	--		79.1692	3.74488		51.5471	3.4628		50.4	3.3221		118.754	3.6887
	--		79.5164	3.74601		51.7732	3.4649		50.7	3.3221		119.275	3.6896
	--		79.8636	3.74699		51.9993	3.4671		50.9	3.324		119.796	3.6905
	--		80.2109	3.74812		52.2254	3.4693		51.1	3.324		120.317	3.6913
	--		80.5581	3.74915		52.4514	3.4715		51.3	3.3247		120.838	3.6922
	--		80.9053	3.75017		52.6775	3.4737		51.5	3.3251		121.359	3.693
	--		81.2526	3.7513		52.9036	3.4759		51.8	3.3269		121.879	3.6939
	--		81.5998	3.75227		53.1296	3.4781		52	3.3269		122.4	3.6947
	--		81.947	3.75337		53.3557	3.4803		52.2	3.3277		122.921	3.6955
	--		82.2943	3.75434		53.5818	3.4825		52.4	3.3273		123.442	3.6963
	--		82.6415	3.75541		53.8079	3.4847		52.6	3.3288		123.963	3.6971
	--		82.9887	3.75645		54.0339	3.4869		52.9	3.3284		124.484	3.6979
	--		83.3359	3.75755		54.26	3.4891		53.1	3.3292		125.004	3.6987
	--		83.6832	3.75853		54.4861	3.4913		53.3	3.3292		125.525	3.6995
	--		84.0304	3.75943		54.7121	3.4935		53.5	3.3299		126.046	3.7003
	--		84.3776	3.76044		54.9382	3.4958		53.7	3.3307		126.567	3.7011
	--		84.7249	3.76144		55.1643	3.4979		54	3.3318		127.088	3.7018
	--		85.0721	3.76245		55.3904	3.5002		54.2	3.3336		127.609	3.7026
	--		85.4193	3.76347		55.6164	3.5023		54.4	3.3333		128.129	3.7034
	--		85.7666	3.76444		55.8425	3.5045		54.6	3.3333		128.65	3.7041
	--		86.1138	3.76547		56.0686	3.5067		54.8	3.3336		129.171	3.7048
	--		86.461	3.76648		56.2947	3.5088		55.1	3.3344		129.692	3.7055
	--		86.8083	3.76746		56.5207	3.511		55.3	3.3355		130.213	3.7062
	--		87.1555	3.76846		56.7468	3.5131		55.5	3.3359		130.733	3.7069
	--		87.5027	3.76949		56.9729	3.5153		55.7	3.337		131.254	3.7076
	--		87.85	3.77043		57.1989	3.5175		55.9	3.3377		131.775	3.7083
	--		88.1972	3.77153		57.425	3.5196		56.2	3.3396		132.296	3.709
	--		88.5444	3.77248		57.6511	3.5217		56.4	3.3396		132.817	3.7097
	--		88.8916	3.77353		57.8771	3.5238		56.6	3.3396		133.338	3.7104
	--		89.2389	3.7745		58.1032	3.5258		56.8	3.3418		133.858	3.711
	--		89.5861	3.77544		58.3293	3.528		57.1	3.3444		134.379	3.7117
	--		89.9334	3.77652		58.5554	3.53		57.3	3.3433		134.9	3.7124
	--		90.2806	3.77747		58.7814	3.5321		57.5	3.3437		135.421	3.713
	--		90.6278	3.77842		59.0075	3.5342		57.7	3.3444		135.942	3.7137
	--		90.975	3.77943		59.2336	3.5362		57.9	3.3455		136.463	3.7144
	--		91.3222	3.78059		59.4597	3.5382		58.2	3.3463		136.983	3.715
	--		91.6695	3.78159		59.6857	3.5402		58.4	3.347		137.504	3.7156
	--		92.0167	3.78264		59.9118	3.5422		58.6	3.3474		138.025	3.7163
	--		92.3639	3.78356		60.1379	3.5442		58.8	3.3496		138.546	3.717
	--		92.7112	3.78464		60.3639	3.5462		59	3.3504		139.067	3.7176
	--		93.0584	3.7858		60.59	3.5482		59.3	3.3504		139.588	3.7182
	--		93.4056	3.78681		60.8161	3.5502		59.5	3.3522		140.108	3.7189
	--		93.7529	3.78786		61.0421	3.5521		59.7	3.3526		140.629	3.7195
	--		94.1001	3.78896		61.2682	3.5541		59.9	3.3526		141.15	3.7202
	--		94.4473	3.78995		61.4943	3.556		60.1	3.3537		141.671	3.7208
	--		94.7946	3.79103		61.7204	3.5579		60.4	3.3556		142.192	3.7214
	--		95.1418	3.79216		61.9464	3.5598		60.6	3.356		142.713	3.7221
	--		95.489	3.79325		62.1725	3.5617		60.8	3.3563		143.233	3.7227
	--		95.8363	3.7944		62.3986	3.5636		61	3.3586		143.754	3.7233
	--		96.1835	3.79549		62.6246	3.5654		61.2	3.3593		144.275	3.7239
	--		96.5307	3.79664		62.8507	3.5672		61.5	3.3597		144.796	3.7245
	--		96.8779	3.79791		63.0768	3.5691		61.7	3.3615		145.317	3.7251
	--		97.2252	3.79895		63.3029	3.5709		61.9	3.3638		145.838	3.7257
	--		97.5724	3.8002		63.5289	3.5727		62.1	3.3634		146.358	3.7263
	--		97.9196	3.80137		63.755	3.5745		62.3	3.3645		146.879	3.727
	--		98.2669	3.80252		63.9811	3.5763		62.6	3.366		147.4	3.7276
	--		98.6141	3.80384		64.2071	3.578		62.8	3.3675		147.921	3.7282
	--		98.9613	3.80507		64.4332	3.5798		63	3.3682		148.441	3.7288
	--		99.3085	3.8064		64.6593	3.5815		63.2	3.3693		148.962	3.7294
	--		99.6558	3.80767		64.8854	3.5832		63.4	3.3701		149.483	3.73
	--		100.003	3.80892		65.1114	3.5849		63.7	3.3701		150.004	3.7306
	--		100.35	3.81032		65.3375	3.5866		63.9	3.3723		150.525	3.7312
	--		100.697	3.81167		65.5636	3.5883		64.1	3.3742		151.046	3.7318
	--		101.045	3.8131		65.7896	3.59		64.3	3.3742		151.567	3.7324
	--		101.392	3.81462		66.0157	3.5916		64.5	3.3764		152.087	3.733
	--		101.739	3.81602		66.2418	3.5933		64.8	3.3783		152.608	3.7335
	--		102.086	3.81768		66.4679	3.5949		65	3.3798		153.129	3.7342
	--		102.434	3.81912		66.6939	3.5965		65.2	3.3813		153.65	3.7347
	--		102.781	3.82074		66.92	3.5981		65.4	3.3827		154.171	3.7353
	--		103.128	3.82236		67.1461	3.5997		65.6	3.3835		154.691	3.7359
	--		103.475	3.82411		67.3722	3.6012		65.9	3.3853		155.212	3.7365
	--		103.823	3.82584		67.5982	3.6028		66.1	3.3861		155.733	3.737
	--		104.17	3.8277		67.8243	3.6043		66.3	3.3872		156.254	3.7376
	--		104.517	3.82969		68.0504	3.6058		66.5	3.3894		156.775	3.7382
	--		104.864	3.8316		68.2764	3.6073		66.8	3.3932		157.296	3.7388
	--		105.211	3.83345		68.5025	3.6088		67	3.3939		157.817	3.7394
	--		105.559	3.83563		68.7286	3.6103		67.2	3.3965		158.337	3.7399
	--		105.906	3.83776		68.9546	3.6117		67.4	3.3984		158.858	3.7405
	--		106.253	3.83998		69.1807	3.6132		67.6	3.3999		159.379	3.7411
	--		106.6	3.84231		69.4068	3.6146		67.9	3.4036		159.9	3.7416
	--		106.948	3.84472		69.6329	3.616		68.1	3.4054		160.421	3.7422
	--		107.295	3.84717		69.8589	3.6174		68.3	3.4069		160.942	3.7428
	--		107.642	3.84963		70.085	3.6188		68.5	3.408		161.462	3.7433
	--		107.989	3.85222		70.3111	3.6202		68.7	3.411		161.983	3.7439
	--		108.337	3.8548		70.5372	3.6215		69	3.4136		162.504	3.7445
	--		108.684	3.8573		70.7632	3.6229		69.2	3.4158		163.025	3.745
	--		109.031	3.85988		70.9893	3.6242		69.4	3.4173		163.546	3.7456
	--		109.378	3.86229		71.2154	3.6255		69.6	3.4203		164.067	3.7461
	--		109.725	3.86446		71.4414	3.6268		69.8	3.4225		164.587	3.7467
	--		110.073	3.86661		71.6675	3.6281		70.1	3.4244		165.108	3.7473
	--		110.42	3.86865		71.8936	3.6294		70.3	3.4274		165.629	3.7478
	--		110.767	3.87036		72.1196	3.6306		70.5	3.43		166.15	3.7484
	--		111.114	3.87229		72.3457	3.6319		70.7	3.4333		166.671	3.7489
	--		111.462	3.87398		72.5718	3.6332		70.9	3.4348		167.191	3.7495
	--		111.809	3.87581		72.7979	3.6343		71.2	3.4382		167.712	3.75
	--		112.156	3.8776		73.0239	3.6356		71.4	3.4415		168.233	3.7506
	--		112.503	3.87944		73.25	3.6368		71.6	3.4441		168.754	3.7512
	--		112.851	3.88151		73.4761	3.638		71.8	3.4456		169.275	3.7517
	--		113.198	3.88356		73.7021	3.6391		72	3.4486		169.796	3.7523
	--		113.545	3.88587		73.9282	3.6403		72.3	3.4516		170.317	3.7528
	--		113.892	3.8884		74.1543	3.6414		72.5	3.4531		170.837	3.7534
	--		114.239	3.89097		74.3804	3.6426		72.7	3.4564		171.358	3.754
	--		114.587	3.89398		74.6064	3.6437		72.9	3.4605		171.879	3.7545
	--		114.934	3.89735		74.8325	3.6448		73.1	3.4616		172.4	3.7551
	--		115.281	3.9005		75.0586	3.6459		73.4	3.465		172.921	3.7556
	--		115.628	3.90427		75.2846	3.647		73.6	3.4676		173.442	3.7562
	--		115.976	3.90821		75.5107	3.6481		73.8	3.4705		173.962	3.7567
	--		116.323	3.9125		75.7368	3.6492		74	3.4713		174.483	3.7573
	--		116.67	3.91693		75.9629	3.6503		74.3	3.475		175.004	3.7578
	--		117.017	3.92177		76.1889	3.6513		74.5	3.4772		175.525	3.7584
	--		117.365	3.92713		76.415	3.6524		74.7	3.4791		176.046	3.7589
	--		117.712	3.9327		76.6411	3.6534		74.9	3.4824		176.567	3.7595
	--		118.059	3.93901		76.8671	3.6544		75.1	3.4839		177.087	3.7601
	--		118.406	3.94596		77.0932	3.6554		75.4	3.4869		177.608	3.7606
	--		118.753	3.95375		77.3193	3.6564		75.6	3.488		178.129	3.7612
	--		119.101	3.96242		77.5454	3.6574		75.8	3.4899		178.65	3.7618
	--		119.448	3.97223		77.7714	3.6584		76	3.4925		179.171	3.7623
	--		119.795	3.98328		77.9975	3.6594		76.2	3.4955		179.691	3.7629
	--		120.142	3.99601		78.2236	3.6604		76.5	3.4969		180.212	3.7635
	--					78.4497	3.6613		76.7	3.4996		180.733	3.7641
	--					78.6757	3.6623		76.9	3.5007		181.254	3.7646
	--					78.9018	3.6632		77.1	3.5029		181.775	3.7652
	--					79.1279	3.6641		77.3	3.5055		182.296	3.7657
	--					79.3539	3.6651		77.6	3.5059		182.816	3.7663
	--					79.58	3.666		77.8	3.51		183.337	3.7669
	--					79.8061	3.6669		78	3.5107		183.858	3.7675
	--					80.0321	3.6678		78.2	3.5126		184.379	3.7681
	--					80.2582	3.6687		78.4	3.5152		184.9	3.7686
	--					80.4843	3.6695		78.7	3.5178		185.42	3.7692
	--					80.7104	3.6704		78.9	3.5189		185.941	3.7698
	--			--		80.9364	3.6713		79.1	3.5215		186.462	3.7704
	--			--		81.1625	3.6722		79.3	3.5222		186.983	3.771
	--			--		81.3886	3.673		79.5	3.5237		187.504	3.7716
	--			--		81.6147	3.6738		79.8	3.5263		188.025	3.7722
	--			--		81.8407	3.6747		80	3.5282		188.545	3.7728
	--			--		82.0668	3.6755		80.2	3.5286		189.066	3.7734
	--			--		82.2929	3.6763		80.4	3.5304		189.587	3.774
	--			--		82.5189	3.6771		80.6	3.533		190.108	3.7746
	--			--		82.745	3.6779		80.9	3.533		190.629	3.7752
	--			--		82.9711	3.6787		81.1	3.5345		191.149	3.7758
	--			--		83.1971	3.6795		81.3	3.5368		191.67	3.7764
	--			--		83.4232	3.6803		81.5	3.5394		192.191	3.7771
	--			--		83.6493	3.681		81.7	3.5401		192.712	3.7777
	--			--		83.8754	3.6818		82	3.5416		193.233	3.7783
	--			--		84.1014	3.6826		82.2	3.5431		193.754	3.779
	--			--		84.3275	3.6834		82.4	3.5457		194.275	3.7796
	--			--		84.5536	3.6841		82.6	3.5468		194.795	3.7802
	--			--		84.7797	3.6848		82.8	3.5475		195.316	3.7809
	--			--		85.0057	3.6856		83.1	3.5505		195.837	3.7816
	--			--		85.2318	3.6864		83.3	3.5524		196.358	3.7822
	--			--		85.4579	3.6871		83.5	3.5528		196.879	3.7829
	--			--		85.6839	3.6878		83.7	3.5539		197.399	3.7836
	--			--		85.91	3.6885		83.9	3.5561		197.92	3.7842
	--			--		86.1361	3.6892		84.2	3.5576		198.441	3.7849
	--			--		86.3622	3.6899		84.4	3.5587		198.962	3.7856
	--			--		86.5882	3.6906		84.6	3.5606		199.483	3.7863
	--			--		86.8143	3.6913		84.8	3.5609		200.004	3.787
	--			--		87.0404	3.692		85.1	3.5624		200.524	3.7878
	--			--		87.2664	3.6927		85.3	3.5632		201.045	3.7885
	--			--		87.4925	3.6934		85.5	3.565		201.566	3.7892
	--			--		87.7186	3.694		85.7	3.5661		202.087	3.7899
	--			--		87.9446	3.6947		85.9	3.5684		202.608	3.7907
	--			--		88.1707	3.6954		86.2	3.571		203.129	3.7914
	--			--		88.3968	3.6961		86.4	3.571		203.65	3.7923
	--			--		88.6229	3.6967		86.6	3.5728		204.17	3.793
	--			--		88.8489	3.6973		86.8	3.5743		204.691	3.7938
	--			--		89.075	3.698		87	3.5747		205.212	3.7946
	--			--		89.3011	3.6986		87.3	3.5762		205.733	3.7954
	--			--		89.5272	3.6993		87.5	3.5769		206.254	3.7962
	--			--		89.7532	3.6999		87.7	3.5777		206.775	3.7971
	--			--		89.9793	3.7005		87.9	3.5792		207.295	3.7979
	--			--		90.2053	3.7011		88.1	3.5803		207.816	3.7988
	--			--		90.4314	3.7017		88.4	3.581		208.337	3.7997
	--			--		90.6575	3.7024		88.6	3.5847		208.858	3.8006
	--			--		90.8836	3.703		88.8	3.584		209.379	3.8015
	--			--		91.1096	3.7036		89	3.5866		209.9	3.8025
	--			--		91.3357	3.7042		89.2	3.5866		210.42	3.8034
	--			--		91.5618	3.7048		89.5	3.59		210.941	3.8044
	--			--		91.7879	3.7054		89.7	3.5911		211.462	3.8054
	--			--		92.0139	3.706		89.9	3.5907		211.983	3.8064
	--			--		92.24	3.7066		90.1	3.5914		212.504	3.8075
	--			--		92.4661	3.7072		90.3	3.5911		213.024	3.8086
	--			--		92.6922	3.7077		90.6	3.5937		213.545	3.8097
	--			--		92.9182	3.7083		90.8	3.5944		214.066	3.8108
	--			--		93.1443	3.7089		91	3.5952		214.587	3.8119
	--			--		93.3704	3.7094		91.2	3.5955		215.108	3.8131
	--			--		93.5964	3.71		91.5	3.597		215.629	3.8144
	--			--		93.8225	3.7106		91.7	3.5993		216.15	3.8156
	--			--		94.0486	3.7111		91.9	3.6		216.67	3.8169
	--			--		94.2746	3.7117		92.1	3.6033		217.191	3.8183
	--			--		94.5007	3.7122		92.3	3.6033		217.712	3.8197
	--			--		94.7268	3.7128		92.6	3.6026		218.233	3.8211
	--			--		94.9529	3.7133		92.8	3.606		218.754	3.8226
	--			--		95.1789	3.7139		93	3.6056		219.275	3.8242
	--			--		95.405	3.7144		93.2	3.606		219.795	3.8257
	--			--		95.6311	3.7149		93.4	3.6063		220.316	3.8274
	--			--		95.8572	3.7154		93.7	3.6086		220.837	3.8292
	--			--		96.0832	3.716		93.9	3.6074		221.358	3.8309
	--			--		96.3093	3.7165		94.1	3.6104		221.879	3.8328
	--			--		96.5354	3.7171		94.3	3.6104		222.399	3.8347
	--			--		96.7614	3.7176		94.5	3.6108		222.92	3.8366
	--			--		96.9875	3.7181		94.8	3.6115		223.441	3.8387
	--			--		97.2136	3.7186		95	3.6115		223.962	3.8407
	--			--		97.4397	3.7191		95.2	3.6138		224.483	3.8429
	--			--		97.6657	3.7196		95.4	3.6171		225.004	3.8451
	--			--		97.8918	3.7201		95.6	3.6179		225.525	3.8474
	--			--		98.1179	3.7206		95.9	3.6186		226.045	3.8497
	--			--		98.3439	3.7211		96.1	3.6179		226.566	3.852
	--			--		98.57	3.7216		96.3	3.6179		227.087	3.8544
	--			--		98.7961	3.7222		96.5	3.619		227.608	3.8567
	--			--		99.0221	3.7227		96.7	3.6205		228.129	3.859
	--			--		99.2482	3.7231		97	3.6216		228.649	3.8613
	--			--		99.4743	3.7236		97.2	3.6227		229.17	3.8636
	--			--		99.7004	3.7241		97.4	3.6223		229.691	3.8658
	--			--		99.9264	3.7246		97.6	3.6234		230.212	3.868
	--			--		100.153	3.7251		97.8	3.6238		230.733	3.8702
	--			--		100.379	3.7255		98.1	3.6253		231.254	3.8723
	--			--		100.605	3.726		98.3	3.6257		231.774	3.8744
	--			--		100.831	3.7265		98.5	3.6275		232.295	3.8764
	--			--		101.057	3.727		98.7	3.6257		232.816	3.8783
	--			--		101.283	3.7274		98.9	3.6279		233.337	3.8802
	--			--		101.509	3.7279		99.2	3.6283		233.858	3.8821
	--			--		101.735	3.7284		99.4	3.6309		234.379	3.8839
	--			--		101.961	3.7288		99.6	3.6301		234.899	3.8857
	--			--		102.187	3.7293		99.8	3.6313		235.42	3.8874
	--			--		102.413	3.7298		100	3.632		235.941	3.8891
	--			--		102.639	3.7302		100.3	3.6331		236.462	3.8907
	--			--		102.865	3.7307		100.5	3.6339		236.983	3.8924
	--			--		103.091	3.7311		100.7	3.6339		237.504	3.894
	--			--		103.317	3.7315		100.9	3.6361		238.024	3.8956
	--			--		103.544	3.732		101.1	3.6379		238.545	3.8971
	--			--		103.77	3.7325		101.4	3.6368		239.066	3.8986
	--			--		103.996	3.7329		101.6	3.6383		239.587	3.9001
	--			--		104.222	3.7334		101.8	3.6376		240.108	3.9016
	--			--		104.448	3.7338		102	3.6376		240.629	3.903
	--			--		104.674	3.7343		102.2	3.6383		241.149	3.9044
	--			--		104.9	3.7347		102.5	3.6394		241.67	3.9058
	--			--		105.126	3.7351		102.7	3.6398		242.191	3.9072
	--			--		105.352	3.7356		102.9	3.6409		242.712	3.9085
	--			--		105.578	3.736		103.1	3.6417		243.232	3.9098
	--			--		105.804	3.7364		103.3	3.642		243.753	3.9111
	--			--		106.03	3.7369		103.6	3.6409		244.274	3.9124
	--			--		106.256	3.7373		103.8	3.6428		244.795	3.9136
	--			--		106.483	3.7378		104	3.6424		245.316	3.9149
	--			--		106.709	3.7382		104.2	3.6446		245.836	3.9161
	--			--		106.935	3.7386		104.4	3.6465		246.357	3.9173
	--			--		107.161	3.739		104.7	3.6446		246.878	3.9185
	--			--		107.387	3.7394		104.9	3.6465		247.399	3.9197
	--			--		107.613	3.7399		105.1	3.6491		247.92	3.9209
	--			--		107.839	3.7403		105.3	3.6495		248.44	3.9221
	--			--		108.065	3.7407		105.5	3.6491		248.961	3.9233
	--			--		108.291	3.7411		105.8	3.6495		249.482	3.9244
	--			--		108.517	3.7415		106	3.6491		250.003	3.9256
	--			--		108.743	3.7419		106.2	3.6506		250.524	3.9268
	--			--		108.969	3.7424		106.4	3.6513		251.045	3.928
	--			--		109.195	3.7428		106.6	3.6521		251.565	3.9293
	--			--		109.421	3.7432		106.9	3.6513		252.086	3.9305
	--			--		109.647	3.7436		107.1	3.6532		252.607	3.9317
	--			--		109.874	3.744		107.3	3.6532		253.128	3.9329
	--			--		110.1	3.7444		107.5	3.6532		253.648	3.9342
	--			--		110.326	3.7448		107.8	3.6539		254.169	3.9356
	--			--		110.552	3.7452		108	3.6536		254.69	3.9369
	--			--		110.778	3.7456		108.2	3.6554		255.211	3.9382
	--			--		111.004	3.746		108.4	3.6562		255.732	3.9397
	--			--		111.23	3.7464		108.6	3.6565		256.252	3.9411
	--			--		111.456	3.7469		108.9	3.6573		256.773	3.9426
	--			--		111.682	3.7473		109.1	3.6577		257.294	3.9441
	--			--		111.908	3.7477		109.3	3.6588		257.815	3.9457
	--			--		112.134	3.748		109.5	3.6577		258.336	3.9474
	--			--		112.36	3.7484		109.7	3.6606		258.857	3.9491
	--			--		112.586	3.7488		110	3.6599		259.377	3.9509
	--			--		112.812	3.7492		110.2	3.6592		259.898	3.9528
	--			--		113.039	3.7496		110.4	3.6599		260.419	3.9548
	--			--		113.265	3.75		110.6	3.6606		260.94	3.9569
	--			--		113.491	3.7504		110.8	3.6636		261.461	3.9591
	--			--		113.717	3.7508		111.1	3.6625		261.982	3.9614
	--			--		113.943	3.7512		111.3	3.664		262.502	3.9638
	--			--		114.169	3.7515		111.5	3.664		263.023	3.9664
	--			--		114.395	3.7519		111.7	3.664		263.544	3.9691
	--			--		114.621	3.7523		111.9	3.6629		264.065	3.972
	--			--		114.847	3.7527		112.2	3.6636		264.586	3.9752
	--			--		115.073	3.7531		112.4	3.6647		265.107	3.9786
	--			--		115.299	3.7535		112.6	3.6677		265.627	3.9822
	--			--		115.525	3.7539		112.8	3.6673		266.148	3.9861
	--			--		115.751	3.7542		113	3.6681		266.669	3.9905
	--			--		115.978	3.7546		113.3	3.6666		267.19	3.9951
	--			--		116.204	3.755		113.5	3.6677		267.693	4
	--			--		116.43	3.7554		113.7	3.6677
	--			--		116.656	3.7558		113.9	3.6681
	--			--		116.882	3.7561		114.1	3.6692
	--			--		117.108	3.7565		114.4	3.6707
	--			--		117.334	3.7569		114.6	3.6707
	--			--		117.56	3.7573		114.8	3.6699
	--			--		117.786	3.7577		115	3.6707
	--			--		118.012	3.758		115.2	3.6714
	--			--		118.238	3.7584		115.5	3.6725
	--			--		118.464	3.7588		115.7	3.6725
	--			--		118.69	3.7592		115.9	3.6722
	--			--		118.916	3.7595		116.1	3.6733
	--			--		119.142	3.7599		116.3	3.6737
	--			--		119.369	3.7603		116.6	3.674
	--			--		119.595	3.7607		116.8	3.6748
	--			--		119.821	3.7611		117	3.6744
	--			--		120.047	3.7614		117.2	3.6729
	--			--		120.273	3.7618		117.4	3.6744
	--			--		120.499	3.7621		117.7	3.6759
	--			--		120.725	3.7625		117.9	3.6766
	--			--		120.951	3.7629		118.1	3.6763
	--			--		121.177	3.7633		118.3	3.6778
	--			--		121.403	3.7637		118.5	3.6781
	--			--		121.629	3.764		118.8	3.6796
	--			--		121.855	3.7644		119	3.6785
	--			--		122.081	3.7648		119.2	3.6804
	--			--		122.308	3.7651		119.4	3.6789
	--			--		122.534	3.7655		119.7	3.6807
	--			--		122.76	3.7659		119.9	3.6804
	--			--		122.986	3.7663		120.1	3.6796
	--			--		123.212	3.7666		120.3	3.6796
	--			--		123.438	3.767		120.5	3.6804
	--			--		123.664	3.7674		120.8	3.6811
	--			--		123.89	3.7678		121	3.6815
	--			--		124.116	3.7681		121.2	3.6822
	--			--		124.342	3.7685		121.4	3.683
	--			--		124.568	3.7689		121.6	3.6833
	--			--		124.794	3.7692		121.9	3.6859
	--			--		125.02	3.7696		122.1	3.6837
	--			--		125.246	3.77		122.3	3.6844
	--			--		125.472	3.7704		122.5	3.6863
	--			--		125.699	3.7707		122.7	3.6859
	--			--		125.925	3.7711		123	3.6867
	--			--		126.151	3.7715		123.2	3.6863
	--			--		126.377	3.7719		123.4	3.6859
	--			--		126.603	3.7722		123.6	3.6863
	--			--		126.829	3.7726		123.8	3.6859
	--			--		127.055	3.773		124.1	3.6882
	--			--		127.281	3.7734		124.3	3.6871
	--			--		127.507	3.7738		124.5	3.6867
	--			--		127.733	3.7742		124.7	3.6878
	--			--		127.959	3.7745		124.9	3.6882
	--			--		128.185	3.7749		125.2	3.6885
	--			--		128.411	3.7753		125.4	3.6897
	--			--		128.637	3.7757		125.6	3.69
	--			--		128.864	3.776		125.8	3.6911
	--			--		129.09	3.7764		126.1	3.6911
	--			--		129.316	3.7768		126.3	3.6915
	--			--		129.542	3.7772		126.5	3.6904
	--			--		129.768	3.7776		126.7	3.6904
	--			--		129.994	3.7779		126.9	3.6904
	--			--		130.22	3.7783		127.2	3.6923
	--			--		130.446	3.7787		127.4	3.6908
	--			--		130.672	3.7791		127.6	3.6908
	--			--		130.898	3.7795		127.8	3.693
	--			--		131.124	3.7799		128	3.6919
	--			--		131.35	3.7803		128.3	3.6956
	--			--		131.576	3.7807		128.5	3.6926
	--			--		131.803	3.7811		128.7	3.6949
	--			--		132.029	3.7814		128.9	3.6952
	--			--		132.255	3.7818		129.1	3.6967
	--			--		132.481	3.7822		129.4	3.6956
	--			--		132.707	3.7826		129.6	3.6952
	--			--		132.933	3.783		129.8	3.6952
	--			--		133.159	3.7834		130	3.6978
	--			--		133.385	3.7838		130.2	3.6982
	--			--		133.611	3.7842		130.5	3.6971
	--			--		133.837	3.7846		130.7	3.6971
	--			--		134.063	3.785		130.9	3.6986
	--			--		134.289	3.7854		131.1	3.6978
	--			--		134.515	3.7858		131.3	3.6997
	--			--		134.741	3.7862		131.6	3.6997
	--			--		134.968	3.7867		131.8	3.6982
	--			--		135.194	3.787		132	3.6993
	--			--		135.42	3.7874		132.2	3.7004
	--			--		135.646	3.7879		132.4	3.7019
	--			--		135.872	3.7883		132.7	3.6993
	--			--		136.098	3.7887		132.9	3.7012
	--			--		136.324	3.7891		133.1	3.7034
	--			--		136.55	3.7895		133.3	3.7027
	--			--		136.776	3.7899		133.5	3.7016
	--			--		137.002	3.7904		133.8	3.7031
	--			--		137.228	3.7908		134	3.7042
	--			--		137.454	3.7912		134.2	3.7031
	--			--		137.68	3.7916		134.4	3.7034
	--			--		137.906	3.7921		134.6	3.7045
	--			--		138.132	3.7925		134.9	3.7034
	--			--		138.359	3.7929		135.1	3.7034
	--			--		138.585	3.7934		135.3	3.7049
	--			--		138.811	3.7938		135.5	3.7042
	--			--		139.037	3.7942		135.8	3.7031
	--			--		139.263	3.7947		136	3.7053
	--			--		139.489	3.7951		136.2	3.7038
	--			--		139.715	3.7956		136.4	3.7042
	--			--		139.941	3.796		136.6	3.706
	--			--		140.167	3.7965		136.9	3.706
	--			--		140.393	3.7969		137.1	3.7057
	--			--		140.619	3.7974		137.3	3.7071
	--			--		140.845	3.7978		137.5	3.7068
	--			--		141.071	3.7983		137.7	3.7075
	--			--		141.298	3.7987		138	3.7094
	--			--		141.524	3.7992		138.2	3.7068
	--			--		141.75	3.7996		138.4	3.7086
	--			--		141.976	3.8001		138.6	3.7097
	--			--		142.202	3.8005		138.8	3.709
	--			--		142.428	3.801		139.1	3.7105
	--			--		142.654	3.8015		139.3	3.7101
	--			--		142.88	3.802		139.5	3.7101
	--			--		143.106	3.8025		139.7	3.709
	--			--		143.332	3.803		139.9	3.7109
	--			--		143.558	3.8035		140.2	3.7097
	--			--		143.784	3.8039		140.4	3.7097
	--			--		144.01	3.8044		140.6	3.7105
	--			--		144.236	3.8049		140.8	3.7097
	--			--		144.463	3.8054		141	3.7109
	--			--		144.689	3.8059		141.3	3.7124
	--			--		144.915	3.8064		141.5	3.7142
	--			--		145.141	3.807		141.7	3.7116
	--			--		145.367	3.8074		141.9	3.7127
	--			--		145.593	3.808		142.2	3.7146
	--			--		145.819	3.8085		142.4	3.7135
	--			--		146.045	3.809		142.6	3.715
	--			--		146.271	3.8095		142.8	3.7135
	--			--		146.497	3.8101		143	3.7153
	--			--		146.723	3.8106		143.3	3.7157
	--			--		146.949	3.8112		143.5	3.7157
	--			--		147.175	3.8117		143.7	3.7138
	--			--		147.401	3.8123		143.9	3.7157
	--			--		147.627	3.8128		144.1	3.7138
	--			--		147.854	3.8134		144.4	3.7146
	--			--		148.08	3.8139		144.6	3.7172
	--			--		148.306	3.8145		144.8	3.7172
	--			--		148.532	3.8151		145	3.7176
	--			--		148.758	3.8157		145.2	3.7179
	--			--		148.984	3.8163		145.5	3.7187
	--			--		149.21	3.8169		145.7	3.719
	--			--		149.436	3.8175		145.9	3.7168
	--			--		149.662	3.8181		146.1	3.7176
	--			--		149.888	3.8187		146.3	3.7179
	--			--		150.114	3.8193		146.6	3.7194
	--			--		150.34	3.82		146.8	3.719
	--			--		150.566	3.8206		147	3.7202
	--			--		150.792	3.8212		147.2	3.719
	--			--		151.019	3.8219		147.4	3.7205
	--			--		151.245	3.8225		147.7	3.7202
	--			--		151.471	3.8232		147.9	3.7213
	--			--		151.697	3.8239		148.1	3.7194
	--			--		151.923	3.8245		148.3	3.7205
	--			--		152.149	3.8252		148.5	3.7205
	--			--		152.375	3.8259		148.8	3.7205
	--			--		152.601	3.8266		149	3.7213
	--			--		152.827	3.8273		149.2	3.7198
	--			--		153.053	3.828		149.4	3.7205
	--			--		153.279	3.8288		149.7	3.7224
	--			--		153.505	3.8295		149.9	3.7205
	--			--		153.731	3.8303		150.1	3.7202
	--			--		153.958	3.831		150.3	3.722
	--			--		154.184	3.8318		150.5	3.7209
	--			--		154.41	3.8326		150.8	3.7213
	--			--		154.636	3.8334		151	3.7228
	--			--		154.862	3.8342		151.2	3.7231
	--			--		155.088	3.835		151.4	3.7235
	--			--		155.314	3.8358		151.6	3.7217
	--			--		155.54	3.8367		151.9	3.7231
	--			--		155.766	3.8375		152.1	3.7243
	--			--		155.992	3.8384		152.3	3.7235
	--			--		156.218	3.8392		152.5	3.7239
	--			--		156.444	3.8401		152.7	3.7254
	--			--		156.67	3.841		153	3.7257
	--			--		156.896	3.8419		153.2	3.7254
	--			--		157.123	3.8429		153.4	3.7254
	--			--		157.349	3.8438		153.6	3.725
	--			--		157.575	3.8448		153.8	3.7246
	--			--		157.801	3.8457		154.1	3.7265
	--			--		158.027	3.8467		154.3	3.725
	--			--		158.253	3.8477		154.5	3.7269
	--			--		158.479	3.8487		154.7	3.728
	--			--		158.705	3.8497		154.9	3.7276
	--			--		158.931	3.8508		155.2	3.7261
	--			--		159.157	3.8518		155.4	3.7276
	--			--		159.383	3.8529		155.6	3.7283
	--			--		159.609	3.854		155.8	3.7269
	--			--		159.835	3.8551		156.1	3.728
	--			--		160.061	3.8562		156.3	3.728
	--			--		160.287	3.8574		156.5	3.728
	--			--		160.514	3.8585		156.7	3.7283
	--			--		160.74	3.8597		156.9	3.7283
	--			--		160.966	3.8609		157.2	3.7283
	--			--		161.192	3.8621		157.4	3.7295
	--			--		161.418	3.8633		157.6	3.728
	--			--		161.644	3.8645		157.8	3.7298
	--			--		161.87	3.8658		158	3.7298
	--			--		162.096	3.867		158.3	3.7283
	--			--		162.322	3.8683		158.5	3.731
	--			--		162.548	3.8695		158.7	3.7287
	--			--		162.774	3.8709		158.9	3.7302
	--			--		163	3.8722		159.1	3.7291
	--			--		163.226	3.8734		159.4	3.7317
	--			--		163.452	3.8748		159.6	3.7324
	--			--		163.679	3.876		159.8	3.7313
	--			--		163.905	3.8774		160	3.7317
	--			--		164.131	3.8787		160.2	3.7317
	--			--		164.357	3.88		160.5	3.7324
	--			--		164.583	3.8813		160.7	3.7328
	--			--		164.809	3.8827		160.9	3.7313
	--			--		165.035	3.884		161.1	3.7321
	--			--		165.261	3.8853		161.3	3.7328
	--			--		165.487	3.8866		161.6	3.7343
	--			--		165.713	3.8879		161.8	3.7336
	--			--		165.939	3.8892		162	3.7343
	--			--		166.165	3.8905		162.2	3.7339
	--			--		166.391	3.8918		162.5	3.735
	--			--		166.618	3.8931		162.7	3.7343
	--			--		166.844	3.8943		162.9	3.735
	--			--		167.07	3.8956		163.1	3.735
	--			--		167.296	3.8968		163.3	3.7339
	--			--		167.522	3.8981		163.6	3.7354
	--			--		167.748	3.8993		163.8	3.7362
	--			--		167.974	3.9005		164	3.7354
	--			--		168.2	3.9017		164.2	3.7354
	--			--		168.426	3.9029		164.4	3.7376
	--			--		168.652	3.904		164.7	3.7369
	--			--		168.878	3.9052		164.9	3.735
	--			--		169.104	3.9063		165.1	3.7376
	--			--		169.33	3.9075		165.3	3.7384
	--			--		169.556	3.9086		165.5	3.738
	--			--		169.782	3.9097		165.8	3.7388
	--			--		170.009	3.9108		166	3.7369
	--			--		170.235	3.9119		166.2	3.7365
	--			--		170.461	3.913		166.4	3.7369
	--			--		170.687	3.914		166.6	3.7384
	--			--		170.913	3.9151		166.9	3.7388
	--			--		171.139	3.9161		167.1	3.7388
	--			--		171.365	3.9172		167.3	3.7388
	--			--		171.591	3.9182		167.5	3.7403
	--			--		171.817	3.9192		167.7	3.7384
	--			--		172.043	3.9203		168	3.7399
	--			--		172.269	3.9213		168.2	3.7384
	--			--		172.495	3.9223		168.4	3.741
	--			--		172.721	3.9233		168.6	3.7395
	--			--		172.947	3.9242		168.8	3.7414
	--			--		173.174	3.9252		169.1	3.7399
	--			--		173.4	3.9262		169.3	3.7399
	--			--		173.626	3.9272		169.5	3.7417
	--			--		173.852	3.9282		169.7	3.7414
	--			--		174.078	3.9292		170	3.741
	--			--		174.304	3.9301		170.2	3.7406
	--			--		174.53	3.9311		170.4	3.7421
	--			--		174.756	3.932		170.6	3.7421
	--			--		174.982	3.933		170.8	3.7414
	--			--		175.208	3.934		171.1	3.7403
	--			--		175.434	3.9349		171.3	3.7403
	--			--		175.66	3.9359		171.5	3.7417
	--			--		175.886	3.9369		171.7	3.7425
	--			--		176.113	3.9379		171.9	3.7406
	--			--		176.339	3.9389		172.2	3.7432
	--			--		176.565	3.9399		172.4	3.7429
	--			--		176.791	3.9408		172.6	3.7425
	--			--		177.017	3.9418		172.8	3.7436
	--			--		177.243	3.9428		173	3.7429
	--			--		177.469	3.9438		173.3	3.744
	--			--		177.695	3.9449		173.5	3.7429
	--			--		177.921	3.9459		173.7	3.7443
	--			--		178.147	3.9469		173.9	3.7436
	--			--		178.373	3.948		174.1	3.7455
	--			--		178.599	3.949		174.4	3.7455
	--			--		178.825	3.9501		174.6	3.7451
	--			--		179.051	3.9511		174.8	3.7455
	--			--		179.278	3.9522		175	3.7469
	--			--		179.504	3.9533		175.3	3.7466
	--			--		179.73	3.9544		175.5	3.7473
	--			--		179.956	3.9556		175.7	3.7447
	--			--		180.182	3.9567		175.9	3.7466
	--			--		180.408	3.9579		176.1	3.7458
	--			--		180.634	3.9591		176.4	3.7458
	--			--		180.86	3.9603		176.6	3.7477
	--			--		181.086	3.9615		176.8	3.7477
	--			--		181.312	3.9627		177	3.7466
	--			--		181.538	3.964		177.2	3.7477
	--			--		181.764	3.9653		177.5	3.7458
	--			--		181.99	3.9666		177.7	3.7481
	--			--		182.216	3.968		177.9	3.7473
	--			--		182.442	3.9693		178.1	3.7492
	--			--		182.669	3.9708		178.3	3.7484
	--			--		182.895	3.9722		178.6	3.7484
	--			--		183.121	3.9737		178.8	3.7492
	--			--		183.347	3.9752		179	3.7484
	--			--		183.573	3.9768		179.2	3.7496
	--			--		183.799	3.9784		179.4	3.7503
	--			--		184.025	3.98		179.7	3.7503
	--			--		184.251	3.9817		179.9	3.7488
	--			--		184.477	3.9835		180.1	3.7507
	--			--		184.703	3.9853		180.3	3.7484
	--			--		184.929	3.9872		180.5	3.7499
	--			--		185.155	3.9891		180.8	3.7518
	--			--		185.381	3.9912		181	3.7522
	--			--		185.607	3.9933		181.2	3.7518
	--			--		185.834	3.9954		181.4	3.7507
	--			--		186.06	3.9977		181.6	3.7507
	--			--		186.274	4		181.9	3.7525
	--			--					182.1	3.7514
	--			--					182.3	3.7522
	--			--					182.5	3.751
	--			--					182.7	3.7525
	--			--					183	3.751
	--			--					183.2	3.7522
	--			--					183.4	3.7514
	--			--					183.6	3.7533
	--			--					183.9	3.7518
	--			--					184.1	3.7522
	--			--					184.3	3.7522
	--			--					184.5	3.7522
	--			--					184.7	3.7533
	--			--					185	3.7536
	--			--					185.2	3.754
	--			--					185.4	3.7544
	--			--					185.6	3.7544
	--			--					185.8	3.7548
	--			--					186.1	3.7555
	--			--					186.3	3.754
	--			--					186.5	3.754
	--			--					186.7	3.7551
	--			--					186.9	3.7548
	--			--					187.2	3.7566
	--			--					187.4	3.7548
	--			--					187.6	3.7551
	--			--					187.8	3.757
	--			--					188	3.7559
	--			--					188.3	3.7574
	--			--					188.5	3.7555
	--			--					188.7	3.7566
	--			--					188.9	3.7551
	--			--					189.1	3.7555
	--			--					189.4	3.7577
	--			--					189.6	3.7574
	--			--					189.8	3.7563
	--			--					190	3.7585
	--			--					190.2	3.7563
	--			--					190.5	3.757
	--			--					190.7	3.7585
	--			--					190.9	3.7577
	--			--					191.1	3.7577
	--			--					191.3	3.7589
	--			--					191.6	3.7589
	--			--					191.8	3.7592
	--			--					192	3.76
	--			--					192.2	3.7611
	--			--					192.4	3.7615
	--			--					192.7	3.7596
	--			--					192.9	3.7615
	--			--					193.1	3.76
	--			--					193.3	3.7629
	--			--					193.6	3.7603
	--			--					193.8	3.7622
	--			--					194	3.7633
	--			--					194.2	3.7626
	--			--					194.4	3.7615
	--			--					194.7	3.7633
	--			--					194.9	3.7618
	--			--					195.1	3.7633
	--			--					195.3	3.7618
	--			--					195.5	3.7641
	--			--					195.8	3.7637
	--			--					196	3.7622
	--			--					196.2	3.7641
	--			--					196.4	3.7637
	--			--					196.6	3.7648
	--			--					196.9	3.7652
	--			--					197.1	3.7641
	--			--					197.3	3.7644
	--			--					197.5	3.7641
	--			--					197.7	3.7633
	--			--					198	3.7659
	--			--					198.2	3.7648
	--			--					198.4	3.7641
	--			--					198.6	3.7644
	--			--					198.9	3.7648
	--			--					199.1	3.7652
	--			--					199.3	3.7656
	--			--					199.5	3.767
	--			--					199.7	3.767
	--			--					200	3.7659
	--			--					200.2	3.7663
	--			--					200.4	3.7663
	--			--					200.6	3.767
	--			--					200.8	3.7667
	--			--					201.1	3.7693
	--			--					201.3	3.7693
	--			--					201.5	3.7682
	--			--					201.7	3.7682
	--			--					201.9	3.7693
	--			--					202.2	3.7678
	--			--					202.4	3.7696
	--			--					202.6	3.7685
	--			--					202.8	3.7704
	--			--					203	3.7689
	--			--					203.3	3.7696
	--			--					203.5	3.7708
	--			--					203.7	3.7696
	--			--					203.9	3.7708
	--			--					204.2	3.7704
	--			--					204.4	3.7722
	--			--					204.6	3.773
	--			--					204.8	3.7719
	--			--					205	3.7719
	--			--					205.3	3.7737
	--			--					205.5	3.773
	--			--					205.7	3.7722
	--			--					205.9	3.773
	--			--					206.1	3.7752
	--			--					206.4	3.7722
	--			--					206.6	3.7749
	--			--					206.8	3.7741
	--			--					207	3.7741
	--			--					207.2	3.773
	--			--					207.5	3.776
	--			--					207.7	3.7756
	--			--					207.9	3.776
	--			--					208.1	3.7763
	--			--					208.3	3.7763
	--			--					208.6	3.7763
	--			--					208.8	3.7771
	--			--					209	3.7763
	--			--					209.2	3.776
	--			--					209.4	3.7775
	--			--					209.7	3.7756
	--			--					209.9	3.7752
	--			--					210.1	3.776
	--			--					210.3	3.7756
	--			--					210.5	3.7763
	--			--					210.8	3.7756
	--			--					211	3.7778
	--			--					211.2	3.7763
	--			--					211.4	3.7767
	--			--					211.6	3.7797
	--			--					211.9	3.7771
	--			--					212.1	3.7778
	--			--					212.3	3.7786
	--			--					212.5	3.7804
	--			--					212.8	3.7804
	--			--					213	3.7801
	--			--					213.2	3.7797
	--			--					213.4	3.7797
	--			--					213.6	3.7819
	--			--					213.9	3.7819
	--			--					214.1	3.7815
	--			--					214.3	3.7812
	--			--					214.5	3.7808
	--			--					214.7	3.7823
	--			--					215	3.7823
	--			--					215.2	3.7819
	--			--					215.4	3.7838
	--			--					215.6	3.7838
	--			--					215.8	3.7842
	--			--					216.1	3.7838
	--			--					216.3	3.7834
	--			--					216.5	3.783
	--			--					216.7	3.7849
	--			--					216.9	3.7842
	--			--					217.2	3.7856
	--			--					217.4	3.7856
	--			--					217.6	3.7868
	--			--					217.8	3.7849
	--			--					218	3.7864
	--			--					218.3	3.7871
	--			--					218.5	3.7856
	--			--					218.7	3.7882
	--			--					218.9	3.786
	--			--					219.1	3.7871
	--			--					219.4	3.7868
	--			--					219.6	3.7871
	--			--					219.8	3.7882
	--			--					220	3.7879
	--			--					220.2	3.7894
	--			--					220.5	3.7901
	--			--					220.7	3.789
	--			--					220.9	3.7879
	--			--					221.1	3.7897
	--			--					221.4	3.7894
	--			--					221.6	3.7886
	--			--					221.8	3.7912
	--			--					222	3.7908
	--			--					222.2	3.792
	--			--					222.5	3.7905
	--			--					222.7	3.792
	--			--					222.9	3.7927
	--			--					223.1	3.7935
	--			--					223.3	3.792
	--			--					223.6	3.7935
	--			--					223.8	3.7935
	--			--					224	3.792
	--			--					224.2	3.7953
	--			--					224.4	3.7935
	--			--					224.7	3.7964
	--			--					224.9	3.7949
	--			--					225.1	3.7983
	--			--					225.3	3.7972
	--			--					225.5	3.7964
	--			--					225.8	3.7987
	--			--					226	3.7968
	--			--					226.2	3.7987
	--			--					226.4	3.7994
	--			--					226.6	3.7994
	--			--					226.9	3.7979
	--			--					227.1	3.7975
	--			--					227.3	3.7994
	--			--					227.5	3.8001
	--			--					227.7	3.8001
	--			--					228	3.8005
	--			--					228.2	3.8009
	--			--					228.4	3.8009
	--			--					228.6	3.8009
	--			--					228.9	3.7994
	--			--					229.1	3.8024
	--			--					229.3	3.7998
	--			--					229.5	3.8024
	--			--					229.7	3.8005
	--			--					230	3.8039
	--			--					230.2	3.8039
	--			--					230.4	3.8042
	--			--					230.6	3.805
	--			--					230.8	3.8046
	--			--					231.1	3.8054
	--			--					231.3	3.8042
	--			--					231.5	3.8061
	--			--					231.7	3.8065
	--			--					231.9	3.8072
	--			--					232.2	3.805
	--			--					232.4	3.8068
	--			--					232.6	3.8087
	--			--					232.8	3.8098
	--			--					233	3.8109
	--			--					233.3	3.8106
	--			--					233.5	3.8113
	--			--					233.7	3.8098
	--			--					233.9	3.8121
	--			--					234.2	3.8102
	--			--					234.4	3.8128
	--			--					234.6	3.8128
	--			--					234.8	3.8121
	--			--					235	3.8135
	--			--					235.3	3.8143
	--			--					235.5	3.8147
	--			--					235.7	3.8173
	--			--					235.9	3.8176
	--			--					236.1	3.8161
	--			--					236.4	3.8161
	--			--					236.6	3.8188
	--			--					236.8	3.8169
	--			--					237	3.8202
	--			--					237.2	3.8195
	--			--					237.5	3.8191
	--			--					237.7	3.8228
	--			--					237.9	3.8221
	--			--					238.1	3.8225
	--			--					238.3	3.8236
	--			--					238.6	3.8254
	--			--					238.8	3.8262
	--			--					239	3.8262
	--			--					239.2	3.8281
	--			--					239.4	3.8281
	--			--					239.7	3.8295
	--			--					239.9	3.8299
	--			--					240.1	3.8295
	--			--					240.3	3.8307
	--			--					240.6	3.8325
	--			--					240.8	3.8329
	--			--					241	3.8344
	--			--					241.2	3.8347
	--			--					241.4	3.8355
	--			--					241.7	3.834
	--			--					241.9	3.837
	--			--					242.1	3.8366
	--			--					242.3	3.8396
	--			--					242.5	3.8388
	--			--					242.8	3.8411
	--			--					243	3.8414
	--			--					243.2	3.8414
	--			--					243.4	3.8433
	--			--					243.6	3.8455
	--			--					243.9	3.8459
	--			--					244.1	3.8481
	--			--					244.3	3.8478
	--			--					244.5	3.8515
	--			--					244.7	3.8522
	--			--					245	3.8515
	--			--					245.2	3.856
	--			--					245.4	3.8563
	--			--					245.6	3.8582
	--			--					245.9	3.8597
	--			--					246.1	3.8597
	--			--					246.3	3.8615
	--			--					246.5	3.8623
	--			--					246.7	3.8638
	--			--					247	3.8656
	--			--					247.2	3.8679
	--			--					247.4	3.8682
	--			--					247.6	3.8701
	--			--					247.8	3.8727
	--			--					248.1	3.8757
	--			--					248.3	3.8749
	--			--					248.5	3.8757
	--			--					248.7	3.8798
	--			--					248.9	3.8813
	--			--					249.2	3.8831
	--			--					249.4	3.8835
	--			--					249.6	3.8853
	--			--					249.8	3.8857
	--			--					250	3.8876
	--			--					250.3	3.8906
	--			--					250.5	3.8891
	--			--					250.7	3.8924
	--			--					250.9	3.8939
	--			--					251.1	3.8943
	--			--					251.4	3.8961
	--			--					251.6	3.8961
	--			--					251.8	3.8995
	--			--					252	3.9006
	--			--					252.2	3.9013
	--			--					252.5	3.9021
	--			--					252.7	3.9028
	--			--					252.9	3.9047
	--			--					253.1	3.9088
	--			--					253.3	3.9088
	--			--					253.6	3.9084
	--			--					253.8	3.9106
	--			--					254	3.9132
	--			--					254.2	3.914
	--			--					254.4	3.9166
	--			--					254.7	3.9158
	--			--					254.9	3.9166
	--			--					255.1	3.9177
	--			--					255.3	3.9203
	--			--					255.6	3.9237
	--			--					255.8	3.9229
	--			--					256	3.9233
	--			--					256.2	3.9255
	--			--					256.4	3.9278
	--			--					256.7	3.93
	--			--					256.9	3.9307
	--			--					257.1	3.9307
	--			--					257.3	3.9352
	--			--					257.5	3.9359
	--			--					257.8	3.9374
	--			--					258	3.9397
	--			--					258.2	3.9415
	--			--					258.4	3.9434
	--			--					258.6	3.946
	--			--					258.9	3.9471
	--			--					259.1	3.9475
	--			--					259.3	3.9508
	--			--					259.5	3.9538
	--			--					259.7	3.9545
	--			--					260	3.959
	--			--					260.2	3.9586
	--			--					260.4	3.9642
	--			--					260.6	3.965
	--			--					260.8	3.9687
	--			--					261.1	3.9728
	--			--					261.3	3.9769
	--			--					261.5	3.9795
	--			--					261.7	3.9847
	--			--					261.9	3.9895
	--			--					262.2	3.9943
	--			--					262.3	3.9999
	--			--
	--			--
	--			--
	--			--
	--			--
	--			--
	--			--
	--			--
	--			--
	--			--
	--			--
	--			--
	--			--
	--			--
	--			--
	--			--
	--			--
	--			--
	--			--
	--			--
	--			--
	--			--
	--			--
	--			--
	--			--
	--			--
	--			--
	--			--
	--			--
	--			--
	--			--
	--			--
	--			--
	--			--
	--			--
	--			--
	--			--
	--			--
	--			--
	--			--
	--			--
	--			--
	--			--
	--			--
	--			--
	--			--
	--			--
	--			--
	--			--
	--			--
	--			--
	--			--
	--			--
	--			--
	--			--
	--			--
	--			--
	--			--
	--			--
	--			--
	--			--
	--			--
	--			--
	--			--
	--			--
	--			--
	--			--
	--			--
	--			--
	--			--
	--			--
	--			--
	--			--
	--			--
	--			--
	--			--
	--			--
	--			--
	--			--
	--			--
	--			--
	--			--
	--			--
	--			--
	--			--
	--			--
	--			--
	--			--
	--			--
	--			--
	--			--
	--			--
	--			--
	--			--
	--			--
	--			--
	--			--
	--			--
	--			--
	--			--
	--			--
	--			--
	--			--
	--			--
	--			--
	--			--
	--			--
	--			--
	--			--
	--			--
	--			--
	--			--
	--			--
	--			--
	--			--
	--			--
	--			--
	--			--
	--			--
	--			--
	--			--
	--			--
	--			--
	--			--
	--			--
	--			--
	--			--
	--			--
	--			--
	--			--
	--			--
	--			--
	--			--
	--			--
	--			--
	--			--
	--			--
	--			--
	--			--
	--			--
	--			--
	--			--
	--			--
	--			--
	--			--
	--			--
	--			--
	--			--
	--			--
	--			--
	--			--
	--			--
	--			--
	--			--
	--			--
	--			--
	--			--
	--			--
	--			--
	--			--
	--			--
	--			--
	--			--
	--			--
	--			--
	--			--
	--			--
	--			--
	--			--
	--			--
	--			--
	--			--
	--			--
	--			--
	--			--
	--			--
	--			--
	--			--
	--			--
	--			--
	--			--
	--			--
	--			--
	--			--
	--			--
	--			--
	--			--
	--			--
	--			--
	--			--
	--			--
	--			--
	--			--
	--			--
	--			--
	--			--
	--			--
	--			--
	--			--
	--			--
	--			--
	--			--
	--			--
	--			--
	--			--
	--			--
	--			--
	--			--
	--			--
	--			--
	--			--
	--			--
	--			--
	--			--
	--			--
	--			--
	--			--
	--			--
	--			--
	--			--
	--			--
	--			--
	--			--
	--			--
	--			--
	--			--
	--			--
	--			--
	--			--
	--			--
	--			--
	--			--
	--			--
	--			--
	--			--
	--			--
	--			--
	--			--
	--			--
	--			--
	--			--
	--			--
	--			--
	--			--
	--			--
	--			--
	--			--
	--			--
	--			--
	--			--
	--			--
	--			--
	--			--
	--			--
	--			--
	--			--
	--			--
	--			--
	--			--
	--			--
	--			--
	--			--
	--			--
	--			--
	--			--
	--			--
	--			--
	--			--
	--			--
	--			--
	--			--
	--			--
	--			--
	--			--
	--			--
	--			--
	--			--
	--			--
	--			--
	--			--
	--			--
	--			--
	--			--
	--			--
	--			--
	--			--
	--			--
	--			--
	--			--
	--			--
	--			--
	--			--
	--			--
	--			--
	--			--
	--			--
	--			--
	--			--
	--			--
	--			--
	--			--
	--			--
	--			--
	--			--
	--			--
	--			--
	--			--
	--			--
	--			--
	--			--
	--			--
	--			--
	--			--
	--			--
	--			--
	--			--
	--			--
	--			--
	--			--
	--			--
	--			--
	--			--
	--			--
	--			--
	--			--
	--			--
	--			--
	--			--
	--			--
	--			--
	--			--
	--			--
	--			--
	--			--
	--			--
	--			--
	--			--
	--			--
	--			--
	--			--
	--			--
	--			--
	--			--
	--			--
	--			--
	--			--
	--			--
	--			--
	--			--
	--			--
	--			--
	--			--
	--			--
	--			--
	--			--
	--			--
	--			--
	--			--
	--			--
	--			--
	--			--
	--			--
	--			--
	--			--
	--			--
	--			--
	--			--
	--			--
	--			--
	--			--
	--			--
	--			--
	--			--
	--			--
	--			--
	--			--
	--			--
	--			--
	--			--
	--			--
	--			--
	--			--
	--			--
	--			--
	--			--
	--			--
	--			--
	--			--
	--			--
	--			--
	--			--
	--			--
	--			--
	--			--
	--			--
	--			--
	--			--
	--			--
	--			--
	--			--
	--			--
	--			--
	--			--
	--			--
	--			--
	--			--
	--			--
	--			--
	--			--
	--			--
	--			--
	--			--
	--			--
	--			--
	--			--
	--			--
	--			--
	--			--
	--			--
	--			--
	--			--
	--			--
	--			--
	--			--
	--			--
	--			--
	--			--
	--			--
	--			--
	--			--
	--			--
	--			--
	--			--
	--			--
	--			--
	--			--
	--			--
	--			--
	--			--
	--			--
	--			--
	--			--
	--			--
	--			--
	--			--
	--			--
	--			--
	--			--
	--			--
	--			--
	--			--
	--			--
	--			--
	--			--
	--			--
	--			--
	--			--
	--			--
	--			--
	--			--
	--			--
	--			--
	--			--
	--			--
	--			--
	--			--
	--			--
	--			--
	--			--
	--			--
	--			--
	--			--
	--			--
	--			--
	--			--
	--			--
	--			--
	--			--
	--			--
	--			--
	--			--
	--			--
	--			--
	--			--
	--			--
	--			--
	--			--
	--			--
	--			--
	--			--
	--			--
	--			--
	--			--
	--			--
	--			--
	--			--
	--			--
	--			--
	--			--
	--			--
	--			--
	--			--
	--			--
	--			--
	--			--
	--			--
	--			--
	--			--
	--			--
	--			--
	--			--
	--			--
	--			--
	--			--
	--			--
	--			--
	--			--
	--			--
	--			--
	--			--
	--			--
	--			--
	--			--
	--			--
	--			--
	--			--
	--			--
	--			--
	--			--
	--			--
	--			--
	--			--
	--			--
	--			--
	--			--
	--			--
	--			--
	--			--
	--			--
	--			--
	--			--
	--			--
	--			--
	--			--
	--			--
	--			--
	--			--
	--			--
	--			--
	--			--
	--			--
	--			--
	--			--
	--			--
	--			--
	--			--
	--			--
	--			--
	--			--
	--			--
	--			--
	--			--
	--			--
	--			--
	--			--
	--			--
	--			--
	--			--
	--			--
	--			--
	--			--
	--			--
	--			--
	--			--
	--			--
	--			--
	--			--
	--			--
	--			--
	--			--
	--			--
	--			--
	--			--
	--			--
	--			--
	--			--
	--			--
	--			--
	--			--
	--			--
	--			--
	--			--
	--			--
	--			--
	--			--
	--			--
	--			--
	--			--
	--			--
	--			--
	--			--
	--			--
	--			--
	--			--
	--			--
	--			--
	--			--
	--			--
	--			--
	--			--
	--			--
	--			--
	--			--
	--			--
	--			--
	--			--
	--			--
	--			--
	--			--
	--			--
	--			--
	--			--
	--			--
	--			--
	--			--
	--			--
	--			--
	--			--
	--			--
	--			--
	--			--
	--			--
	--			--
	--			--
	--			--
	--			--
	--			--
	--			--
	--			--
	--			--
	--			--
	--			--
	--			--
	--			--
	--			--
	--			--
	--			--
	--			--
	--			--
	--			--
	--			--
	--			--
	--			--
	--			--
	--			--
	--			--
	--			--
	--			--
	--			--
	--			--
	--			--
	--			--
	--			--
	--			--
	--			--
	--			--
	--			--
	--			--
	--			--
	--			--
	--			--
	--			--
	--			--
	--			--
	--			--
	--			--
	--			--
	--			--
	--			--
	--			--
	--			--
	--			--
	--			--
	--			--
	--			--
	--			--
	--			--
	--			--
	--			--
	--			--
	--			--
	--			--
	--			--
	--			--
	--			--
	--			--
	--			--
	--			--
	--			--
	--			--
	--			--
	--			--
	--			--
	--			--
	--			--
	--			--
	--			--
	--			--
	--			--
	--			--
	--			--
	--			--
	--			--
	--			--
	--			--
	--			--
	--			--
	--			--
	--			--
	--			--
	--			--
	--			--
	--			--
	--			--
	--			--
	--			--
	--			--
	--			--
	--			--
	--			--
	--			--
	--			--
	--			--
	--			--
	--			--
	--			--
	--			--
	--			--
	--			--
	--			--
	--			--
	--			--
	--			--
	--			--
	--			--
	--			--
	--			--
	--			--
	--			--
	--			--
	--			--
	--			--
	--			--
	--			--
	--			--
	--			--
	--			--
	--			--
	--			--
	--			--
	--			--
	--			--
	--			--
	--			--
	--			--
	--			--
	--			--
	--			--
	--			--
	--			--
	--			--
	--			--
	--			--
	--			--
	--			--
	--			--
	--			--
	--			--
	--			--
	--			--
	--			--
	--			--
	--			--
	--			--
	--			--
	--			--
	--			--
	--			--
	--			--
	--			--
	--			--
	--			--
	--			--
	--			--
	--			--
	--			--
	--			--
	--			--
	--			--
	--			--
	--			--
	--			--
	--			--
	--			--
	--			--
	--			--
	--			--
	--			--
[truncated: 430 more rows]

## Sheet: Figure2c
LIC6			LIC6.6			LIC7.2			LIC7.8
Z'/Ω	-Z''/Ω		Z'/Ω	-Z''/Ω		Z'/Ω	-Z''/Ω		Z'/Ω	-Z''/Ω
101.494	-50.2161		203.857	-102.486		308.85	-221.564		363.965	-520.09
111.348	-47.8471		247.34	-93.5083		381.103	-204.261		555.75	-580.956
118.444	-45.504		277.009	-79.6463		441.52	-183.284		737.561	-625.234
125.486	-42.3484		296.202	-62.9282		488.537	-148.834		955.041	-603.331
131.002	-37.7256		308.441	-47.8748		518.678	-110.296		1146.74	-534.888
136.007	-33.2165		316.076	-35.8023		538.344	-77.2263		1295.17	-444.601
139.78	-29.1592		320.089	-26.2592		544.515	-54.9021		1382.82	-347.833
142.778	-25.5353		322.571	-20.2003		546.945	-35.3996		1444.24	-267.138
145.037	-22.1079		324.053	-15.8992		545.904	-27.3029		1480.03	-198.098
146.577	-19.016		325.574	-13.6666		547.434	-19.3201		1503.77	-143.746
148.034	-16.3687		326.381	-12.502		547.273	-16.2786		1523.69	-105.469
149.052	-14.1975		327.446	-13.1115		550.528	-15.5216		1532.65	-76.3434
149.776	-12.3416		328.431	-14.1895		552.737	-18.7357		1526.76	-60.0804
150.38	-10.6677		330.305	-17.676		550.205	-23.0904		1537.71	-53.6686
150.862	-9.30556		332.022	-21.848		556.372	-26.2358		1540.8	-48.1519
151.429	-8.35914		334.914	-28.4042		559.175	-32.9519		1545.14	-45.2791
152.162	-7.49757		338.053	-37.9895		564.664	-37.617		1549.02	-44.9302
152.097	-6.67114		342.412	-51.9779		571.31	-52.3096		1553.1	-58.629
152.477	-6.50407		347.398	-70.3309		575.883	-65.3667		1570.83	-71.8426
153.357	-5.96819		354.679	-96.1192		586.566	-82.7747		1579.8	-89.6642
153.598	-6.01405		364.849	-131.845		594.404	-110.898		1583.19	-107.77
153.594	-5.68873		378.282	-180.052		614.941	-144.643		1603.17	-149.788
154.154	-5.80327		396.236	-247.654		633.467	-191.868		1631.52	-200.046
154.416	-5.87702		419.603	-341.468		654.083	-258.825		1658.17	-261.468
154.409	-6.3998		451.033	-469.779		684.46	-347.399		1699.55	-344.522
155.273	-6.87658		492.571	-651.157		725.171	-463.329		1751.56	-449.615
155.587	-7.23507		549.89	-902.076		771.938	-625.008		1822	-586.016
156.307	-8.25003		625.588	-1250.05		835.963	-856.629		1908.23	-762.657
156.744	-9.11642		730.7	-1740.75		923.649	-1170.64		2022.68	-1001.43
156.947	-10.7326		879.029	-2426.93		1024.74	-1599.31		2162.5	-1315.22
157.861	-11.8325		1086.18	-3388.43		1191.43	-2227.92		2346.53	-1738.93
158.83	-13.5433		1396.13	-4727.82		1382.6	-3088.2		2581.68	-2294.33
159.361	-15.6731		1816.52	-6607.23		1693.74	-4284.77		2858.89	-3056.27
160.6	-17.8041		2446.13	-9200.81		2083.81	-5893.94		3244.36	-4085.49
161.578	-20.8222		3378.84	-12788.8		2686.9	-8141.46		3697.23	-5496.38
162.702	-23.2987		4725.05	-17731.8		3493.55	-11291.4		4286.7	-7425.87
163.799	-27.3172		6602.95	-24525.6		4610.75	-15674.4		5087.75	-10079.4
165.558	-31.4684		9328.89	-33781.1		6257.71	-21577.1		6139.65	-13803.1
167.085	-36.5768		13286.6	-46343.4		8530.49	-29740.4		7578.66	-18852.5
169.039	-42.5293		18886.6	-63545.7		11729.7	-41030.9		9481.51	-25882.9
170.897	-49.6503		27119.3	-86944		16471.8	-56465		12002.6	-35597.1
173.365	-57.7079		38858	-118078		23270.8	-77323.1		15536.8	-49063.7
176.757	-67.1037
179.419	-78.4555
182.753	-91.6019
186.739	-107.037
191.364	-125.853
196.066	-147.397
202.054	-173.249
208.468	-203.667
216.032	-240.673
223.815	-283.486
233.175	-334.744
243.715	-396.154
256.699	-468.652
271.665	-555.41
288.696	-658.648
309.501	-782.068
334.321	-926.573
367.831	-1103.1
403.127	-1309.1
445.051	-1555.09
497.134	-1844.98
562.444	-2191.43
637.698	-2607.41
724.951	-3084.25
842.256	-3659.66
976.509	-4348.19
1132.33	-5135.61
1318.7	-6085.14
1559.83	-7235.2

## Sheet: Figure2d
Commercial ICl			PristineI2/LIC7.2			ChargedI2/LIC7.2			ChargedI2/LYB			PristineI2/LYB
Raman shift/cm-1	Intensity/a.u.		Raman shift/cm-1	Intensity/a.u.		Raman shift/cm-1	Intensity/a.u.		Raman shift/cm-1	Intensity/a.u.
2003.11	2964.86		501.604	3.38161		802.834	-4.49149		502.249	1088.78		502.796	-19.02
2002.14	2930.62		500.358	-29.2825		801.646	-4.58181		501.005	1103.37		501.552	4.74809
2001.17	2912.95		499.114	39.4733		800.458	-15.5774		499.761	1024.97		500.308	-75.7955
2000.2	2922.95		497.869	28.9522		799.27	-9.80687		498.516	1073.37		499.062	18.6987
1999.22	2835.26		496.624	-16.4419		798.081	19.071		497.271	1011.9		497.817	40.8843
1998.25	2820.03		495.379	-23.8279		796.893	57.1466		496.025	1049.73		496.572	19.2562
1997.28	2849.43		494.134	108.126		795.704	109.763		494.78	1028.41		495.327	-20.8737
1996.31	2855.56		492.888	72.1699		794.515	9.43291		493.534	1043		494.082	56.6467
1995.33	2826.19		491.642	4.54224		793.325	102.529		492.288	1074.47		492.836	61.7004
1994.36	2799.64		490.396	82.5283		792.136	4.97749		491.042	1055.27		491.59	-24.7025
1993.39	2827.3		489.149	18.0396		790.945	105.49		489.796	1046.63		490.344	38.0296
1992.42	2769.83		487.902	1.01407		789.755	29.7365		488.55	1044.32		489.098	-12.9041
1991.44	2802.81		486.655	-9.70287		788.564	-9.05575		487.303	1037.8		487.851	28.2055
1990.47	2835.18		485.408	121.899		787.374	56.0521		486.056	1088.21		486.604	69.5394
1989.5	2841.08		484.16	79.4861		786.184	-21.7889		484.809	1060.6		485.356	79.4449
1988.52	2843.34		482.913	100.303		784.992	-14.2513		483.561	1100.45		484.109	-62.2541
1987.55	2833.12		481.665	124.247		783.802	-33.6424		482.312	1157.15		482.861	-115.189
1986.57	2882.5		480.417	28.0486		782.61	43.2576		481.064	1072.64		481.613	-126.84
1985.6	2938.88		479.169	146.749		781.418	16.7903		479.816	1093.51		480.365	16.5411
1984.62	2957.01		477.92	-3.18194		780.227	36.9542		478.568	1103.83		479.117	-16.9532
1983.65	2892.79		476.671	102.79		779.034	3.81095		477.319	1101.52		477.868	28.6828
1982.67	2855.27		475.422	129.739		777.842	16.9874		476.07	1090.78		476.619	-17.18
1981.7	2931.64		474.173	99.8115		776.649	54.6376		474.821	1027.41		475.37	35.0009
1980.72	2856.83		472.923	63.5544		775.457	43.996		473.571	1092.47		474.121	14.6488
1979.75	2785.84		471.674	109.356		774.264	-36.7185		472.322	1096.48		472.871	0.72437
1978.77	2767.78		470.424	110.929		773.07	32.0668		471.072	1092.06		471.621	53.1966
1977.8	2867.45		469.173	80.9218		771.877	23.5143		469.822	1087.65		470.371	-45.733
1976.82	2913.72		467.923	31.9722		770.684	62.602		468.571	1074.82		469.121	136.296
1975.84	2914.48		466.672	137.567		769.489	-37.3787		467.321	1022.04		467.871	132.224
1974.87	2815.62		465.421	157.951		768.295	27.2605		466.07	1101.75		466.62	2.08014
1973.89	2754.75		464.17	36.4178		767.101	33.4735		464.819	1130.97		465.369	111.746
1972.91	2786.57		462.918	72.5218		765.906	-11.768		463.567	1107.63		464.118	89.0372
1971.94	2820.6		461.667	105.436		764.712	13.7375		462.316	1035.98		462.866	138.928
1970.96	2833.72		460.415	125.707		763.517	1.0188		461.064	1100.91		461.614	69.122
1969.98	2847.75		459.162	57.7272		762.321	-15.2509		459.812	1039.79		460.362	-110.861
1969.01	2900.42		457.91	8.64971		761.126	67.2321		458.561	1058.49		459.11	59.0198
1968.03	2817.48		456.657	-8.94172		759.931	99.6114		457.308	1066.69		457.858	49.3729
1967.05	2812.01		455.404	77.3585		758.734	49.5932		456.055	1152.56		456.605	58.706
1966.07	2797.69		454.151	37.6745		757.538	-21.1073		454.802	1095.67		455.353	-101.916
1965.09	2896.89		452.898	86.1137		756.342	-5.63729		453.549	1068.18		454.1	8.34219
1964.12	2862.04		451.645	40.0999		755.146	35.2897		452.295	1133.03		452.846	24.2074
1963.14	2866.05		450.391	60.154		753.948	17.2792		451.042	1044.7		451.593	36.9965
1962.16	2778.34		449.137	83.323		752.752	-42.8437		449.787	1092.75		450.339	24.6807
1961.18	2804.8		447.883	-19.3475		751.555	8.50919		448.533	1105.12		449.085	138.27
1960.2	2796.71		446.628	72.9621		750.356	18.0785		447.279	1081.85		447.83	107.205
1959.22	2820.63		445.373	105.478		749.159	57.6782		446.024	1094.22		446.576	139.11
1958.24	2796.08		444.118	109.67		747.961	-53.1681		444.77	1024.85		445.321	13.8636
1957.26	2800.77		442.863	-21.3032		746.763	-44.0606		443.515	1093.81		444.066	-64.1257
1956.28	2807.07		441.607	95.9862		745.564	-32.9238		442.259	1053.79		442.811	52.8213
1955.3	2842.58		440.352	128.387		744.366	18.4171		441.003	1145.76		441.556	50.3742
1954.33	2832.77		439.096	44.5365		743.167	20.4349		439.747	1068.05		440.3	-55.698
1953.34	2795.59		437.84	73.7539		741.969	-32.7857		438.491	1159.98		439.044	-17.1992
1952.36	2752.79		436.583	77.8205		740.77	-54.3561		437.235	1122.08		437.787	80.992
1951.38	2788.05		435.326	72.4489		739.569	87.2592		435.979	1082.1		436.531	-84.5602
1950.4	2824.58		434.069	-8.26649		738.37	34.507		434.722	1109.1		435.274	-30.2734
1949.42	2913.38		432.812	83.6236		737.17	40.9902		433.465	1100.52		434.018	30.2986
1948.44	2870.94		431.555	81.3362		735.97	27.7741		432.208	1054.29		432.76	75.1803
1947.46	2834.25		430.297	-30.7574		734.77	55.6647		430.95	1083.37		431.503	148.303
1946.48	2838.55		429.039	67.3051		733.569	-16.001		429.692	1104.07		430.245	99.0755
1945.5	2883.09		427.781	17.9381		732.368	74.673		428.435	1137.32		428.987	-22.2557
1944.52	2830.81		426.523	68.8971		731.167	52.6563		427.176	1109.93		427.729	69.6899
1943.53	2770.49		425.265	88.4757		729.966	86.809		425.918	1128.52		426.471	1.71433
1942.55	2828.65		424.006	32.8196		728.765	-33.0463		424.659	1140.85		425.212	131.233
1941.57	2833.68		422.746	74.3018		727.562	32.6259		423.4	1138.54		423.953	9.9883
1940.59	2845.91		421.487	28.0415		726.36	65.113		422.141	1146.68		422.694	139.441
1939.61	2813.06		420.228	53.8234		725.158	64.4306		420.882	1121.4		421.435	-25.6432
1938.62	2832.41		418.968	29.4799		723.956	158.222		419.622	1127.45		420.176	78.6776
1937.64	2775.49		417.708	52.0986		722.754	97.1228		418.362	1146.03		418.916	29.4925
1936.66	2757.47		416.447	30.8724		721.551	80.9601		417.102	1114.5		417.655	121.189
1935.67	2764.43		415.188	31.5547		720.348	50.017		415.842	1114.29		416.396	-0.03775
1934.69	2833.29		413.927	57.2593		719.145	8.23268		414.581	1130.77		415.135	60.27
1933.71	2859.27		412.665	82.9444		717.941	100.165		413.32	1090.93		413.874	-51.5828
1932.72	2798.16		411.404	33.5435		716.737	19.6426		412.059	1113.66		412.613	155.676
1931.74	2722.86		410.143	-37.7385		715.533	-4.20821		410.798	1117.62		411.352	3.10194
1930.75	2719.4		408.881	116.127		714.329	19.0773		409.536	1086.14		410.091	10.0353
1929.77	2748.59		407.619	19.8364		713.125	1.03106		408.274	1123.45		408.829	-64.3783
1928.79	2797.11		406.357	-4.53418		711.92	54.991		407.012	1131.57		407.566	-7.51736
1927.8	2778.42		405.095	-41.4009		710.715	96.1036		405.75	1120.94		406.305	193.046
1926.82	2726.09		403.832	15.4752		709.51	108.986		404.487	1151.97		405.042	-162.764
1925.83	2665.18		402.569	-2.64362		708.305	96.5974		403.225	1049.7		403.779	3.27322
1924.85	2726.49		401.306	29.2126		707.1	80.5481		401.962	1139.04		402.517	50.4867
1923.86	2803.8		400.043	98.5292		705.894	26.162		400.698	1072.2		401.254	97.6235
1922.88	2777.25		398.779	2.35104		704.688	22.7201		399.435	1055.34		399.99	60.371
1921.89	2761.43		397.515	-28.2415		703.481	19.2782		398.171	1090.52		398.727	-23.7581
1920.91	2816.04		396.251	-36.9732		702.275	109.901		396.907	1086.16		397.463	38.7892
1919.92	2824.03		394.986	29.185		701.068	45.4519		395.643	1123.4		396.198	35.7123
1918.93	2761.47		393.722	32.9283		699.861	96.6614		394.379	1123.18		394.935	41.9374
1917.95	2746.91		392.457	5.48372		698.654	70.9691		393.114	1079.3		393.67	-61.0905
1916.96	2791.69		391.192	-6.3533		697.447	52.0666		391.849	1110.28		392.405	57.3104
1915.97	2809.01		389.927	-8.82831		696.239	81.4441		390.584	1139.17		391.14	82.05
1914.99	2810.35		388.661	-14.4133		695.031	105.826		389.318	1051.66		389.875	44.3652
1914	2768.64		387.396	76.6281		693.823	94.5173		388.053	1053.54		388.609	181.199
1913.01	2734.12		386.13	-22.4386		692.615	58.9644		386.787	1167.61		387.343	124.688
1912.03	2725.42		384.863	37.4297		691.407	67.4073		385.521	1107.15		386.077	52.5632
1911.04	2734.42		383.597	-70.9202		690.198	35.6204		384.254	1123.55		384.811	210.953
1910.05	2743.86		382.33	-4.81724		688.989	23.9884		382.987	1104.65		383.544	-13.9011
1909.06	2767.12		381.063	-32.14		687.78	54.6863		381.721	1087.83		382.277	-8.26458
1908.07	2794.24		379.796	15.2727		686.571	48.7491		380.454	1098.01		381.011	-18.2485
1907.09	2804.7		378.528	15.9917		685.361	52.8413		379.187	1033.46		379.743	-9.60018
1906.1	2817.89		377.261	35.3952		684.151	27.4955		377.919	1043.64		378.476	-72.5882
1905.11	2763.58		375.993	-29.2013		682.941	55.8641		376.651	1078.71		377.208	-42.2379
1904.12	2747.82		374.725	-84.4281		681.731	1.33962		375.383	1159.39		375.94	103.18
1903.13	2674.51		373.456	28.3307		680.521	-3.38387		374.114	1115.62		374.672	61.858
1902.14	2661.05		372.188	-95.2655		679.31	45.244		372.846	1134.07		373.403	85.8298
1901.15	2755.92		370.919	61.0108		678.099	-8.52687		371.577	1034.36		372.135	-61.2651
1900.16	2881.57		369.649	-93.5964		676.888	71.5057		370.309	1110.84		370.866	3.07663
1899.17	2887.9		368.38	-36.7961		675.677	-21.1735		369.039	1089.91		369.597	26.9563
1898.18	2766.79		367.11	-7.96371		674.465	53.7843		367.77	1143.57		368.327	41.4806
1897.19	2693.66		365.841	70.5828		673.253	-61.805		366.5	1035.64		367.058	0.05012
1896.2	2647.34		364.57	-9.29012		672.041	-16.3245		365.229	1095.5		365.788	26.9641
1895.21	2649.66		363.3	13.3673		670.828	35.8983		363.96	1103.58		364.518	66.2759
1894.22	2715.68		362.029	91.9243		669.616	14.4887		362.689	1119.93		363.248	-59.0219
1893.23	2733.07		360.759	49.4066		668.403	11.2314		361.418	1132.13		361.977	-35.2527
1892.24	2726.69		359.487	-30.3185		667.19	22.8605		360.147	1076.04		360.706	-73.5781
1891.25	2744.38		358.217	4.82441		665.977	-58.5816		358.876	1121.36		359.436	-9.46893
1890.26	2771.9		356.945	-6.56183		664.764	-34.7353		357.604	1127.35		358.164	88.7493
1889.27	2808.12		355.673	-5.5143		663.55	34.5438		356.333	1102.32		356.893	193.141
1888.28	2700.55		354.401	20.3685		662.336	26.7072		355.062	1095.9		355.62	52.4515
1887.29	2730.99		353.129	-21.9516		661.122	61.6977		353.789	1114.3		354.349	-32.3467
1886.29	2688.79		351.856	-48.7303		659.907	-10.9133		352.517	1062.41		353.076	22.4308
1885.3	2701.75		350.583	-53.7786		658.692	-19.2482		351.244	1140.74		351.804	173.309
1884.31	2649.68		349.311	-37.1058		657.479	15.5467		349.971	1159.12		350.53	4.8976
1883.32	2749.62		348.037	-35.907		656.263	23.6568		348.698	1136.18		349.258	96.8861
1882.32	2777.99		346.764	-68.7583		655.048	4.76118		347.425	1140.09		347.984	21.5532
1881.33	2733.11		345.49	9.9274		653.832	-18.3946		346.151	1071.73		346.711	-53.7224
1880.34	2657.82		344.216	32.8694		652.616	-54.2471		344.877	1108.69		345.438	47.5992
1879.34	2664.72		342.941	-33.9547		651.4	30.8815		343.604	1162.15		344.163	-67.8464
1878.35	2630.67		341.667	32.3756		650.185	5.96966		342.329	1139.22		342.889	98.5209
1877.36	2643.26		340.393	5.86277		648.968	30.3246		341.054	1126.62		341.614	32.7085
1876.36	2675		339.117	35.0817		647.751	55.9278		339.779	1177.99		340.34	28.8562
1875.37	2798.83		337.843	70.5047		646.534	82.1326		338.504	1078.75		339.064	77.6453
1874.38	2729.98		336.567	-8.50308		645.317	-24.2776		337.229	1167.23		337.79	2.71601
1873.38	2656.37		335.291	26.966		644.1	-70.7227		335.953	1187.62		336.514	-1.00619
1872.39	2625.05		334.016	43.8981		642.883	-41.6887		334.678	1117.31		335.238	119.018
1871.39	2726.72		332.739	67.0318		641.665	-22.0833		333.401	1203.66		333.963	-11.3978
1870.4	2707.32		331.463	25.2786		640.446	-50.117		332.125	1160.15		332.687	-113.898
1869.4	2680.67		330.187	79.3608		639.229	-19.8768		330.849	1129.03		331.41	9.30759
1868.41	2674.3		328.909	-2.49125		638.01	35.9157		329.572	1163.83		330.133	147.962
1867.41	2735.22		327.632	51.6265		636.791	16.5704		328.295	1169.79		328.856	64.1706
1866.42	2743.24		326.354	105.749		635.572	-8.60703		327.018	1202.51		327.579	147.258
1865.42	2746.03		325.077	-31.5643		634.354	9.57486		325.74	1150.81		326.302	32.7099
1864.43	2740.11		323.799	19.5153		633.134	0.56927		324.463	1138.24		325.024	47.9378
1863.43	2728.32		322.521	64.4276		631.914	12.5864		323.185	1135.97		323.746	-54.1057
1862.44	2641.95		321.243	66.1418		630.694	27.507		321.906	1162.5		322.468	100.12
1861.44	2626.09		319.964	30.8533		629.475	31.1041		320.628	1127.31		321.189	29.0574
1860.44	2678.68		318.686	-47.5854		628.254	14.6625		319.349	1145.6		319.911	32.1158
1859.45	2673.7		317.406	55.9961		627.033	8.89728		318.07	1157.72		318.632	62.978
1858.45	2672.99		316.127	-28.5418		625.812	-3.32181		316.791	1163.67		317.354	-54.1687
1857.45	2637.7		314.848	28.7934		624.592	47.8004		315.512	1159.34		316.074	69.2891
1856.46	2652.73		313.567	113.868		623.371	33.9847		314.231	1187.89		314.794	23.171
1855.46	2653.04		312.287	35.5909		622.149	-5.32389		312.952	1218.48		313.515	-93.7864
1854.46	2744.9		311.007	46.7191		620.928	-10.0484		311.672	1123.75		312.234	-38.0833
1853.46	2760.35		309.727	82.5063		619.706	44.976		310.391	1215.96		310.954	42.281
1852.47	2622.75		308.445	118.296		618.483	29.9574		309.11	1154.12		309.674	-25.2274
1851.47	2577.76		307.165	40.1463		617.261	-22.7928		307.829	1079.99		308.393	70.5598
1850.47	2585.1		305.884	32.8559		616.039	10.0078		306.549	1159.84		307.111	30.8375
1849.47	2660.98		304.602	71.7564		614.815	47.3475		305.267	1159.62		305.83	101.992
1848.47	2645.71		303.32	150.666		613.593	69.5386		303.985	1083.47		304.549	-5.40378
1847.47	2680.36		302.038	-25.8483		612.369	3.07019		302.703	1089.67		303.267	68.8404
1846.47	2703.46		300.756	19.2286		611.146	46.6103		301.421	1095.87		301.984	81.525
1845.48	2722.17		299.474	24.3093		609.922	63.4124		300.139	1102.06		300.702	-28.8489
1844.48	2733.2		298.19	17.0936		608.698	-39.3342		298.856	1108.26		299.42	42.3056
1843.48	2736.09		296.907	6.81206		607.474	56.1863		297.573	1114.46		298.138	-114.144
1842.48	2717.8		295.624	45.727		606.25	76.9586		296.29	1120.65		296.854	76.9117
1841.48	2646.08		294.341	-22.9468		605.025	-21.0986		295.007	1126.85		295.571	89.5838
1840.48	2639.95		293.057	3.67175		603.8	-26.6361		293.724	1133.04		294.287	-5.33862
1839.48	2622.04		291.773	-68.0379		602.575	16.4922		292.439	1147.17		293.004	19.6091
1838.48	2636.67		290.488	-29.1347		601.35	49.6744		291.155	1145.41		291.72	-121.386
1837.48	2667.17		289.204	-11.7477		600.124	0.8089		289.871	1143.66		290.436	-7.38878
1836.48	2716.74		287.92	33.2647		598.898	11.8715		288.586	1141.9		289.151	94.2512
1835.48	2708.25		286.635	69.0426		597.672	27.8106		287.302	1140.15		287.866	-31.4137
1834.47	2649.22		285.35	40.3388		596.446	9.68894		286.017	1150.17		286.581	159.151
1833.47	2593.26		284.063	17.7734		595.22	32.1583		284.731	1096.74		285.296	42.6482
1832.47	2579.62		282.778	25.8893		593.993	25.7288		283.445	1174.27		284.011	140.967
1831.47	2653.11		281.492	-27.3675		592.766	15.1813		282.16	1133.14		282.725	-24.6839
1830.47	2673.02		280.206	20.5977		591.539	-26.8169		280.874	1155.42		281.438	-73.7548
1829.47	2604.37		278.92	68.527		590.312	61.1092		279.587	1149.07		280.152	5.95134
1828.46	2610.2		277.633	36.7017		589.084	65.1874		278.301	1107.96		278.866	134.624
1827.46	2633.81		276.346	44.7174		587.855	2.17619		277.014	1138.41		277.58	11.7641
1826.46	2665.96		275.059	71.0954		586.628	18.5843		275.727	1226.06		276.293	97.3186
1825.46	2674.14		273.771	17.7669		585.399	-35.9293		274.439	1184.96		275.006	26.4516
1824.46	2650.75		272.483	-32.5063		584.171	-46.0517		273.152	1100.99		273.718	38.2558
1823.45	2624.32		271.196	45.86		582.941	21.265		271.864	1153.88		272.431	-78.7084
1822.45	2614.41		269.907	20.0372		581.713	28.5859		270.576	1155.7		271.143	73.8213
1821.45	2703.6		268.619	58.4906		580.483	9.97288		269.288	1169.77		269.854	85.3156
1820.44	2705.93		267.331	66.2789		579.254	-11.1409		267.999	1126.68		268.565	69.1379
1819.44	2652.23		266.042	-75.9524		578.024	-64.5896		266.711	1167.28		267.277	0.81363
1818.43	2573.83		264.753	-0.89998		576.794	32.7954		265.422	1183.38		265.988	-58.423
1817.43	2578.65		263.463	83.2574		575.564	31.7481		264.133	1091.36		264.699	191.314
1816.43	2610.3		262.174	-13.1433		574.334	18.5807		262.843	1189.04		263.41	18.6089
1815.42	2655.62		260.884	98.4142		573.104	-16.0009		261.553	1095.02		262.12	-31.8067
1814.42	2674.12		259.594	47.813		571.872	68.0795		260.263	1102.96		260.83	-21.1733
1813.41	2643.82		258.303	-36.4535		570.642	-17.9738		258.973	1061.98		259.54	191.128
1812.41	2594.67		257.013	4.57946		569.41	17.8128		257.683	1159.6		258.25	79.1374
1811.4	2638.05		255.722	-36.9773		568.178	7.20095		256.392	1104.37		256.959	37.3367
1810.4	2702.84		254.431	-69.4134		566.946	42.4415		255.101	1179.53		255.668	16.7882
1809.39	2698.34		253.139	14.1835		565.714	3.4433		253.81	1148.75		254.377	48.0296
1808.39	2683.73		251.848	27.4337		564.482	-4.43738		252.518	1154.64		253.086	85.2036
1807.38	2650.32		250.556	22.2859		563.25	-20.8974		251.227	1115.74		251.794	24.4533
1806.38	2665.31		249.264	20.1213		562.017	-28.6518		249.935	1089.06		250.502	12.4116
1805.37	2697.32		247.971	-76.7478		560.784	-9.79998		248.642	1076.64		249.21	85.6843
1804.36	2742.78		246.679	-42.4205		559.551	-12.6515		247.35	1145.62		247.918	30.5409
1803.36	2691.68		245.386	34.5318		558.317	-38.1593		246.057	1116.92		246.625	-3.40775
1802.35	2586.63		244.093	-83.8789		557.084	14.0977		244.764	1132.98		245.332	-7.01923
1801.34	2610.34		242.799	32.5359		555.85	20.9894		243.471	1161.23		244.039	31.8888
1800.34	2647.26		241.506	-9.76024		554.615	2.35353		242.177	1122.38		242.746	-30.0714
1799.33	2672.1		240.212	45.4376		553.381	-14.9506		240.883	1183.15		241.452	14.5236
1798.32	2647.56		238.918	-27.5137		552.146	7.73879		239.589	1132.11		240.158	40.6043
1797.31	2648.11		237.623	-54.8157		550.912	-9.7902		238.295	1133.92		238.864	42.0805
1796.31	2661.5		236.329	76.257		549.677	26.0783		237.001	1139.8		237.569	52.4853
1795.3	2657.9		235.034	-54.8399		548.441	12.1551		235.706	1161.93		236.275	1.73342
1794.29	2634.64		233.739	33.3326		547.206	24.7783		234.411	1127.18		234.98	-85.7795
1793.28	2621.64		232.443	51.3168		545.97	-3.73958		233.116	1165.55		233.686	161.595
1792.27	2698.18		231.147	17.4227		544.734	-41.1528		231.82	1114.57		232.39	24.9133
1791.26	2732.25		229.853	56.5		543.498	-68.6179		230.524	1187.43		231.094	52.4883
1790.26	2672.1		228.556	-44.5689		542.262	23.6081		229.229	1175.02		229.799	79.8353
1789.25	2622.91		227.26	36.8827		541.024	1.63744		227.933	1199.15		228.502	94.758
1788.24	2618.21		225.963	87.7583		539.788	4.25866		226.636	1168.49		227.206	-18.3594
1787.23	2613.17		224.666	-59.2367		538.551	-35.8151		225.339	1198.69		225.909	-13.0076
1786.22	2633.13		223.369	67.4367		537.313	-17.1834		224.042	1107.2		224.612	-90.0224
1785.21	2646.18		222.072	-6.75857		536.075	36.2187		222.745	1131.32		223.315	-39.4978
1784.2	2637.12		220.774	-68.8909		534.838	30.3418		221.447	1193.94		222.019	4.69481
1783.19	2609.76		219.477	-21.6952		533.6	-27.7591		220.15	1159.26		220.721	-3.05361
1782.18	2601.94		218.179	13.1987		532.361	34.6051		218.853	1154.99		219.423	10.247
1781.17	2595.9		216.88	14.523		531.123	-64.5211		217.554	1138.56		218.125	99.2882
1780.16	2589.97		215.582	52.1754		529.884	-23.4653		216.256	1229.49		216.826	2.70579
1779.15	2553.5		214.283	13.7436		528.645	35.4225		214.957	1200.9		215.527	-24.1978
1778.14	2481.25		212.983	41.9993		527.405	79.0228		213.658	1170.3		214.229	-51.3204
1777.13	2514.8		211.685	18.4977		526.166	4.22252		212.358	1208.54		212.93	45.8469
1776.11	2607.98		210.385	16.1155		524.927	18.5619		211.06	1228.54		211.631	115.425
1775.1	2702.8		209.085	-7.64768		523.687	32.9131		209.76	1143.32		210.331	142.244
1774.09	2642.94		207.785	-13.3322		522.446	22.4564		208.46	1165.35		209.031	-7.20139
1773.08	2603.71		206.484	17.2501		521.206	12.3286		207.159	1213.68		207.731	-77.9131
1772.07	2635.09		205.184	2.18233		519.965	23.8387		205.859	1164.91		206.431	5.90372
1771.06	2669.38		203.883	-3.9204		518.725	19.764		204.559	1192.99		205.13	28.8099
1770.04	2674.58		202.582	74.74		517.483	-0.19353		203.258	1255.43		203.829	-48.5808
1769.03	2613.78		201.281	62.2838		516.242	24.3488		201.956	1253.17		202.528	34.556
1768.02	2648.48		199.979	104.246		515	7.58191		200.655	1269.1		201.227	56.8207
1767	2601.83		198.678	46.0501		513.758	13.6919		199.354	1260.77		199.926	97.0785
1765.99	2593.48		197.375	60.4482		512.517	30.27		198.051	1236.29		198.624	34.0893
1764.98	2579.66		196.073	-43.4328		511.273	28.1134		196.749	1300.68		197.321	-50.2773
1763.96	2610.91		194.771	22.1884		510.031	-3.58229		195.446	1302.45		196.02	-28.7537
1762.95	2539.96		193.468	72.5074		508.789	43.1316		194.144	1362.77		194.717	53.1552
1761.94	2456.67		192.165	149.919		507.546	12.3856		192.841	1328.19		193.414	162.125
1760.92	2452.01		190.861	184.785		506.303	32.0924		191.538	1390.5		192.11	146.763
1759.91	2546.71		189.558	213.453		505.059	20.0608		190.234	1361.98		190.808	91.9261
1758.9	2625.6		188.254	260.133		503.815	-39.2491		188.931	1452.5		189.504	139.86
1757.88	2669.91		186.95	206.836		502.571	75.8795		187.627	1407.85		188.2	193.703
1756.87	2594.02		185.646	380.272		501.327	-24.0295		186.322	1427.75		186.896	347.231
1755.85	2542.14		184.341	293.453		500.083	5.10735		185.019	1498.04		185.592	340.307
1754.84	2615.07		183.036	421.209		498.838	-6.66646		183.714	1409.06		184.287	451.221
1753.82	2671.03		181.731	482.296		497.593	30.6627		182.408	1523.67		182.982	407.822
1752.81	2612.07		180.426	588.573		496.348	5.22297		181.104	1543.52		181.677	433.888
1751.79	2575.73		179.12	661.459		495.103	-11.6757		179.798	1591.58		180.372	541.506
1750.77	2609.91		177.814	719.105		493.857	44.253		178.492	1589.26		179.066	540.256
1749.76	2578.83		176.509	846.098		492.611	-67.3677		177.187	1655.41		177.761	677.955
1748.74	2542.09		175.202	900.459		491.365	28.0824		175.88	1556.43		176.454	827.666
1747.73	2580.13		173.896	933.571		490.119	-9.15813		174.573	1654.78		175.148	874.664
1746.71	2613.16		172.589	951.487		488.872	16.8898		173.267	1646.41		173.842	1024.32
1745.69	2604.83		171.281	1044.76		487.625	35.9392		171.96	1682.31		172.534	902.26
1744.68	2605.58		169.975	1140.95		486.379	25.21		170.653	1722.23		171.228	1045.92
1743.66	2564.9		168.667	1089.18		485.131	-13.3665		169.346	1784.26		169.92	960.264
1742.64	2516.35		167.359	1079.61		483.884	-15.5961		168.038	1697.43		168.612	1001.45
1741.62	2486.43		166.051	1187.59		482.636	-1.72449		166.729	1662.92		167.305	1033.7
1740.61	2501.5		164.742	1217.08		481.388	-15.3911		165.422	1741.01		165.997	945.432
1739.59	2483.23		163.434	1071.67		480.14	-16.1245		164.113	1698.46		164.688	1089.53
1738.57	2524.42		162.125	1013.69		478.892	-32.6894		162.805	1738.33		163.38	1010.66
1737.55	2545.78		160.816	955.699		477.643	22.1278		161.495	1661.64		162.071	932.025
1736.54	2587.62		159.507	741.037		476.394	-63.0419		160.187	1673.38		160.762	931.984
1735.52	2500.95		158.197	764.429		475.145	-37.9907		158.877	1640.92		159.452	670.06
1734.5	2499.95		156.888	564.94		473.896	-60.9774		157.567	1548.23		158.143	818.185
1733.48	2455.14		155.577	546.209		472.646	-38.2055		156.257	1539.9		156.833	680.418
1732.46	2501.72		154.267	536.54		471.396	3.77876		154.947	1469.35		155.523	573.123
1731.44	2517.86		152.956	340.284		470.146	5.00452		153.637	1535.3		154.213	399.953
1730.42	2544.41		151.646	475.196		468.896	-27.2478		152.326	1460.76		152.902	347.601
1729.4	2539.42		150.334	327.268		467.645	27.2366		151.015	1486.56		151.591	328.732
1728.38	2524.15		149.023	308.834		466.395	29.937		149.703	1466.22		150.28	229.025
1727.36	2538.08		147.712	284.47		465.144	33.2401		148.393	1459.92		148.969	189.92
1726.34	2496.63		146.399	320.349		463.892	-38.5214		147.08	1469.66		147.657	175.315
1725.32	2496.19		145.088	221.037		462.641	-4.06396		145.769	1343.09		146.346	209.267
1724.3	2515.84		143.775	160.961		461.389	5.14259		144.456	1414.98		145.033	57.2426
1723.28	2550.74		142.463	185.204		460.137	-63.8305		143.144	1490.86		143.721	221.373
1722.26	2522.91		141.149	185.551		458.885	17.4672		141.831	1444.49		142.408	19.2536
1721.24	2515.72		139.837	177.065		457.632	-42.7176		140.518	1474.26		141.096	127.196
1720.22	2540.77		138.523	216.829		456.379	14.2424		139.205	1485.99		139.782	94.3794
1719.2	2554.57		137.21	133.657		455.126	-16.0645		137.892	1417.62		138.469	20.0171
1718.17	2504.79		135.896	116.796		453.873	35.1463		136.577	1387.32		137.155	27.2607
1717.15	2471.03		134.582	-13.8821		452.62	-21.6465		135.264	1439.1		135.841	-13.0544
1716.13	2451.29		133.268	158.894		451.366	-3.85909		133.949	1398.8		134.527	-88.8915
1715.11	2438.73		131.952	157.836		450.112	-2.77805		132.635	1440.54		133.213	-29.172
1714.09	2453.39		130.638	31.0799		448.858	-1.40792		131.32	1408.26		131.898	118.001
1713.06	2477.77		129.322	-29.3103		447.604	12.5242		130.005	1357.99		130.583	16.5252
1712.04	2540.37		128.007	24.6395		446.35	-7.22296		128.689	1379.72		129.268	-6.5182
1711.02	2510.28		126.691	-8.01489		445.095	35.5844		127.374	1361.46		127.952	30.7976
1710	2491.55		125.376	22.6971		443.84	1.65933		126.059	1431.16		126.637	-69.5054
1708.97	2426.32		124.06	-42.1003		442.584	6.07358		124.742	1432.88		125.321	43.3604
1707.95	2429.43		122.743	-70.4648		441.328	-47.3463		123.426	1390.65		124.005	-38.4258
1706.93	2476.66		121.427	60.453		440.073	26.149		122.109	1364.41		122.688	-9.14599
1705.9	2528.09		120.109	98.9521		438.816	-11.2629		120.793	1418.07		121.372	23.1979
1704.88	2489.46		118.792	39.1255		437.561	19.7786		119.476	1469.72		120.055	-25.3617
1703.85	2510.78		117.475	129.6		436.304	12.4963		118.158	1521.35		118.737	15.8432
1702.83	2552.28		116.157	46.9761		435.047	13.3666		116.841	1485.12		117.42	125.69
1701.81	2540.84		114.839	156.568		433.79	66.3262		115.523	1393.03		116.103	16.6038
1700.78	2501.86		113.521	170.993		432.533	32.0224		114.205	1486.55		114.784	20.8269
1699.76	2540.25		112.202	138.212		431.275	45.4174		112.887	1528.15		113.467	-32.4369
1698.73	2540.36		110.884	330.518		430.018	17.7104		111.568	1489.96		112.147	158.873
1697.71	2494.27		109.564	-23.8665		428.76	8.82673		110.249	1527.56		110.829	103.822
1696.68	2484.71		108.246	187.849		427.502	-19.4972		108.931	1513.31		109.51	197.149
1695.66	2485.14		106.926	35.5315		426.243	16.147		107.611	1495.08		108.191	232.218
1694.63	2409.99		105.606	108.308		424.985	69.6392		106.291	1433.01		106.871	65.2823
1693.6	2394.94		104.286	20.549		423.726	108.081		104.972	1462.62		105.552	60.9009
1692.58	2463.16		102.967	-42.3606		422.467	8.96171		103.651	1482.26		104.231	-47.3248
1691.55	2552.03			--		421.208	90.6341					102.911	-47.4897
1690.53	2515.99					419.948	22.2662
1689.5	2446.93					418.688	73.2386
1688.47	2444.29					417.428	52.1993
1687.44	2443.42					416.168	42.1306
1686.42	2424.9					414.907	65.5715
1685.39	2452.86					413.646	102.161
1684.36	2503.99					412.386	12.3651
1683.33	2491.28					411.124	61.1903
1682.31	2468.55					409.862	56.8542
1681.28	2490.38					408.601	22.5268
1680.25	2422.1					407.339	50.4442
1679.22	2380.77					406.077	46.4969
1678.19	2451.67					404.814	46.9585
1677.17	2463.97					403.552	92.4377
1676.14	2429.56					402.289	35.1616
1675.11	2370.1					401.025	10.1119
1674.08	2403.63					399.762	16.3296
1673.05	2389.51					398.498	-19.8771
1672.02	2447.76					397.234	53.8353
1670.99	2470.19					395.971	48.6042
1669.96	2493.94					394.706	67.7565
1668.93	2404.78					393.441	-8.20335
1667.9	2378.96					392.177	64.9923
1666.87	2359.3					390.911	40.9178
1665.84	2401.31					389.646	-29.8755
1664.8	2441.43					388.381	28.4598
1663.77	2487.25					387.114	44.1287
1662.74	2445.6					385.849	-39.8767
1661.71	2455.32					384.582	17.9536
1660.68	2457.41					383.315	26.5987
1659.65	2442.88					382.049	8.19864
1658.62	2417.97					380.782	-14.8137
1657.58	2436.55					379.515	7.38053
1656.55	2400.2					378.247	-24.5365
1655.52	2411.66					376.979	-30.248
1654.48	2412.55					375.711	15.7503
1653.45	2440.81					374.443	17.6092
1652.42	2433.18					373.175	-47.0251
1651.38	2404.73					371.906	-8.34544
1650.35	2386.18					370.637	-42.0539
1649.32	2420.32					369.368	31.8474
1648.28	2396.03					368.099	-12.9292
1647.25	2388.18					366.829	-10.7149
1646.21	2411.72					365.559	6.47346
1645.18	2374.06					364.289	-50.2149
1644.15	2364.24					363.019	-0.61581
1643.11	2413.16					361.747	-10.5836
1642.08	2508.68					360.477	87.8368
1641.04	2456.41					359.205	64.003
1640.01	2455.86					357.935	37.7444
1638.97	2445.95					356.662	32.3501
1637.93	2474.9					355.391	-12.3867
1636.9	2456.07					354.118	45.6029
1635.86	2440.41					352.847	107.957
1634.83	2463.68					351.573	99.0527
1633.79	2442.91					350.301	81.8271
1632.75	2462.58					349.027	91.9343
1631.72	2458.01					347.755	76.3643
1630.68	2451.18					346.48	35.46
1629.64	2391.29					345.207	97.4321
1628.6	2369.03					343.933	108.96
1627.57	2375.23					342.659	131.354
1626.53	2391.1					341.384	123.46
1625.49	2398.6					340.109	121.482
1624.45	2366.26					338.835	217.315
1623.41	2377.01					337.56	140.536
1622.38	2407.3					336.284	115.472
1621.34	2338.53					335.008	125.09
1620.3	2321.38					333.732	142.146
1619.26	2324.77					332.456	153.664
1618.22	2359.62					331.18	156.858
1617.18	2336.08					329.902	112.804
1616.14	2405.81					328.626	168.256
1615.1	2399.43					327.349	163.479
1614.06	2321.63					326.071	176.938
1613.02	2348.28					324.793	141.009
1611.98	2382.87					323.516	132.569
1610.94	2408.77					322.237	212.416
1609.9	2333.94					320.959	228.358
1608.86	2429.23					319.68	171.179
1607.82	2343.72					318.401	174.779
1606.77	2345.25					317.122	165.117
1605.73	2320.68					315.843	235.309
1604.69	2476.09					314.563	191.702
1603.65	2447.52					313.283	221.152
1602.61	2421.35					312.003	182.773
1601.57	2330.93					310.723	239.899
1600.52	2301.44					309.442	299.749
1599.48	2317.77					308.161	285.939
1598.44	2339.41					306.88	255.165
1597.39	2315.01					305.599	269.314
1596.35	2223.3					304.317	338.207
1595.31	2249.03					303.035	286.393
1594.26	2313.87					301.753	298.86
1593.22	2387.33					300.471	342.34
1592.18	2394.89					299.188	385.44
1591.13	2347.19					297.905	363.89
1590.09	2277.48					296.622	441.595
1589.04	2308.35					295.339	502.91
1588	2390.59					294.056	566.282
1586.95	2351.13					292.771	574.249
1585.91	2284.69					291.488	703.177
1584.86	2270.48					290.203	692.223
1583.82	2296.92					288.919	784.37
1582.77	2234.53					287.634	875.786
1581.73	2233.27					286.35	945.577
1580.68	2292.12					285.063	965.841
1579.63	2333					283.778	1023.12
1578.59	2293.48					282.492	1009.11
1577.54	2233.94					281.207	1022.59
1576.5	2287.7					279.921	977.382
1575.45	2334.33					278.634	913.994
1574.4	2303.69					277.348	829.969
1573.35	2267.74					276.061	767.932
1572.31	2293.16					274.773	654.005
1571.26	2323.21					273.485	671.147
1570.21	2262.23					272.198	498.518
1569.16	2255.48					270.91	537.482
1568.11	2252.17					269.621	521.182
1567.07	2258.11					268.333	438.309
1566.02	2167.32					267.044	394.828
1564.97	2106.53					265.756	447.937
1563.92	2145.68					264.466	410.319
1562.87	2252.96					263.177	319.948
1561.82	2285.43					261.887	366.818
1560.77	2264.51					260.597	257.249
1559.72	2314.99					259.307	271.414
1558.67	2363.96					258.017	256.692
1557.62	2416.78					256.726	166.034
1556.57	2361.84					255.435	210.336
1555.52	2377.39					254.144	111.485
1554.47	2288.47					252.853	242.855
1553.42	2307.79					251.561	217.965
1552.37	2256.97					250.269	137.973
1551.32	2313.73					248.977	101.832
1550.27	2284.79					247.685	139.123
1549.21	2329.4					246.392	132.62
1548.16	2311.84					245.099	147.337
1547.11	2293.32					243.806	68.8626
1546.06	2219.53					242.512	108.017
1545.01	2192.68					241.219	80.8453
1543.95	2246.03					239.925	57.2118
1542.9	2278.41					238.63	66.0761
1541.85	2189.37					237.336	8.97687
1540.79	2146.04					236.041	21.5573
1539.74	2145.34					234.746	2.63297
1538.69	2158.87					233.451	32.0314
1537.63	2136.76					232.156	-15.7435
1536.58	2174.14					230.86	48.7484
1535.53	2183.37					229.564	-28.4455
1534.47	2231.73					228.269	-26.8764
1533.42	2198.21					226.972	-8.05419
1532.36	2195.46					225.675	-3.32151
1531.31	2151.78					224.378	0.41452
1530.25	2206.85					223.081	-8.39455
1529.2	2271.92					221.784	-30.041
1528.14	2293.22					220.486	-18.6014
1527.09	2229.16					219.188	-32.45
1526.03	2165.87					217.89	-16.2532
1524.98	2192.28					216.592	-56.0107
1523.92	2172.68					215.293	55.5003
1522.86	2215.82					213.994	32.0908
1521.81	2183.21					212.695	33.5755
1520.75	2177.91					211.396	15.6235
1519.69	2155.44					210.096	46.2482
1518.64	2187.58					208.796	4.94562
1517.58	2148.7					207.496	53.7989
1516.52	2107.18					206.195	68.0813
1515.46	2116.81					204.896	12.9372
1514.41	2161.18					203.595	34.5914
1513.35	2144.08					202.293	11.4253
1512.29	2090.33					200.992	34.7192
1511.23	2138.08					199.69	55.3599
1510.17	2190.62					198.389	22.147
1509.11	2201.73					197.086	14.8051
1508.05	2127.15					195.784	92.0909
1507	2140.39					194.481	32.2827
1505.94	2137.66					193.179	55.6005
1504.88	2146.65					191.875	17.9076
1503.82	2109.99					190.572	-21.4289
1502.76	2125.66					189.269	-3.07919
1501.7	2067.03					187.965	48.4254
1500.64	2061.76					186.66	32.0438
1499.58	2114.84					185.356	64.5646
1498.51	2151.89					184.052	75.5206
1497.45	2106.02					182.746	84.2845
1496.39	2048.7					181.441	-6.46944
1495.33	2039.21					180.136	43.5929
1494.27	2056.03					178.83	-9.44141
1493.21	2081.9					177.524	50.1945
1492.15	2081.95					176.219	-36.1002
1491.08	2105.45					174.912	-21.8103
1490.02	2171.5					173.605	-19.305
1488.96	2194.03					172.299	-23.1346
1487.9	2125.76					170.991	-30.5661
1486.83	2072.23					169.684	45.6112
1485.77	2057.97					168.376	-15.7837
1484.71	2142.2					167.068	-0.8077
1483.65	2135.25					165.761	72.106
1482.58	2149.91					164.452	30.1654
1481.52	2096.76					163.144	6.07717
1480.45	2054.33					161.834	16.418
1479.39	2033.19					160.525	85.8668
1478.33	2084.4					159.216	86.3592
1477.26	2074.72					157.906	16.7235
1476.2	2094.98					156.597	84.5042
1475.13	2120.96					155.286	6.28339
1474.07	2115.62					153.976	-8.93583
1473	2076.6					152.665	-7.24592
1471.94	2127.86					151.354	-0.4002
1470.87	2145.89					150.043	15.5119
1469.8	2102.78					148.731	-1.04684
1468.74	2087.38					147.42	-4.35308
1467.67	2114.07					146.108	-1.04224
1466.61	2138.11					144.796	1.96192
1465.54	2094.51					143.483	-6.79024
1464.47	2062.43					142.171	-15.8898
1463.41	2043.25					140.858	-13.339
1462.34	1999.7					139.545	35.3896
1461.27	1965.43					138.231	54.2432
1460.2	2022.4					136.918	54.3199
1459.14	2120.11					135.604	3.18514
1458.07	2117.94					134.29	58.1085
1457	2045.92					132.976	-19.5876
1455.93	2063.36					131.66	29.3935
1454.86	2064.9					130.346	-9.2966
1453.79	2069.38					129.03	-6.05068
1452.73	1997.2					127.715	7.85552
1451.66	2055.35					126.399	-16.5129
1450.59	2060.35					125.083	6.2571
1449.52	2080.12					123.767	-58.2118
1448.45	2008.3					122.45	22.006
1447.38	1984.34					121.134	7.36979
1446.31	1976.92					119.816	-26.9456
1445.24	2017.32					118.5	-2.85917
1444.17	2002.55					117.182	16.3559
1443.1	1975.86					115.864	43.7577
1442.03	2001.81					114.547	41.5422
1440.95	2025.25					113.229	30.5794
1439.88	2061.49					111.909	108.904
1438.81	2035.56					110.591	61.8535
1437.74	2040.36					109.271	61.6661
1436.67	1998.23					107.952	22.0634
1435.6	2029.1					106.633	33.824
1434.52	1986.79					105.313	37.2967
1433.45	1969.2					103.993	-25.9396
1432.38	1972.93					102.673	-58.291
1431.31	1995.28
1430.23	1990.93
1429.16	1978.18
1428.09	1985.8
1427.01	1970.43
1425.94	1989.39
1424.87	1970.98
1423.79	1971.36
1422.72	1915.82
1421.64	1910.55
1420.57	1895.62
1419.49	1933.24
1418.42	1944.84
1417.34	1964.63
1416.27	2004.51
1415.19	1974.3
1414.12	2010.07
1413.04	1952
1411.96	1937.94
1410.89	1897.25
1409.81	1892.54
1408.73	1896.58
1407.66	1924.18
1406.58	1991.02
1405.5	1962.62
1404.42	1971.47
1403.35	1969.75
1402.27	1981.11
1401.19	1962.25
1400.11	1903.26
1399.03	1911.27
1397.96	1907.27
1396.88	1898.69
1395.8	1887.99
1394.72	1950.62
1393.64	1956.44
1392.56	1927.58
1391.48	1915.86
1390.4	1891.62
1389.32	1853.3
1388.24	1892.39
1387.16	1940.03
1386.08	1974.72
1385	1979.57
1383.91	2018.31
1382.83	2002.21
1381.75	1985.38
1380.67	1994.6
1379.59	1966.75
1378.5	1965.14
1377.42	1950
1376.34	1900.21
1375.26	1832.93
1374.17	1852.78
1373.09	1911.76
1372.01	1938.26
1370.92	1904.94
1369.84	1865.91
1368.75	1856.2
1367.67	1888.52
1366.59	1815.43
1365.5	1801.68
1364.42	1848.1
1363.33	1861.09
1362.25	1810.68
1361.16	1785.43
1360.08	1804.22
1358.99	1755.52
1357.9	1758.62
1356.82	1770.13
1355.73	1834.55
1354.65	1824.37
1353.56	1860.13
1352.47	1857.41
1351.38	1836.25
1350.3	1753.19
1349.21	1758.36
1348.12	1809.95
1347.03	1852.11
1345.95	1831.89
1344.86	1817.67
1343.77	1804.92
1342.68	1778.51
1341.59	1730.78
1340.5	1762.75
1339.41	1798.13
1338.32	1800.71
1337.23	1725.6
1336.14	1685.47
1335.05	1657.15
1333.96	1736.44
1332.87	1771.27
1331.78	1804.34
1330.69	1753.9
1329.6	1759.47
1328.51	1712.98
1327.42	1718.46
1326.33	1749.63
1325.23	1788.55
1324.14	1772.64
1323.05	1758.17
1321.96	1684.83
1320.86	1706.06
1319.77	1692.56
1318.68	1738.87
1317.58	1716.06
1316.49	1809.87
1315.4	1839.42
1314.3	1746.38
1313.21	1655.28
1312.12	1631.28
1311.02	1752.21
1309.93	1727.29
1308.83	1686.21
1307.74	1697
1306.64	1710.09
1305.55	1650.11
1304.45	1616.36
1303.35	1709.56
1302.26	1736
1301.16	1695.69
1300.07	1669.68
1298.97	1671.94
1297.87	1660.86
1296.78	1621.51
1295.68	1637.34
1294.58	1648.96
1293.48	1688.5
1292.38	1661.2
1291.29	1646.53
1290.19	1619.54
1289.09	1646.65
1287.99	1668.92
1286.89	1683.49
1285.79	1716.62
1284.69	1718.05
1283.59	1675.71
1282.5	1601.4
1281.4	1573.94
1280.3	1560.24
1279.2	1571.22
1278.09	1611.91
1276.99	1654.43
1275.89	1658.02
1274.79	1619.23
1273.69	1582.9
1272.59	1573.09
1271.49	1592.56
1270.39	1578.67
1269.28	1539.72
1268.18	1561.21
1267.08	1560.12
1265.98	1545.94
1264.87	1512.12
1263.77	1538.93
1262.67	1536.51
1261.56	1531.84
1260.46	1550.66
1259.36	1599.59
1258.25	1607.17
1257.15	1591.77
1256.04	1556.06
1254.94	1544.77
1253.83	1565.6
1252.73	1654.66
1251.62	1637.75
1250.52	1562.71
1249.41	1472.51
1248.31	1489.16
1247.2	1516.6
1246.1	1566.05
1244.99	1501.5
1243.88	1470.05
1242.78	1450.33
1241.67	1494.06
1240.56	1521.46
1239.45	1520.29
1238.35	1496.29
1237.24	1485.03
1236.13	1525.56
1235.02	1521.51
1233.91	1501.82
1232.8	1546.88
1231.7	1547.83
1230.59	1527.53
1229.48	1486.59
1228.37	1474.96
1227.26	1437.71
1226.15	1477.35
1225.04	1532.53
1223.93	1531.04
1222.82	1510.45
1221.71	1489.89
1220.6	1516.7
1219.49	1551.12
1218.37	1544.36
1217.26	1467.2
1216.15	1439.45
1215.04	1454.3
1213.93	1453.53
1212.82	1473.53
1211.7	1443.28
1210.59	1478.97
1209.48	1528.22
1208.36	1523.71
1207.25	1478.16
1206.14	1439.73
1205.02	1439.67
1203.91	1345.72
1202.79	1393.31
1201.68	1446.26
1200.57	1449.77
1199.45	1400.44
1198.34	1435.16
1197.22	1461.5
1196.11	1428.18
1194.99	1401.45
1193.88	1397.96
1192.76	1417.29
1191.64	1431.48
1190.53	1458.48
1189.41	1455.59
1188.29	1477.23
1187.18	1457.08
1186.06	1494.24
1184.94	1486
1183.82	1447.21
1182.71	1383.21
1181.59	1422.67
1180.47	1416.99
1179.35	1417.13
1178.23	1385.72
1177.12	1382.26
1176	1355.1
1174.88	1398.46
1173.76	1399.83
1172.64	1362.82
1171.52	1345.26
1170.4	1346.73
1169.28	1347.99
1168.16	1395.52
1167.04	1385.73
1165.92	1401.76
1164.79	1415.57
1163.67	1398.95
1162.55	1387.51
1161.43	1416.91
1160.31	1421.19
1159.19	1407.95
1158.06	1402.88
1156.94	1387.77
1155.82	1343.73
1154.7	1340.29
1153.57	1329.6
1152.45	1375
1151.33	1405.06
1150.2	1362.28
1149.08	1315.29
1147.96	1353.74
1146.83	1388.49
1145.71	1345.85
1144.58	1278.15
1143.46	1291.04
1142.33	1315.15
1141.21	1349.86
1140.08	1336.3
1138.95	1322.25
1137.83	1297.07
1136.7	1353.48
1135.58	1395.96
1134.45	1382.51
1133.32	1352.34
1132.2	1327.19
1131.07	1374.94
1129.94	1380.1
1128.81	1410.73
1127.69	1403.37
1126.56	1367.86
1125.43	1336.02
1124.3	1335.88
1123.17	1357.21
1122.04	1319.12
1120.92	1321.47
1119.79	1343.79
1118.66	1361.21
1117.53	1358.07
1116.4	1346.04
1115.27	1322.47
1114.14	1339.76
1113.01	1316.3
1111.88	1280.47
1110.74	1235.28
1109.61	1277.71
1108.48	1336.05
1107.35	1324.76
1106.22	1335.76
1105.09	1337.8
1103.95	1369.33
1102.82	1315.02
1101.69	1285.73
1100.56	1325.08
1099.42	1388.51
1098.29	1401.6
1097.16	1349.42
1096.02	1316.17
1094.89	1330.34
1093.76	1347.39
1092.62	1313.76
1091.49	1235.23
1090.35	1282.07
1089.22	1389
1088.08	1395.32
1086.95	1344.62
1085.81	1306.85
1084.68	1318.52
1083.54	1319.46
1082.4	1315.66
1081.27	1299.35
1080.13	1276.89
1078.99	1278.94
1077.86	1263.72
1076.72	1283.61
1075.58	1297.25
1074.45	1310.59
1073.31	1325.42
1072.17	1349.05
1071.03	1324.64
1069.89	1316.08
1068.75	1328.6
1067.62	1352.51
1066.48	1297.25
1065.34	1331.92
1064.2	1393.41
1063.06	1392.08
1061.92	1286.31
1060.78	1360
1059.64	1364.23
1058.5	1365.76
1057.36	1286.14
1056.22	1338.58
1055.08	1311.85
1053.93	1321.69
1052.79	1296.37
1051.65	1264.15
1050.51	1297.17
1049.37	1370.75
1048.22	1413.33
1047.08	1404.68
1045.94	1363.49
1044.8	1396.66
1043.65	1352.64
1042.51	1376.93
1041.37	1330.25
1040.22	1344.21
1039.08	1323.95
1037.93	1350.71
1036.79	1341.3
1035.64	1335.44
1034.5	1370.14
1033.35	1389.38
1032.21	1316.02
1031.06	1298.83
1029.92	1318.17
1028.77	1355.81
1027.63	1342.66
1026.48	1327.29
1025.33	1299.42
1024.19	1280.69
1023.04	1290.78
1021.89	1273.45
1020.75	1280.48
1019.6	1322.08
1018.45	1347.08
1017.3	1312.67
1016.15	1274.14
1015	1266.84
1013.86	1289.18
1012.71	1304.44
1011.56	1272.53
1010.41	1256.69
1009.26	1273.03
1008.11	1340.25
1006.96	1365.48
1005.81	1367.98
1004.66	1318.54
1003.51	1320.35
1002.36	1320.89
1001.21	1339.95
1000.06	1320.89
998.904	1325.36
997.752	1275
996.601	1289.44
995.448	1325.99
994.296	1321.65
993.144	1287.65
991.991	1311.95
990.838	1302.54
989.685	1248.24
988.531	1256.3
987.378	1328.48
986.225	1315.84
985.07	1317.25
983.916	1316.13
982.762	1329.95
981.607	1311.25
980.452	1306.72
979.297	1264.71
978.142	1264.37
976.986	1303.65
975.831	1348.47
974.675	1319.75
973.519	1295.62
972.362	1248.3
971.206	1235.8
970.05	1260.99
968.893	1310.64
967.735	1340.6
966.578	1306.07
965.42	1337.86
964.263	1331.19
963.104	1321.42
961.946	1297.32
960.788	1340.67
959.629	1292.87
958.471	1306.91
957.312	1330.49
956.152	1318.8
954.992	1254.18
953.833	1270.67
952.673	1317.95
951.513	1311.78
950.353	1302.71
949.191	1262.16
948.031	1261.05
946.87	1317.41
945.709	1357.17
944.547	1347.22
943.386	1323.48
942.224	1316.55
941.062	1308.35
939.899	1292.88
938.737	1299.33
937.574	1328.75
936.411	1338.01
935.248	1300.94
934.085	1282.87
932.921	1326.32
931.757	1342.44
930.594	1277.04
929.429	1251.13
928.265	1227.39
927.1	1293.93
925.936	1303.27
924.77	1355.67
923.604	1300.57
922.439	1331.18
921.273	1323.97
920.107	1328.08
918.941	1286.07
917.775	1289.41
916.608	1287.63
915.441	1319.85
914.274	1344.14
913.107	1385.41
911.939	1341.33
910.772	1354.97
909.604	1305.5
908.437	1292.63
907.268	1253.79
906.1	1286.55
904.931	1295.96
903.762	1333.32
902.593	1332.4
901.423	1344.97
900.253	1303.29
899.084	1280.99
897.913	1292.01
896.743	1368.25
895.572	1392.07
894.402	1332.13
893.231	1309.15
892.06	1302.08
890.889	1336.29
889.717	1361.92
888.545	1388.41
887.373	1392.87
886.201	1390.78
885.028	1381.68
883.855	1377.86
882.683	1365.89
881.51	1398.49
880.337	1396.22
879.163	1412.48
877.989	1383.02
876.815	1412.82
875.642	1423.88
874.467	1429.19
873.292	1408.58
872.117	1393.36
870.942	1436.16
869.768	1412.5
868.592	1407.83
867.416	1372.28
866.24	1380.38
865.063	1392.85
863.888	1390.78
862.711	1378.17
861.534	1397.25
860.357	1454.75
859.18	1502.82
858.003	1490.39
856.825	1484.95
855.647	1446.96
854.469	1445.65
853.291	1435.24
852.112	1454.38
850.934	1461.2
849.754	1470.29
848.575	1479.96
847.396	1532.82
846.216	1517.63
845.036	1482.3
843.856	1475.7
842.676	1523.66
841.495	1565.49
840.314	1551.83
839.134	1519.58
837.952	1524.34
836.771	1556.88
835.59	1605.53
834.408	1634.41
833.226	1647.28
832.044	1598.63
830.861	1579.07
829.679	1524.19
828.495	1525.23
827.312	1544.75
826.129	1638.68
824.945	1627.52
823.762	1652.35
822.577	1626.72
821.394	1606.63
820.209	1534.76
819.024	1502.99
817.839	1490.81
816.654	1548.83
815.469	1563.96
814.283	1582.4
813.098	1564.32
811.911	1607.18
810.726	1604.03
809.539	1601.17
808.353	1546.35
807.165	1548.53
805.979	1568.75
804.791	1585.08
803.604	1554.5
802.416	1567.59
801.228	1552.31
800.039	1541.69
798.851	1534.09
797.662	1533.62
796.474	1515.89
795.284	1534.75
794.095	1559.11
792.905	1551.24
791.716	1540.43
790.525	1566
789.336	1554.07
788.146	1552.64
786.954	1543.36
785.764	1556.42
784.572	1580.82
783.381	1592.55
782.189	1553.29
780.998	1554.87
779.806	1598.46
778.614	1620.11
777.422	1558.84
776.229	1542.19
775.036	1553.15
773.843	1574.4
772.649	1548.14
771.456	1582.78
770.263	1570.69
769.068	1550.67
767.874	1501.95
766.68	1568.87
765.485	1583.95
764.29	1561.22
763.095	1501.88
761.899	1514.42
760.704	1565.99
759.509	1581.45
758.312	1598.3
757.116	1589.05
755.92	1601.38
754.724	1566.42
753.526	1544.28
752.329	1477.14
751.132	1485.24
749.935	1468.12
748.737	1500.31
747.539	1527.78
746.341	1587.71
745.143	1593.33
743.943	1611.09
742.745	1599.04
741.546	1590.85
740.347	1599.66
739.146	1583.22
737.947	1673.27
736.747	1757.79
735.547	1847.35
734.347	1838.91
733.146	1827.13
731.944	1749.73
730.744	1713.45
729.542	1680.68
728.341	1625.58
727.139	1554.74
725.937	1549.95
724.734	1529.69
723.532	1529.13
722.33	1532.21
721.127	1584.12
719.924	1615.68
718.72	1594.68
717.517	1581.36
716.312	1548.86
715.108	1532.65
713.904	1502.69
712.7	1532.26
711.495	1509.81
710.29	1507.18
709.085	1428.91
707.88	1442.85
706.674	1473.98
705.469	1530.27
704.263	1501.2
703.056	1525.49
701.85	1555.85
700.643	1535.86
699.436	1503.81
698.229	1539.28
697.021	1559.82
695.813	1535.92
694.605	1483.93
693.397	1462.66
692.189	1445.22
690.98	1458.57
689.772	1487.01
688.563	1494.85
687.354	1496.81
686.145	1518.24
684.935	1512
683.725	1510.78
682.515	1489.35
681.305	1495.6
680.094	1450.25
678.883	1457.15
677.672	1465.62
676.461	1506.57
675.249	1492.33
674.037	1453.27
672.825	1413
671.613	1445.65
670.401	1448.27
669.188	1454.69
667.976	1439.82
666.763	1473.1
665.549	1540.53
664.336	1568.87
663.122	1517.88
661.908	1486.19
660.693	1520.82
659.479	1523.89
658.265	1512.09
657.05	1498.26
655.835	1461.81
654.619	1451.23
653.403	1508.26
652.188	1532.19
650.972	1533.29
649.756	1511.5
648.539	1498.25
647.322	1503.52
646.105	1565.01
644.889	1574.08
643.671	1502.5
642.453	1474.34
641.235	1503.77
640.018	1556.7
638.799	1531.06
637.58	1515.98
636.361	1505.23
635.143	1497.57
633.924	1522.88
632.704	1527.04
631.484	1555.03
630.265	1555.01
629.044	1586.32
627.824	1566.72
626.604	1577.13
625.383	1612.66
624.161	1577.19
622.94	1529.55
621.719	1528.98
620.497	1600.01
619.275	1610.32
618.053	1585.86
616.83	1545.91
615.607	1548.93
614.385	1575.74
613.162	1564.85
611.938	1550.37
610.715	1512.4
609.491	1489
608.267	1473.06
607.043	1501.97
605.818	1543.48
604.594	1538.87
603.368	1536.18
602.144	1533.22
600.918	1522.82
599.692	1487.87
598.466	1476.83
597.24	1544.29
596.014	1551
594.787	1512.12
593.561	1472.13
592.333	1532.93
591.106	1496.39
589.879	1480.03
588.65	1503.15
587.423	1583.66
586.194	1551.6
584.966	1535.99
583.737	1517.81
582.509	1512.85
581.279	1535.11
580.051	1580.95
578.82	1581.67
577.591	1583.1
576.361	1583.81
575.131	1585.35
573.9	1568.01
572.669	1590.61
571.438	1565.14
570.207	1573.81
568.976	1544.59
567.744	1521.34
566.513	1469.25
565.28	1506.03
564.048	1514.34
562.815	1536.28
561.582	1543.48
560.35	1577.57
559.116	1593.99
557.883	1603.1
556.648	1541.05
555.415	1512.25
554.181	1515.8
552.946	1537.17
551.711	1542.16
550.477	1554.38
549.241	1559.29
548.006	1553.7
546.771	1543.47
545.534	1549.83
544.299	1517.54
543.062	1538.95
541.825	1505.66
540.589	1540.56
539.352	1545.91
538.114	1602.2
536.877	1602.71
535.64	1614.43
534.401	1586.09
533.163	1591.16
531.925	1611.78
530.687	1603.21
529.447	1575.97
528.208	1558.39
526.969	1596.84
525.729	1631.91
524.489	1641.16
523.249	1591.94
522.009	1594.18
520.769	1635.04
519.528	1635.83
518.287	1544.43
517.046	1555.74
515.805	1596.94
514.562	1681.61
513.32	1659.42
512.078	1664.65
510.836	1617.34
509.594	1632.81
508.351	1677.03
507.107	1741.64
505.864	1734.97
504.621	1727.29
503.377	1757.77
502.133	1750.3
500.889	1740.44
499.645	1711.13
498.399	1734
497.154	1708.49
495.909	1719.58
494.664	1702.51
493.418	1728.7
492.172	1753.7
490.926	1730.68
489.68	1767.05
488.433	1789.51
487.187	1852.36
485.939	1805.73
484.691	1747.94
483.444	1722.56
482.196	1771.92
480.948	1816.39
479.7	1826.78
478.451	1833.66
477.203	1806.06
475.954	1767.27
474.704	1772.98
473.455	1787.52
472.205	1745.35
470.955	1691.9
469.705	1720.5
468.455	1757.25
467.204	1785.39
465.953	1784.5
464.702	1800.76
463.451	1776.27
462.199	1787.19
460.947	1809.18
459.695	1800.83
458.443	1814.08
457.19	1848.19
455.938	1910.74
454.685	1879.53
453.432	1821.88
452.178	1796.44
450.925	1789.46
449.671	1843.67
448.416	1889.87
447.162	1889.8
445.907	1840.46
444.652	1838.33
443.397	1858.9
442.142	1818.33
440.886	1837.55
439.63	1859.81
438.374	1915.73
437.118	1921.64
435.861	1846.58
434.604	1850.96
433.348	1887.99
432.09	1943.15
430.833	1935.06
429.575	1966.69
428.316	1975.19
427.059	1958.86
425.8	1982.32
424.541	2012.66
423.282	2031.62
422.023	2033.47
420.764	2036.3
419.504	2056.85
418.244	2048.06
416.984	2057.6
415.724	2112.19
414.463	2103.67
413.202	2039.54
411.941	2050.83
410.68	2087.01
409.418	2012.74
408.156	1962.13
406.895	1986.24
405.632	1983.28
404.369	1938.7
403.106	1919.15
401.844	1918.43
400.58	1963.03
399.316	2050.88
398.053	2031.15
396.789	1965.13
395.525	1946.73
394.261	1962.78
392.996	1992.52
391.73	2035.44
390.466	2034.99
389.2	2052.66
387.935	2088.34
386.669	2119.75
385.402	2099.39
384.136	2120.18
382.869	2065.68
381.603	2066.6
380.336	2062.75
379.068	2083.62
377.801	2061.07
376.533	2077.05
375.265	2034.96
373.996	2061.76
372.728	2048.32
371.459	2068.63
370.189	2072.84
368.921	2186.03
367.651	2155.26
366.382	2162.48
365.111	2118.31
363.841	2167.87
362.57	2181.64
361.3	2203.77
360.029	2200.95
358.758	2288.65
357.486	2387.16
356.215	2470.9
354.942	2457.23
353.671	2408.4
352.398	2338.04
351.125	2345.74
349.853	2342.2
348.579	2325.11
347.306	2327.76
346.032	2319.8
344.759	2307.59
343.484	2304.23
342.21	2331.82
340.936	2288.85
339.66	2235.02
338.386	2221.32
337.11	2295.49
335.834	2327.93
334.559	2341.8
333.282	2285.44
332.006	2201.91
330.729	2188.58
329.453	2216.24
328.176	2202.51
326.898	2186.36
325.621	2205.54
324.343	2251.25
323.065	2231.86
321.787	2259.65
320.509	2271.03
319.229	2285.95
317.951	2290.17
316.672	2267.53
315.392	2269.04
314.112	2239.54
312.832	2285.26
311.552	2284.21
310.271	2323.56
308.991	2368.25
307.71	2337.73
306.429	2294.08
305.147	2305.24
303.866	2344.21
302.584	2300.24
301.302	2288.63
300.02	2336.89
298.736	2431.17
297.454	2483.25
296.171	2539.96
294.887	2654.34
293.604	2749.03
292.319	2825.93
291.035	2891.22
289.751	2974.75
288.467	2966.37
287.182	2968.26
285.896	3030.13
284.611	3109.35
283.325	3098.69
282.04	3026.73
280.754	2917.31
279.468	2815.38
278.181	2706.46
276.894	2640.95
275.606	2558.04
274.319	2457.39
273.032	2357.3
271.744	2305.73
270.456	2356.47
269.168	2341.86
267.879	2253.33
266.591	2211.25
265.302	2224.04
264.012	2198.27
262.723	2121.28
261.433	2139.39
260.143	2164.93
258.853	2163.83
257.562	2148.39
256.271	2171.03
254.98	2186.42
253.688	2164.79
252.397	2179.03
251.105	2198.07
249.813	2174.45
248.521	2130.16
247.229	2076.39
245.937	2105.27
244.644	2132.94
243.35	2131.94
242.057	2039.85
240.763	2043.38
239.469	2087.84
238.175	2174.8
236.88	2142.17
235.585	2078.65
234.29	2060.74
232.995	2092.99
231.699	2105.03
230.404	2106.79
229.107	2130.05
227.812	2148.68
226.516	2132.28
225.219	2081.99
223.922	2092.86
222.624	2144.26
221.327	2201.27
220.029	2189.64
218.731	2169.61
217.433	2151.38
216.135	2145.33
214.836	2221.81
213.537	2223.21
212.237	2209.09
210.938	2235.61
209.639	2299.81
208.339	2309.95
207.038	2241.71
205.738	2220.92
204.438	2214.59
203.136	2216.34
201.835	2222.58
200.533	2230.03
199.231	2283.72
197.93	2233.17
196.628	2195.34
195.325	2190.24
194.022	2205.49
192.72	2140.1
191.416	2163.63
190.113	2172.74
188.81	2253.24
187.505	2290.66
186.201	2337.77
184.896	2231.73
183.592	2221.19
182.287	2228.88
180.981	2260.07
179.677	2237.09
178.37	2186.26
177.064	2143.2
175.759	2211.97
174.452	2255.83
173.146	2271.52
171.838	2225.37
170.531	2219.61
169.224	2205.46
167.916	2222.11
166.608	2257.27
165.3	2296.12
163.991	2283.21
162.683	2253.13
161.373	2253.29
160.064	2298.84
158.755	2304.59
157.445	2319.39
156.135	2333.13
154.825	2320.73
153.515	2329.31
152.204	2355.77
150.893	2387.48
149.581	2373.62
148.27	2381.58
146.958	2435.26
145.646	2563.81
144.334	2639.95
143.021	2675.77
141.709	2692.16
140.396	2723.76
139.082	2794.37
137.769	2786.46
136.455	2663.6
135.141	2557.47
133.827	2588.62
132.513	2649.19
131.197	2601.09
129.883	2582.51
128.567	2526.65
127.252	2518.11
125.936	2576.03
124.62	2615.21
123.304	2597.06
121.987	2487.58
120.67	2472.37
119.354	2521.52
118.036	2638.87
116.718	2705.42
115.4	2646.67
114.082	2541.58
112.764	2477.8
111.445	2595.38
110.127	2788.53
108.808	2982.47
107.488	2950.91
106.169	2827.76
104.849	2627.98
103.528	2524
102.208	2555.57
100.888	2646.77
99.5664	2534.49
98.2451	2373.16
96.9238	2382.84
95.6025	2453.94
94.2803	2385.91
92.958	2280.96

## Sheet: Figure2e
Pristine I2/LIC7.2							Charged I2/LIC7.2
Binding energy/eV	Intensity/a.u.	Fitting intensity/a/u/					Binding energy/eV	Intensity/a.u.	Fitting intensity/a/u/
638.78	5612.89	5622.44	5609.71	5612.39	5619.77		640.89	12113.5	12164.4	12113.5	12124.1	12153.8
638.68	5749.78	5622.72	5609.71	5612.41	5620.02		640.79	12308.1	12165.4	12113.5	12124.2	12154.7
638.58	5583.41	5622.41	5609.12	5611.85	5619.68		640.69	12092.4	12166	12113	12123.8	12155.2
638.48	5823.62	5622.82	5609.23	5611.99	5620.06		640.59	11686.7	12167.1	12113.1	12124	12156.2
638.38	5406.6	5622.21	5608.32	5611.11	5619.43		640.49	11772.1	12169.4	12114.1	12125.2	12158.3
638.28	5251.54	5623.39	5609.17	5611.99	5620.57		640.39	12080.4	12171.4	12115	12126.1	12160.2
638.18	5609.48	5625.23	5610.69	5613.54	5622.39		640.29	12193.8	12172.7	12115.1	12126.3	12161.4
638.08	5642.38	5625.58	5610.7	5613.57	5622.7		640.19	12237.1	12173.7	12114.9	12126.3	12162.4
637.98	5764.59	5625.8	5610.56	5613.47	5622.9		640.09	12235.6	12174.7	12114.6	12126.1	12163.2
637.88	5566.35	5625.52	5609.91	5612.85	5622.58		639.99	12200.9	12175.8	12114.3	12125.9	12164.2
637.78	5600.29	5626.09	5610.09	5613.06	5623.12		639.89	12012.8	12177	12114	12125.8	12165.2
637.68	5835.41	5626.53	5610.13	5613.14	5623.53		639.79	12537.5	12178.6	12114.3	12126.2	12166.8
637.58	5687.95	5625.99	5609.18	5612.21	5622.95		639.69	12084.3	12179.1	12113.2	12125.2	12167.1
637.48	5357.34	5626.09	5608.85	5611.91	5623.02		639.59	12151.6	12180.7	12113.3	12125.4	12168.6
637.38	5754.37	5627.6	5609.91	5613.01	5624.5		639.49	12157.6	12182.2	12113.2	12125.5	12170
637.28	5780.32	5627.46	5609.3	5612.43	5624.32		639.39	12347.6	12183.8	12113.1	12125.5	12171.4
637.18	5444.9	5627.22	5608.57	5611.74	5624.05		639.29	12329.5	12185	12112.5	12125	12172.5
637.08	5921.92	5628.43	5609.27	5612.47	5625.22		639.19	12433.4	12186.2	12112	12124.6	12173.6
636.98	5518.82	5627.64	5607.94	5611.18	5624.4		639.09	12402.5	12187.3	12111.2	12123.9	12174.5
636.88	5415.15	5628.57	5608.32	5611.6	5625.29		638.99	12106.3	12188.5	12110.4	12123.4	12175.6
636.78	5516.97	5629.97	5609.14	5612.45	5626.66		638.89	12487	12190.6	12110.5	12123.5	12177.5
636.68	5629.69	5630.97	5609.53	5612.88	5627.62		638.79	12266.3	12191.8	12109.5	12122.7	12178.6
636.58	5906.31	5631.53	5609.44	5612.84	5628.14		638.69	12623.2	12193.6	12109.1	12122.5	12180.2
636.48	5424.13	5630.94	5608.19	5611.62	5627.51		638.59	12508.3	12194.6	12107.8	12121.3	12181.1
636.38	6077.65	5632.42	5608.97	5612.44	5628.95		638.49	12198.6	12196	12106.8	12120.5	12182.4
636.28	5523.52	5631.17	5606.98	5610.49	5627.66		638.39	12230.2	12198.3	12106.6	12120.4	12184.5
636.18	5498.52	5632.3	5607.33	5610.88	5628.75		638.29	12279.4	12200.7	12106.3	12120.2	12186.7
636.08	5524.59	5633.58	5607.79	5611.39	5629.98		638.19	12249.7	12203	12105.8	12120	12188.9
635.98	5786.69	5634.79	5608.15	5611.78	5631.15		638.09	12026.8	12205.5	12105.5	12119.8	12191.3
635.88	6138.6	5634.94	5607.39	5611.07	5631.26		637.99	12418.7	12208.8	12105.7	12120.1	12194.3
635.78	5679.91	5633.64	5605.14	5608.86	5629.91		637.89	12539.2	12211.2	12104.9	12119.5	12196.6
635.68	5700.39	5634.33	5604.82	5608.59	5630.56		637.79	12376.5	12213.4	12103.8	12118.6	12198.7
635.58	5594.43	5634.99	5604.42	5608.23	5631.17		637.69	12265.8	12216.3	12103.1	12118.1	12201.3
635.48	6076.66	5636.15	5604.46	5608.32	5632.29		637.59	12310	12219.5	12102.7	12117.8	12204.4
635.38	5263.87	5635.34	5602.46	5606.37	5631.43		637.49	12267.2	12222.9	12102.2	12117.5	12207.6
635.28	5736.79	5638.04	5603.89	5607.85	5634.09		637.39	12219.7	12226.6	12101.8	12117.3	12211.1
635.18	5687.86	5638.82	5603.33	5607.34	5634.82		637.29	11973.3	12230.6	12101.5	12117.1	12215
635.08	5691.25	5639.89	5602.97	5607.03	5635.83		637.19	12037.9	12235.5	12101.8	12117.7	12219.6
634.98	5766.15	5641.04	5602.6	5606.71	5636.93		637.09	12542	12240.5	12102	12118	12224.4
634.88	5535.16	5641.96	5601.9	5606.06	5637.8		636.99	12251.8	12244.5	12100.9	12117.1	12228.2
634.78	5526.02	5643.98	5602.19	5606.4	5639.76		636.89	12472.8	12249.5	12100.5	12116.9	12233
634.68	5912.57	5646.16	5602.51	5606.78	5641.89		636.79	12549.4	12254.2	12099.5	12116.2	12237.6
634.58	5874.74	5646.84	5601.19	5605.52	5642.51		636.69	12377.3	12259.2	12098.4	12115.3	12242.3
634.48	5578.38	5647.82	5600.03	5604.41	5643.44		636.59	12113.5	12264.9	12097.7	12114.8	12247.9
634.38	5555.27	5650.25	5600.12	5604.56	5645.81		636.49	12727.6	12271.7	12097.7	12115	12254.5
634.28	5725.93	5652.98	5600.32	5604.81	5648.48		636.39	12083.1	12277.5	12096.1	12113.6	12260
634.18	6083.32	5655.24	5599.78	5604.34	5650.68		636.29	12248.5	12285.3	12096.1	12113.9	12267.5
634.08	5620.27	5656.29	5597.73	5602.35	5651.67		636.19	12098.5	12293.2	12095.8	12113.7	12275.3
633.98	5695.61	5659.68	5597.64	5602.32	5655		636.09	12283.9	12302.1	12095.8	12113.9	12283.9
633.88	6134.74	5663.23	5597.22	5601.97	5658.49		635.99	12258.6	12311.2	12095.3	12113.7	12292.8
633.78	6016.33	5665.56	5594.94	5599.75	5660.75		635.89	12455.4	12321	12094.9	12113.5	12302.3
633.68	6060.56	5669.2	5593.16	5598.03	5664.32		635.79	12652.8	12331.1	12094	12112.9	12312.2
633.58	5549.77	5673.73	5591.17	5596.12	5668.79		635.69	12488.5	12341.5	12092.6	12111.7	12322.4
633.48	5535.64	5681.86	5591.35	5596.36	5676.85		635.59	12380.9	12353.3	12091.6	12111	12333.9
633.38	6204.65	5691.94	5591.59	5596.67	5686.85		635.49	12800.3	12366.5	12090.8	12110.5	12346.8
633.28	5736.56	5701.67	5588.99	5594.14	5696.51		635.39	12569.3	12379.7	12089.1	12109	12359.7
633.18	5975.76	5716.59	5588.36	5593.59	5711.36		635.29	12606.2	12394.8	12087.9	12108.1	12374.6
633.08	5939.02	5734.65	5586.72	5592.02	5729.35		635.19	12524.4	12411.3	12086.5	12107	12390.8
632.98	6223.31	5758.15	5585.22	5590.6	5752.77		635.09	12658.7	12429.7	12085.5	12106.2	12408.9
632.88	5991.65	5787.03	5582.52	5587.98	5781.57		634.99	12774	12449.7	12084	12105.1	12428.6
632.78	5985.84	5825.04	5580.78	5586.32	5819.5		634.89	12851.6	12471.6	12082.3	12103.6	12450.3
632.68	6280.16	5872.9	5579.07	5584.69	5867.28		634.79	12745.1	12495.9	12080.4	12102	12474.3
632.58	6391.73	5931.21	5576.1	5581.8	5925.51		634.69	12588.8	12523.5	12078.7	12100.6	12501.6
632.48	6229.44	6002.71	5572.64	5578.42	5996.92		634.59	12924.7	12555.1	12077.4	12099.7	12532.8
632.38	5918.06	6090.37	5569.85	5575.73	6084.5		634.49	12752	12590	12075.3	12097.9	12567.4
632.28	6489.09	6196.7	5568.37	5574.34	6190.73		634.39	12776.4	12630.3	12073.6	12096.5	12607.4
632.18	6365.29	6319.26	5564.47	5570.53	6313.2		634.29	12615.9	12676.4	12071.8	12095.1	12653.1
632.08	6399.86	6462.04	5561.08	5567.23	6455.89		634.19	13083.2	12729.9	12070.5	12094.1	12706.2
631.98	6684.9	6624.84	5557.52	5563.77	6618.6		634.09	12645.1	12790.3	12067.9	12091.9	12766.3
631.88	6973.33	6805.95	5552.74	5559.08	6799.61		633.99	12717.2	12861.5	12066.5	12090.8	12837.2
631.78	6730.72	7004.18	5546.72	5553.16	6997.73		633.89	12947	12943.6	12064.8	12089.5	12918.9
631.68	7268.01	7219.06	5541.7	5548.24	7212.52		633.79	13242.6	13038.1	12062.6	12087.7	13013
631.58	7818.82	7443.82	5534.38	5541.03	7437.17		633.69	12903.8	13146.5	12059.7	12085.1	13121.1
631.48	7342.3	7673.76	5524.69	5531.45	7667		633.59	13259.8	13272.4	12057.5	12083.4	13246.6
631.38	7510.54	7907.03	5516.98	5523.85	7900.16		633.49	13389.3	13416.1	12054.5	12080.8	13389.9
631.28	8074	8134.19	5508.53	5515.51	8127.21		633.39	13600.8	13579.7	12051.2	12077.8	13553.1
631.18	8505.49	8345.4	5497.66	5504.75	8338.3		633.29	13823.6	13764.9	12047.3	12074.4	13737.8
631.08	8452.92	8532.77	5484.9	5492.12	8525.55		633.19	14195.1	13972.5	12042.8	12070.3	13945
630.98	8691.49	8689.64	5472.32	5479.66	8682.3		633.09	14143.7	14203	12037.4	12065.4	14175
630.88	9041.84	8806.14	5458.67	5466.13	8798.68		632.99	14629.8	14456.9	12032.2	12060.5	14428.5
630.78	8817.02	8874.76	5443.48	5451.07	8867.17		632.89	15601.8	14730.7	12025.6	12054.5	14701.9
630.68	8586.31	8892.83	5429.17	5436.9	8885.11		632.79	15037.6	15019.1	12016.7	12046	14989.8
630.58	8788.84	8858.43	5415.79	5423.65	8850.57		632.69	15727.3	15318.3	12009.1	12038.9	15288.5
630.48	8542.1	8770.99	5401.48	5409.48	8763		632.59	16043.6	15613.8	11999.8	12030	15583.5
630.38	8457.68	8636.94	5388.17	5396.31	8628.8		632.49	15959.3	15891.1	11989.6	12020.4	15860.3
630.28	8535.22	8462.26	5375.15	5383.44	8453.97		632.39	15985.4	16131	11979.7	12011	16099.7
630.18	8264.5	8254.7	5361.76	5370.19	8246.26		632.29	16012.8	16312.4	11969.6	12001.5	16280.5
630.08	8065.07	8024.44	5349.45	5358.04	8015.85		632.19	16218.3	16415.5	11959.5	11991.9	16383.1
629.98	7895.77	7779.7	5337.93	5346.68	7770.95		632.09	15752	16427.3	11948.8	11981.8	16394.4
629.88	7326.02	7528.7	5327.09	5336	7519.78		631.99	16026	16346.9	11939.2	11972.8	16313.4
629.78	7526.69	7280.03	5318.61	5327.69	7270.95		631.89	16338.8	16180.8	11929	11963.1	16146.6
629.68	7386.32	7036.89	5309.25	5318.5	7027.64		631.79	16041.6	15945.4	11917.9	11952.7	15910.7
629.58	7300.51	6805.58	5300.44	5309.87	6796.16		631.69	15434.3	15663.8	11907.6	11943	15628.4
629.48	6309.79	6589.6	5291.97	5301.57	6579.99		631.59	15546.3	15357.2	11898.7	11934.8	15321.2
629.38	6089.55	6395.72	5287.65	5297.45	6385.93		631.49	15598.8	15041.5	11889.6	11926.3	15004.8
629.28	5981.98	6222.09	5284.25	5294.24	6212.1		631.39	15277.7	14730.6	11880.3	11917.6	14693.2
629.18	5956.16	6069.06	5281.29	5291.48	6058.87		631.29	15010	14434.1	11871.8	11909.8	14396.1
629.08	5611.65	5935.98	5278.43	5288.82	5925.58		631.19	14869.4	14158.1	11863.9	11902.7	14119.3
628.98	5311.38	5823.26	5277.02	5287.62	5812.66		631.09	14312	13904.9	11856.4	11895.9	13865.4
628.88	5683.72	5729.5	5276.87	5287.69	5718.68		630.99	14162.8	13676.6	11850.2	11890.5	13636.4
628.78	5402.23	5650.03	5275.15	5286.19	5638.99		630.89	13910.2	13472.4	11844.4	11885.5	13431.4
628.68	5447.83	5585.84	5274.61	5285.88	5574.56		630.79	13395.5	13291.4	11839.2	11881.1	13249.5
628.58	5658.74	5533.56	5273.87	5285.39	5522.05		630.69	13048.2	13132.8	11835.3	11878	13090.1
628.48	5158.93	5490.6	5272.24	5284	5478.84		630.59	12681.3	12994.6	11832.2	11875.8	12951
628.38	5037.82	5458.26	5272.72	5284.73	5446.25		630.49	12356.5	12874.7	11830.1	11874.5	12830.3
628.28	5011.36	5433.34	5273.72	5285.99	5421.07		630.39	12674.6	12771.4	11828.8	11874.1	12726.1
628.18	4916.11	5414.1	5274.83	5287.38	5401.55		630.29	12635	12681	11826.7	11873	12634.7
628.08	5038.96	5399.64	5276.35	5289.18	5386.81		630.19	12172.2	12602.7	11824.7	11871.9	12555.5
627.98	5045.94	5388.07	5277.36	5290.47	5374.96		630.09	12334.7	12535.9	11823.8	11872	12487.7
627.88	4897.99	5379.11	5278.34	5291.75	5365.7		629.99	12096	12477.5	11822.5	11871.8	12428.3
627.78	5215.77	5372.8	5279.95	5293.67	5359.08		629.89	12303.3	12427.3	11821.8	11872.1	12377
627.68	5144.66	5366.68	5280.22	5294.26	5352.64		629.79	12142.4	12382.9	11820.6	11872	12331.5
627.58	4748.66	5362.02	5280.8	5295.17	5347.65		629.69	12130.1	12344.3	11819.8	11872.3	12291.8
627.48	5274.81	5359.93	5283.06	5297.77	5345.21		629.59	11926.9	12310.3	11819	11872.7	12256.6
627.38	4916.66	5356.29	5283.09	5298.16	5341.22		629.49	11893.7	12280.7	11818.8	11873.6	12225.8
627.28	5356.35	5354.7	5284.64	5300.08	5339.26		629.39	11769.9	12254.4	11818.6	11874.7	12198.3
627.18	4933.68	5351.66	5284.34	5300.16	5335.84		629.29	11849.5	12231.3	11818.7	11876.1	12173.9
627.08	5007.91	5350.76	5285.83	5302.04	5334.54		629.19	11821	12210.4	11818.6	11877.4	12151.7
626.98	5032	5349.81	5287	5303.63	5333.19		629.09	11829.8	12191.7	11818.6	11878.7	12131.6
626.88	5231.52	5349.01	5288.09	5305.14	5331.95		628.99	11841.2	12174.9	11818.6	11880.1	12113.3
626.78	5092.19	5347.56	5288.33	5305.82	5330.07		628.89	12011.6	12159.5	11818.5	11881.6	12096.5
626.68	4981.35	5346.89	5289.16	5307.11	5328.93		628.79	11967.3	12145.3	11818	11882.6	12080.7
626.58	4879.33	5346.84	5290.46	5308.9	5328.41		628.69	11790.7	12132.4	11817.7	11883.8	12066.2
626.48	5178.23	5347.38	5292.2	5311.14	5328.44		628.59	11586.6	12121.1	11817.7	11885.5	12053.3
626.38	5170.7	5346.79	5292.69	5312.14	5327.34		628.49	11888.6	12111.4	11818.3	11887.8	12041.8
626.28	5114.11	5346.36	5293.21	5313.2	5326.37		628.39	11795.3	12101.8	11818.1	11889.4	12030.5
626.18	5184.34	5346.29	5293.97	5314.52	5325.73		628.29	11747.5	12093.4	11818.2	11891.3	12020.2
626.08	5261.27	5346.03	5294.43	5315.57	5324.89		628.19	11698.4	12085.9	11818.4	11893.4	12010.8
625.98	5173.6	5345.55	5294.57	5316.33	5323.8		628.09	11985.2	12079.2	11818.7	11895.7	12002.1
625.88	5155.03	5345.55	5295.08	5317.48	5323.15		627.99	11605.5	12072.5	11818.2	11897.4	11993.4
625.78	5425.72	5345.71	5295.68	5318.74	5322.65		627.89	11756.2	12067.4	11818.8	11900.1	11986.1
625.68	5284.91	5344.83	5295.13	5318.89	5321.07		627.79	11844	12062.5	11818.9	11902.5	11979
625.58	5014.98	5344.63	5295.17	5319.66	5320.14		627.69	11872.9	12057.9	11818.9	11904.8	11972
625.48	5450.57	5345.66	5296.36	5321.61	5320.41		627.59	11925.7	12053.8	11818.7	11907	11965.5
625.38	5393.97	5344.93	5295.7	5321.75	5318.88		627.49	11969.8	12050	11818.5	11909.3	11959.2
625.28	5112.84	5344.53	5295.29	5322.17	5317.64		627.39	11611.3	12046.7	11818.1	11911.6	11953.1
625.18	5065.09	5345.4	5296.06	5323.82	5317.63		627.29	12083.6	12044.6	11818.6	11914.9	11948.3
625.08	4974.72	5346.56	5297.04	5325.72	5317.87		627.19	11584.9	12041.8	11818	11917.1	11942.6
624.98	5266.49	5348.19	5298.41	5328.06	5318.53		627.09	11868.3	12040.7	11818.5	11920.7	11938.5
624.88	4815.43	5348.67	5298.54	5329.21	5318		626.99	12305.9	12039.2	11818.4	11923.8	11933.9
624.78	5319.74	5351.15	5300.59	5332.33	5319.41		626.89	11573.1	12037.1	11817.2	11925.9	11928.4
624.68	5067.11	5351.58	5300.51	5333.37	5318.72		626.79	12050	12037.2	11817.8	11930	11925
624.58	5497.94	5353.18	5301.5	5335.54	5319.13		626.69	11947.7	12036.4	11817.2	11933	11920.6
624.48	5323.72	5353.04	5300.66	5335.96	5317.75		626.59	11900.6	12036.3	11816.9	11936.5	11916.7
624.38	5173.45	5353.74	5300.57	5337.18	5317.13		626.49	11812.4	12036.7	11816.7	11940.3	11913.1
624.28	5095.61	5355.17	5301.11	5339.11	5317.16		626.39	12191.4	12037.7	11816.7	11944.5	11909.8
624.18	4928.76	5357.03	5301.98	5341.45	5317.56		626.29	11946.5	12038.1	11815.8	11948	11905.8
624.08	5575.03	5359.71	5303.56	5344.6	5318.68		626.19	11520.1	12039.5	11815.4	11952.4	11902.5
623.98	5283.51	5359.77	5302.41	5345.1	5317.09		626.09	11757.4	12042.3	11816.2	11958	11900.5
623.88	4969.27	5361.19	5302.49	5346.93	5316.75		625.99	12059.8	12045	11816.3	11963.4	11898
623.78	5160.4	5364.06	5303.9	5350.2	5317.76		625.89	11718.5	12047.3	11815.7	11968.2	11894.8
623.68	4864.19	5366.26	5304.51	5352.79	5317.98		625.79	11671.6	12050.9	11815.9	11974.2	11892.6
623.58	4735.1	5369.86	5306.38	5356.76	5319.48		625.69	11532.1	12055.1	11816.3	11980.7	11890.6
623.48	5300.97	5374.18	5308.8	5361.43	5321.54		625.59	11931.7	12060	11817	11987.9	11889.1
623.38	5127.6	5376.27	5308.83	5363.87	5321.24		625.49	12019.4	12064.5	11816.7	11994.4	11886.8
623.28	5275.82	5379.28	5309.6	5367.21	5321.68		625.39	11768.3	12069.2	11816.2	12001.2	11884.2
623.18	5294.48	5381.88	5309.74	5370.12	5321.5		625.29	11684.3	12075.1	11816.3	12009	11882.4
623.08	5309.31	5384.62	5309.81	5373.16	5321.27		625.19	11988.6	12081.8	11816.7	12017.6	11880.9
622.98	5389.77	5387.56	5309.81	5376.39	5320.98		625.09	11828.5	12088.3	11816.2	12025.9	11878.6
622.88	5198.14	5390.45	5309.47	5379.56	5320.36		624.99	11982.8	12095.8	11816.2	12035.1	11876.9
622.78	5298.56	5394.51	5309.94	5383.89	5320.56		624.89	11816.3	12103.7	11815.8	12044.6	11874.9
622.68	5511.9	5398.57	5309.99	5388.21	5320.35		624.79	11914.7	12112.7	11815.8	12055.2	11873.3
622.58	5213.19	5402.25	5309.14	5392.14	5319.24		624.69	11744.8	12122.3	11815.5	12066.3	11871.5
622.48	5291.53	5407.85	5309.54	5397.98	5319.41		624.59	11851	12133.2	11815.7	12078.6	11870.2
622.38	5371.07	5413.95	5309.62	5404.32	5319.25		624.49	12119.9	12144.7	11815.6	12091.6	11868.8
622.28	5522.23	5420.81	5309.36	5411.41	5318.76		624.39	11923.3	12156.6	11814.9	12104.9	11866.6
622.18	5534.9	5428.44	5308.46	5419.26	5317.64		624.29	11756.8	12170.1	11814.6	12119.7	11865.1
622.08	5876.2	5437.87	5307.5	5428.9	5316.47		624.19	11978.8	12185.3	11814.7	12136.1	11864
621.98	6260.22	5448.29	5305.09	5439.52	5313.86		624.09	11966	12201.3	11814.3	12153.3	11862.4
621.88	5808.27	5460.23	5301.04	5451.66	5309.61		623.99	12373.7	12218.8	11814	12172	11860.8
621.78	5356.81	5478.2	5298.88	5469.81	5307.27		623.89	12319.2	12237	11812.5	12191.2	11858.3
621.68	5252.98	5503.34	5298.64	5495.14	5306.85		623.79	12811	12257.2	11811.3	12212.5	11855.9
621.58	5354.69	5535.62	5298.83	5527.59	5306.86		623.69	12653.5	12278.2	11808.8	12234.6	11852.4
621.48	5811.3	5575.89	5298.6	5568.03	5306.45		623.59	12487.6	12302	11806.6	12259.4	11849.3
621.38	5694.81	5624.56	5296.42	5616.86	5304.11		623.49	12821.8	12328.9	11804.9	12287.2	11846.6
621.28	5909.57	5686.34	5294.73	5678.81	5302.26		623.39	12546.7	12358	11802.4	12317.3	11843.1
621.18	6268.45	5762.2	5292.13	5754.83	5299.5		623.29	12877	12391.5	11800.5	12351.6	11840.3
621.08	6130.73	5854.15	5287.99	5846.92	5295.21		623.19	12707	12428.2	11797.8	12389.3	11836.8
620.98	6238.65	5966.97	5284.41	5959.9	5291.49		623.09	12945.9	12470.3	11795.5	12432.2	11833.6
620.88	6257.47	6102.02	5280.37	6095.09	5287.3		622.99	12910.4	12517.5	11792.6	12480.3	11829.9
620.78	6569.73	6262.08	5276.22	6255.28	5283.02		622.89	12963.7	12571.7	11789.9	12535.2	11826.3
620.68	6528.28	6447.45	5270.74	6440.79	5277.4		622.79	12750	12634	11786.9	12598.3	11822.6
620.58	6841.42	6660.78	5265.41	6654.25	5271.94		622.69	13124.3	12706.5	11784.5	12671.6	11819.4
620.48	7212.25	6900.85	5258.73	6894.44	5265.13		622.59	12684.2	12789.7	11781.1	12755.5	11815.4
620.38	7074.39	7166.1	5250.44	7159.82	5256.72		622.49	12937.6	12887.9	11778.9	12854.4	11812.4
620.28	7658.5	7456.71	5242.71	7450.55	5248.87		622.39	13013.3	13001.6	11776	12968.8	11808.8
620.18	7588.7	7765.47	5232.47	7759.42	5238.51		622.29	12993.7	13134.2	11772.9	13102	11805
620.08	7710.37	8090.01	5222.48	8084.07	5228.41		622.19	13118.7	13288.9	11769.8	13257.4	11801.3
619.98	8465.25	8422.88	5211.93	8417.05	5217.75		622.09	13697.2	13468.5	11766.4	13437.6	11797.3
619.88	8819.62	8752.6	5198.14	8746.89	5203.85		621.99	13673.2	13675.5	11761.6	13645.1	11791.9
619.78	8839.69	9071.52	5182.78	9065.91	5188.39		621.89	13941.2	13914.2	11756.8	13884.5	11786.5
619.68	9764.73	9369.7	5167.28	9364.19	5172.79		621.79	14352.3	14187.4	11751.3	14158.2	11780.5
619.58	9938.95	9631.77	5147.78	9626.36	5153.2		621.69	15034.3	14496.8	11744.8	14468.2	11773.4
619.48	10224	9849.04	5127.47	9843.72	5132.79		621.59	14608.8	14843.5	11736.5	14815.5	11764.6
619.38	10384	10009.3	5105.86	10004.1	5111.08		621.49	15638	15230.8	11729.3	15203.3	11756.9
619.28	10337.2	10103.8	5083.48	10098.7	5088.62		621.39	16242.3	15652.3	11719.5	15625.2	11746.5
619.18	10352.2	10126.4	5061.2	10121.4	5066.25		621.29	16471	16103.7	11708.1	16077.2	11734.7
619.08	9833.93	10074.4	5038.77	10069.4	5043.73		621.19	16711.6	16574.8	11696.2	16548.7	11722.3
618.98	9755.31	9951.64	5018.44	9946.76	5023.32		621.09	17139	17048.2	11683.6	17022.6	11709.2
618.88	10086.5	9762.34	4998.36	9757.55	5003.15		620.99	17979.2	17498.4	11669.9	17473.3	11695.1
618.78	9112	9513.71	4976.78	9508.99	4981.5		620.89	17836	17891.2	11654.1	17866.5	11678.8
618.68	8750.41	9222.66	4959.25	9218.03	4963.89		620.79	18036.5	18192.5	11638.6	18168.2	11662.9
618.58	9171.25	8898.44	4943.18	8893.88	4947.74		620.69	17728.6	18366.7	11622.5	18342.8	11646.4
618.48	9020.07	8549.39	4925.25	8544.9	4929.74		620.59	18156.1	18391.9	11607.2	18368.5	11630.7
618.38	9234.15	8189.45	4907.89	8185.04	4912.3		620.49	17774.8	18261	11590.8	18238	11613.9
618.28	7807.31	7826.71	4889.54	7822.36	4893.89		620.39	17695.9	17990.6	11575.3	17967.9	11598
618.18	7587.93	7477.19	4877.17	7472.92	4881.45		620.29	17664.9	17609.2	11559.9	17587	11582.2
618.08	8006.94	7142.78	4865.68	7138.58	4869.89		620.19	17450.9	17153.9	11544.6	17132	11566.5
617.98	6753.01	6826.23	4852.36	6822.09	4856.5		620.09	17088	16660.3	11529.8	16638.8	11551.4
617.88	6516.9	6539.07	4844.3	6534.99	4848.38		619.99	16622	16158	11515.9	16136.8	11537.1
617.78	6483.85	6279.29	4837.21	6275.27	4841.23		619.89	15929.9	15669.4	11503	15648.5	11523.9
617.68	6333.97	6047.6	4830.23	6043.64	4834.18		619.79	15930	15208.5	11492	15188	11512.5
617.58	5977.02	5844.43	4823.85	5840.53	4827.75		619.69	15288.9	14782.4	11480.8	14762.2	11501
617.48	5678.99	5669.68	4818.96	5665.84	4822.8		619.59	14805.5	14396.3	11471.3	14376.4	11491.1
617.38	5678.56	5521.69	4815.32	5517.92	4819.1		619.49	14730.3	14050.5	11462.9	14031	11482.5
617.28	5452.45	5396.88	4811.66	5393.16	4815.38		619.39	14451	13743.6	11454.7	13724.4	11474
617.18	5137.7	5293.86	4808.94	5290.19	4812.61		619.29	13455.8	13473.6	11447.2	13454.6	11466.1
617.08	4905.86	5210.33	4807.55	5206.71	4811.16		619.19	13257.3	13239.7	11442.1	13221	11460.8
616.98	5078.47	5143.29	4807.13	5139.73	4810.69		619.09	12843.5	13036.6	11437.6	13018.2	11456
616.88	4965.48	5088.65	4805.98	5085.14	4809.49		618.99	13072.6	12861.5	11434.1	12843.4	11452.2
616.78	5086.52	5045.26	4805.3	5041.79	4808.76		618.89	12337.6	12709.6	11430	12691.8	11447.8
616.68	5032.47	5010.15	4804.11	5006.74	4807.52		618.79	12130.1	12580.1	11427.7	12562.5	11445.2
616.58	5116.09	4982.29	4803.14	4978.93	4806.51		618.69	12002	12468.8	11425.9	12451.5	11443.2
616.48	4793.76	4959.62	4801.81	4956.3	4805.13		618.59	11994.7	12372.9	11424.5	12355.8	11441.5
616.38	4690.44	4942.64	4801.85	4939.37	4805.12		618.49	11746.7	12289.6	11423	12272.8	11439.9
616.28	5023.02	4929.44	4802.32	4926.22	4805.55		618.39	12154.5	12217.7	11422.2	12201.1	11438.8
616.18	4702.21	4917.41	4801.39	4914.23	4804.57		618.29	11801.6	12153.7	11420.4	12137.4	11436.7
616.08	4580.85	4908.69	4801.81	4905.55	4804.94		618.19	11876	12098.1	11419.4	12082	11435.5
615.98	4984.31	4901.98	4802.74	4898.88	4805.84		618.09	11744.9	12048.7	11418.3	12032.8	11434.2
615.88	4627.42	4894.7	4801.97	4891.65	4805.03		617.99	11414.7	12004.8	11417.5	11989.2	11433.1
615.78	4498.48	4889.81	4802.71	4886.79	4805.73		617.89	11850.7	11966.4	11417.5	11950.9	11432.9
615.68	4698.58	4886.15	4804	4883.18	4806.98		617.79	11306	11930.6	11416.4	11915.4	11431.6
615.58	4952.31	4882.19	4804.45	4879.26	4807.39		617.69	11670.4	11899.6	11416.7	11884.5	11431.7
615.48	4674.81	4877.59	4803.82	4874.69	4806.72		617.59	11365.9	11870.5	11416	11855.6	11430.8
615.38	4433.1	4874.52	4804.37	4871.66	4807.23		617.49	11427	11844.6	11416.1	11830	11430.8
615.28	4794.9	4872.77	4805.95	4869.95	4808.77		617.39	11077.2	11820.8	11416.1	11806.4	11430.5
615.18	4907.14	4869.75	4805.99	4866.97	4808.78		617.29	11116.9	11799.8	11417	11785.6	11431.2
615.08	4755.55	4866.48	4805.56	4863.73	4808.31		617.19	11655.4	11780.5	11417.7	11766.5	11431.8
614.98	4596.6	4864.05	4805.78	4861.33	4808.49		617.09	11510.9	11761.4	11417.1	11747.6	11431
614.88	4504.63	4862.47	4806.66	4859.78	4809.34		616.99	11102.1	11744	11416.9	11730.4	11430.5
614.78	4770.77	4861.43	4807.94	4858.78	4810.59		616.89	11635.6	11728.9	11417.7	11715.5	11431.2
614.68	4660.75	4859.42	4808.1	4856.81	4810.72		616.79	11524.2	11713.6	11417.1	11700.3	11430.4
614.58	4342.75	4858.01	4808.73	4855.43	4811.31		616.69	11343.6	11699.6	11416.9	11686.5	11430
614.48	4562.22	4858.07	4810.7	4855.52	4813.25		616.59	11546.8	11687.1	11417.1	11674.1	11430
614.38	4822.06	4857.32	4811.75	4854.8	4814.27		616.49	11253.2	11674.8	11416.7	11662	11429.5
614.28	4757.86	4855.57	4811.71	4853.08	4814.2		616.39	11549.4	11664.1	11417.1	11651.5	11429.8
614.18	4645.73	4854.19	4811.94	4851.73	4814.4		616.29	11347.8	11653.3	11416.8	11640.8	11429.3
614.08	5005.06	4853.38	4812.64	4850.95	4815.07		616.19	11764.5	11643.7	11417	11631.4	11429.3
613.98	4693.28	4851.13	4811.83	4848.72	4814.23		616.09	11266.9	11633.7	11416.1	11621.5	11428.3
613.88	4533.25	4850.27	4812.33	4847.89	4814.7		615.99	11780.6	11625.4	11416.5	11613.4	11428.5
613.78	4634.85	4850.16	4813.51	4847.81	4815.86		615.89	11540.6	11616.4	11415.6	11604.5	11427.4
613.68	4690.3	4849.69	4814.27	4847.37	4816.59		615.79	11490.9	11608.5	11415.3	11596.7	11427
613.58	4601.02	4849.05	4814.8	4846.76	4817.09		615.69	11210.3	11601.1	11415.1	11589.5	11426.6
613.48	4871.83	4848.85	4815.7	4846.59	4817.97		615.59	11489.3	11594.8	11415.6	11583.3	11427
613.38	4563.51	4847.56	4815.47	4845.32	4817.7		615.49	11401.1	11588.2	11415.4	11576.9	11426.7
613.28	4814.29	4847.63	4816.53	4845.41	4818.74		615.39	11800.1	11582.1	11415.4	11571	11426.6
613.18	4302.76	4846.68	4816.54	4844.5	4818.73		615.29	11546.2	11575.4	11414.5	11564.4	11425.5
613.08	4500.85	4847.95	4818.72	4845.79	4820.88		615.19	11226	11569.6	11414.1	11558.7	11425
612.98	4610.86	4848.43	4820.07	4846.29	4822.21		615.09	11295.3	11564.9	11414.6	11554.1	11425.4
612.88	4501.7	4848.49	4820.96	4846.37	4823.07		614.99	11285.7	11560.3	11414.9	11549.6	11425.6
612.78	4951.14	4849.05	4822.31	4846.95	4824.4		614.89	11399.7	11555.9	11415.2	11545.4	11425.8
612.68	5053.73	4847.74	4821.76	4845.67	4823.83		614.79	11375.6	11551.5	11415.3	11541.1	11425.7
612.58	4531.05	4846.03	4820.78	4843.99	4822.82		614.69	11628.4	11547.4	11415.4	11537.1	11425.7
612.48	4367.4	4846.56	4822.01	4844.54	4824.03		614.59	11162.4	11542.8	11414.8	11532.6	11425
612.38	4583.85	4847.82	4823.94	4845.82	4825.94		614.49	11456.7	11539.6	11415.5	11529.5	11425.5
612.28	4796.43	4848.2	4824.95	4846.22	4826.93		614.39	11447.8	11535.8	11415.4	11525.9	11425.3
612.18	5045.95	4847.71	4825.07	4845.75	4827.03		614.29	11325.9	11532.2	11415.3	11522.4	11425.1
612.08	4596.62	4846.19	4824.14	4844.25	4826.08		614.19	11251.1	11529.1	11415.5	11519.4	11425.2
611.98	4664.02	4846.59	4825.1	4844.67	4827.02		614.09	11358.4	11526.3	11415.9	11516.7	11425.5
611.88	4654.73	4846.72	4825.79	4844.83	4827.68		613.99	11558	11523.4	11416.1	11513.9	11425.6
611.78	4572.07	4846.93	4826.51	4845.05	4828.39		613.89	11675.9	11520.1	11415.7	11510.7	11425.1
611.68	4772.8	4847.5	4827.59	4845.65	4829.45		613.79	11785.2	11516.6	11415.1	11507.3	11424.4
611.58	4139.99	4847.25	4827.82	4845.41	4829.66		613.69	11313.7	11513	11414.1	11503.8	11423.3
611.48	4408.61	4849.7	4830.74	4847.88	4832.56		613.59	11151.2	11510.6	11414.4	11501.5	11423.5
611.38	4532.45	4851.04	4832.53	4849.24	4834.33		613.49	11468.6	11508.8	11415	11499.8	11424.1
611.28	4934.8	4851.88	4833.8	4850.1	4835.58		613.39	11418.7	11506.3	11414.9	11497.4	11423.8
611.18	4825.61	4851.04	4833.37	4849.27	4835.13		613.29	11431.4	11504	11414.9	11495.1	11423.7
611.08	4695.32	4850.67	4833.41	4848.92	4835.15		613.19	11220.6	11501.7	11414.9	11493	11423.6
610.98	5026.38	4850.86	4833.99	4849.14	4835.72		613.09	11452.9	11500.1	11415.3	11491.4	11424
610.88	4814.73	4849.67	4833.18	4847.96	4834.89		612.99	11657.8	11497.9	11415.2	11489.4	11423.8
							612.89	11613.3	11495.4	11414.6	11486.9	11423.1
							612.79	11707.7	11493	11414.1	11484.6	11422.5
							612.69	11264.6	11490.4	11413.4	11482.1	11421.7
							612.59	11111.6	11489	11413.8	11480.8	11422
							612.49	11550.1	11488.1	11414.5	11479.9	11422.7
							612.39	11629	11486.1	11414.2	11478	11422.2
							612.29	11379.5	11484	11413.7	11476	11421.6
							612.19	11489.5	11482.5	11413.7	11474.6	11421.6
							612.09	10960.5	11480.8	11413.5	11473	11421.4
							611.99	11085.8	11480.5	11414.7	11472.8	11422.4
							611.89	11178.8	11480	11415.5	11472.3	11423.2
							611.79	11793.7	11479.2	11416.1	11471.6	11423.7
							611.69	11514.8	11477	11415.2	11469.5	11422.7
							611.59	11264.9	11475.5	11414.9	11468	11422.3
							611.49	11354	11474.6	11415.3	11467.3	11422.6
							611.39	11543.3	11473.6	11415.4	11466.3	11422.7
							611.29	11620.5	11472.1	11415.1	11464.9	11422.3
							611.19	11449.3	11470.5	11414.6	11463.4	11421.8
							611.09	11140.7	11469.3	11414.5	11462.3	11421.6
							610.99	11377.6	11469	11415.2	11462	11422.2
							610.89	11415.3	11468.1	11415.3	11461.1	11422.2

## Sheet: Figure2f
2	2.86		ICl
3	2.47		IBr
