# Supplementary material for: Realizing four-electron conversion chemistry for all-solid-state Li||I2 batteries at room temperature
Source: Nat Commun. 2025 Feb 18;16:1723. doi: 10.1038/s41467-025-56932-5 (PMC11836363; doi:10.1038/s41467-025-56932-5)
Supplement: Supplementary file 6 — Source Data [file 41467_2025_56932_MOESM6_ESM.zip › Figure 3.xlsx]

## Sheet: Figure3a
Voltage/V	Specific capacity/mAh/g	Voltage/V	Specific capacity/mAh/g
3.2023	0.3	2.0312	253.2
3.1982	0.6	2.052	253.4
3.1934	0.9	2.0728	253.7
3.1911	1.3	2.0859	254
3.1897	1.6	2.0981	254.3
3.1863	1.9	2.1082	254.6
3.1837	2.2	2.1167	255
3.1804	2.5	2.1253	255.3
3.18	2.8	2.1339	255.6
3.1774	3.2	2.1406	255.9
3.1755	3.5	2.1476	256.2
3.1733	3.8	2.1554	256.5
3.1714	4.1	2.1618	256.9
3.1703	4.4	2.1696	257.2
3.1688	4.7	2.177	257.5
3.1666	5.1	2.1833	257.8
3.164	5.4	2.1889	258.1
3.164	5.7	2.1964	258.4
3.1614	6	2.2023	258.8
3.1606	6.3	2.2083	259.1
3.1595	6.6	2.2153	259.4
3.1584	6.9	2.2194	259.7
3.1569	7.3	2.2265	260
3.1551	7.6	2.2313	260.3
3.1543	7.9	2.2391	260.7
3.1543	8.2	2.2436	261
3.1532	8.5	2.251	261.3
3.151	8.8	2.2551	261.6
3.1487	9.2	2.2615	261.9
3.1472	9.5	2.267	262.2
3.1476	9.8	2.2726	262.5
3.145	10.1	2.2778	262.9
3.1432	10.4	2.2834	263.2
3.1417	10.7	2.289	263.5
3.1409	11.1	2.2953	263.8
3.1398	11.4	2.2994	264.1
3.1376	11.7	2.3046	264.4
3.1368	12	2.3091	264.8
3.1365	12.3	2.3147	265.1
3.1353	12.6	2.3188	265.4
3.135	12.9	2.3243	265.7
3.1331	13.3	2.3292	266
3.1327	13.6	2.3347	266.3
3.1305	13.9	2.3377	266.7
3.1294	14.2	2.3422	267
3.129	14.5	2.3463	267.3
3.1272	14.8	2.3496	267.6
3.1268	15.2	2.3552	267.9
3.1257	15.5	2.3597	268.2
3.1246	15.8	2.3649	268.6
3.1234	16.1	2.369	268.9
3.1227	16.4	2.3727	269.2
3.1219	16.7	2.3772	269.5
3.1205	17.1	2.3813	269.8
3.1197	17.4	2.385	270.1
3.1175	17.7	2.3876	270.4
3.1167	18	2.3917	270.8
3.1167	18.3	2.3972	271.1
3.1167	18.6	2.401	271.4
3.1138	18.9	2.4043	271.7
3.113	19.3	2.4073	272
3.1126	19.6	2.4114	272.3
3.1104	19.9	2.4151	272.7
3.1108	20.2	2.4188	273
3.1104	20.5	2.4229	273.3
3.1089	20.8	2.4251	273.6
3.1093	21.2	2.43	273.9
3.1074	21.5	2.4333	274.2
3.1052	21.8	2.4371	274.5
3.1045	22.1	2.4397	274.9
3.103	22.4	2.4434	275.2
3.103	22.7	2.4464	275.5
3.1026	23	2.4486	275.8
3.1015	23.4	2.4538	276.1
3.1	23.7	2.4545	276.4
3.0989	24	2.459	276.8
3.0985	24.3	2.4624	277.1
3.0978	24.6	2.465	277.4
3.0974	24.9	2.4679	277.7
3.0952	25.3	2.4713	278
3.0948	25.6	2.4735	278.3
3.094	25.9	2.4772	278.7
3.094	26.2	2.4795	279
3.0929	26.5	2.4843	279.3
3.0914	26.8	2.4865	279.6
3.0911	27.2	2.4891	279.9
3.0903	27.5	2.4914	280.2
3.0888	27.8	2.4943	280.5
3.0881	28.1	2.4951	280.9
3.0874	28.4	2.4988	281.2
3.0862	28.7	2.5014	281.5
3.0866	29	2.5044	281.8
3.0833	29.4	2.507	282.1
3.0833	29.7	2.5103	282.4
3.0821	30	2.5137	282.8
3.0818	30.3	2.5159	283.1
3.081	30.6	2.5185	283.4
3.0799	30.9	2.5211	283.7
3.0799	31.3	2.5249	284
3.0795	31.6	2.5267	284.3
3.0781	31.9	2.5297	284.6
3.0777	32.2	2.5323	285
3.0769	32.5	2.5356	285.3
3.0754	32.8	2.5368	285.6
3.0754	33.2	2.539	285.9
3.0751	33.5	2.5438	286.2
3.074	33.8	2.5446	286.5
3.074	34.1	2.549	286.9
3.0721	34.4	2.549	287.2
3.0702	34.7	2.5535	287.5
3.0695	35	2.555	287.8
3.0691	35.4	2.5583	288.1
3.0684	35.7	2.5617	288.4
3.0669	36	2.5639	288.7
3.0665	36.3	2.5654	289.1
3.0665	36.6	2.5676	289.4
3.0647	36.9	2.5717	289.7
3.0643	37.3	2.5754	290
3.0635	37.6	2.5766	290.3
3.0624	37.9	2.5788	290.6
3.0628	38.2	2.5821	290.9
3.0606	38.5	2.5855	291.3
3.0602	38.8	2.587	291.6
3.0602	39.2	2.5922	291.9
3.0602	39.5	2.5933	292.2
3.0594	39.8	2.5963	292.5
3.0583	40.1	2.5993	292.8
3.0576	40.4	2.6022	293.2
3.0568	40.7	2.6045	293.5
3.0572	41	2.6078	293.8
3.0561	41.4	2.6112	294.1
3.0557	41.7	2.6141	294.4
3.0531	42	2.616	294.7
3.0535	42.3	2.6193	295
3.0524	42.6	2.6223	295.4
3.0516	42.9	2.6246	295.7
3.0509	43.3	2.6272	296
3.0513	43.6	2.6316	296.3
3.0501	43.9	2.6339	296.6
3.0494	44.2	2.6383	296.9
3.0487	44.5	2.6417	297.3
3.0479	44.8	2.6439	297.6
3.0472	45.2	2.6476	297.9
3.0461	45.5	2.6517	298.2
3.0461	45.8	2.6554	298.5
3.0464	46.1	2.6592	298.8
3.0453	46.4	2.6632	299.1
3.0427	46.7	2.6666	299.5
3.0427	47.1	2.6714	299.8
3.0431	47.4	2.6748	300.1
3.0435	47.7	2.6804	300.4
3.0401	48	2.6852	300.7
3.0397	48.3	2.69	301
3.0401	48.6	2.6952	301.4
3.0401	48.9	2.6986	301.7
3.039	49.3	2.7031	302
3.0375	49.6	2.7094	302.3
3.0375	49.9	2.715	302.6
3.0371	50.2	2.7205	302.9
3.036	50.5	2.7276	303.3
3.0356	50.8	2.7336	303.6
3.0349	51.2	2.7403	303.9
3.0342	51.5	2.7466	304.2
3.0334	51.8	2.7536	304.5
3.0327	52.1	2.7603	304.8
3.0327	52.4	2.7656	305.1
3.0304	52.7	2.7726	305.5
3.0301	53.1	2.7797	305.8
3.0289	53.4	2.7856	306.1
3.0282	53.7	2.7923	306.4
3.0278	54	2.7983	306.7
3.0278	54.3	2.8057	307
3.0275	54.6	2.8117	307.4
3.0256	54.9	2.8191	307.7
3.0271	55.3	2.8236	308
3.0245	55.6	2.8318	308.3
3.0234	55.9	2.837	308.6
3.023	56.2	2.8418	308.9
3.0219	56.5	2.8485	309.2
3.0215	56.8	2.8548	309.6
3.0208	57.2	2.8582	309.9
3.0204	57.5	2.866	310.2
3.0204	57.8	2.8716	310.5
3.0189	58.1	2.8786	310.8
3.0193	58.4	2.8816	311.1
3.0182	58.7	2.8872	311.5
3.0178	59.1	2.8928	311.8
3.017	59.4	2.8984	312.1
3.0163	59.7	2.9036	312.4
3.0159	60	2.9095	312.7
3.0156	60.3	2.9147	313
3.0137	60.6	2.9196	313.4
3.0137	60.9	2.9225	313.7
3.0107	61.3	2.9266	314
3.0118	61.6	2.933	314.3
3.01	61.9	2.9374	314.6
3.0092	62.2	2.9404	314.9
3.0089	62.5	2.9449	315.2
3.0096	62.8	2.9478	315.6
3.0092	63.2	2.9516	315.9
3.0089	63.5	2.9568	316.2
3.0066	63.8	2.9601	316.5
3.0048	64.1	2.9627	316.8
3.004	64.4	2.9657	317.1
3.0033	64.7	2.9694	317.5
3.0018	65.1	2.972	317.8
3.0025	65.4	2.9743	318.1
3.0025	65.7	2.9783	318.4
3.001	66	2.981	318.7
3.0007	66.3	2.9854	319
2.9992	66.6	2.9873	319.4
2.9988	67	2.9899	319.7
2.9984	67.3	2.9925	320
2.9973	67.6	2.9977	320.3
2.9977	67.9	2.9988	320.6
2.9966	68.2	3.0007	320.9
2.9966	68.5	3.0022	321.2
2.9951	68.8	3.0048	321.6
2.9921	69.2	3.0089	321.9
2.9921	69.5	3.0092	322.2
2.9914	69.8	3.0115	322.5
2.9906	70.1	3.0144	322.8
2.9899	70.4	3.0174	323.1
2.9895	70.7	3.02	323.5
2.9873	71.1	3.0208	323.8
2.9873	71.4	3.0226	324.1
2.9869	71.7	3.0245	324.4
2.9862	72	3.0275	324.7
2.9828	72.3	3.0289	325
2.9839	72.6	3.0323	325.4
2.9828	73	3.0334	325.7
2.9817	73.3	3.0364	326
2.981	73.6	3.0382	326.3
2.9806	73.9	3.0397	326.6
2.9787	74.2	3.0405	326.9
2.9787	74.5	3.0431	327.2
2.9776	74.8	3.0449	327.6
2.9761	75.2	3.0464	327.9
2.9746	75.5	3.0472	328.2
2.9743	75.8	3.0498	328.5
2.9743	76.1	3.0513	328.8
2.9724	76.4	3.0528	329.1
2.9713	76.7	3.055	329.5
2.9709	77.1	3.0576	329.8
2.9702	77.4	3.058	330.1
2.9698	77.7	3.0591	330.4
2.9683	78	3.0602	330.7
2.9679	78.3	3.0628	331
2.9676	78.6	3.0643	331.4
2.965	79	3.0661	331.7
2.9638	79.3	3.068	332
2.9638	79.6	3.0688	332.3
2.9627	79.9	3.0699	332.6
2.9612	80.2	3.0717	332.9
2.9609	80.5	3.0747	333.2
2.9605	80.8	3.0758	333.6
2.959	81.2	3.0777	333.9
2.9571	81.5	3.0784	334.2
2.9575	81.8	3.0792	334.5
2.9568	82.1	3.0803	334.8
2.956	82.4	3.0814	335.1
2.9527	82.7	3.0836	335.5
2.9516	83.1	3.0862	335.8
2.9516	83.4	3.087	336.1
2.9504	83.7	3.0881	336.4
2.9501	84	3.0896	336.7
2.9486	84.3	3.09	337
2.9475	84.6	3.0933	337.3
2.9471	85	3.094	337.7
2.946	85.3	3.0944	338
2.9456	85.6	3.0959	338.3
2.9438	85.9	3.0985	338.6
2.9434	86.2	3.0985	338.9
2.9411	86.5	3.0996	339.2
2.9408	86.8	3.1019	339.6
2.9397	87.2	3.1026	339.9
2.9389	87.5	3.1033	340.2
2.9382	87.8	3.1045	340.5
2.9378	88.1	3.1071	340.8
2.9363	88.4	3.1078	341.1
2.9352	88.7	3.1097	341.5
2.9333	89.1	3.1093	341.8
2.9326	89.4	3.1097	342.1
2.9315	89.7	3.1123	342.4
2.9304	90	3.1134	342.7
2.9292	90.3	3.1138	343
2.9278	90.6	3.1149	343.3
2.9266	91	3.1167	343.7
2.927	91.3	3.1167	344
2.9251	91.6	3.1182	344.3
2.9244	91.9	3.119	344.6
2.9218	92.2	3.1197	344.9
2.9214	92.5	3.1212	345.2
2.9214	92.8	3.1219	345.6
2.9199	93.2	3.1227	345.9
2.9181	93.5	3.1242	346.2
2.9177	93.8	3.1246	346.5
2.917	94.1	3.1264	346.8
2.9155	94.4	3.1268	347.1
2.9151	94.7	3.1275	347.4
2.9144	95.1	3.1283	347.8
2.9106	95.4	3.129	348.1
2.9103	95.7	3.1298	348.4
2.9099	96	3.1305	348.7
2.9092	96.3	3.1316	349
2.9073	96.6	3.1342	349.3
2.9039	97	3.1339	349.7
2.9043	97.3	3.1353	350
2.9021	97.6	3.135	350.3
2.9006	97.9	3.1361	350.6
2.901	98.2	3.1376	350.9
2.8987	98.5	3.1379	351.2
2.8984	98.9	3.1391	351.5
2.8984	99.2	3.1394	351.9
2.8972	99.5	3.1394	352.2
2.895	99.8	3.1402	352.5
2.8924	100.1	3.1413	352.8
2.8917	100.4	3.142	353.1
2.8894	100.7	3.1435	353.4
2.8876	101.1	3.1454	353.8
2.8868	101.4	3.1461	354.1
2.8861	101.7	3.1472	354.4
2.8853	102	3.148	354.7
2.8831	102.3	3.1484	355
2.882	102.6	3.148	355.3
2.8813	103	3.1502	355.6
2.8805	103.3	3.1525	356
2.8798	103.6	3.1525	356.3
2.8768	103.9	3.1536	356.6
2.8753	104.2	3.1532	356.9
2.8742	104.5	3.1543	357.2
2.8731	104.9	3.1551	357.5
2.8727	105.2	3.1551	357.9
2.8682	105.5	3.1547	358.2
2.8686	105.8	3.1551	358.5
2.8679	106.1	3.1565	358.8
2.8645	106.4	3.1584	359.1
2.8638	106.8	3.1592	359.4
2.8619	107.1	3.1584	359.7
2.86	107.4	3.158	360.1
2.8597	107.7	3.1595	360.4
2.8586	108	3.1592	360.7
2.8571	108.3	3.1603	361
2.8548	108.6	3.161	361.3
2.8541	109	3.1629	361.6
2.8507	109.3	3.1632	361.9
2.8493	109.6	3.1629	362.3
2.8489	109.9	3.164	362.6
2.8459	110.2	3.1651	362.9
2.8433	110.5	3.1647	363.2
2.8418	110.9	3.167	363.5
2.8403	111.2	3.1677	363.8
2.84	111.5	3.1681	364.2
2.8385	111.8	3.1685	364.5
2.837	112.1	3.1692	364.8
2.834	112.4	3.1703	365.1
2.8333	112.8	3.1699	365.4
2.8321	113.1	3.1707	365.7
2.8292	113.4	3.1714	366
2.8262	113.7	3.1725	366.4
2.8247	114	3.1729	366.7
2.8221	114.3	3.1748	367
2.8221	114.6	3.1744	367.3
2.8195	115	3.1748	367.6
2.8165	115.3	3.1759	367.9
2.8147	115.6	3.1789	368.3
2.8128	115.9	3.1766	368.6
2.8091	116.2	3.1781	368.9
2.808	116.5	3.1785	369.2
2.8061	116.9	3.1792	369.5
2.8024	117.2	3.1815	369.8
2.8016	117.5	3.1807	370.2
2.7979	117.8	3.1811	370.5
2.7968	118.1	3.1807	370.8
2.7927	118.4	3.1826	371.1
2.7916	118.8	3.1826	371.4
2.7894	119.1	3.1833	371.7
2.7849	119.4	3.1852	372
2.783	119.7	3.1848	372.4
2.7797	120	3.1871	372.7
2.7789	120.3	3.1878	373
2.7749	120.6	3.1871	373.3
2.7726	121	3.1885	373.6
2.7685	121.3	3.1874	373.9
2.7656	121.6	3.1893	374.3
2.7626	121.9	3.1897	374.6
2.7596	122.2	3.1904	374.9
2.7566	122.5	3.1911	375.2
2.754	122.9	3.1926	375.5
2.7488	123.2	3.1915	375.8
2.7455	123.5	3.193	376.1
2.7425	123.8	3.193	376.5
2.7388	124.1	3.1926	376.8
2.7358	124.4	3.1941	377.1
2.7328	124.8	3.1938	377.4
2.7287	125.1	3.1952	377.7
2.725	125.4	3.1956	378
2.7217	125.7	3.1978	378.3
2.7179	126	3.1982	378.7
2.7142	126.3	3.1993	379
2.7101	126.6	3.199	379.3
2.7075	127	3.1993	379.6
2.7031	127.3	3.2004	379.9
2.7001	127.6	3.1993	380.2
2.6949	127.9	3.2012	380.6
2.6908	128.2	3.2008	380.9
2.6889	128.5	3.2019	381.2
2.6844	128.9	3.2027	381.5
2.6815	129.2	3.2031	381.8
2.6778	129.5	3.2034	382.1
2.6733	129.8	3.2031	382.4
2.6707	130.1	3.2042	382.8
2.6662	130.4	3.2045	383.1
2.6632	130.8	3.2049	383.4
2.6592	131.1	3.2045	383.7
2.6554	131.4	3.2057	384
2.6513	131.7	3.2057	384.3
2.6484	132	3.2068	384.7
2.6454	132.3	3.209	385
2.642	132.6	3.2083	385.3
2.6383	133	3.2097	385.6
2.635	133.3	3.2083	385.9
2.6309	133.6	3.2109	386.2
2.6275	133.9	3.2097	386.5
2.6246	134.2	3.2124	386.9
2.6212	134.5	3.2105	387.2
2.619	134.9	3.2105	387.5
2.6149	135.2	3.2105	387.8
2.6126	135.5	3.212	388.1
2.6089	135.8	3.212	388.4
2.606	136.1	3.2138	388.8
2.6037	136.4	3.2142	389.1
2.6	136.7	3.2138	389.4
2.597	137.1	3.2157	389.7
2.5948	137.4	3.2157	390
2.5903	137.7	3.2161	390.3
2.5881	138	3.2164	390.7
2.5847	138.3	3.2176	391
2.5833	138.6	3.219	391.3
2.5799	139	3.2179	391.6
2.5769	139.3	3.2179	391.9
2.5747	139.6	3.2187	392.2
2.5717	139.9	3.2194	392.6
2.5691	140.2	3.219	392.9
2.5665	140.5	3.2194	393.2
2.5643	140.8	3.2209	393.5
2.5628	141.2	3.2205	393.8
2.5591	141.5	3.2213	394.1
2.5572	141.8	3.2205	394.4
2.5546	142.1	3.2239	394.8
2.5516	142.4	3.2246	395.1
2.5501	142.7	3.2235	395.4
2.5453	143.1	3.2231	395.7
2.5442	143.4	3.2231	396
2.5416	143.7	3.2254	396.3
2.5379	144	3.2272	396.7
2.5368	144.3	3.2261	397
2.5342	144.6	3.2272	397.3
2.5308	145	3.2269	397.6
2.5301	145.3	3.2276	397.9
2.5275	145.6	3.2276	398.2
2.5245	145.9	3.2298	398.5
2.5226	146.2	3.2287	398.9
2.5215	146.5	3.2283	399.2
2.5182	146.8	3.231	399.5
2.5141	147.2	3.2302	399.8
2.5126	147.5	3.2302	400.1
2.5107	147.8	3.2317	400.4
2.5077	148.1	3.2332	400.7
2.5055	148.4	3.2317	401.1
2.5044	148.7	3.2328	401.4
2.4999	149.1	3.2343	401.7
2.4969	149.4	3.2343	402
2.4962	149.7	3.2347	402.3
2.4936	150	3.2358	402.6
2.4921	150.3	3.2373	403
2.4895	150.6	3.2373	403.3
2.488	150.9	3.2369	403.6
2.4858	151.3	3.2373	403.9
2.4843	151.6	3.2373	404.2
2.4806	151.9	3.2388	404.5
2.478	152.2	3.2399	404.8
2.4769	152.5	3.2388	405.1
2.4743	152.8	3.2395	405.5
2.4717	153.2	3.2395	405.8
2.4709	153.5	3.2395	406.1
2.4679	153.8	3.2403	406.4
2.4661	154.1	3.2391	406.7
2.4646	154.4	3.2399	407
2.462	154.7	3.2414	407.3
2.459	155.1	3.2406	407.7
2.4586	155.4	3.2406	408
2.456	155.7	3.2417	408.3
2.4538	156	3.2429	408.6
2.4538	156.3	3.2429	408.9
2.4504	156.6	3.2447	409.2
2.4475	156.9	3.2447	409.5
2.4464	157.3	3.2451	409.9
2.4449	157.6	3.2443	410.2
2.4423	157.9	3.2466	410.5
2.4408	158.2	3.2466	410.8
2.4389	158.5	3.2462	411.1
2.4385	158.8	3.2469	411.4
2.4363	159.2	3.2481	411.7
2.4341	159.5	3.2492	412.1
2.4318	159.8	3.2503	412.4
2.43	160.1	3.2496	412.7
2.4278	160.4	3.251	413
2.4248	160.7	3.2507	413.3
2.4244	161.1	3.251	413.6
2.4222	161.4	3.2525	413.9
2.4192	161.7	3.2525	414.3
2.4181	162	3.254	414.6
2.4162	162.3	3.2522	414.9
2.4147	162.6	3.2518	415.2
2.4125	163	3.2544	415.5
2.4114	163.3	3.2551	415.8
2.4088	163.6	3.2566	416.1
2.4077	163.9	3.2551	416.5
2.4058	164.2	3.2563	416.8
2.4051	164.5	3.2559	417.1
2.4021	164.8	3.2566	417.4
2.4021	165.2	3.257	417.7
2.398	165.5	3.2589	418
2.3961	165.8	3.2589	418.3
2.3958	166.1	3.2589	418.7
2.3932	166.4	3.2589	419
2.3898	166.7	3.2592	419.3
2.3883	167.1	3.2596	419.6
2.3872	167.4	3.2626	419.9
2.3857	167.7	3.2618	420.2
2.3835	168	3.2618	420.5
2.3824	168.3	3.2626	420.9
2.3801	168.6	3.2626	421.2
2.3779	169	3.2637	421.5
2.3775	169.3	3.2641	421.8
2.3757	169.6	3.2659	422.1
2.3749	169.9	3.2648	422.4
2.3727	170.2	3.2648	422.7
2.3708	170.5	3.2648	423
2.3701	170.8	3.2659	423.4
2.3682	171.2	3.2674	423.7
2.3656	171.5	3.2689	424
2.3653	171.8	3.2678	424.3
2.3638	172.1	3.2685	424.6
2.3623	172.4	3.2685	424.9
2.3593	172.7	3.2715	425.2
2.3586	173.1	3.2711	425.6
2.3567	173.4	3.2719	425.9
2.3548	173.7	3.2711	426.2
2.3537	174	3.2719	426.5
2.3515	174.3	3.2722	426.8
2.3496	174.6	3.2726	427.1
2.3481	175	3.273	427.4
2.3463	175.3	3.2737	427.7
2.3452	175.6	3.2749	428.1
2.3448	175.9	3.2741	428.4
2.3429	176.2	3.2752	428.7
2.34	176.5	3.2771	429
2.3396	176.8	3.2771	429.3
2.3374	177.2	3.2775	429.6
2.3351	177.5	3.2767	429.9
2.3359	177.8	3.276	430.2
2.334	178.1	3.2775	430.6
2.3329	178.4	3.2786	430.9
2.3314	178.7	3.2808	431.2
2.331	179.1	3.2801	431.5
2.3288	179.4	3.2804	431.8
2.3277	179.7	3.2812	432.1
2.3269	180	3.2804	432.4
2.3254	180.3	3.2808	432.8
2.324	180.6	3.2823	433.1
2.3236	180.9	3.2823	433.4
2.3221	181.3	3.2838	433.7
2.3199	181.6	3.2838	434
2.3191	181.9	3.2845	434.3
2.318	182.2	3.2845	434.6
2.3173	182.5	3.2853	434.9
2.3169	182.8	3.2856	435.3
2.315	183.2	3.2864	435.6
2.3132	183.5	3.2871	435.9
2.3132	183.8	3.2875	436.2
2.3109	184.1	3.2875	436.5
2.3113	184.4	3.2879	436.8
2.3087	184.7	3.2905	437.1
2.3068	185.1	3.2908	437.5
2.3061	185.4	3.2897	437.8
2.3046	185.7	3.2912	438.1
2.3039	186	3.2923	438.4
2.302	186.3	3.2916	438.7
2.2994	186.6	3.292	439
2.2987	186.9	3.2935	439.3
2.2964	187.3	3.2935	439.7
2.2957	187.6	3.2942	440
2.2946	187.9	3.2957	440.3
2.2923	188.2	3.2949	440.6
2.2905	188.5	3.2949	440.9
2.289	188.8	3.2957	441.2
2.2882	189.2	3.2964	441.5
2.2864	189.5	3.2968	441.9
2.2845	189.8	3.2972	442.2
2.2838	190.1	3.2975	442.5
2.2819	190.4	3.2979	442.8
2.2804	190.7	3.2998	443.1
2.2782	191.1	3.3001	443.4
2.2775	191.4	3.3001	443.7
2.2756	191.7	3.3001	444.1
2.273	192	3.3013	444.4
2.2719	192.3	3.302	444.7
2.27	192.6	3.3009	445
2.2674	192.9	3.3028	445.3
2.2663	193.3	3.302	445.6
2.2656	193.6	3.3035	445.9
2.2641	193.9	3.3039	446.3
2.2611	194.2	3.305	446.6
2.2592	194.5	3.3054	446.9
2.2585	194.8	3.3065	447.2
2.2559	195.2	3.3065	447.5
2.2544	195.5	3.3072	447.8
2.2533	195.8	3.308	448.1
2.251	196.1	3.3091	448.5
2.2488	196.4	3.3091	448.8
2.2477	196.7	3.3098	449.1
2.2466	197.1	3.3102	449.4
2.2447	197.4	3.3106	449.7
2.244	197.7	3.3124	450
2.2414	198	3.3117	450.3
2.2399	198.3	3.3121	450.7
2.238	198.6	3.3124	451
2.2369	199	3.3128	451.3
2.2347	199.3	3.3128	451.6
2.2332	199.6	3.3154	451.9
2.231	199.9	3.315	452.2
2.2291	200.2	3.3161	452.5
2.228	200.5	3.3158	452.9
2.2265	200.8	3.3161	453.2
2.2243	201.2	3.3176	453.5
2.2231	201.5	3.3184	453.8
2.2205	201.8	3.3184	454.1
2.2198	202.1	3.3188	454.4
2.2176	202.4	3.321	454.7
2.2161	202.7	3.3214	455.1
2.2161	203.1	3.3221	455.4
2.2142	203.4	3.3228	455.7
2.2127	203.7	3.3228	456
2.2101	204	3.324	456.3
2.2094	204.3	3.3232	456.6
2.2068	204.6	3.3243	456.9
2.206	204.9	3.3251	457.3
2.2053	205.3	3.3247	457.6
2.2027	205.6	3.3269	457.9
2.2016	205.9	3.3262	458.2
2.2004	206.2	3.3251	458.5
2.199	206.5	3.3273	458.8
2.1956	206.8	3.3281	459.1
2.1949	207.2	3.3303	459.4
2.1934	207.5	3.3307	459.8
2.193	207.8	3.3314	460.1
2.1919	208.1	3.3307	460.4
2.1885	208.4	3.3307	460.7
2.1871	208.7	3.331	461
2.1871	209.1	3.3321	461.3
2.1863	209.4	3.3344	461.6
2.1833	209.7	3.3351	462
2.1815	210	3.3347	462.3
2.1804	210.3	3.3362	462.6
2.1789	210.6	3.3359	462.9
2.1774	210.9	3.3359	463.2
2.1766	211.3	3.3377	463.5
2.1748	211.6	3.3377	463.8
2.1729	211.9	3.3385	464.2
2.1714	212.2	3.3392	464.5
2.1703	212.5	3.34	464.8
2.1696	212.8	3.3411	465.1
2.1673	213.2	3.3414	465.4
2.1651	213.5	3.3407	465.7
2.1647	213.8	3.3414	466
2.1632	214.1	3.3422	466.3
2.1621	214.4	3.3422	466.7
2.1606	214.7	3.3437	467
2.158	215.1	3.3474	467.3
2.1577	215.4	3.3463	467.6
2.1573	215.7	3.3463	467.9
2.1547	216	3.3481	468.2
2.1528	216.3	3.3485	468.5
2.1525	216.6	3.3481	468.9
2.1513	216.9	3.3507	469.2
2.1484	217.3	3.3496	469.5
2.1472	217.6	3.3504	469.8
2.1465	217.9	3.3507	470.1
2.1439	218.2	3.3519	470.4
2.1432	218.5	3.3522	470.7
2.142	218.8	3.3541	471
2.1391	219.2	3.3537	471.4
2.1379	219.5	3.3556	471.7
2.1379	219.8	3.3563	472
2.1357	220.1	3.3578	472.3
2.1342	220.4	3.3586	472.6
2.1327	220.7	3.3597	472.9
2.1309	221.1	3.3589	473.2
2.1294	221.4	3.3604	473.6
2.1286	221.7	3.3612	473.9
2.1275	222	3.363	474.2
2.1264	222.3	3.3641	474.5
2.1238	222.6	3.363	474.8
2.1227	222.9	3.3641	475.1
2.1205	223.3	3.3656	475.4
2.1193	223.6	3.3667	475.7
2.1179	223.9	3.369	476.1
2.1164	224.2	3.3705	476.4
2.1153	224.5	3.3693	476.7
2.1126	224.8	3.3701	477
2.1115	225.2	3.3708	477.3
2.1108	225.5	3.3727	477.6
2.1104	225.8	3.3731	477.9
2.1074	226.1	3.376	478.3
2.1071	226.4	3.3768	478.6
2.1056	226.7	3.3783	478.9
2.1045	227.1	3.3779	479.2
2.1026	227.4	3.3786	479.5
2.1004	227.7	3.379	479.8
2.0996	228	3.382	480.1
2.0981	228.3	3.3824	480.4
2.0967	228.6	3.3835	480.8
2.0952	228.9	3.3853	481.1
2.0944	229.3	3.3857	481.4
2.0926	229.6	3.3872	481.7
2.0907	229.9	3.3898	482
2.09	230.2	3.3898	482.3
2.0877	230.5	3.3917	482.6
2.0874	230.8	3.3932	483
2.0862	231.2	3.395	483.3
2.0851	231.5	3.3946	483.6
2.0821	231.8	3.3958	483.9
2.0803	232.1	3.3972	484.2
2.0803	232.4	3.3984	484.5
2.0784	232.7	3.401	484.8
2.0773	233	3.4017	485.2
2.0762	233.4	3.4013	485.5
2.0754	233.7	3.4054	485.8
2.0732	234	3.4062	486.1
2.0717	234.3	3.4088	486.4
2.0695	234.6	3.4103	486.7
2.0695	234.9	3.411	487
2.0695	235.3	3.4129	487.4
2.0665	235.6	3.4132	487.7
2.0654	235.9	3.4155	488
2.0635	236.2	3.4155	488.3
2.0624	236.5	3.4177	488.6
2.0606	236.8	3.4207	488.9
2.0602	237.2	3.4225	489.2
2.0587	237.5	3.4237	489.5
2.0583	237.8	3.4255	489.9
2.0572	238.1	3.4278	490.2
2.0546	238.4	3.4296	490.5
2.0524	238.7	3.4315	490.8
2.0513	239	3.4333	491.1
2.0501	239.4	3.4348	491.4
2.0509	239.7	3.4378	491.7
2.0483	240	3.4385	492.1
2.0479	240.3	3.4419	492.4
2.0461	240.6	3.4434	492.7
2.0446	240.9	3.4464	493
2.0438	241.3	3.4478	493.3
2.042	241.6	3.4497	493.6
2.0401	241.9	3.4523	493.9
2.0397	242.2	3.4538	494.3
2.0397	242.5	3.456	494.6
2.0379	242.8	3.459	494.9
2.0356	243.2	3.4605	495.2
2.0349	243.5	3.4627	495.5
2.0338	243.8	3.4646	495.8
2.0319	244.1	3.4676	496.1
2.0308	244.4	3.4713	496.5
2.0293	244.7	3.4713	496.8
2.0286	245	3.4731	497.1
2.0286	245.4	3.4761	497.4
2.0271	245.7	3.478	497.7
2.0256	246	3.4795	498
2.0249	246.3	3.4824	498.3
2.0234	246.6	3.4843	498.7
2.0222	246.9	3.4876	499
2.0208	247.3	3.488	499.3
2.0211	247.6	3.4906	499.6
2.0196	247.9	3.4932	499.9
2.0189	248.2	3.4951	500.2
2.0174	248.5	3.4973	500.5
2.0163	248.8	3.5018	500.9
2.0137	249.2	3.5022	501.2
2.0122	249.5	3.5033	501.5
2.0118	249.8	3.5074	501.8
2.0115	250.1	3.5081	502.1
2.01	250.4	3.5107	502.4
2.0092	250.7	3.5126	502.7
2.0085	251.1	3.5141	503.1
2.0059	251.4	3.5174	503.4
2.0051	251.7	3.5196	503.7
2.0048	252	3.5204	504
2.0036	252.3	3.5237	504.3
2.0029	252.6	3.5256	504.6
2.001	252.9	3.5271	504.9
1.9999	253.2	3.5304	505.3
--		3.5315	505.6
		3.5349	505.9
		3.5368	506.2
		3.5368	506.5
		3.5405	506.8
		3.542	507.1
		3.5435	507.5
		3.5449	507.8
		3.5501	508.1
		3.549	508.4
		3.552	508.7
		3.5542	509
		3.5565	509.3
		3.5591	509.6
		3.5606	510
		3.5617	510.3
		3.5639	510.6
		3.5669	510.9
		3.5665	511.2
		3.5684	511.5
		3.571	511.9
		3.5732	512.2
		3.574	512.5
		3.5758	512.8
		3.5799	513.1
		3.5795	513.4
		3.5829	513.7
		3.5855	514.1
		3.5844	514.4
		3.5881	514.7
		3.5888	515
		3.59	515.3
		3.5922	515.6
		3.5937	516
		3.5948	516.3
		3.5959	516.6
		3.5974	516.9
		3.6	517.2
		3.6015	517.5
		3.6019	517.8
		3.6033	518.1
		3.6045	518.5
		3.6071	518.8
		3.6078	519.1
		3.6112	519.4
		3.613	519.7
		3.6119	520
		3.6141	520.3
		3.6153	520.7
		3.6175	521
		3.6193	521.3
		3.6186	521.6
		3.619	521.9
		3.6208	522.2
		3.6238	522.5
		3.6257	522.9
		3.6249	523.2
		3.6275	523.5
		3.6286	523.8
		3.6294	524.1
		3.6298	524.4
		3.6316	524.8
		3.6327	525.1
		3.6342	525.4
		3.635	525.7
		3.6383	526
		3.6376	526.3
		3.6379	526.6
		3.6398	527
		3.6428	527.3
		3.6424	527.6
		3.6428	527.9
		3.6439	528.2
		3.6458	528.5
		3.6458	528.9
		3.6469	529.2
		3.648	529.5
		3.6491	529.8
		3.651	530.1
		3.6495	530.4
		3.6521	530.7
		3.6521	531.1
		3.6536	531.4
		3.6547	531.7
		3.6558	532
		3.6577	532.3
		3.6577	532.6
		3.6577	532.9
		3.6588	533.3
		3.6603	533.6
		3.6606	533.9
		3.661	534.2
		3.6621	534.5
		3.6625	534.8
		3.6632	535.1
		3.6662	535.5
		3.6658	535.8
		3.6662	536.1
		3.6666	536.4
		3.667	536.7
		3.6692	537
		3.6699	537.3
		3.6692	537.7
		3.6707	538
		3.6722	538.3
		3.674	538.6
		3.6733	538.9
		3.6751	539.2
		3.674	539.5
		3.6755	539.9
		3.6789	540.2
		3.6778	540.5
		3.6774	540.8
		3.6789	541.1
		3.6804	541.4
		3.6789	541.7
		3.6807	542.1
		3.6804	542.4
		3.6815	542.7
		3.6833	543
		3.6837	543.3
		3.6837	543.6
		3.6833	543.9
		3.6848	544.3
		3.6859	544.6
		3.6885	544.9
		3.6874	545.2
		3.6882	545.5
		3.6871	545.8
		3.69	546.1
		3.6889	546.5
		3.6911	546.8
		3.6904	547.1
		3.6908	547.4
		3.6926	547.7
		3.6911	548
		3.6911	548.4
		3.6938	548.7
		3.693	549
		3.6938	549.3
		3.6949	549.6
		3.6964	549.9
		3.6949	550.3
		3.6967	550.6
		3.6964	550.9
		3.6971	551.2
		3.6978	551.5
		3.6978	551.8
		3.6982	552.2
		3.7016	552.5
		3.7012	552.8
		3.7023	553.1
		3.7004	553.4
		3.7016	553.7
		3.7034	554
		3.7038	554.4
		3.7034	554.7
		3.7038	555
		3.7038	555.3
		3.7027	555.6
		3.7053	555.9
		3.7045	556.2
		3.7053	556.6
		3.7053	556.9
		3.7083	557.2
		3.706	557.5
		3.7071	557.8
		3.7071	558.1
		3.7086	558.4
		3.7086	558.8
		3.7094	559.1
		3.7094	559.4
		3.7094	559.7
		3.7105	560
		3.7135	560.3
		3.712	560.6
		3.7127	561
		3.7135	561.3
		3.7135	561.6
		3.7135	561.9
		3.7142	562.2
		3.7142	562.5
		3.7157	562.8
		3.7153	563.2
		3.7146	563.5
		3.715	563.8
		3.7153	564.1
		3.7168	564.4
		3.7183	564.7
		3.719	565
		3.7183	565.4
		3.719	565.7
		3.719	566
		3.7198	566.3
		3.722	566.6
		3.7224	566.9
		3.7205	567.2
		3.7205	567.6
		3.7231	567.9
		3.7205	568.2
		3.7217	568.5
		3.722	568.8
		3.7224	569.1
		3.7257	569.4
		3.7243	569.8
		3.725	570.1
		3.7254	570.4
		3.7269	570.7
		3.725	571
		3.7254	571.3
		3.7261	571.6
		3.728	572
		3.7261	572.3
		3.7265	572.6
		3.7265	572.9
		3.7276	573.2
		3.7298	573.5
		3.7287	573.9
		3.7287	574.2
		3.7291	574.5
		3.7302	574.8
		3.7295	575.1
		3.7306	575.4
		3.7306	575.7
		3.7306	576.1
		3.7302	576.4
		3.7313	576.7
		3.731	577
		3.7339	577.3
		3.7317	577.6
		3.7317	577.9
		3.7321	578.2
		3.7324	578.6
		3.735	578.9
		3.7347	579.2
		3.7354	579.5
		3.7358	579.8
		3.7354	580.1
		3.7358	580.4
		3.7365	580.8
		3.7362	581.1
		3.7369	581.4
		3.7384	581.7
		3.7369	582
		3.7376	582.3
		3.7373	582.6
		3.7373	583
		3.7388	583.3
		3.7391	583.6
		3.7406	583.9
		3.741	584.2
		3.7395	584.5
		3.7391	584.8
		3.7395	585.2
		3.7403	585.5
		3.7406	585.8
		3.7421	586.1
		3.7406	586.4
		3.7417	586.7
		3.7436	587
		3.7421	587.4
		3.7429	587.7
		3.7436	588
		3.7443	588.3
		3.744	588.6
		3.7451	588.9
		3.7458	589.3
		3.7443	589.6
		3.7458	589.9
		3.7462	590.2
		3.7455	590.5
		3.7451	590.8
		3.7469	591.1
		3.7458	591.5
		3.7477	591.8
		3.7462	592.1
		3.7469	592.4
		3.7473	592.7
		3.7473	593
		3.7503	593.3
		3.7507	593.7
		3.7488	594
		3.7492	594.3
		3.7499	594.6
		3.7496	594.9
		3.7514	595.2
		3.7499	595.5
		3.7522	595.9
		3.751	596.2
		3.7522	596.5
		3.7518	596.8
		3.7522	597.1
		3.7525	597.4
		3.7522	597.7
		3.7525	598.1
		3.7548	598.4
		3.7548	598.7
		3.7551	599
		3.7548	599.3
		3.7551	599.6
		3.7551	599.9
		3.7559	600.3
		3.7555	600.6
		3.7559	600.9
		3.7555	601.2
		3.7585	601.5
		3.7574	601.8
		3.7585	602.1
		3.7555	602.5
		3.7585	602.8
		3.7585	603.1
		3.7581	603.4
		3.7589	603.7
		3.7577	604
		3.7577	604.3
		3.76	604.7
		3.7592	605
		3.7607	605.3
		3.76	605.6
		3.76	605.9
		3.7603	606.2
		3.7607	606.5
		3.7607	606.8
		3.7611	607.2
		3.7607	607.5
		3.7626	607.8
		3.7611	608.1
		3.7629	608.4
		3.7633	608.7
		3.7622	609.1
		3.7615	609.4
		3.7618	609.7
		3.7622	610
		3.7629	610.3
		3.7633	610.6
		3.7633	610.9
		3.7633	611.3
		3.7648	611.6
		3.7663	611.9
		3.7656	612.2
		3.7656	612.5
		3.7663	612.8
		3.7663	613.1
		3.7659	613.5
		3.7685	613.8
		3.7685	614.1
		3.7667	614.4
		3.7689	614.7
		3.7689	615
		3.767	615.3
		3.7689	615.7
		3.7693	616
		3.7689	616.3
		3.7693	616.6
		3.7715	616.9
		3.7719	617.2
		3.7719	617.5
		3.7704	617.9
		3.7722	618.2
		3.7708	618.5
		3.7708	618.8
		3.7734	619.1
		3.7719	619.4
		3.7715	619.7
		3.7715	620.1
		3.7719	620.4
		3.773	620.7
		3.7726	621
		3.773	621.3
		3.7745	621.6
		3.7734	621.9
		3.773	622.3
		3.7726	622.6
		3.7734	622.9
		3.773	623.2
		3.7726	623.5
		3.7745	623.8
		3.7741	624.1
		3.7741	624.5
		3.7756	624.8
		3.7767	625.1
		3.7763	625.4
		3.7749	625.7
		3.7775	626
		3.7778	626.3
		3.7786	626.7
		3.7763	627
		3.7771	627.3
		3.7771	627.6
		3.7793	627.9
		3.7782	628.2
		3.7782	628.5
		3.7786	628.8
		3.7786	629.2
		3.7786	629.5
		3.7797	629.8
		3.7797	630.1
		3.7797	630.4
		3.7797	630.7
		3.7797	631
		3.7823	631.4
		3.7789	631.7
		3.7808	632
		3.7808	632.3
		3.7815	632.6
		3.7808	632.9
		3.7842	633.2
		3.7819	633.6
		3.7834	633.9
		3.7827	634.2
		3.7856	634.5
		3.7838	634.8
		3.7842	635.1
		3.786	635.4
		3.7868	635.8
		3.7864	636.1
		3.7864	636.4
		3.786	636.7
		3.7856	637
		3.7845	637.3
		3.7849	637.6
		3.786	637.9
		3.7856	638.3
		3.7853	638.6
		3.7868	638.9
		3.7868	639.2
		3.7868	639.5
		3.7871	639.8
		3.7901	640.2
		3.789	640.5
		3.7905	640.8
		3.7894	641.1
		3.7908	641.4
		3.7897	641.7
		3.7908	642
		3.7905	642.3
		3.7905	642.7
		3.7901	643
		3.7905	643.3
		3.7912	643.6
		3.7908	643.9
		3.7916	644.2
		3.7923	644.5
		3.7931	644.9
		3.7923	645.2
		3.7935	645.5
		3.7949	645.8
		3.7942	646.1
		3.7942	646.4
		3.7953	646.7
		3.7949	647.1
		3.7953	647.4
		3.7957	647.7
		3.7953	648
		3.7953	648.3
		3.7968	648.6
		3.7968	648.9
		3.7961	649.3
		3.7972	649.6
		3.7968	649.9
		3.7972	650.2
		3.7972	650.5
		3.7979	650.8
		3.7983	651.1
		3.7983	651.5
		3.7987	651.8
		3.7998	652.1
		3.8005	652.4
		3.8005	652.7
		3.8009	653
		3.8013	653.3
		3.8016	653.7
		3.802	654
		3.8028	654.3
		3.8028	654.6
		3.8028	654.9
		3.8028	655.2
		3.802	655.5
		3.8028	655.9
		3.8024	656.2
		3.8035	656.5
		3.8039	656.8
		3.8046	657.1
		3.8054	657.4
		3.8065	657.7
		3.8061	658.1
		3.8076	658.4
		3.8076	658.7
		3.808	659
		3.8083	659.3
		3.8083	659.6
		3.8087	659.9
		3.8087	660.3
		3.8091	660.6
		3.808	660.9
		3.8098	661.2
		3.8087	661.5
		3.8083	661.8
		3.8083	662.1
		3.8091	662.5
		3.8113	662.8
		3.8106	663.1
		3.8124	663.4
		3.8124	663.7
		3.8132	664
		3.815	664.3
		3.8143	664.7
		3.8143	665
		3.8147	665.3
		3.8158	665.6
		3.8147	665.9
		3.8154	666.2
		3.8147	666.5
		3.815	666.9
		3.8173	667.2
		3.815	667.5
		3.8161	667.8
		3.8161	668.1
		3.8173	668.4
		3.8184	668.7
		3.8191	669.1
		3.8191	669.4
		3.8202	669.7
		3.8202	670
		3.8225	670.3
		3.8225	670.6
		3.8206	670.9
		3.8202	671.3
		3.8206	671.6
		3.8221	671.9
		3.8232	672.2
		3.8243	672.5
		3.8243	672.8
		3.824	673.1
		3.8254	673.5
		3.8247	673.8
		3.8269	674.1
		3.8258	674.4
		3.8258	674.7
		3.8269	675
		3.8262	675.3
		3.8266	675.7
		3.8269	676
		3.8292	676.3
		3.8277	676.6
		3.8288	676.9
		3.8292	677.2
		3.8292	677.6
		3.8314	677.9
		3.8314	678.2
		3.8325	678.5
		3.8344	678.8
		3.8329	679.1
		3.8347	679.4
		3.8329	679.8
		3.8347	680.1
		3.8351	680.4
		3.8344	680.7
		3.8362	681
		3.8347	681.3
		3.8377	681.6
		3.8366	682
		3.8385	682.3
		3.8388	682.6
		3.8396	682.9
		3.8396	683.2
		3.84	683.5
		3.84	683.8
		3.8407	684.2
		3.8418	684.5
		3.844	684.8
		3.8433	685.1
		3.8452	685.4
		3.8455	685.7
		3.8444	686
		3.8463	686.4
		3.847	686.7
		3.8467	687
		3.8481	687.3
		3.8485	687.6
		3.8489	687.9
		3.8489	688.2
		3.85	688.6
		3.8511	688.9
		3.853	689.2
		3.8522	689.5
		3.853	689.8
		3.8545	690.1
		3.8574	690.4
		3.856	690.8
		3.856	691.1
		3.8567	691.4
		3.8586	691.7
		3.8582	692
		3.86	692.3
		3.8634	692.7
		3.8634	693
		3.8623	693.3
		3.8634	693.6
		3.866	693.9
		3.8686	694.2
		3.8697	694.5
		3.8679	694.9
		3.8701	695.2
		3.8731	695.5
		3.8742	695.8
		3.8734	696.1
		3.8742	696.4
		3.8768	696.7
		3.879	697.1
		3.8801	697.4
		3.8809	697.7
		3.8816	698
		3.8868	698.3
		3.8857	698.6
		3.8876	699
		3.8917	699.3
		3.8906	699.6
		3.8935	699.9
		3.8958	700.2
		3.8958	700.5
		3.8965	700.8
		3.8999	701.2
		3.9002	701.5
		3.9036	701.8
		3.9062	702.1
		3.9065	702.4
		3.9099	702.7
		3.9114	703
		3.9121	703.4
		3.9136	703.7
		3.9158	704
		3.917	704.3
		3.9196	704.6
		3.9225	704.9
		3.9229	705.2
		3.9259	705.6
		3.9266	705.9
		3.927	706.2
		3.9278	706.5
		3.9311	706.8
		3.9333	707.1
		3.9337	707.4
		3.9359	707.8
		3.9374	708.1
		3.9374	708.4
		3.9408	708.7
		3.9397	709
		3.9415	709.3
		3.9449	709.7
		3.9467	710
		3.9478	710.3
		3.9486	710.6
		3.9497	710.9
		3.9516	711.2
		3.9512	711.5
		3.9523	711.9
		3.9557	712.2
		3.956	712.5
		3.9594	712.8
		3.9579	713.1
		3.9609	713.4
		3.9635	713.8
		3.962	714.1
		3.9646	714.4
		3.9653	714.7
		3.9653	715
		3.9672	715.3
		3.9698	715.6
		3.9705	716
		3.972	716.3
		3.9739	716.6
		3.9739	716.9
		3.9765	717.2
		3.9761	717.5
		3.9802	717.9
		3.9802	718.2
		3.9824	718.5
		3.9824	718.8
		3.9843	719.1
		3.9854	719.4
		3.9862	719.7
		3.9888	720.1
		3.9903	720.4
		3.9917	720.7
		3.9929	721
		3.9955	721.3
		3.9973	721.6
		4.0003	721.9
			--
			--
			--
			--
			--
			--

## Sheet: Figure3b
Raman shift/cm-1	Intensity/a.u.	Raman shift/cm-1	Intensity/a.u.	Raman shift/cm-1	Intensity/a.u.	Raman shift/cm-1	Intensity/a.u.	Raman shift/cm-1	Intensity/a.u.	Raman shift/cm-1	Intensity/a.u.	Raman shift/cm-1	Intensity/a.u.
502.848	53.6237	502.867	-49.1176	502.482	-22.9797	501.401	153.558	501.401	120.146	502.867	-1.22219	502.867	-2.96456
500.358	-19.5217	501.623	0.5632	501.238	9.02387	500.156	-49.7835	500.156	-4.27648	501.623	0.23349	501.623	3.957
499.114	26.3156	500.378	44.5995	499.994	64.2621	498.912	91.3494	498.912	-94.9399	500.378	-1.04127	500.378	-13.2706
497.869	19.3015	499.134	47.2649	498.749	22.2795	497.667	133.116	497.667	-37.7817	499.134	8.39758	499.134	11.5156
496.624	-10.9613	497.889	29.6186	497.505	31.0166	496.422	90.3472	496.422	17.1484	497.889	-0.89772	497.889	5.68457
495.379	-15.8853	496.644	0.0588	496.26	33.4128	495.177	85.5808	495.177	-6.17191	496.644	19.258	496.644	-1.68694
494.134	72.0838	495.398	-49.9215	495.014	40.0312	493.931	63.9002	493.931	29.5478	495.398	17.2138	495.398	4.81696
492.888	48.1133	494.153	78.1119	493.769	-37.8073	492.686	27.4119	492.686	-10.8256	494.153	5.7479	494.153	2.76837
491.642	3.02816	492.907	-34.0086	492.522	42.7094	491.439	-10.1437	491.439	123.918	492.907	19.2565	492.907	-12.2115
490.396	55.0189	491.661	-10.4834	491.276	34.5515	490.192	62.02	490.192	-32.6852	491.661	-10.797	491.661	17.9441
489.149	12.0264	490.415	-13.9346	490.03	15.8471	488.946	20.1819	488.946	40.6763	490.415	1.6756	490.415	3.09406
487.902	0.67605	489.168	-6.41736	488.783	14.0292	487.699	163.962	487.699	19.0114	489.168	-13.9753	489.168	8.33357
486.655	-6.46858	487.922	16.2471	487.537	98.7013	486.452	26.0899	486.452	68.9985	487.922	-0.19473	487.922	-12.0422
485.408	81.2657	486.675	-15.5973	486.29	75.7825	485.205	-79.0851	485.205	36.6676	486.675	-19.1776	486.675	-9.67244
484.16	52.9907	485.428	41.4432	485.043	23.3541	483.958	-17.7066	483.958	12.7255	485.428	4.52196	485.428	11.4882
482.913	66.8687	484.18	73.4324	483.795	36.302	482.71	-47.0233	482.71	254.329	484.18	0.80802	484.18	-0.82952
481.665	82.8312	482.933	21.3383	482.547	89.2963	481.462	150.182	481.462	114.339	482.933	10.8315	482.933	19.279
480.417	18.6991	481.685	68.5329	481.3	39.0109	480.214	-5.66498	480.214	210.352	481.685	7.7328	481.685	24.8237
479.169	97.8325	480.437	-73.741	480.051	85.6684	478.966	34.4256	478.966	38.7422	480.437	9.97695	480.437	-2.17523
477.92	-2.12129	479.188	28.5926	478.803	107.033	477.717	6.00821	477.717	138.869	479.188	18.6288	479.188	15.119
476.671	68.527	477.939	-18.5143	477.554	56.7797	476.468	-49.819	476.468	211.553	477.939	9.47167	477.939	4.28356
475.422	86.4925	476.69	29.2979	476.305	17.0779	475.219	77.5081	475.219	75.7415	476.69	22.0119	476.69	8.77888
474.173	66.541	475.441	30.8878	475.056	122.669	473.97	80.5416	473.97	230.463	475.441	-1.13353	475.441	-6.48812
472.923	42.3696	474.192	-22.153	473.807	-3.3298	472.72	-12.2297	472.72	130.441	474.192	-3.62824	474.192	30.4275
471.674	72.9037	472.942	-9.83594	472.557	81.1847	471.471	61.2218	471.471	89.3701	472.942	0.83554	472.942	33.5581
470.424	73.9528	471.693	40.4379	471.308	-13.1885	470.22	-24.234	470.22	142.979	471.693	8.04649	471.693	-15.0436
469.173	53.9478	470.443	31.8523	470.057	86.0283	468.97	25.9672	468.97	143.983	470.443	-1.46235	470.443	-7.51568
467.923	21.3148	469.192	65.4042	468.807	29.5574	467.72	241.195	467.72	-2.22407	469.192	3.869	469.192	3.52671
466.672	91.7115	467.942	117.931	467.556	65.6441	466.469	-49.397	466.469	51.3875	467.942	1.94591	467.942	9.32539
465.421	105.3	466.691	-123.898	466.306	30.2315	465.218	22.7212	465.218	37.7211	466.691	-8.81097	466.691	5.94372
464.17	24.2785	465.44	10.7362	465.055	9.55022	463.966	-77.5852	463.966	-1.14527	465.44	-12.6341	465.44	5.21821
462.918	48.3479	464.189	-5.97799	463.803	-17.4267	462.715	60.6156	462.715	264.75	464.189	18.8428	464.189	-9.92726
461.667	70.2907	462.938	50.9098	462.552	88.0022	461.463	112.579	461.463	175.487	462.938	-1.62278	462.938	5.61469
460.415	83.8043	461.687	53.1864	461.3	107.25	460.211	-24.5864	460.211	63.1863	461.687	-5.71953	461.687	14.1853
459.162	38.4848	460.435	-3.32243	460.048	78.1779	458.959	33.5845	458.959	95.8909	460.435	8.11107	460.435	8.34968
457.91	5.76647	459.182	36.8443	458.796	91.125	457.706	134.743	457.706	122.328	459.182	-8.98211	459.182	13.0606
456.657	-5.96115	457.93	24.5352	457.543	122.968	456.454	129.787	456.454	-46.4452	457.93	10.2111	457.93	-1.43422
455.404	51.5723	456.677	-57.0191	456.29	68.7226	455.201	132.144	455.201	-9.38607	456.677	12.6479	456.677	-1.87994
454.151	25.1164	455.424	25.2328	455.037	-4.39096	453.948	-16.6516	453.948	-7.95645	455.424	-11.1151	455.424	3.84557
452.898	57.4091	454.171	-12.1383	453.784	10.6694	452.694	13.9795	452.694	138.322	454.171	7.141	454.171	-6.99689
451.645	26.7332	452.918	-66.2418	452.531	120.148	451.44	-80.2681	451.44	215.386	452.918	2.8601	452.918	-0.2983
450.391	40.1027	451.664	49.6536	451.277	49.1697	450.187	130.67	450.187	19.8204	451.664	23.7785	451.664	21.309
449.137	55.5487	450.41	-100.847	450.023	85.191	448.933	47.892	448.933	-24.5949	450.41	-10.357	450.41	-9.48066
447.883	-12.8983	449.156	78.0161	448.77	-25.5952	447.679	-32.7959	447.679	130.284	449.156	-3.04926	449.156	-3.06954
446.628	48.6414	447.902	40.8866	447.515	14.622	446.424	16.4874	446.424	-81.6635	447.902	8.97917	447.902	13.0003
445.373	70.3188	446.647	72.9999	446.26	115.618	445.169	55.2373	445.169	6.2857	446.647	-5.20085	446.647	5.09279
444.118	73.1131	445.393	75.8071	445.005	0.6995	443.914	148.422	443.914	180.221	445.393	20.4457	445.393	-1.45215
442.863	-14.2022	444.138	-26.1162	443.75	-13.5905	442.659	67.642	442.659	-106.734	444.138	-8.40998	444.138	0.78576
441.607	63.9908	442.883	29.1935	442.495	-19.494	441.403	-15.2299	441.403	52.7099	442.883	-9.50304	442.883	3.07022
440.352	85.5911	441.627	23.7861	441.239	54.2027	440.147	12.9003	440.147	107.492	441.627	-6.41865	441.627	9.76397
439.096	29.691	440.371	64.5137	439.983	132.061	438.892	-98.2558	438.892	-21.8936	440.371	-10.1574	440.371	7.33669
437.84	49.1692	439.115	78.0603	438.728	77.9733	437.636	30.3142	437.636	87.5596	439.115	7.55191	439.115	8.00692
436.583	51.8803	437.859	-10.9285	437.472	68.295	436.379	101.253	436.379	-102.223	437.859	-0.9345	437.859	-5.67576
435.326	48.2993	436.603	-70.5206	436.215	58.6161	435.122	-16.207	435.122	-111.823	436.603	7.83154	436.603	1.61807
434.069	-5.51099	435.346	39.4885	434.958	48.9374	433.865	72.4526	433.865	169.557	435.346	5.06283	435.346	5.02203
432.812	55.7491	434.089	34.4308	433.701	39.2589	432.608	12.5275	432.608	162.279	434.089	-1.3879	434.089	-11.1572
431.555	54.2241	432.832	-33.3271	432.444	29.5804	431.351	-9.73977	431.351	48.4763	432.832	23.5229	432.832	-0.71153
430.297	-20.5049	431.574	18.223	431.187	63.4134	430.093	-16.3314	430.093	160.713	431.574	0.29485	431.574	-2.44105
429.039	44.87	430.317	2.89241	429.929	59.5922	428.835	157.916	428.835	84.8878	430.317	16.7883	430.317	1.95697
427.781	11.9587	429.06	-100.191	428.671	103.858	427.577	103.188	427.577	-1.20554	429.06	21.2324	429.06	-4.51148
426.523	45.9314	427.801	47.6768	427.413	54.0412	426.318	34.8882	426.318	100.99	427.801	4.2278	427.801	18.6599
425.265	58.9838	426.543	15.799	426.154	-25.0187	425.06	56.4574	425.06	-36.9949	426.543	10.7242	426.543	-5.18433
424.006	21.8797	425.284	-18.1022	424.896	42.2177	423.801	139.643	423.801	29.9772	425.284	32.3505	425.284	-6.79959
422.746	49.5345	424.025	-28.9559	423.637	23.7721	422.542	84.9301	422.542	-13.6159	424.025	3.80994	424.025	16.4102
421.487	18.6943	422.767	22.9112	422.378	9.50909	421.282	138.837	421.282	13.9823	422.767	-13.2458	422.767	-6.07126
420.228	35.8823	421.507	10.0647	421.118	24.4855	420.022	169.755	420.022	52.1812	421.507	10.4167	421.507	-3.7343
418.968	19.6533	420.247	3.53363	419.858	60.3337	418.763	228.844	418.763	25.8236	420.247	-1.96064	420.247	-6.61219
417.708	34.7324	418.987	17.9256	418.599	89.9035	417.503	59.3634	417.503	-52.5288	418.987	11.2309	418.987	20.96
416.447	20.5816	417.728	21.9167	417.339	-24.5544	416.243	52.7243	416.243	90.5288	417.728	3.01457	417.728	25.9104
415.188	21.0365	416.468	9.2491	416.078	30.0561	414.982	56.532	414.982	60.5384	416.468	1.05556	416.468	14.3361
413.927	38.1729	415.207	44.6109	414.817	5.36121	413.722	109.37	413.722	64.1164	415.207	-13.4265	415.207	16.2374
412.665	55.2963	413.946	-22.2278	413.557	11.9631	412.461	-14.0367	412.461	-73.9484	413.946	11.7297	413.946	25.9542
411.404	22.3623	412.686	38.2151	412.296	76.9564	411.199	21.0997	411.199	28.025	412.686	-1.18889	412.686	4.80703
410.143	-25.159	411.424	38.1861	411.034	31.4067	409.938	63.5358	409.938	32.1563	411.424	22.3903	411.424	2.33735
408.881	77.4183	410.162	-30.6239	409.773	-64.1619	408.676	124.735	408.676	-48.9914	410.162	22.5072	410.162	35.4719
407.619	13.2243	408.9	92.385	408.512	27.8976	407.414	60.8879	407.414	57.6404	408.9	18.9796	408.9	17.3335
406.357	-3.02279	407.639	23.6216	407.249	15.7189	406.151	132.53	406.151	-29.3609	407.639	-7.98834	407.639	9.16998
405.095	-27.6006	406.377	40.3265	405.987	32.7139	404.89	125.002	404.89	25.5157	406.377	22.8834	406.377	-13.7706
403.832	10.3168	405.114	13.2809	404.725	-33.6291	403.627	57.1052	403.627	-44.4131	405.114	8.43787	405.114	11.0184
402.569	-1.76242	403.852	-40.8308	403.462	-39.5475	402.364	26.748	402.364	-72.4812	403.852	6.50372	403.852	18.8498
401.306	19.4751	402.589	25.8625	402.199	2.42975	401.101	-66.0239	401.101	-21.2337	402.589	0.93497	402.589	-3.28416
400.043	65.6861	401.326	75.8667	400.936	13.1575	399.837	29.6648	399.837	-65.579	401.326	-20.7583	401.326	-2.88087
398.779	1.56736	400.062	7.18211	399.672	28.0428	398.573	29.614	398.573	21.396	400.062	5.44711	400.062	4.86593
397.515	-18.8277	398.799	-82.3046	398.408	28.352	397.31	120.12	397.31	-10.0908	398.799	-2.1684	398.799	3.03956
396.251	-24.6488	397.535	-48.9995	397.145	68.1952	396.046	55.6356	396.046	-99.6396	397.535	8.43881	397.535	-0.55222
394.986	19.4566	396.271	-15.7294	395.881	-16.8042	394.781	90.0263	394.781	-83.7517	396.271	-4.87315	396.271	3.19275
393.722	21.9522	395.007	59.1049	394.616	-49.7727	393.517	76.6146	393.517	-67.6878	395.007	3.67343	395.007	9.06896
392.457	3.65582	393.742	-20.0222	393.352	-24.4996	392.252	-25.1152	392.252	-51.4501	393.742	1.30933	393.742	2.77563
391.192	-4.23554	392.478	-18.0575	392.087	21.5558	390.986	41.6376	390.986	-35.028	392.478	32.2274	392.478	1.21386
389.927	-5.88554	391.212	60.7917	390.821	-75.8492	389.722	-14.2227	389.722	-18.4496	391.212	-12.7383	391.212	8.27812
388.661	-9.60887	389.947	50.1908	389.557	-6.93946	388.456	-11.8172	388.456	-1.69185	389.947	-21.8209	389.947	5.34265
387.396	51.0854	388.682	66.5668	388.291	-6.63306	387.19	37.3891	387.19	15.2296	388.682	9.1147	388.682	5.83397
386.13	-14.959	387.415	35.1	387.024	-12.5608	385.924	94.9479	385.924	32.3249	387.415	5.76373	387.415	17.5414
384.863	24.9532	386.149	53.4529	385.759	-12.2527	384.657	-87.3454	384.657	49.5771	386.149	6.05761	386.149	15.3569
383.597	-47.2801	384.883	36.4371	384.492	-14.0217	383.391	-58.7408	383.391	66.9838	384.883	2.20429	384.883	15.7308
382.33	-3.21149	383.617	-15.9298	383.226	-15.7889	382.124	-96.5231	382.124	-49.617	383.617	-10.9864	383.617	9.14441
381.063	-21.4267	382.35	157.973	381.959	-38.3146	380.857	16.2635	380.857	16.6404	382.35	7.4948	382.35	11.6051
379.796	10.1818	381.083	-43.9737	380.692	-108.571	379.59	-85.7239	379.59	8.30839	381.083	21.8208	381.083	3.21567
378.528	10.6611	379.815	-61.1923	379.425	26.656	378.322	-36.1355	378.322	-72.5045	379.815	2.41754	379.815	0.41247
377.261	23.5968	378.549	50.1847	378.157	68.4633	377.055	-37.3255	377.055	-99.2125	378.549	3.77267	378.549	-11.9368
375.993	-19.4675	377.28	-83.3534	376.89	25.2029	375.787	-55.0417	375.787	38.0802	377.28	19.13	377.28	-5.30111
374.725	-56.2854	376.013	-28.1501	375.621	-40.8539	374.519	-115.188	374.519	57.2465	376.013	-9.08003	376.013	-3.45652
373.456	18.8871	374.744	29.0388	374.354	-71.6269	373.25	54.9041	373.25	142.875	374.744	6.26737	374.744	-3.80816
372.188	-63.5103	373.477	-3.01965	373.085	-44.3314	371.981	-109.785	371.981	39.9453	373.477	-0.16795	373.477	-11.9683
370.919	40.6738	372.208	6.32686	371.816	-10.8224	370.713	-17.337	370.713	24.2151	372.208	13.6042	372.208	23.462
369.649	-62.3976	370.938	-32.0704	370.547	55.839	369.443	-9.80458	369.443	12.7459	370.938	-9.42777	370.938	-4.19685
368.38	-24.5307	369.67	-49.7978	369.277	-12.2085	368.174	124.179	368.174	30.3866	369.67	-6.55793	369.67	26.8396
367.11	-5.30914	368.4	36.007	368.008	-32.5731	366.904	74.8671	366.904	17.0444	368.4	17.0174	368.4	-23.7456
365.841	47.0552	367.131	1.56594	366.738	-9.42428	365.635	-58.2266	365.635	-56.2635	367.131	20.8909	367.131	-17.373
364.57	-6.19341	365.86	-45.3558	365.469	-13.1991	364.364	-63.8436	364.364	-26.9727	365.86	-0.10548	365.86	15.722
363.3	8.91154	364.591	25.7056	364.198	-33.5299	363.094	123.15	363.094	2.39276	364.591	-4.02711	364.591	3.48438
362.029	61.2828	363.32	-4.76964	362.928	-128.371	361.823	47.2809	361.823	31.8262	363.32	15.3254	363.32	5.89274
360.759	32.9377	362.05	33.0115	361.657	-5.83833	360.553	-58.4875	360.553	61.3223	362.05	3.60253	362.05	-2.93267
359.487	-20.2124	360.778	14.8399	360.387	23.5346	359.281	103.81	359.281	120.858	360.778	22.3885	360.778	14.5255
358.217	3.21627	359.508	46.277	359.115	-7.09508	358.01	-24.5215	358.01	87.3332	359.508	-2.82314	359.508	12.9937
356.945	-4.37455	358.236	65.2325	357.844	36.7678	356.738	177.162	356.738	41.4565	358.236	-0.63768	358.236	-1.48309
355.673	-3.6762	356.965	61.3759	356.572	-6.23905	355.467	36.6162	355.467	183.811	356.965	12.3818	356.965	-2.17881
354.401	13.579	355.693	42.9945	355.301	-1.65745	354.194	-27.2945	354.194	-25.322	355.693	9.34499	355.693	0.13027
353.129	-14.6344	354.421	-62.2655	354.028	25.6759	352.922	84.5982	352.922	108.784	354.421	27.4758	354.421	4.15143
351.856	-32.4869	353.148	8.178	352.756	46.8115	351.649	20.8595	351.649	180.856	353.148	19.2175	353.148	1.27344
350.583	-35.8524	351.876	-10.3169	351.483	-39.5121	350.377	81.1999	350.377	304.568	351.876	29.0199	351.876	-11.9423
349.311	-24.7372	350.604	70.3435	350.211	-39.0058	349.104	76.5259	349.104	296.024	350.604	5.21314	350.604	-3.6312
348.037	-23.938	349.33	29.046	348.938	60.6755	347.83	56.4398	347.83	200.728	349.33	18.0589	349.33	0.37113
346.764	-45.8388	348.058	29.0473	347.664	9.55645	346.557	60.1859	346.557	363.598	348.058	-9.92223	348.058	2.65285
345.49	6.61827	346.783	-41.196	346.391	16.2952	345.283	58.8436	345.283	361.209	346.783	24.035	346.783	9.23814
344.216	21.913	345.51	-32.9704	345.117	31.3071	344.009	-10.5383	344.009	280.356	345.51	17.1731	345.51	5.93368
342.941	-22.6365	344.236	-8.24981	343.843	29.816	342.734	70.847	342.734	246.972	344.236	11.3196	344.236	14.6808
341.667	21.5837	342.962	16.4474	342.568	63.4296	341.46	63.5413	341.46	339.437	342.962	16.794	342.962	-0.21634
340.393	3.90851	341.688	12.2367	341.294	-30.887	340.186	-29.311	340.186	202.811	341.688	8.82751	341.688	8.55002
339.117	23.3878	340.412	-0.23011	340.02	83.2245	338.91	52.2528	338.91	357.035	340.412	-18.2456	340.412	21.6249
337.843	47.0031	339.138	-58.0716	338.744	46.7342	337.635	33.8298	337.635	344.088	339.138	4.69228	339.138	4.62903
336.567	-5.66872	337.862	16.1094	337.469	-37.1549	336.359	167.036	336.359	329.015	337.862	17.2865	337.862	-1.17124
335.291	17.9774	336.587	24.2877	336.193	54.2719	335.084	103.377	335.084	410.766	336.587	33.4635	336.587	1.64291
334.016	29.2654	335.312	57.2183	334.918	-46.0364	333.808	120.199	333.808	346.063	335.312	6.32025	335.312	2.3307
332.739	44.6878	334.035	50.9918	333.642	47.4611	332.532	150.467	332.532	411.12	334.035	12.1489	334.035	5.61838
331.463	16.8524	332.759	-4.66766	332.365	97.67	331.255	109.713	331.255	329.777	332.759	17.4439	332.759	2.06129
330.187	52.9072	331.482	-4.64312	331.089	20.1409	329.979	237.948	329.979	217.455	331.482	23.7527	331.482	-19.0664
328.909	-1.66083	330.206	-6.64372	329.812	20.9429	328.702	118.007	328.702	508.749	330.206	-10.6398	330.206	5.76597
327.632	34.4177	328.93	20.2317	328.535	58.8397	327.425	255.576	327.425	365.324	328.93	1.82833	328.93	6.16127
326.354	70.4993	327.652	-18.7576	327.258	37.0301	326.147	249.027	326.147	324.77	327.652	27.6682	327.652	-0.70469
325.077	-21.0429	326.375	22.6139	325.98	142.897	324.869	63.4537	324.869	459.072	326.375	32.3886	326.375	16.0578
323.799	13.0102	325.097	12.559	324.703	61.4359	323.592	113.638	323.592	572.601	325.097	-9.21326	325.097	16.5525
322.521	42.9517	323.819	-50.9443	323.425	-15.8543	322.313	138.135	322.313	367.011	323.819	-4.49224	323.819	-3.92551
321.243	44.0946	322.541	-15.5921	322.146	52.9998	321.035	123.577	321.035	478.167	322.541	-3.88763	322.541	7.79398
319.964	20.5689	321.263	25.9842	320.868	93.0521	319.756	201.632	319.756	391.669	321.263	17.8084	321.263	8.4045
318.686	-31.7236	319.984	16.1909	319.59	1.47851	318.478	192.287	318.478	549.758	319.984	-10.3779	319.984	-3.8007
317.406	37.3307	318.705	-3.80895	318.311	84.761	317.198	186.071	317.198	436.221	318.705	16.9819	318.705	8.03271
316.127	-19.0279	317.426	37.9603	317.031	40.5636	315.919	35.99	315.919	306.108	317.426	7.33253	317.426	7.4812
314.848	19.1956	316.146	9.89775	315.752	21.0765	314.64	79.1935	314.64	582.814	316.146	9.52222	316.146	-5.01916
313.567	75.912	314.867	14.8148	314.473	100.274	313.359	270.367	313.359	548.944	314.867	-4.71443	314.867	3.93885
312.287	23.7273	313.588	-6.89862	313.192	136.316	312.079	190.294	312.079	393.68	313.588	1.11045	313.588	3.94692
311.007	31.1461	312.308	53.6673	311.912	67.5915	310.799	123.622	310.799	513.534	312.308	15.6874	312.308	6.56737
309.727	55.0042	311.027	-0.7336	310.632	21.5137	309.519	203.834	309.519	247.043	311.027	-0.0151	311.027	-8.74266
308.445	78.864	309.747	39.4539	309.352	0.12333	308.237	322.021	308.237	446.56	309.747	9.98901	309.747	7.66077
307.165	26.7642	308.466	-6.52268	308.07	25.9915	306.956	280.044	306.956	399.44	308.466	-20.0221	308.466	18.5414
305.884	21.9039	307.185	19.47	306.789	-24.0824	305.675	223.72	305.675	569.697	307.185	31.1056	307.185	6.79403
304.602	47.8376	305.903	-52.9758	305.508	49.0377	304.394	322.359	304.394	378.493	305.903	-5.50036	305.903	-9.60813
303.32	100.444	304.622	67.6141	304.227	107.789	303.111	326.585	303.111	546.205	304.622	15.4079	304.622	0.97578
302.038	-17.2322	303.34	-0.51252	302.944	-34.5262	301.83	280.538	301.83	740.297	303.34	25.5757	303.34	9.88972
300.756	12.8191	302.059	11.4924	301.662	16.0607	300.547	303.224	300.547	470.57	302.059	8.08746	302.059	-1.67095
299.474	16.2062	300.776	-17.4294	300.38	25.6323	299.265	401.753	299.265	469.344	300.776	-0.63349	300.776	-2.50191
298.19	11.3957	299.493	23.4813	299.098	24.9699	297.982	268.557	297.982	515.042	299.493	8.12512	299.493	9.95333
296.907	4.54137	298.211	35.7703	297.814	34.5797	296.699	308.607	296.699	480.548	298.211	-1.52438	298.211	-9.16379
295.624	30.4847	296.928	-156.837	296.531	29.8583	295.416	427.523	295.416	484.771	296.928	-3.43442	296.928	-6.02649
294.341	-15.2979	295.645	-4.96026	295.248	-26.0755	294.132	544.325	294.132	556.374	295.645	9.05293	295.645	-8.8293
293.057	2.44783	294.361	-27.2215	293.965	-59.4299	292.849	515.591	292.849	551.911	294.361	-2.49013	294.361	-9.03222
291.773	-45.3586	293.077	53.0531	292.681	36.3075	291.564	496.058	291.564	721.312	293.077	11.1201	293.077	16.4102
290.488	-19.4231	291.793	-9.99591	291.396	-27.7338	290.28	496.973	290.28	859.689	291.793	3.27075	291.793	-20.8523
289.204	-7.8318	290.509	-9.44887	290.112	37.2773	288.995	717.955	288.995	641.513	290.509	4.69358	290.509	-10.7092
287.92	22.1764	289.225	-14.9613	288.828	34.714	287.711	606.15	287.711	836.687	289.225	-2.53247	289.225	-3.95125
286.635	46.0284	287.939	-30.6269	287.543	97.6703	286.426	715.388	286.426	693.842	287.939	-22.4965	287.939	12.6432
285.35	26.8925	286.655	29.5186	286.258	86.9362	285.141	609.669	285.141	820.92	286.655	7.74598	286.655	24.9942
284.063	11.8489	285.369	18.0922	284.973	115.096	283.854	806.735	283.854	714.474	285.369	-9.54754	285.369	1.98193
282.778	17.2595	284.084	-7.58506	283.688	-49.0548	282.569	761.264	282.569	748.97	284.084	25.3902	284.084	21.1995
281.492	-18.245	282.799	-35.2352	282.401	20.0477	281.283	804.716	281.283	862.971	282.799	-4.06956	282.799	16.5659
280.206	13.7318	281.513	2.63022	281.115	117.762	279.997	859.329	279.997	645.445	281.513	22.264	281.513	18.3446
278.92	45.6847	280.227	69.1608	279.829	92.7627	278.711	558.134	278.711	701.706	280.227	8.25183	280.227	-12.237
277.633	24.4678	278.939	-1.26132	278.543	41.201	277.424	787.391	277.424	639.16	278.939	7.58138	278.939	2.35507
276.346	29.8116	277.653	-57.3083	277.256	18.2754	276.137	584.268	276.137	754.195	277.653	13.5993	277.653	6.73245
275.059	47.397	276.366	15.4509	275.969	-25.0768	274.85	654.925	274.85	595.171	276.366	16.5933	276.366	25.5933
273.771	11.8446	275.079	2.39503	274.682	111.38	273.562	531.405	273.562	568.761	275.079	8.38912	275.079	0.18296
272.483	-21.6709	273.792	-22.8907	273.395	119.088	272.274	500.779	272.274	497.201	273.792	21.1655	273.792	25.4314
271.196	30.5733	272.504	29.4632	272.106	59.3908	270.986	399.622	270.986	441.784	272.504	5.88903	272.504	11.5243
269.907	13.3582	271.216	-95.8541	270.818	-12.5437	269.698	446.424	269.698	367.795	271.216	-1.69169	271.216	17.1902
268.619	38.9937	269.928	23.8789	269.53	123.777	268.41	383.905	268.41	456.918	269.928	16.2802	269.928	10.5137
267.331	44.1859	268.64	-27.9077	268.242	8.97006	267.121	429.478	267.121	329.466	268.64	20.4918	268.64	4.25723
266.042	-50.635	267.351	32.5624	266.953	86.0243	265.832	288.228	265.832	434.466	267.351	6.86582	267.351	7.34679
264.753	-0.59999	266.062	-17.1984	265.664	87.5375	264.543	251.986	264.543	451.503	266.062	-20.0009	266.062	-3.60714
263.463	55.5049	264.772	53.3978	264.375	68.63	263.254	361.483	263.254	374.513	264.772	-13.6923	264.772	5.82738
262.174	-8.76223	263.483	64.7788	263.085	-52.273	261.964	251.611	261.964	246.376	263.483	-0.74841	263.483	18.213
260.884	65.6094	262.193	29.208	261.796	-18.1748	260.674	262.976	260.674	411.699	262.193	-0.04082	262.193	3.38038
259.594	31.8754	260.904	75.1554	260.506	77.0469	259.384	218.162	259.384	395.353	260.904	27.6813	260.904	-0.42868
258.303	-24.3023	259.614	72.1017	259.216	9.12693	258.094	178.338	258.094	374.761	259.614	-2.20134	259.614	6.7774
257.013	3.05297	258.323	91.4024	257.925	24.759	256.803	188.336	256.803	166.535	258.323	22.4383	258.323	-12.3771
255.722	-24.6515	257.033	41.3352	256.635	-10.5925	255.512	112.639	255.512	261.785	257.033	9.8628	257.033	-18.8234
254.431	-46.2756	255.742	-51.5798	255.344	21.2596	254.221	142.763	254.221	191.85	255.742	-3.23764	255.742	-1.95981
253.139	9.45563	254.451	18.4095	254.052	81.5729	252.929	60.7442	252.929	188.991	254.451	-28.5815	254.451	11.0373
251.848	18.2892	253.159	37.3597	252.761	-88.3043	251.638	40.723	251.638	110.656	253.159	4.60545	253.159	-5.29027
250.556	14.8573	251.868	50.0877	251.469	-21.9788	250.346	156.979	250.346	111.602	251.868	5.67158	251.868	-0.02349
249.264	13.4142	250.576	-4.48338	250.177	23.9126	249.054	118.368	249.054	271.175	250.576	5.67709	250.576	-5.41107
247.971	-51.1652	249.284	-26.5865	248.885	104.332	247.761	218.022	247.761	37.8071	249.284	9.70525	249.284	25.6196
246.679	-28.2803	247.991	-36.5972	247.593	15.7635	246.469	120.145	246.469	38.3922	247.991	0.95946	247.991	8.2516
245.386	23.0212	246.699	14.302	246.3	39.0664	245.176	-27.6661	245.176	91.7505	246.699	19.1166	246.699	-7.04772
244.093	-55.9192	245.406	38.5968	245.007	-29.241	243.883	-23.0195	243.883	63.6324	245.406	-8.0598	245.406	3.87512
242.799	21.6906	244.113	-18.6185	243.714	-24.375	242.589	48.5944	242.589	122.86	244.113	11.9919	244.113	16.4264
241.506	-6.50683	242.819	74.5143	242.42	86.1516	241.295	63.12	241.295	-17.2627	242.819	10.1009	242.819	-13.8796
240.212	30.2917	241.526	-13.4912	241.127	29.8577	240.002	97.8241	240.002	-19.1892	241.526	-6.1014	241.526	5.73976
238.918	-18.3425	240.232	14.239	239.833	-14.2983	238.707	-44.4189	238.707	220.636	240.232	-4.59636	240.232	21.8947
237.623	-36.5438	238.938	66.1792	238.538	77.637	237.413	-61.7893	237.413	236.802	238.938	19.6816	238.938	11.2984
236.329	50.838	237.644	32.5865	237.244	-35.7599	236.118	-45.7648	236.118	-43.7006	237.644	48.4275	237.644	-9.52651
235.034	-36.56	236.35	11.0209	235.949	31.5928	234.823	51.3608	234.823	37.3821	236.35	1.89641	236.35	11.4828
233.739	22.2217	235.055	78.6547	234.654	-53.4997	233.528	2.10534	233.528	-163.88	235.055	5.55087	235.055	0.67094
232.443	34.2112	233.759	36.4182	233.359	-69.6137	232.233	-82.7956	232.233	28.7733	233.759	22.8042	233.759	17.7079
231.147	11.6151	232.464	10.257	232.064	-26.9435	230.938	-33.8161	230.938	-28.3668	232.464	25.2202	232.464	16.471
229.853	37.6667	231.168	30.6072	230.769	23.7257	229.642	-55.0055	229.642	-61.1584	231.168	7.22105	231.168	-3.87737
228.556	-29.7126	229.872	38.5833	229.473	70.2102	228.346	-16.4544	228.346	29.8189	229.872	-2.76992	229.872	9.95002
227.26	24.5885	228.576	42.3079	228.176	51.635	227.049	-6.4434	227.049	41.6192	228.576	18.0686	228.576	3.82052
225.963	58.5055	227.28	17.4372	226.88	34.984	225.752	-29.0148	225.752	-27.728	227.28	5.80895	227.28	7.75437
224.666	-39.4911	225.983	-82.6683	225.583	12.1364	224.455	-10.125	224.455	-127.471	225.983	-5.55659	225.983	3.99564
223.369	44.9578	224.687	7.70992	224.286	-6.76653	223.158	34.9975	223.158	115.488	224.687	30.1086	224.687	4.80172
222.072	-4.50571	223.39	59.3387	222.989	-78.501	221.861	-49.7537	221.861	-85.5941	223.39	17.4768	223.39	-8.41706
220.774	-45.9272	222.093	-45.3394	221.691	30.0794	220.563	-45.4025	220.563	23.5101	222.093	25.5019	222.093	16.2958
219.477	-14.4634	220.795	7.93074	220.395	-25.6763	219.266	115.885	219.266	65.7189	220.795	15.6601	220.795	10.5106
218.179	8.79916	219.497	-93.0157	219.097	86.6432	217.968	-24.8718	217.968	134.272	219.497	7.72096	219.497	6.33204
216.88	9.68201	218.199	0.4017	217.798	-34.2056	216.669	-18.8146	216.669	-121.282	218.199	19.9191	218.199	-8.05935
215.582	34.7836	216.9	-34.0153	216.5	12.9795	215.37	46.8873	215.37	119.479	216.9	24.3889	216.9	-19.1536
214.283	9.16239	215.602	81.2824	215.201	33.6753	214.071	31.4757	214.071	48.3542	215.602	5.4416	215.602	5.11697
212.983	27.9995	214.303	-34.4735	213.902	7.64844	212.772	19.0195	212.772	15.7583	214.303	8.6537	214.303	6.93798
211.685	12.3318	213.004	-2.55524	212.604	70.5595	211.474	-17.8055	211.474	151.214	213.004	2.63465	213.004	9.94309
210.385	10.7436	211.705	-15.3363	211.304	13.8766	210.174	7.02976	210.174	-4.75692	211.705	-18.6797	211.705	0.217
209.085	-5.09845	210.405	4.11513	210.004	-22.6997	208.874	88.4352	208.874	-57.435	210.405	-4.68477	210.405	16.5557
207.785	-8.88812	209.105	17.3466	208.704	-47.276	207.573	90.8502	207.573	-81.7309	209.105	-4.46197	209.105	12.9999
206.484	11.5001	207.806	58.7598	207.404	25.0989	206.273	128.593	206.273	13.3641	207.806	3.24247	207.806	-4.11541
205.184	1.45489	206.505	43.3937	206.104	24.4759	204.973	97.5144	204.973	146.887	206.505	-15.4516	206.505	-18.7698
203.883	-2.6136	205.204	11.737	204.803	92.4447	203.672	75.4946	203.672	66.0992	205.204	18.8506	205.204	-16.6368
202.582	49.8267	203.903	70.9651	203.502	-17.6836	202.371	118.123	202.371	-40.8872	203.903	14.1312	203.903	9.43684
201.281	41.5226	202.603	2.71921	202.201	-2.61027	201.069	38.4299	201.069	86.6433	202.603	-10.8827	202.603	7.2195
199.979	69.4976	201.302	3.1244	200.899	-24.0867	199.768	19.353	199.768	133.346	201.302	9.00631	201.302	-16.533
198.678	30.7001	200	-6.65876	199.598	27.0201	198.466	68.9461	198.466	151.792	200	3.05365	200	-10.028
197.375	40.2988	198.698	66.3227	198.296	39.5591	197.164	100.325	197.164	57.1629	198.698	2.5984	198.698	-1.47764
196.073	-28.9552	197.396	24.0824	196.994	66.0659	195.861	262.945	195.861	-118.174	197.396	-2.45409	197.396	-3.08336
194.771	14.7922	196.094	30.2732	195.691	64.121	194.559	117.595	194.559	15.505	196.094	15.6724	196.094	8.72266
193.468	48.3383	194.791	-26.169	194.389	112.486	193.256	35.8933	193.256	169.35	194.791	-5.61686	194.791	-10.2298
192.165	99.9462	193.488	-26.0921	193.086	-4.85956	191.953	96.5225	191.953	143.538	193.488	4.86949	193.488	10.7358
190.861	123.19	192.186	16.3546	191.783	103.715	190.649	104.684	190.649	139.948	192.186	-15.9509	192.186	7.68639
189.558	142.302	190.882	14.3818	190.479	10.297	189.346	64.4486	189.346	128.307	190.882	22.7543	190.882	7.96368
188.254	173.422	189.578	-13.811	189.176	118.495	188.042	63.5977	188.042	27.9273	189.578	10.501	189.578	18.2971
186.95	137.891	188.274	18.5412	187.872	115.552	186.738	18.4213	186.738	68.7601	188.274	11.8775	188.274	29.0193
185.646	253.515	186.971	-17.6593	186.568	223.367	185.434	13.6415	185.434	69.2428	186.971	21.3393	186.971	50.2183
184.341	195.635	185.666	-29.6114	185.264	76.9269	184.129	-5.18906	184.129	124.145	185.666	17.7163	185.666	53.7443
183.036	280.806	184.361	-5.21767	183.959	208.581	182.824	32.4883	182.824	164.899	184.361	39.8364	184.361	66.9143
181.731	321.531	183.057	-55.3474	182.654	231.194	181.52	-41.6152	181.52	112.912	183.057	39.3188	183.057	80.9089
180.426	392.382	181.752	31.6528	181.349	108.556	180.214	129.19	180.214	75.0077	181.752	55.4829	181.752	101.61
179.12	440.973	180.446	28.0325	180.044	199.387	178.908	-43.4346	178.908	18.9441	180.446	57.5991	180.446	89.5578
177.814	479.404	179.141	30.552	178.738	271.907	177.603	8.66767	177.603	-0.90048	179.141	60.7951	179.141	110.249
176.509	564.066	177.835	-89.6834	177.432	267.726	176.296	-25.7264	176.296	67.7932	177.835	64.0715	177.835	128.842
175.202	600.306	176.529	-8.38978	176.126	356.045	174.99	73.8836	174.99	80.0204	176.529	69.4499	176.529	132.339
173.896	622.38	175.223	10.5789	174.819	333.473	173.684	-37.7685	173.684	184.744	175.223	87.5042	175.223	149.271
172.589	634.324	173.916	1.49005	173.513	381.237	172.376	43.9503	172.376	186.692	173.916	100.12	173.916	144.412
171.281	696.508	172.609	-41.6705	172.206	386.608	171.069	-32.1745	171.069	110.068	172.609	121.898	172.609	172.285
169.975	760.632	171.303	62.2165	170.898	496.488	169.762	124.226	169.762	107.784	171.303	140.263	171.303	184.669
168.667	726.123	169.995	7.28206	169.592	551.92	168.454	82.6049	168.454	252.198	169.995	120.014	169.995	199.597
167.359	719.739	168.688	0.79736	168.284	436.275	167.146	161.814	167.146	10.3245	168.688	149.177	168.688	180.619
166.051	791.727	167.38	78.9365	166.976	573.954	165.838	217.034	165.838	130.284	167.38	137.233	167.38	189.763
164.742	811.389	166.071	18.4753	165.668	514.486	164.53	294.512	164.53	179.689	166.071	157.595	166.071	197.695
163.434	714.446	164.764	12.4821	164.359	497.181	163.222	427.41	163.222	41.994	164.764	180.093	164.764	198.98
162.125	675.79	163.455	50.8726	163.051	532.082	161.912	642.828	161.912	56.8786	163.455	170.058	163.455	181.061
160.816	637.133	162.146	3.00893	161.742	466.459	160.604	623.297	160.604	-32.8914	162.146	151.619	162.146	189.584
159.507	494.025	160.837	9.57899	160.433	501.27	159.294	636.109	159.294	74.0126	160.837	136.337	160.837	155.9
158.197	509.62	159.527	28.3637	159.123	405.492	157.984	401.101	157.984	-12.1176	159.527	136.758	159.527	136.109
156.888	376.627	158.218	65.381	157.813	289.662	156.675	434.429	156.675	156.567	158.218	135.801	158.218	119.749
155.577	364.139	156.908	86.4831	156.504	276.28	155.364	214.014	155.364	164.366	156.908	108.867	156.908	82.1423
154.267	357.693	155.598	19.4031	155.193	250.872	154.054	134.386	154.054	25.4245	155.598	93.6037	155.598	81.4366
152.956	226.856	154.288	-15.3826	153.883	149.244	152.743	7.84499	152.743	-75.5657	154.288	53.3706	154.288	49.8779
151.646	316.797	152.978	36.2801	152.572	138.003	151.433	52.0976	151.433	-14.2393	152.978	39.8462	152.978	26.7831
150.334	218.179	151.666	33.89	151.262	199.058	150.121	42.3948	150.121	-19.37	151.666	26.4226	151.666	37.2305
149.023	205.889	150.355	23.6111	149.95	73.6232	148.81	78.0335	148.81	-151.078	150.355	35.1567	150.355	33.1477
147.712	189.646	149.044	27.4978	148.639	30.5626	147.498	-12.4487	147.498	-0.24284	149.044	63.517	149.044	-5.09422
146.399	213.566	147.732	-26.6526	147.327	19.7203	146.187	-26.503	146.187	-112.312	147.732	-6.8251	147.732	31.5615
145.088	147.358	146.42	57.6531	146.016	13.031	144.874	-10.2692	144.874	7.93979	146.42	9.11775	146.42	24.0383
143.775	107.308	145.108	-124.565	144.703	36.5624	143.562	49.2519	143.562	117.914	145.108	8.05561	145.108	3.68631
142.463	123.47	143.796	-8.0291	143.391	30.2072	142.249	-74.3723	142.249	109.435	143.796	30.0645	143.796	1.82675
141.149	123.701	142.483	24.3824	142.078	126.237	140.937	38.6289	140.937	6.62515	142.483	19.0149	142.483	4.26052
139.837	118.044	141.17	64.8561	140.765	104.263	139.623	-69.5223	139.623	-76.2945	141.17	20.9859	141.17	20.5862
138.523	144.552	139.857	99.3585	139.452	28.478	138.31	97.8874	138.31	-17.1585	139.857	24.4392	139.857	2.39743
137.21	89.1046	138.544	-2.28093	138.139	-0.95603	136.996	-55.9127	136.996	-120.333	138.544	8.33238	138.544	4.78397
135.896	77.864	137.23	12.2725	136.824	-90.1452	135.682	95.7753	135.682	-75.4508	137.23	6.19766	137.23	2.29398
134.582	-9.25471	135.916	12.8305	135.511	15.1842	134.368	99.465	134.368	51.411	135.916	21.0151	135.916	-0.48002
133.268	105.929	134.603	7.39996	134.196	-29.2719	133.054	51.2846	133.054	104.156	134.603	17.7394	134.603	4.38766
131.952	105.224	133.288	-0.02164	132.882	144.759	131.739	17.2628	131.739	-35.1536	133.288	-4.63255	133.288	-13.9531
130.638	20.7199	131.974	-59.4511	131.567	53.0708	130.424	-85.6213	130.424	-14.3494	131.974	-4.58804	131.974	7.86555
129.322	-19.5402	130.658	-50.8509	130.252	29.8539	129.108	-50.3804	129.108	36.5552	130.658	-4.15119	130.658	5.23433
128.007	16.4264	129.344	7.74303	128.938	-60.8717	127.793	49.9132	127.793	75.6132	129.344	-5.82673	129.344	-13.0803
126.691	-5.34326	128.028	10.3349	127.622	-27.1101	126.478	29.2998	126.478	-5.04761	128.028	-10.6179	128.028	-17.4911
125.376	15.1314	126.712	-13.0513	126.306	-36.8078	125.162	-12.2445	125.162	102.49	126.712	-8.02828	126.712	10.7385
124.06	-28.0669	125.396	53.5325	124.99	-17.9545	123.846	87.1313	123.846	12.5395	125.396	-10.5475	125.396	10.8011
122.743	-46.9765	124.08	-39.7334	123.674	-10.4995	122.529	-47.2727	122.529	38.96	124.08	-11.6717	124.08	22.2668
121.427	40.302	122.764	-3.04521	122.357	49.5296	121.212	11.1054	121.212	-63.911	122.764	-1.39727	122.764	1.42978
120.109	65.9681	121.447	27.7193	121.041	-71.5528	119.896	116.33	119.896	83.5495	121.447	8.30439	121.447	-11.3204
118.792	26.0837	120.13	32.6247	119.724	35.7757	118.578	62.7023	118.578	87.9556	120.13	20.9542	120.13	32.6973
117.475	86.4	118.813	97.5852	118.406	89.9022	117.261	107.791	117.261	61.3045	118.813	6.63693	118.813	31.5389
116.157	31.3174	117.496	48.9327	117.089	66.9428	115.943	-17.9362	115.943	-48.1492	117.496	15.3171	117.496	25.5819
114.839	104.379	116.178	86.3844	115.771	46.8146	114.625	3.86786	114.625	21.1848	116.178	12.1056	116.178	47.2712
113.521	113.995	114.86	-43.4786	114.453	-54.2486	113.307	60.3473	113.307	69.8477	114.86	12.5408	114.86	55.0222
112.202	92.141	113.542	-33.2255	113.135	136.915	111.988	146.455	111.988	355.331	113.542	19.6871	113.542	49.2711
110.884	220.345	112.224	-4.52989	111.816	225.236	110.67	178.366	110.67	321.251	112.224	10.6905	112.224	62.45
109.564	-15.911	110.904	106.522	110.497	234.754	109.351	209.909	109.351	424.592	110.904	15.5793	110.904	62.5679
108.246	125.233	109.586	156.426	109.179	307.117	108.031	252.986	108.031	238.853	109.586	50.9162	109.586	91.5986
106.926	23.6877	108.267	215.131	107.859	213.091	106.712	118.188	106.712	59.4045	108.267	70.4684	108.267	98.4572
105.606	72.2056	106.947	81.4603	106.54	211.92	105.392	95.5194	105.392	39.921	106.947	39.519	106.947	101.857
104.286	13.6993	105.627	186.154	105.22	6.68897	104.072	34.4173	104.072	-60.5411	105.627	5.10836	105.627	65.2836
102.967	-28.2404	104.308	11.2081	103.899	51.8151	102.752	-60.1671	102.752	-118.155	104.308	3.79649	104.308	36.511
		102.987	-8.72215	102.579	-25.2959					102.987	-16.997	102.987	46.2731
		101.667	24.9216							101.667	10.2074	101.667	48.9246
		100.346	34.7111							100.346	-10.413	100.346	46.9883
		99.0254	-12.9234							99.0254	-13.8279	99.0254	44.6351
		97.7041	-14.1089							97.7041	2.80153	97.7041	18.2662
		96.3828	21.5067							96.3828	-3.94727	96.3828	11.4604
		95.0606	-50.9619							95.0606	-2.28604	95.0606	5.59431
		93.7383	17.6175							93.7383	12.707	93.7383	-13.8033

## Sheet: Figure3c
Binding energy/eV	Intensity/a.u.	Fitting intensity/a.u.					Binding energy/eV	Intensity/a.u.	Fitting intensity/a.u.											Binding energy/eV	Intensity/a.u.	Fitting intensity/a.u.					Binding energy/eV	Intensity/a.u.	Fitting intensity/a.u.											Binding energy/eV	Intensity/a.u.	Fitting intensity/a.u.					Binding energy/eV	Intensity/a.u.	Fitting intensity/a.u.
638.78	7075.26	7081.63	7073.14	7074.93	7079.85		635.98	14103.8	14133.8	14103.8	14105.8	14103.8	14114.2	14103.8	14106	14103.8	14119.1	14103.8		639.95	24007.9	24082.2	24007.9	24026.4	24063.7		640.08	14490.2	14519.1	14490.2	14493.5	14490.2	14499.6	14490.2	14494.7	14490.2	14501.8	14490.2		635.28	14925.5	14763.1	14724.3	14728.5	14759		641.12	16653.8	16751
638.68	7166.52	7081.81	7073.14	7074.94	7080.01		635.88	14185.4	14134.8	14103.8	14105.8	14103.8	14114.6	14103.8	14106.1	14103.8	14119.7	14103.8		639.85	24034.8	24052.9	23977.4	23996.1	24034.2		639.98	14486.6	14519.6	14490.2	14493.6	14490.2	14499.8	14490.2	14494.8	14490.2	14502	14490.2		635.18	14881.4	14764.7	14724.3	14728.5	14760.5		641.02	16811.5	16752.7
638.58	7055.61	7081.61	7072.75	7074.57	7079.79		635.78	14188.4	14135.5	14103.5	14105.6	14103.5	14114.7	14103.5	14105.9	14103.5	14120	14103.5		639.75	23718.3	24023.7	23946.8	23965.7	24004.9		639.88	14688.9	14520.1	14490.2	14493.6	14490.2	14500	14490.2	14494.8	14490.2	14502.3	14490.2		635.08	14399.9	14766.1	14724	14728.2	14761.8		640.92	16878.9	16753.7
638.48	7215.75	7081.88	7072.82	7074.66	7080.04		635.68	14211.7	14136.4	14103.3	14105.4	14103.3	14114.8	14103.3	14105.6	14103.3	14120.4	14103.3		639.65	24137.1	23994.6	23916.3	23935.4	23975.5		639.78	14720.5	14519.7	14489.3	14492.7	14489.3	14499.3	14489.3	14494	14489.3	14501.6	14489.3		634.98	15074.4	14768.6	14724.6	14729	14764.3		640.82	16757.8	16754.4
638.38	6937.73	7081.48	7072.21	7074.07	7079.62		635.58	14368.3	14137.2	14103	14105	14103	14114.9	14103	14105.3	14103	14120.8	14103		639.55	23740.2	23965.5	23885.8	23905	23946.2		639.68	14812.2	14519.2	14488.2	14491.7	14488.2	14498.4	14488.2	14492.9	14488.2	14500.8	14488.2		634.88	14907.7	14769.8	14723.9	14728.3	14765.4		640.72	17160.4	16755.8
638.28	6834.36	7082.26	7072.78	7074.66	7080.38		635.48	14477.1	14137.6	14102.1	14104.2	14102.1	14114.5	14102.1	14104.5	14102.1	14120.7	14102.1		639.45	23687.8	23936.4	23855.3	23874.7	23917		639.58	14888.2	14518.3	14486.7	14490.2	14486.7	14497.1	14486.7	14491.5	14486.7	14499.6	14486.7		634.78	14618.1	14771.5	14723.5	14728	14767.1		640.62	17152.5	16755.3
638.18	7072.99	7083.49	7073.79	7075.69	7081.59		635.38	14235.1	14137.7	14101	14103.1	14101	14113.8	14101	14103.4	14101	14120.4	14101		639.35	23769.2	23907.3	23824.7	23844.3	23887.8		639.48	14823.4	14517	14484.8	14488.4	14484.8	14495.5	14484.8	14489.6	14484.8	14498	14484.8		634.68	15052.8	14773.9	14723.8	14728.2	14769.5		640.52	16826.5	16754.8
638.08	7094.92	7083.72	7073.8	7075.71	7081.8		635.28	13769.3	14138.6	14100.6	14102.7	14100.6	14113.8	14100.6	14103	14100.6	14120.8	14100.6		639.25	23824.4	23878.3	23794.2	23814	23858.6		639.38	14748	14516	14483.3	14486.8	14483.3	14494.1	14483.3	14488.1	14483.3	14496.8	14483.3		634.58	15036.8	14775.6	14723.1	14727.6	14771.1		640.42	17314.2	16756
637.98	7176.39	7083.87	7073.71	7075.65	7081.93		635.18	13925.3	14141.1	14101.6	14103.8	14101.6	14115.3	14101.6	14104.1	14101.6	14122.7	14101.6		639.15	23656.3	23849.4	23763.7	23783.6	23829.4		639.28	14435.5	14515.4	14482	14485.6	14482	14493.1	14482	14486.9	14482	14495.8	14482		634.48	15287.2	14777.6	14722.4	14727	14773		640.32	16898.2	16754.9
637.88	7044.23	7083.68	7073.27	7075.23	7081.72		635.08	14227.9	14143.2	14102.1	14104.3	14102.1	14116.4	14102.1	14104.6	14102.1	14124.2	14102.1		639.05	23967.9	23820.5	23733.2	23753.3	23800.3		639.18	14399.5	14516.3	14482.2	14485.9	14482.2	14493.5	14482.2	14487.2	14482.2	14496.4	14482.2		634.38	14867.3	14779.2	14721.3	14725.9	14774.5		640.22	16666.1	16755.8
637.78	7066.86	7084.06	7073.4	7075.38	7082.08		634.98	14056.5	14144.4	14101.7	14104	14101.7	14116.6	14101.7	14104.3	14101.7	14124.8	14101.7		638.95	23368.3	23791.7	23702.6	23723	23771.3		639.08	14657.1	14517.3	14482.6	14486.3	14482.6	14494.2	14482.6	14487.6	14482.6	14497.1	14482.6		634.28	14901.2	14781.9	14721	14725.7	14777.2		640.12	16693.5	16757.9
637.68	7223.61	7084.35	7073.42	7075.42	7082.35		634.88	14001.9	14146.3	14101.9	14104.1	14101.9	14117.3	14101.9	14104.5	14101.9	14126	14101.9		638.85	23895.5	23762.9	23672.1	23692.7	23742.3		638.98	14594.9	14517.2	14481.8	14485.5	14481.8	14493.6	14481.8	14486.9	14481.8	14496.6	14481.8		634.18	14879.3	14784.8	14720.6	14725.4	14780		640.02	16891.6	16760
637.58	7125.3	7083.99	7072.79	7074.81	7081.97		634.78	14215.1	14148.5	14102.2	14104.5	14102.2	14118.2	14102.2	14104.8	14102.2	14127.5	14102.2		638.75	23666.2	23734.1	23641.6	23662.3	23713.4		638.88	14392.2	14517.4	14481.3	14485	14481.3	14493.4	14481.3	14486.4	14481.3	14496.5	14481.3		634.08	14924.9	14788.1	14720.2	14725.1	14783.2		639.92	16648.4	16761.2
637.48	6904.89	7084.06	7072.56	7074.61	7082.01		634.68	14134.6	14150.1	14101.8	14104.2	14101.8	14118.5	14101.8	14104.5	14101.8	14128.4	14101.8		638.65	23683.5	23705.4	23611	23632	23684.5		638.78	14347.2	14518.5	14481.7	14485.5	14481.7	14494	14481.7	14486.9	14481.7	14497.2	14481.7		633.98	15220.6	14791.6	14719.8	14724.8	14786.7		639.82	16761.2	16763.6
637.38	7169.58	7085.07	7073.27	7075.34	7083		634.58	14008	14152.1	14101.7	14104.1	14101.7	14119.1	14101.7	14104.4	14101.7	14129.7	14101.7		638.55	23657.3	23676.8	23580.5	23601.7	23655.6		638.68	14491.2	14519.9	14482.3	14486.1	14482.3	14494.9	14482.3	14487.5	14482.3	14498.3	14482.3		633.88	15173.1	14795.1	14718.8	14723.8	14790.1		639.72	16901.5	16765.5
637.28	7186.88	7084.97	7072.87	7074.96	7082.88		634.48	14109.3	14154.6	14102	14104.4	14102	14120.1	14102	14104.7	14102	14131.4	14102		638.45	23625.6	23648.2	23550	23571.4	23626.9		638.58	14486.9	14520.6	14482.3	14486.1	14482.3	14495.2	14482.3	14487.5	14482.3	14498.6	14482.3		633.78	15112.6	14799.1	14717.9	14722.9	14794.1		639.62	16556.9	16766.9
637.18	6963.27	7084.81	7072.38	7074.5	7082.7		634.38	14033.9	14157	14102	14104.4	14102	14120.9	14102	14104.8	14102	14133	14102		638.35	23488.6	23619.8	23519.5	23541	23598.2		638.48	14533	14521.4	14482.3	14486.2	14482.3	14495.5	14482.3	14487.6	14482.3	14499	14482.3		633.68	15072.7	14804.1	14717	14722.2	14799		639.52	16882.9	16770
637.08	7281.28	7085.62	7072.85	7074.98	7083.48		634.28	14255.2	14159.8	14102.2	14104.7	14102.2	14122	14102.2	14105	14102.2	14134.9	14102.2		638.25	23627.4	23591.3	23488.9	23510.7	23569.5		638.38	14738.9	14522	14482	14486	14482	14495.5	14482	14487.4	14482	14499.2	14482		633.58	14839.8	14810.2	14716.3	14721.5	14805		639.42	16722.7	16771.6
636.98	7012.55	7085.09	7071.96	7074.12	7082.93		634.18	14300.3	14162.2	14101.7	14104.2	14101.7	14122.4	14101.7	14104.6	14101.7	14136.2	14101.7		638.15	23506.8	23563	23458.4	23480.4	23540.9		638.28	14538.4	14521.7	14480.8	14484.8	14480.8	14494.7	14480.8	14486.2	14480.8	14498.5	14480.8		633.48	14987.1	14818.2	14716	14721.3	14812.9		639.32	16269.3	16774.1
636.88	6943.43	7085.71	7072.21	7074.4	7083.53		634.08	14154	14164.6	14101.1	14103.6	14101.1	14122.7	14101.1	14104	14101.1	14137.6	14101.1		638.05	23460.8	23534.7	23427.9	23450.1	23512.4		638.18	14514	14522.3	14480.6	14484.6	14480.6	14494.7	14480.6	14486	14480.6	14498.7	14480.6		633.38	15079.7	14827.7	14715.5	14720.8	14822.3		639.22	16526.9	16778.8
636.78	7011.31	7086.65	7072.76	7074.97	7084.44		633.98	14053.1	14167.7	14101	14103.5	14101	14123.6	14101	14103.9	14101	14139.6	14101		637.95	23567.6	23506.5	23397.3	23419.8	23484		638.08	14467.6	14523.1	14480.4	14484.5	14480.4	14494.9	14480.4	14485.9	14480.4	14499	14480.4		633.28	14894.5	14839.6	14714.7	14720.2	14834.2		639.12	16883.2	16782.4
636.68	7086.46	7087.32	7073.02	7075.26	7085.08		633.88	13924.5	14171.4	14101.1	14103.7	14101.1	14124.8	14101.1	14104.1	14101.1	14142.1	14101.1		637.85	23672.2	23478.3	23366.8	23389.5	23455.6		637.98	14488.9	14524.1	14480.5	14484.6	14480.5	14495.3	14480.5	14486.1	14480.5	14499.5	14480.5		633.18	14992.8	14855.4	14714.4	14719.9	14849.9		639.02	16923.4	16784.5
636.58	7270.87	7087.69	7072.96	7075.22	7085.42		633.78	14508.2	14175.8	14101.7	14104.3	14101.7	14126.5	14101.7	14104.6	14101.7	14145.3	14101.7		637.75	23349.4	23450.3	23336.3	23359.2	23427.4		637.88	14328.8	14525	14480.4	14484.6	14480.4	14495.6	14480.4	14486.1	14480.4	14500	14480.4		633.08	15348	14875.7	14713.8	14719.4	14870.1		638.92	16975.7	16786.4
636.48	6949.42	7087.29	7072.12	7074.41	7085.01		633.68	14508.9	14178.7	14100.4	14103	14100.4	14126.6	14100.4	14103.4	14100.4	14146.9	14100.4		637.65	23013.5	23422.4	23305.8	23329	23399.2		637.78	15023	14526.8	14481.1	14485.3	14481.1	14496.7	14481.1	14486.9	14481.1	14501.3	14481.1		632.98	15406.4	14901.6	14712.5	14718.1	14895.9		638.82	16688.1	16788.3
636.38	7385.1	7088.28	7072.65	7074.96	7085.97		633.58	14290.7	14182.1	14099.1	14101.8	14099.1	14126.7	14099.1	14102.2	14099.1	14148.8	14099.1		637.55	23384.8	23394.5	23275.2	23298.7	23371.1		637.68	14956.9	14525.3	14478.6	14482.8	14478.6	14494.6	14478.6	14484.4	14478.6	14499.3	14478.6		632.88	15086.2	14935.7	14711	14716.8	14930		638.72	16571.5	16791.6
636.28	7015.68	7087.45	7071.32	7073.66	7085.11		633.48	14579.5	14186.6	14098.5	14101.3	14098.5	14127.6	14098.5	14101.7	14098.5	14151.8	14098.5		637.45	23381.2	23366.8	23244.7	23268.4	23343.1		637.58	14692.5	14524.2	14476.4	14480.6	14476.4	14492.8	14476.4	14482.2	14476.4	14497.7	14476.4		632.78	15279	14981.3	14710.2	14716.1	14975.5		638.62	16967.2	16795.6
636.18	6999.01	7088.2	7071.56	7073.92	7085.83		633.38	14553.5	14190.9	14097.1	14099.8	14097.1	14127.7	14097.1	14100.2	14097.1	14154.4	14097.1		637.35	23307.9	23339.1	23214.2	23238.1	23315.2		637.48	14545	14524.4	14475.4	14479.7	14475.4	14492.2	14475.4	14481.3	14475.4	14497.3	14475.4		632.68	15426.9	15040.2	14709.1	14715	15034.3		638.52	17107.8	16797.9
636.08	7016.39	7089.05	7071.86	7074.26	7086.66		633.28	14601.1	14196	14095.7	14098.4	14095.7	14128	14095.7	14098.9	14095.7	14157.7	14095.7		637.25	24250.9	23311.6	23183.6	23207.8	23287.4		637.38	14961.7	14525.2	14475.1	14479.4	14475.1	14492.3	14475.1	14481	14475.1	14497.6	14475.1		632.58	15179.5	15115.9	14707.6	14713.6	15109.8		638.42	16742.3	16799.6
635.98	7191.13	7089.86	7072.1	7074.52	7087.44		633.18	14487.7	14202	14094.1	14096.9	14094.1	14128.3	14094.1	14097.3	14094.1	14161.8	14094.1		637.15	23604.8	23284.2	23153.1	23177.6	23259.7		637.28	14677.6	14524.2	14472.8	14477.2	14472.8	14490.5	14472.8	14478.8	14472.8	14496	14472.8		632.48	15682.8	15212.7	14706.6	14712.7	15206.6		638.32	16460.3	16803.3
635.88	7425.73	7089.96	7071.59	7074.05	7087.5		633.08	14896.2	14209.8	14092.9	14095.7	14092.9	14129.2	14092.9	14096.2	14092.9	14167.4	14092.9		637.05	23730.8	23256.9	23122.6	23147.3	23232.2		637.18	14436.4	14524.5	14471.8	14476.3	14471.8	14490	14471.8	14477.9	14471.8	14495.8	14471.8		632.38	15559.7	15332.8	14704.6	14710.8	15326.5		638.22	16437.7	16808.4
635.78	7119.94	7089.09	7070.09	7072.57	7086.61		632.98	14624.6	14218.3	14090.4	14093.3	14090.4	14128.9	14090.4	14093.8	14090.4	14173.6	14090.4		636.95	23938.9	23229.7	23092.1	23117	23204.7		637.08	14776.5	14526.1	14472	14476.5	14472	14490.7	14472	14478.2	14472	14496.7	14472		632.28	16080.8	15481.2	14702.8	14709.1	15474.9		638.12	16869.8	16813.9
635.68	7133.59	7089.55	7069.88	7072.39	7087.04		632.88	14284	14230.4	14088.8	14091.7	14088.8	14129.7	14088.8	14092.1	14088.8	14183.1	14088.8		636.85	24103.3	23202.7	23061.5	23086.8	23177.4		636.98	14527.9	14526.1	14470.6	14475.1	14470.6	14489.8	14470.6	14476.8	14470.6	14496	14470.6		632.18	16100.6	15659.6	14700	14706.4	15653.2		638.02	16497	16817.5
635.58	7062.95	7089.99	7069.61	7072.15	7087.45		632.78	14323.7	14247.4	14088.2	14091.1	14088.2	14131.8	14088.2	14091.6	14088.2	14197.4	14088.2		636.75	23687	23175.8	23031	23056.5	23150.3		636.88	14344.7	14527.3	14470.3	14474.9	14470.3	14490.1	14470.3	14476.6	14470.3	14496.6	14470.3		632.08	16191.7	15871.4	14697	14703.5	15864.9		637.92	16506.3	16823
635.48	7384.44	7090.77	7069.64	7072.21	7088.19		632.68	14609.2	14269.8	14087.4	14090.5	14087.4	14134	14087.4	14090.9	14087.4	14216.7	14087.4		636.65	23743.7	23149.1	23000.5	23026.3	23123.3		636.78	14245.6	14529.4	14470.9	14475.5	14470.9	14491.2	14470.9	14477.3	14470.9	14498	14470.9		631.98	16445	16117.7	14694	14700.5	16111.1		637.82	16440.9	16828.8
635.38	6842.58	7090.23	7068.3	7070.91	7087.62		632.58	14799.4	14298.8	14085.8	14088.9	14085.8	14135.7	14085.8	14089.4	14085.8	14242.4	14085.8		636.55	23748.4	23122.5	22970	22996	23096.4		636.68	14600.9	14532	14472	14476.6	14472	14492.9	14472	14478.4	14472	14500	14472		631.88	16681	16397.4	14690.3	14697	16390.7		637.72	16804.6	16835
635.28	7157.86	7092.03	7069.26	7071.9	7089.39		632.48	14804	14337.5	14083.6	14086.7	14083.6	14137.1	14083.6	14087.2	14083.6	14277.3	14083.6		636.45	23383.8	23096.1	22939.4	22965.8	23069.7		636.58	14281.5	14533.1	14471.4	14476.1	14471.4	14492.9	14471.4	14477.9	14471.4	14500.3	14471.4		631.78	16853.1	16708.1	14686.2	14693	16701.3		637.62	16633.2	16839.8
635.18	7125.24	7092.55	7068.89	7071.56	7089.88		632.38	14648.8	14389.7	14081.4	14084.5	14081.4	14138.9	14081.4	14085	14081.4	14325.4	14081.4		636.35	23387.7	23069.9	22908.9	22935.6	23043.2		636.48	14593.9	14535.8	14472.2	14477	14472.2	14494.4	14472.2	14478.8	14472.2	14502.2	14472.2		631.68	17453.4	17044.7	14681.7	14688.6	17037.8		637.52	16601	16845.6
635.08	7127.5	7093.26	7068.65	7071.35	7090.56		632.28	14320.3	14460	14079.6	14082.8	14079.6	14141.7	14079.6	14083.4	14079.6	14391	14079.6		636.25	23185.3	23043.9	22878.4	22905.3	23016.9		636.38	14728.5	14537	14471.7	14476.5	14471.7	14494.5	14471.7	14478.3	14471.7	14502.6	14471.7		631.58	17477.3	17399	14676	14683	17392		637.42	16678.6	16851.9
634.98	7177.43	7094.02	7068.4	7071.14	7091.28		632.18	14640.1	14553.2	14078.9	14082.1	14078.9	14146	14078.9	14082.7	14078.9	14479.1	14078.9		636.15	23574.3	23018	22847.8	22875.1	22990.8		636.28	14764.9	14537.7	14470.5	14475.4	14470.5	14494	14470.5	14477.2	14470.5	14502.5	14470.5		631.48	17844.8	17762.5	14670.2	14677.3	17755.3		637.32	16392.1	16858.1
634.88	7023.44	7094.64	7067.94	7070.71	7091.87		632.08	15250.5	14672.2	14077.2	14080.5	14077.2	14150.1	14077.2	14081	14077.2	14592.2	14077.2		636.05	23509.1	22992.4	22817.3	22844.9	22964.8		636.18	14565	14538.4	14469.1	14474.1	14469.1	14493.4	14469.1	14475.9	14469.1	14502.3	14469.1		631.38	18061.2	18121.5	14663.6	14670.9	18114.2		637.22	16391	16866
634.78	7017.35	7095.98	7068.12	7070.93	7093.18		631.98	14843.5	14820.8	14073.6	14076.9	14073.6	14153.4	14073.6	14077.4	14073.6	14733.8	14073.6		635.95	23297.2	22967.1	22786.8	22814.7	22939.2		636.08	14486.7	14540	14468.6	14473.7	14468.6	14493.7	14468.6	14475.6	14468.6	14503	14468.6		631.28	18396.1	18462.1	14656.5	14663.9	18454.7		637.12	16249.6	16874.2
634.68	7275.05	7097.44	7068.34	7071.19	7094.59		631.88	15072.3	15005.9	14071.2	14074.6	14071.2	14159.2	14071.2	14075.1	14071.2	14910.6	14071.2		635.85	22756.3	22941.9	22756.2	22784.5	22913.7		635.98	14871.3	14542.2	14468.6	14473.6	14468.6	14494.5	14468.6	14475.6	14468.6	14504.2	14468.6		631.18	18553.3	18767.5	14648.8	14656.3	18759.9		637.02	16565.1	16883.4
634.58	7249.83	7097.89	7067.46	7070.35	7095.01		631.78	15123.2	15228.7	14068.1	14071.5	14068.1	14166.4	14068.1	14072.1	14068.1	15123	14068.1		635.75	23089.4	22917.1	22725.7	22754.3	22888.5		635.88	14336.8	14542.6	14466.7	14471.8	14466.7	14493.4	14466.7	14473.8	14466.7	14503.7	14466.7		631.08	18510.6	19021	14640.7	14648.3	19013.3		636.92	16203	16891.5
634.48	7052.25	7098.55	7066.69	7069.61	7095.63		631.68	15410.2	15491	14064.8	14068.3	14064.8	14176.5	14064.8	14068.9	14064.8	15371.8	14064.8		635.65	23134.3	22892.5	22695.2	22724.1	22863.6		635.78	14568.6	14545.7	14467.3	14472.5	14467.3	14494.9	14467.3	14474.5	14467.3	14505.7	14467.3		630.98	18820.3	19206.9	14632.7	14640.5	19199.1		636.82	16383.7	16901.7
634.38	7036.85	7100.16	7066.75	7069.71	7097.21		631.58	15609.8	15791	14060.7	14064.2	14060.7	14190.4	14060.7	14064.8	14060.7	15653.6	14060.7		635.55	23013.7	22868.2	22664.7	22693.9	22839		635.68	14597.6	14547.8	14466.8	14472.1	14466.8	14495.4	14466.8	14474.1	14466.8	14506.7	14466.8		630.88	19114.1	19310.5	14624	14631.9	19302.6		636.72	16026	16911.5
634.28	7150.62	7101.99	7066.88	7069.88	7098.99		631.48	16136.9	16126.3	14055.9	14059.5	14055.9	14211.2	14055.9	14060.1	14055.9	15963.2	14055.9		635.45	22418.1	22844.2	22634.1	22663.7	22814.7		635.58	14417.2	14549.9	14466.2	14471.5	14466.2	14495.7	14466.2	14473.6	14466.2	14507.7	14466.2		630.78	19631.5	19323.5	14614.7	14622.8	19315.5		636.62	16512.9	16923.5
634.18	7388.88	7103.49	7066.52	7069.56	7100.45		631.38	16402.5	16490	14049.5	14053.1	14049.5	14241.6	14049.5	14053.8	14049.5	16289.9	14049.5		635.35	22113.5	22820.6	22603.6	22633.5	22790.7		635.48	14506	14553	14466.5	14471.8	14466.5	14497	14466.5	14473.9	14466.5	14509.6	14466.5		630.68	19467.7	19243.6	14604.3	14612.5	19235.4		636.52	16110.6	16933.7
634.08	7080.18	7104.19	7065.15	7068.23	7101.11		631.28	16832.4	16875.8	14042.2	14045.9	14042.2	14288	14042.2	14046.6	14042.2	16622	14042.2		635.25	22261.8	22797.4	22573.1	22603.3	22767.1		635.38	14506.9	14555.8	14466.3	14471.7	14466.3	14497.9	14466.3	14473.8	14466.3	14511.2	14466.3		630.58	19413.7	19077.8	14594.2	14602.6	19069.4		636.42	16364.7	16946.4
633.98	7130.41	7106.45	7065.09	7068.21	7103.33		631.18	17441.1	17274.4	14033.6	14037.4	14033.6	14357.2	14033.6	14038	14033.6	16942.7	14033.6		635.15	22524.1	22774.5	22542.6	22573.2	22743.9		635.28	14473.4	14558.8	14466.1	14471.6	14466.1	14498.9	14466.1	14473.7	14466.1	14512.9	14466.1		630.48	19114.2	18837	14584.2	14592.7	18828.5		636.32	16558.7	16958.4
633.88	7423.16	7108.82	7064.81	7067.98	7105.66		631.08	17394.4	17675.1	14023.1	14026.9	14023.1	14457.7	14023.1	14027.6	14023.1	17232.2	14023.1		635.05	22662.1	22752.1	22512	22543	22721.1		635.18	14567	14562.1	14466	14471.6	14466	14500	14466	14473.8	14466	14514.9	14466		630.38	19063.9	18537.4	14574.9	14583.5	18528.8		636.22	16442.1	16970.1
633.78	7344.22	7110.37	7063.3	7066.5	7107.17		630.98	18021.1	18070.2	14012.7	14016.6	14012.7	14602.4	14012.7	14017.3	14012.7	17472	14012.7		634.95	22543.4	22730.1	22481.5	22512.9	22698.7		635.08	14466.4	14565.2	14465.6	14471.2	14465.6	14500.8	14465.6	14473.4	14465.6	14516.6	14465.6		630.28	18456.3	18195.1	14565.5	14574.3	18186.3		636.12	16467.6	16983.1
633.68	7373.71	7112.8	7062.1	7065.35	7109.55		630.88	18772.3	18448.1	14000.3	14004.3	14000.3	14800.3	14000.3	14005	14000.3	17639.5	14000.3		634.85	22836	22708.6	22451	22482.7	22676.9		634.98	14230.5	14569	14465.6	14471.3	14465.6	14502.2	14465.6	14473.5	14465.6	14518.9	14465.6		630.18	18525.2	17828.5	14557.5	14566.4	17819.5		636.02	16494.9	16996.6
633.58	7033.18	7115.82	7060.78	7064.08	7112.52		630.78	18614.7	18802.1	13985.6	13989.6	13985.6	15061.3	13985.6	13990.3	13985.6	17717.7	13985.6		634.75	22613.5	22687.7	22420.5	22452.6	22655.5		634.88	14245	14574.2	14466.7	14472.4	14466.7	14504.7	14466.7	14474.7	14466.7	14522.4	14466.7		630.08	17721.8	17451.5	14549.3	14558.4	17442.4		635.92	16314.3	17010.9
633.48	7023.76	7121.24	7060.9	7064.24	7117.9		630.68	18996	19133	13971.3	13975.4	13971.3	15395.5	13971.3	13976.1	13971.3	17699.9	13971.3		634.65	22792.6	22667.3	22389.9	22422.5	22634.8		634.78	14754.3	14579.5	14467.7	14473.5	14467.7	14507.2	14467.7	14475.8	14467.7	14526	14467.7		629.98	17254.8	17079.2	14542.7	14552	17069.9		635.82	16145.4	17026.8
633.38	7469.77	7127.96	7061.06	7064.44	7124.57		630.58	19885.3	19440.5	13955.8	13960	13955.8	15802.4	13955.8	13960.7	13955.8	17584.9	13955.8		634.55	22731.2	22647.5	22359.4	22392.3	22614.6		634.68	14416	14582.8	14466.4	14472.3	14466.4	14507.5	14466.4	14474.6	14466.4	14527.5	14466.4		629.88	16932.4	16722.6	14537.1	14546.5	16713.1		635.72	16767	17044.5
633.28	7157.71	7134.44	7059.32	7062.76	7131.01		630.48	19576.6	19727.3	13937.5	13941.7	13937.5	16274.7	13937.5	13942.5	13937.5	17381	13937.5		634.45	22255.6	22628.5	22328.9	22362.2	22595.1		634.58	14150.8	14587.9	14466.6	14472.6	14466.6	14509.4	14466.6	14474.9	14466.6	14530.8	14466.6		629.78	16402	16389.6	14532.1	14541.8	16379.9		635.62	16420.8	17060.3
633.18	7317.17	7144.39	7058.91	7062.39	7140.91		630.38	20254	19997.7	13920.1	13924.4	13920.1	16799.3	13920.1	13925.2	13920.1	17109.2	13920.1		634.35	22798.5	22610.1	22298.3	22332.1	22576.3		634.48	14313.7	14594.7	14468.1	14474.1	14468.1	14512.7	14468.1	14476.5	14468.1	14535.6	14468.1		629.68	15930.2	16087.2	14528.2	14538.1	16077.3		635.52	16592.7	17078.9
633.08	7292.68	7156.43	7057.81	7061.35	7152.9		630.28	20612.9	20242.5	13900.6	13904.9	13900.6	17346.7	13900.6	13905.8	13900.6	16786.9	13900.6		634.25	22442.4	22592.5	22267.8	22302	22558.3		634.38	14890.5	14601.1	14468.8	14474.9	14468.8	14515.3	14468.8	14477.3	14468.8	14539.9	14468.8		629.58	15151.5	15818.7	14525.3	14535.4	15808.7		635.42	16103.1	17097.8
632.98	7482.21	7172.1	7056.82	7060.4	7168.51		630.18	20439.9	20446.4	13879.9	13884.3	13879.9	17881.1	13879.9	13885.1	13879.9	16435.5	13879.9		634.15	22531.3	22575.8	22237.3	22271.9	22541.2		634.28	14749.2	14605.3	14466.8	14473	14466.8	14515.4	14466.8	14475.5	14466.8	14541.9	14466.8		629.48	15349.5	15586.3	14524	14534.2	15576.1		635.32	16768.1	17120.5
632.88	7327.77	7191.35	7055.01	7058.65	7187.71		630.08	20919.1	20583.3	13859.7	13864.1	13859.7	18357.2	13859.7	13865	13859.7	16075.9	13859.7		634.05	22339.1	22560.1	22206.8	22241.8	22525		634.18	14613.1	14610.8	14465.5	14471.8	14465.5	14516.2	14465.5	14474.3	14465.5	14545	14465.5		629.38	14929.2	15387.8	14522.3	14532.7	15377.4		635.22	16213.9	17141.5
632.78	7323.89	7216.69	7053.86	7057.55	7213		629.98	20510.7	20616.6	13837.9	13842.4	13837.9	18722.7	13837.9	13843.3	13837.9	15721.7	13837.9		633.95	22897.4	22545.4	22176.2	22211.7	22509.9		634.08	14536.3	14617.5	14464.8	14471.2	14464.8	14517.9	14464.8	14473.7	14464.8	14549.2	14464.8		629.28	14843.1	15222.5	14521.5	14532.1	15211.8		635.12	16808.1	17166.8
632.68	7520.11	7248.6	7052.71	7056.46	7244.85		629.88	20418	20513.5	13817.3	13821.9	13817.3	18931.9	13817.3	13822.8	13817.3	15388.7	13817.3		633.85	23301.4	22531.8	22145.7	22181.7	22495.8		633.98	14570.9	14625.5	14464.5	14470.9	14464.5	14520	14464.5	14473.5	14464.5	14554.5	14464.5		629.18	14645.1	15087	14520.8	14531.7	15076.1		635.02	16724.9	17191
632.58	7594.49	7287.47	7050.73	7054.53	7283.67		629.78	20311.8	20249.4	13796.9	13801.6	13796.9	18951.3	13796.9	13802.6	13796.9	15084.7	13796.9		633.75	23238.6	22519.5	22115.2	22151.6	22483		633.88	14948.4	14634.4	14464	14470.5	14464	14522.2	14464	14473.1	14464	14560.6	14464		629.08	15174.3	14978	14520.6	14531.6	14967		634.92	16627.9	17217.7
632.48	7486.29	7335.14	7048.42	7052.28	7331.28		629.68	19803.5	19823.5	13776.8	13781.6	13776.8	18774.7	13776.8	13782.6	13776.8	14815.1	13776.8		633.65	23307.6	22508.5	22084.6	22121.6	22471.6		633.78	15002.8	14642.9	14461.7	14468.3	14461.7	14522.8	14461.7	14471	14461.7	14566	14461.7		628.98	14722	14890.4	14519.2	14530.5	14879.1		634.82	16756.1	17247.1
632.38	7278.71	7393.58	7046.57	7050.48	7389.67		629.58	19245.3	19263	13758.2	13763.1	13758.2	18426.8	13758.2	13764.1	13758.2	14583.7	13758.2		633.55	23417.1	22499.1	22054.1	22091.5	22461.7		633.68	14979.1	14652.9	14459.2	14465.9	14459.2	14523.3	14459.2	14468.6	14459.2	14572.7	14459.2		628.88	14961.2	14822.5	14518.8	14530.3	14811		634.72	16596	17278.4
632.28	7659.39	7464.46	7045.58	7049.56	7460.49		629.48	18640	18610.4	13741.3	13746.3	13741.3	17950.8	13741.3	13747.3	13741.3	14390	13741.3		633.45	22977.1	22491.3	22023.6	22061.5	22453.4		633.58	15091.2	14665.2	14456.8	14463.6	14456.8	14524.2	14456.8	14466.3	14456.8	14581.4	14456.8		628.78	14635.9	14769.3	14517.9	14529.6	14757.5		634.62	16573.1	17313.2
632.18	7576.86	7546.17	7042.98	7047.02	7542.13		629.38	18108	17915.4	13726.2	13731.3	13726.2	17398.4	13726.2	13732.3	13726.2	14232	13726.2		633.35	23383.9	22485.4	21993	22031.5	22447		633.48	15131.4	14679.9	14453.8	14460.7	14453.8	14524.9	14453.8	14463.5	14453.8	14592.3	14453.8		628.68	14797.1	14729	14517.6	14529.6	14716.9		634.52	17282.4	17351.3
632.08	7599.91	7641.36	7040.72	7044.82	7637.26		629.28	17099.2	17222.2	13712.7	13717.8	13712.7	16817.8	13712.7	13718.9	13712.7	14105.8	13712.7		633.25	23051	22481.6	21962.5	22001.5	22442.7		633.38	15370.8	14698.1	14450.7	14457.6	14450.7	14525.8	14450.7	14460.5	14450.7	14606.3	14450.7		628.58	14651.4	14697.8	14517	14529.3	14685.5		634.42	16807.7	17389.6
631.98	7789.93	7749.9	7038.35	7042.51	7745.73		629.18	16158.2	16568.7	13702.2	13707.5	13702.2	16251.2	13702.2	13708.6	13702.2	14008.1	13702.2		633.15	23432.6	22480.1	21932	21971.5	22440.7		633.28	15723.8	14720.1	14446.4	14453.5	14446.4	14525.9	14446.4	14456.3	14446.4	14623.6	14446.4		628.48	14579.9	14674.1	14516.8	14529.3	14661.6		634.32	17365.7	17434.2
631.88	7982.22	7870.63	7035.16	7039.39	7866.4		629.08	16105.5	15981.9	13694.6	13700	13694.6	15730.1	13694.6	13701.1	13694.6	13934.6	13694.6		633.05	23750.4	22481.3	21901.5	21941.5	22441.3		633.18	15584.7	14746.6	14440.5	14447.6	14440.5	14524.9	14440.5	14450.5	14440.5	14644.9	14440.5		628.38	14310.4	14656.1	14516.6	14529.5	14643.3		634.22	17402.8	17480.7
631.78	7820.48	8002.79	7031.15	7035.44	7998.49		628.98	16090.4	15474.2	13687.2	13692.7	13687.2	15271.5	13687.2	13693.8	13687.2	13877.8	13687.2		632.95	23761.1	22485.7	21870.9	21911.5	22445.1		633.08	15770.5	14781.4	14435.1	14442.4	14435.1	14525.2	14435.1	14445.3	14435.1	14673.9	14435.1		628.28	14209.7	14642.7	14517.1	14530.2	14629.6		634.12	17477.9	17532.2
631.68	8178.67	8146.04	7027.8	7032.16	8141.68		628.88	15482.8	15052.6	13679.8	13685.4	13679.8	14886	13679.8	13686.5	13679.8	13834.1	13679.8		632.85	23399.5	22493.7	21840.4	21881.5	22452.5		632.98	15646.7	14825.2	14428.9	14436.2	14428.9	14525.4	14428.9	14439.2	14428.9	14711	14428.9		628.18	14634.4	14632.5	14517.7	14531.1	14619.1		634.02	17192.7	17589.4
631.58	8545.88	8295.88	7022.92	7027.35	8291.44		628.78	15096.5	14716.5	13674.2	13679.9	13674.2	14576.3	13674.2	13681.1	13674.2	13801.9	13674.2		632.75	23550.9	22506.1	21809.9	21851.6	22464.4		632.88	15721.4	14881.6	14423.2	14430.7	14423.2	14527.4	14423.2	14433.7	14423.2	14759.5	14423.2		628.08	14561.4	14623.6	14517.5	14531.2	14609.9		633.92	17408.3	17654.9
631.48	8228.2	8449.17	7016.46	7020.97	8444.67		628.68	14255.7	14457.2	13669.9	13675.6	13669.9	14336.4	13669.9	13676.9	13669.9	13777.8	13669.9		632.65	24400.3	22524	21779.4	21821.6	22481.8		632.78	15862.5	14952.3	14417.2	14424.7	14417.2	14530.4	14417.2	14427.8	14417.2	14820.9	14417.2		627.98	14069.5	14616.5	14517.4	14531.4	14602.4		633.82	17343.1	17727.4
631.38	8340.36	8604.68	7011.32	7015.9	8600.1		628.58	14383.2	14265.3	13668	13673.9	13668	14158.8	13668	13675.2	13668	13761.5	13668		632.55	23515.7	22549.3	21748.8	21791.7	22506.4		632.68	15679.5	15040.1	14410.5	14418.1	14410.5	14534.7	14410.5	14421.3	14410.5	14897.3	14410.5		627.88	14172.1	14611.5	14518.3	14532.6	14597.2		633.72	17692.7	17810
631.28	8716	8756.13	7005.69	7010.34	8751.47		628.48	14127.3	14125	13665.8	13671.8	13665.8	14029.2	13665.8	13673.2	13665.8	13748.3	13665.8		632.45	23493.1	22584.2	21718.3	21761.8	22540.8		632.58	15631	15149.6	14404.5	14412.3	14404.5	14542.5	14404.5	14415.5	14404.5	14993	14404.5		627.78	14475.4	14607.3	14519	14533.7	14592.6		633.62	17732	17902.3
631.18	9003.66	8896.93	6998.44	7003.17	8892.2		628.38	14067.5	14025.5	13664.4	13670.5	13664.4	13937.9	13664.4	13671.9	13664.4	13738.4	13664.4		632.35	24041.2	22632.6	21687.8	21731.9	22588.5		632.48	15454.8	15283.9	14398.8	14406.7	14398.8	14553.9	14398.8	14410	14398.8	15109.8	14398.8		627.68	14340	14603.1	14519.1	14534.1	14588		633.52	17840.4	18008.3
631.08	8968.61	9021.85	6989.94	6994.75	9017.03		628.28	14288.6	13955.5	13663.2	13669.4	13663.2	13874.4	13663.2	13670.8	13663.2	13730.4	13663.2		632.25	24296.2	22699.8	21657.2	21702	22655		632.38	15619	15446.8	14393.9	14401.9	14393.9	14570.5	14393.9	14405.2	14393.9	15250.9	14393.9		627.58	13990.6	14599.7	14519.5	14534.9	14584.3		633.42	17601.1	18130.9
630.98	9127.66	9126.43	6981.55	6986.44	9121.53		628.18	13941.9	13905.5	13661.2	13667.6	13661.2	13829.7	13661.2	13669.1	13661.2	13722.9	13661.2		632.15	24367.1	22793.7	21626.7	21672.1	22748.3		632.28	16113.5	15640.4	14388.2	14396.3	14388.2	14592.3	14388.2	14399.7	14388.2	15416.7	14388.2		627.48	14447.7	14597.4	14520.6	14536.3	14581.7		633.32	18360.3	18276
630.88	9361.23	9204.09	6972.44	6977.42	9199.12		628.08	14086.7	13870.8	13660.4	13666.9	13660.4	13799.3	13660.4	13668.4	13660.4	13717.4	13660.4		632.05	24221.4	22925.6	21596.2	21642.3	22879.6		632.18	16038.8	15866.5	14380.2	14388.4	14380.2	14619.3	14380.2	14391.8	14380.2	15607.5	14380.2		627.38	14434.7	14594.6	14520.7	14536.9	14578.4		633.22	18340.5	18444.7
630.78	9211.35	9249.84	6962.32	6967.38	9244.78		627.98	13749.4	13845	13659.1	13665.7	13659.1	13777.2	13659.1	13667.3	13659.1	13712	13659.1		631.95	24714.7	23111	21565.7	21612.4	23064.3		632.08	16285.8	16130.3	14372.5	14380.8	14372.5	14656.1	14372.5	14384.3	14372.5	15826.5	14372.5		627.28	14207.5	14592.1	14520.9	14537.5	14575.5		633.12	18693.8	18647.9
630.68	9057.54	9261.89	6952.78	6957.93	9256.74		627.88	13814.9	13826.5	13658.8	13665.5	13658.8	13761.9	13658.8	13667.2	13658.8	13708.2	13658.8		631.85	25636.1	23371.1	21535.1	21582.6	23323.6		631.98	16658.6	16432.8	14363.5	14372	14363.5	14703.5	14363.5	14375.5	14363.5	16072.3	14363.5		627.18	14073	14590.3	14521.5	14538.5	14573.4		633.02	19157	18893.6
630.58	9192.56	9238.95	6943.86	6949.1	9233.72		627.78	13483.6	13811.9	13658.3	13665.2	13658.3	13750.1	13658.3	13666.9	13658.3	13704.6	13658.3		631.75	26040.4	23732.8	21504.6	21552.8	23684.6		631.88	16693.2	16774.3	14352.9	14361.4	14352.9	14763.6	14352.9	14365	14352.9	16342.7	14352.9		627.08	14667.5	14589.1	14522.5	14539.9	14571.7		632.92	18794.6	19192.9
630.48	9028.07	9180.66	6934.32	6939.65	9175.33		627.68	13761	13801	13658.8	13665.9	13658.8	13741.7	13658.8	13667.6	13658.8	13702.3	13658.8		631.65	26402.4	24230.6	21474.1	21523	24181.7		631.78	16842.5	17156.7	14342	14350.7	14342	14840.9	14342	14354.3	14342	16636.7	14342		626.98	14980.8	14586.8	14522.2	14540	14569		632.82	19831.2	19564
630.38	8971.79	9091.29	6925.45	6930.87	9085.87		627.58	13344	13791.2	13658.5	13665.7	13658.5	13734.1	13658.5	13667.5	13658.5	13699.4	13658.5		631.55	26893.9	24906.3	21443.5	21493.2	24856.7		631.68	16531	17578.7	14330.3	14339.1	14330.3	14937.8	14330.3	14342.9	14330.3	16949.8	14330.3		626.88	14642.1	14584.1	14521.2	14539.6	14565.8		632.72	20791.1	20016.8
630.28	9023.48	8974.84	6916.77	6922.29	8969.31		627.48	13395.1	13783.9	13659.5	13666.9	13659.5	13728.9	13659.5	13668.7	13659.5	13698	13659.5		631.45	28060.3	25806.7	21413	21463.4	25756.3		631.58	17954.9	18039.2	14320	14329	14320	15059.6	14320	14332.9	14320	17277.9	14320		626.78	14186.8	14582.2	14521	14539.8	14563.4		632.62	20930	20568.6
630.18	8843	8836.47	6907.84	6913.46	8830.84		627.38	13267.2	13777.6	13660.3	13667.9	13660.3	13724.3	13660.3	13669.8	13660.3	13696.6	13660.3		631.35	28854.2	26984.4	21382.5	21433.7	26933.2		631.48	18505.1	18526.2	14303.1	14312.2	14303.1	15201.1	14303.1	14316.1	14303.1	17606.1	14303.1		626.68	14352.6	14581.5	14521.7	14541	14562.2		632.52	21723.1	21241.3
630.08	8710.05	8682.96	6899.63	6905.36	8677.24		627.28	13563.4	13772.5	13661.5	13669.2	13661.5	13720.8	13661.5	13671.2	13661.5	13695.9	13661.5		631.25	30055.4	28490.1	21352	21403.9	28438.2		631.38	19024.8	19036.9	14283.6	14292.8	14283.6	15368.8	14283.6	14296.8	14283.6	17929.2	14283.6		626.58	14670.1	14580.6	14522	14541.9	14560.7		632.42	22635.4	22046.4
629.98	8597.18	8519.8	6891.96	6897.79	8513.97		627.18	13402.7	13767.2	13661.8	13669.7	13661.8	13716.9	13661.8	13671.8	13661.8	13694.4	13661.8		631.15	31269.3	30372.1	21321.4	21374.2	30319.3		631.28	19692.7	19563.4	14261.5	14270.9	14261.5	15564.5	14261.5	14274.9	14261.5	18237.5	14261.5		626.48	14502	14579.1	14521.7	14542.1	14558.7		632.32	23814	22992.8
629.88	8217.35	8352.46	6884.73	6890.67	8346.52		627.08	13584.8	13763	13662.6	13670.7	13662.6	13713.9	13662.6	13672.8	13662.6	13693.5	13662.6		631.05	33971.4	32668.5	21290.9	21344.5	32614.9		631.18	20370.9	20094.9	14236.2	14245.7	14236.2	15788.8	14236.2	14249.8	14236.2	18519.2	14236.2		626.38	14521.1	14578.1	14521.8	14542.7	14557.1		632.22	24598.1	24075.9
629.78	8351.13	8186.69	6879.08	6885.13	8180.63		626.98	13490.7	13758.7	13662.9	13671.1	13662.9	13710.7	13662.9	13673.3	13662.9	13692.1	13662.9		630.95	36718.7	35395.1	21260.4	21314.8	35340.6		631.08	20865	20618.5	14207.6	14217.3	14207.6	16040.7	14207.6	14221.5	14207.6	18761.8	14207.6		626.28	14401.8	14577.2	14521.8	14543.3	14555.7		632.12	25389.6	25267.4
629.68	8257.55	8024.59	6872.83	6879	8018.43		626.88	13391.1	13755.2	13663.4	13671.8	13663.4	13708.2	13663.4	13674.1	13663.4	13691.2	13663.4		630.85	39316.6	38548.1	21229.8	21285.2	38492.8		630.98	21789.3	21121.8	14176.6	14186.5	14176.6	16319.7	14176.6	14190.7	14176.6	18954.8	14176.6		626.18	14222.9	14576.7	14522	14544.2	14554.5		632.02	26153.6	26500.5
629.58	8200.34	7870.39	6866.96	6873.25	7864.1		626.78	13661.6	13752.4	13664.2	13672.9	13664.2	13706.2	13664.2	13675.2	13664.2	13690.7	13664.2		630.75	41924.9	42084.5	21199.3	21255.6	42028.2		630.88	22204.3	21587.5	14141.2	14151.2	14141.2	16619.8	14141.2	14155.5	14141.2	19084.5	14141.2		626.08	14320.5	14576.7	14522.6	14545.5	14553.8		631.92	27031.4	27658.4
629.48	7539.86	7726.4	6861.31	6867.72	7719.99		626.68	13720	13749.1	13664.2	13673.1	13664.2	13703.7	13664.2	13675.5	13664.2	13689.5	13664.2		630.65	45771.5	45929.6	21168.8	21226	45872.4		630.78	22449.8	22004	14103.6	14113.8	14103.6	16938.2	14103.6	14118.2	14103.6	19144.7	14103.6		625.98	13912.7	14576.5	14523	14546.6	14553		631.82	27827.5	28602.8
629.38	7393.03	7597.15	6858.43	6864.96	7590.62		626.58	13749.5	13746	13664.1	13673.1	13664.1	13701.2	13664.1	13675.7	13664.1	13688.2	13664.1		630.55	50138.1	49969.7	21138.3	21196.4	49911.6		630.68	22777.5	22359.4	14064.7	14075.1	14064.7	17268.6	14064.7	14079.6	14064.7	19130.3	14064.7		625.88	14253.6	14577.3	14524.3	14548.5	14553.1		631.72	28321.6	29239.7
629.28	7321.32	7481.39	6856.17	6862.83	7474.73		626.48	13654.8	13743	13663.8	13673.1	13663.8	13698.8	13663.8	13675.7	13663.8	13686.8	13663.8		630.45	53157.9	54043.8	21107.7	21166.8	53984.7		630.58	22997.8	22642.2	14024.2	14034.7	14024.2	17601.2	14024.2	14039.3	14024.2	19039.6	14024.2		625.78	14375	14577.5	14524.9	14549.8	14552.5		631.62	29227.3	29592.6
629.18	7304.11	7379.37	6854.19	6860.99	7372.58		626.38	13532.3	13740.7	13663.8	13673.3	13663.8	13696.9	13663.8	13676.1	13663.8	13685.8	13663.8		630.35	57857.6	57963.7	21077.2	21137.3	57903.6		630.48	23036.3	22845.3	13982.4	13993	13982.4	17925.8	13982.4	13997.8	13982.4	18875.9	13982.4		625.68	14263.7	14577.6	14525.2	14550.9	14551.8		631.52	29737	29808.5
629.08	7074.43	7290.65	6852.29	6859.22	7283.72		626.28	13682.9	13738.9	13664.2	13674	13664.2	13695.5	13664.2	13676.8	13664.2	13685.3	13664.2		630.25	61079.6	61502.1	21046.7	21107.8	61441.1		630.38	22990.9	22963.9	13940.2	13951.1	13940.2	18230.5	13940.2	13955.9	13940.2	18647.1	13940.2		625.58	14255.5	14577.9	14525.7	14552.3	14551.4		631.42	30884.3	30093.6
628.98	6874.25	7215.51	6851.35	6858.41	7208.44		626.18	13790.6	13736.9	13664.2	13674.2	13664.2	13693.8	13664.2	13677.1	13664.2	13684.3	13664.2		630.15	64268.1	64423	21016.2	21078.3	64360.9		630.28	22422.1	22994.8	13898.1	13909.1	13898.1	18502.4	13898.1	13914	13898.1	18363.5	13898.1		625.48	14213.8	14578.4	14526.3	14553.7	14551		631.32	31452.7	30624.2
628.88	7122.48	7153	6851.25	6858.46	7145.79		626.08	13705.1	13734.8	13663.8	13674	13663.8	13691.9	13663.8	13677.1	13663.8	13683.1	13663.8		630.05	67741.2	66496.9	20985.6	21048.8	66433.8		630.18	22648.4	22937.8	13858.4	13869.6	13858.4	18730	13858.4	13874.6	13858.4	18038.7	13858.4		625.38	14461.9	14579.1	14526.9	14555.2	14550.8		631.22	32241.1	31511.3
628.78	6934.82	7100.02	6850.1	6857.46	7092.66		625.98	14144.8	13733.1	13663.7	13674.2	13663.7	13690.4	13663.7	13677.4	13663.7	13682.2	13663.7		629.95	69265.7	67534.4	20955.1	21019.4	67470.1		630.08	22314.3	22787.7	13817.4	13828.8	13817.4	18895.6	13817.4	13834	13817.4	17681.6	13817.4		625.28	14049.7	14579.3	14527.1	14556.3	14550.1		631.12	33310	32767.2
628.68	6965.22	7057.23	6849.74	6857.26	7049.71		625.88	13496.7	13730.3	13662.2	13673	13662.2	13687.6	13662.2	13676.3	13662.2	13680	13662.2		629.85	68169	67433.4	20924.6	20990	67368		629.98	21736.9	22547.1	13777.9	13789.5	13777.9	18990.6	13777.9	13794.7	13777.9	17306	13777.9		625.18	13992.4	14580.5	14528	14558.3	14550.3		631.02	34482.9	34287.8
628.58	7105.83	7022.38	6849.25	6856.92	7014.7		625.78	13808	13729.6	13662.7	13673.8	13662.7	13686.9	13662.7	13677.2	13662.7	13679.8	13662.7		629.75	67703.5	66201.3	20894	20960.6	66134.7		629.88	21562	22220	13740.8	13752.6	13740.8	19007.5	13740.8	13757.9	13740.8	16924.3	13740.8		625.08	13987.7	14581.9	14529.2	14560.4	14550.6		630.92	35555.2	35809.9
628.48	6772.62	6993.73	6848.16	6856	6985.89		625.68	13519.2	13728.1	13662.2	13673.6	13662.2	13685.3	13662.2	13677.3	13662.2	13678.7	13662.2		629.65	66776.1	63953.6	20863.5	20931.2	63885.9		629.78	21602.7	21810.7	13704.4	13716.4	13704.4	18941.2	13704.4	13721.8	13704.4	16544.3	13704.4		624.98	14105.6	14583.4	14530.3	14562.6	14551		630.82	35818.7	36915
628.38	6691.88	6972.18	6848.48	6856.49	6964.17		625.58	13804.2	13727.7	13662.7	13674.4	13662.7	13684.7	13662.7	13678.2	13662.7	13678.5	13662.7		629.55	63544.2	60882.8	20833	20901.9	60813.8		629.68	21736.1	21328	13667.6	13679.8	13667.6	18792.6	13667.6	13685.4	13667.6	16173	13667.6		624.88	14175	14584.7	14531.2	14564.6	14551.2		630.72	35973.3	37148.7
628.28	6674.24	6955.56	6849.15	6857.33	6947.38		625.48	13419.6	13726.5	13662.2	13674.3	13662.2	13683.2	13662.2	13678.2	13662.2	13677.5	13662.2		629.45	59572.5	57225.7	20802.5	20872.7	57155.6		629.58	21163.9	20785.9	13630	13642.5	13630	18568.2	13630	13648.1	13630	15817.1	13630		624.78	14384.7	14586	14531.9	14566.6	14551.3		630.62	35085.3	36266.8
628.18	6610.74	6942.73	6849.89	6858.25	6934.37		625.38	13581.2	13726.6	13663	13675.4	13663	13683.1	13663	13679.5	13663	13677.7	13663		629.35	55703.5	53216	20771.9	20843.4	53144.6		629.48	20549.3	20203	13594.9	13607.6	13594.9	18282	13594.9	13613.4	13594.9	15484.8	13594.9		624.68	14266.6	14587	14532.2	14568.2	14551		630.52	34187.8	34411.1
628.08	6692.64	6933.09	6850.9	6859.45	6924.54		625.28	13489.8	13726.4	13663.2	13676	13663.2	13682.5	13663.2	13680.3	13663.2	13677.4	13663.2		629.25	50136.4	49077.9	20741.4	20814.2	49005.1		629.38	19620.4	19597.2	13562.5	13575.4	13562.5	17947.7	13562.5	13581.4	13562.5	15180.2	13562.5		624.58	14255.4	14588.3	14532.8	14570	14551		630.42	31785.6	31991.2
627.98	6697.29	6925.38	6851.57	6860.31	6916.64		625.18	13504.9	13726.6	13663.8	13676.9	13663.8	13682.2	13663.8	13681.4	13663.8	13677.5	13663.8		629.15	45612.3	44997.7	20710.9	20785	44923.5		629.28	19077.7	18985.7	13534.3	13547.5	13534.3	17580.7	13534.3	13553.5	13534.3	14907	13534.3		624.48	14198	14589.7	14533.3	14572	14551		630.32	29868.7	29435.5
627.88	6598.66	6919.41	6852.23	6861.17	6910.47		625.08	13389	13726.8	13664.3	13677.8	13664.3	13681.9	13664.3	13682.5	13664.3	13677.5	13664.3		629.05	41997.1	41124.2	20680.3	20755.9	41048.6		629.18	18395.3	18381.2	13508.5	13521.9	13508.5	17192.7	13508.5	13528.1	13508.5	14664	13508.5		624.38	14273.6	14591.4	14534	14574.2	14551.2		630.22	28012.2	27025.5
627.78	6810.51	6915.2	6853.3	6862.45	6906.05		624.98	13502.4	13727.5	13665.1	13679	13665.1	13682.1	13665.1	13684	13665.1	13677.9	13665.1		628.95	37751.7	37573.4	20649.8	20726.8	37496.5		629.08	17897.6	17797.6	13485.8	13499.4	13485.8	16797.7	13485.8	13505.7	13485.8	14452	13485.8		624.28	14128.8	14593	14534.6	14576.4	14551.2		630.12	25554.3	24903.7
627.68	6763.11	6911.12	6853.48	6862.84	6901.76		624.88	13670.3	13728	13665.6	13679.9	13665.6	13681.9	13665.6	13685.1	13665.6	13678	13665.6		628.85	34462.3	34412.9	20619.3	20697.7	34334.5		628.98	17166.5	17243.6	13465.2	13479.1	13465.2	16405.6	13465.2	13485.6	13465.2	14268.9	13465.2		624.18	14294.3	14595	14535.4	14578.9	14551.5		630.02	23413.7	23113.7
627.58	6499.11	6908.02	6853.87	6863.45	6898.43		624.78	13607.4	13728.1	13665.6	13680.4	13665.6	13681.3	13665.6	13685.8	13665.6	13677.5	13665.6		628.75	31215.9	31681.3	20588.8	20668.7	31601.4		628.88	16488.3	16728.9	13448	13462.1	13448	16027.8	13448	13468.8	13448	14114.1	13448		624.08	14233.4	14596.8	14535.9	14581.2	14551.6		629.92	22373.8	21647.2
627.48	6849.87	6906.62	6855.37	6865.18	6896.81		624.68	13911.3	13728.5	13665.8	13681	13665.8	13680.8	13665.8	13686.7	13665.8	13677.3	13665.8		628.65	29486.8	29380.2	20558.2	20639.8	29298.7		628.78	15989.1	16258.4	13433.8	13448.2	13433.8	15671.5	13433.8	13455	13433.8	13985	13433.8		623.98	14298.5	14598.9	14536.5	14583.7	14551.7		629.82	20624.8	20464.7
627.38	6611.11	6904.19	6855.39	6865.44	6894.15		624.58	13525.8	13728.1	13665	13680.7	13665	13679.5	13665	13686.7	13665	13676.2	13665		628.55	26853	27487.2	20527.7	20610.8	27404.1		628.68	15982.7	15834.3	13421.9	13436.6	13421.9	15341.7	13421.9	13443.6	13421.9	13878.1	13421.9		623.88	14363.7	14601	14537	14586.2	14551.8		629.72	19985.8	19526.7
627.28	6904.23	6903.13	6856.43	6866.72	6892.84		624.48	13673	13729	13665.5	13681.7	13665.5	13679.4	13665.5	13688	13665.5	13676.3	13665.5		628.45	25823.8	25966.3	20497.2	20582	25881.5		628.58	15528.1	15456.5	13410	13425	13410	15040.6	13410	13432.1	13410	13788.8	13410		623.78	14453.4	14603.1	14537.4	14588.7	14551.8		629.62	18586	18784.9
627.18	6622.45	6901.11	6856.23	6866.77	6890.56		624.38	13648	13729.5	13665.4	13682.2	13665.4	13678.9	13665.4	13688.8	13665.4	13675.9	13665.4		628.35	24917.5	24767.2	20466.7	20553.1	24680.7		628.48	15337.9	15126.1	13400.1	13415.4	13400.1	14772.1	13400.1	13422.7	13400.1	13716.3	13400.1		623.68	14193.3	14605.1	14537.5	14591.1	14551.5		629.52	18106.5	18201.7
627.08	6671.94	6900.51	6857.22	6868.03	6889.69		624.28	13303.8	13730.2	13665.5	13682.8	13665.5	13678.5	13665.5	13689.8	13665.5	13675.7	13665.5		628.25	24138.1	23838.9	20436.1	20524.4	23750.7		628.38	14816.2	14840.8	13391.1	13406.7	13391.1	14536.1	13391.1	13414.2	13391.1	13657.1	13391.1		623.58	14458.9	14607.9	14538.3	14594.3	14551.9		629.42	17407.1	17738.6
626.98	6688	6899.88	6858	6869.09	6888.79		624.18	13541.9	13732.1	13666.6	13684.5	13666.6	13679.1	13666.6	13691.9	13666.6	13676.5	13666.6		628.15	23072.7	23129.5	20405.6	20495.6	23039.5		628.28	14468.1	14599.1	13384.5	13400.3	13384.5	14333.6	13384.5	13408.1	13384.5	13610.5	13384.5		623.48	14608.4	14610.3	14538.4	14597.1	14551.7		629.32	16685.4	17367.8
626.88	6821.01	6899.34	6858.72	6870.09	6887.97		624.08	13496.1	13733.5	13667	13685.5	13667	13679.1	13667	13693.3	13667	13676.6	13667		628.05	21967.1	22591.8	20375.1	20467	22499.9		628.18	14231.8	14396.6	13379.4	13395.6	13379.4	14162	13379.4	13403.5	13379.4	13573.7	13379.4		623.38	14446	14612.6	14538.3	14599.7	14551.2		629.22	16211.6	17067.5
626.78	6728.13	6898.38	6858.88	6870.55	6886.71		623.98	13524.9	13735	13667.5	13686.7	13667.5	13679.2	13667.5	13694.9	13667.5	13676.8	13667.5		627.95	22002.9	22186	20344.5	20438.4	22092.2		628.08	14075.2	14229	13375.4	13392	13375.4	14018.6	13375.4	13400.1	13375.4	13544.6	13375.4		623.28	14521.9	14615.5	14538.5	14602.9	14551		629.12	15761.4	16820.7
626.68	6654.23	6897.93	6859.44	6871.41	6885.95		623.88	13564.8	13736.7	13668	13687.8	13668	13679.3	13668	13696.5	13668	13677	13668		627.85	21887.6	21878.2	20314	20409.8	21782.4		627.98	13656.8	14091.6	13372.2	13389.1	13372.2	13900.3	13372.2	13397.4	13372.2	13521.4	13372.2		623.18	14466.3	14618.4	14538.5	14606.1	14550.7		629.02	15496.2	16614.8
626.58	6586.22	6897.9	6860.31	6872.6	6885.6		623.78	13443.7	13738.3	13668.3	13688.8	13668.3	13679.2	13668.3	13698.1	13668.3	13677	13668.3		627.75	21005.3	21642.1	20283.5	20381.3	21544.3		627.88	13787.3	13981.6	13370.9	13388.1	13370.9	13805.2	13370.9	13396.7	13370.9	13504.2	13370.9		623.08	14274.7	14621.7	14538.7	14609.8	14550.6		628.92	15620	16440.7
626.48	6785.49	6898.25	6861.47	6874.09	6885.63		623.68	13318.9	13740.5	13669	13690.3	13669	13679.6	13669	13700.1	13669	13677.5	13669		627.65	20917.1	21457.5	20253	20352.9	21357.5		627.78	13378.8	13892.3	13368.9	13386.5	13368.9	13727.8	13368.9	13395.3	13368.9	13489.5	13368.9		622.98	14349.5	14625.6	14539.2	14614	14550.8		628.82	15280.8	16290.2
626.38	6780.47	6897.86	6861.79	6874.76	6884.89		623.58	13072.8	13743.2	13670	13692.2	13670	13680.3	13670	13702.6	13670	13678.4	13670		627.55	20308	21309.1	20222.4	20324.6	21206.9		627.68	13235.7	13822.5	13368.9	13386.8	13368.9	13667.5	13368.9	13395.9	13368.9	13479	13368.9		622.88	14407	14629.8	14539.6	14618.5	14550.9		628.72	15444.5	16160.8
626.28	6742.74	6897.57	6862.14	6875.47	6884.24		623.48	13532.2	13746.9	13671.9	13694.9	13671.9	13681.8	13671.9	13705.9	13671.9	13680	13671.9		627.45	20270.8	21186.5	20191.9	20296.3	21082.1		627.58	13381.5	13767.9	13369.5	13387.9	13369.5	13620.4	13369.5	13397.1	13369.5	13471	13369.5		622.78	14354.4	14634.2	14539.9	14623.1	14550.9		628.62	14890.3	16046.9
626.18	6789.56	6897.53	6862.64	6876.35	6883.82		623.38	13665.2	13749.3	13672.3	13696.2	13672.3	13682	13672.3	13708	13672.3	13680.2	13672.3		627.35	20164.5	21081.9	20161.4	20268.1	20975.2		627.48	13325.5	13724.1	13369.4	13388.2	13369.4	13582.8	13369.4	13397.7	13369.4	13463.6	13369.4		622.68	14563.8	14639	14540.3	14628.2	14551		628.52	14710.7	15949.2
626.08	6840.85	6897.35	6862.95	6877.05	6883.26		623.28	12975.9	13751.5	13672.3	13697.2	13672.3	13681.7	13672.3	13709.7	13672.3	13680	13672.3		627.25	19871.8	20990.3	20130.8	20240	20881.1		627.38	13437.2	13689.8	13369.6	13388.8	13369.6	13553.5	13369.6	13398.6	13369.6	13457.7	13369.6		622.58	14483.5	14643.9	14540.2	14633.4	14550.7		628.42	14467.3	15863.9
625.98	6782.4	6897.03	6863.05	6877.55	6882.53		623.18	13229.1	13756	13674.5	13700.3	13674.5	13683.6	13674.5	13713.7	13674.5	13682	13674.5		627.15	20591	20908.1	20100.3	20212	20796.5		627.28	13258.3	13662	13369.3	13388.9	13369.3	13530.1	13369.3	13399	13369.3	13452	13369.3		622.48	14136.6	14649.6	14540.3	14639.3	14550.6		628.32	14375.7	15789.5
625.88	6770.02	6897.03	6863.39	6878.32	6882.1		623.08	13535.2	13760	13675.9	13702.8	13675.9	13684.7	13675.9	13717.1	13675.9	13683.1	13675.9		627.05	20047.2	20833	20069.8	20184	20718.7		627.18	13791.1	13640.7	13369.8	13389.9	13369.8	13512.3	13369.8	13400.3	13369.8	13447.7	13369.8		622.38	14102.7	14656.6	14541.2	14646.5	14551.2		628.22	14428.2	15724
625.78	6950.48	6897.14	6863.78	6879.16	6881.77		622.98	13284.7	13763.3	13676.3	13704.4	13676.3	13684.9	13676.3	13719.6	13676.3	13683.4	13676.3		626.95	20217.8	20763.3	20039.3	20156.1	20646.5		627.08	13060.5	13621.2	13367.9	13388.4	13367.9	13495.8	13367.9	13399.1	13367.9	13441.5	13367.9		622.28	14861.7	14664.5	14542.1	14654.7	14551.9		628.12	14444.6	15665.6
625.68	6856.61	6896.55	6863.42	6879.26	6880.71		622.88	13735	13767.6	13677.5	13706.8	13677.5	13685.8	13677.5	13723.2	13677.5	13684.4	13677.5		626.85	19697.6	20698.1	20008.7	20128.4	20578.5		626.98	13183.1	13608.3	13369.3	13390.3	13369.3	13485.5	13369.3	13401.3	13369.3	13439.1	13369.3		622.18	14889.4	14671.9	14541.4	14662.3	14551		628.02	14292.1	15613.5
625.58	6676.65	6896.42	6863.45	6879.77	6880.09		622.78	13889.5	13770.9	13677.3	13707.9	13677.3	13685.4	13677.3	13725.5	13677.3	13684.1	13677.3		626.75	19134.2	20636.6	19978.2	20100.7	20514		626.88	13129.3	13597.4	13370.2	13391.6	13370.2	13476.8	13370.2	13403	13370.2	13436.5	13370.2		622.08	14623.5	14680.7	14540.7	14671.3	14550.1		627.92	13833.7	15567.7
625.48	6967.05	6897.11	6864.24	6881.07	6880.27		622.68	13540.9	13773.9	13676.7	13708.6	13676.7	13684.5	13676.7	13727.5	13676.7	13683.2	13676.7		626.65	20016.4	20578.2	19947.7	20073.1	20452.7		626.78	13044.7	13588.7	13371.3	13393.3	13371.3	13469.9	13371.3	13405	13371.3	13434.4	13371.3		621.98	14719.8	14692	14540.5	14682.8	14549.7		627.82	14461.4	15529
625.38	6929.31	6896.62	6863.8	6881.17	6879.26		622.58	13411.9	13778.4	13677.1	13710.5	13677.1	13684.7	13677.1	13730.9	13677.1	13683.5	13677.1		626.55	19671.1	20522.5	19917.2	20045.7	20393.9		626.68	13435.6	13581.9	13372.8	13395.3	13372.8	13464.7	13372.8	13407.4	13372.8	13433	13372.8		621.88	14452.2	14705.6	14540.1	14696.7	14549.1		627.72	14076.4	15491.7
625.28	6741.89	6896.35	6863.52	6881.45	6878.43		622.48	13657.6	13783.6	13677.9	13712.9	13677.9	13685.3	13677.9	13734.9	13677.9	13684.2	13677.9		626.45	19645.9	20469.2	19886.6	20018.3	20337.5		626.58	12843	13574.5	13372.5	13395.6	13372.5	13458.5	13372.5	13408	13372.5	13430	13372.5		621.78	14621.2	14723.4	14540.3	14714.6	14549.1		627.62	14376.1	15460.1
625.18	6710.06	6896.93	6864.04	6882.55	6878.42		622.38	13189.8	13788.5	13678	13714.7	13678	13685.2	13678	13738.5	13678	13684.1	13678		626.35	19468.4	20418.1	19856.1	19991.1	20283.1		626.48	12888.3	13570.8	13375	13398.6	13375	13455.9	13375	13411.4	13375	13429.9	13375		621.68	14405.4	14745.8	14540.2	14737.2	14548.7		627.52	14381.6	15430.6
625.08	6649.81	6897.7	6864.69	6883.82	6878.58		622.28	13424	13795.4	13679.5	13718	13679.5	13686.5	13679.5	13743.8	13679.5	13685.5	13679.5		626.25	19255.7	20369	19825.6	19964	20230.5		626.38	13030.7	13567.6	13377.3	13401.4	13377.3	13453.6	13377.3	13414.7	13377.3	13429.7	13377.3		621.58	14758.8	14775.3	14540.4	14766.9	14548.8		627.42	14318.7	15404.2
624.98	6844.33	6898.79	6865.6	6885.37	6879.02		622.18	14265	13802	13680.3	13720.8	13680.3	13687.1	13680.3	13748.8	13680.3	13686.1	13680.3		626.15	19264.1	20321.6	19795	19937	20179.6		626.28	13143.7	13564.5	13378.9	13403.6	13378.9	13451.1	13378.9	13417.3	13378.9	13429.1	13378.9		621.48	14832.9	14813.1	14540	14804.9	14548.2		627.32	14185.4	15380.8
624.88	6543.62	6899.11	6865.69	6886.14	6878.67		622.08	13998.4	13806.7	13678.5	13721.1	13678.5	13685.1	13678.5	13751.7	13678.5	13684.2	13678.5		626.05	19449.1	20275.8	19764.5	19910.2	20130.1		626.18	13165.9	13561.5	13380	13405.4	13380	13448.5	13380	13419.5	13380	13428.1	13380		621.38	14900.1	14862.7	14539.4	14854.7	14547.4		627.22	14158.7	15360.6
624.78	6879.83	6900.76	6867.06	6888.22	6879.61		621.98	13881	13812.9	13677.5	13722.4	13677.5	13684	13677.5	13755.9	13677.5	13683	13677.5		625.95	19141.7	20231.6	19734	19883.5	20082		626.08	13303.5	13558.9	13381	13407	13381	13446	13381	13421.6	13381	13427.1	13381		621.28	15230.7	14927.9	14538.6	14920.1	14546.5		627.12	14469.9	15342.9
624.68	6711.41	6901.06	6867.01	6888.91	6879.15		621.88	13962.8	13820.4	13676.9	13724.2	13676.9	13683.2	13676.9	13761.2	13676.9	13682.3	13676.9		625.85	19405.6	20188.7	19703.5	19857	20035.1		625.98	13014.1	13556.1	13381.3	13408.1	13381.3	13443.2	13381.3	13423.2	13381.3	13425.6	13381.3		621.18	15005.6	15012.5	14537.2	15004.8	14544.9		627.02	14033.7	15325.8
624.58	6998.63	6902.12	6867.67	6890.36	6879.42		621.78	13945	13828.7	13676	13726	13676	13682.2	13676	13767.2	13676	13681.3	13676		625.75	19408.3	20147.1	19672.9	19830.7	19989.4		625.88	13078.3	13555.1	13383	13410.5	13383	13442	13383	13426.1	13383	13425.6	13383		621.08	15158.4	15122.8	14536.2	15115.3	14543.8		626.92	14422.5	15312.8
624.48	6882.48	6902.03	6867.11	6890.64	6878.5		621.68	13555.8	13838.6	13675.1	13728.1	13675.1	13681.2	13675.1	13774.4	13675.1	13680.3	13675.1		625.65	19653.5	20106.7	19642.4	19804.5	19944.6		625.78	13125.9	13554.2	13384.5	13412.6	13384.5	13440.7	13384.5	13428.8	13384.5	13425.4	13384.5		620.98	15424.8	15263.7	14534.9	15256.3	14542.4		626.82	14237.8	15299.7
624.38	6782.3	6902.49	6867.05	6891.45	6878.08		621.58	13630.9	13851.6	13675.5	13731.6	13675.5	13681.4	13675.5	13784.5	13675.5	13680.6	13675.5		625.55	19140.3	20067.4	19611.9	19778.5	19900.8		625.68	13054.3	13553.4	13385.7	13414.6	13385.7	13439.4	13385.7	13431.3	13385.7	13425	13385.7		620.88	15684.6	15440.7	14533.1	15433.4	14540.4		626.72	14260.7	15289.1
624.28	6730.41	6903.44	6867.4	6892.74	6878.11		621.48	13859.8	13867.1	13675.6	13735.2	13675.6	13681.4	13675.6	13796.7	13675.6	13680.6	13675.6		625.45	19480.6	20029.1	19581.3	19752.6	19857.8		625.58	13175.9	13553.3	13387.2	13416.9	13387.2	13438.6	13387.2	13434.3	13387.2	13425.1	13387.2		620.78	15906.2	15659.8	14530.7	15652.7	14537.8		626.62	14173.5	15280
624.18	6619.17	6904.69	6867.98	6894.3	6878.37		621.38	14079.6	13885.6	13675.1	13738.4	13675.1	13680.7	13675.1	13811.8	13675.1	13680	13675.1		625.35	19212.1	19991.8	19550.8	19727	19815.7		625.48	13339.9	13553	13388.2	13418.7	13388.2	13437.4	13388.2	13436.7	13388.2	13424.7	13388.2		620.68	16313.5	15926.2	14527.9	15919.2	14534.8		626.52	14344.4	15272.7
624.08	7050.02	6906.48	6869.04	6896.4	6879.12		621.28	14212.8	13908.9	13673.8	13741.3	13673.8	13679.3	13673.8	13831.2	13673.8	13678.6	13673.8		625.25	19502.1	19955.5	19520.3	19701.6	19774.2		625.38	13453.1	13552.2	13388.4	13419.8	13388.4	13435.5	13388.4	13438.5	13388.4	13423.6	13388.4		620.58	16224.5	16243.6	14524.2	16236.7	14531		626.42	14579.5	15266.1
623.98	6855.67	6906.52	6868.27	6896.73	6878.06		621.18	14203	13939.5	13672.2	13744.2	13672.2	13677.5	13672.2	13857.4	13672.2	13676.8	13672.2		625.15	19163.7	19920	19489.8	19676.4	19733.4		625.28	13140.2	13551.2	13388.1	13420.4	13388.1	13433.3	13388.1	13439.8	13388.1	13422.1	13388.1		620.48	16994.5	16615.4	14520.6	16608.7	14527.4		626.32	14653.2	15259.6
623.88	6646.18	6907.46	6868.33	6897.95	6877.83		621.08	14229.4	13980.6	13670.5	13747.6	13670.5	13675.8	13670.5	13893.7	13670.5	13675.1	13670.5		625.05	19244.1	19885.4	19459.2	19651.5	19693.2		625.18	13227.5	13552	13389.3	13422.5	13389.3	13432.6	13389.3	13442.6	13389.3	13422	13389.3		620.38	17635.6	17039	14515.5	17032.4	14522.1		626.22	14520.1	15254
623.78	6773.6	6909.37	6869.27	6900.14	6878.51		620.98	14357.5	14036.5	13668.8	13751.5	13668.8	13673.9	13668.8	13944.2	13668.8	13673.3	13668.8		624.95	19162.9	19851.6	19428.7	19626.8	19653.5		625.08	13052.7	13552.6	13390	13424.2	13390	13431.6	13390	13445.1	13390	13421.7	13390		620.28	17777.2	17511.5	14509	17505.1	14515.5		626.12	14139.8	15250.2
623.68	6576.13	6910.84	6869.67	6901.86	6878.65		620.88	14397	14111.5	13666.7	13755.6	13666.7	13671.7	13666.7	14013.2	13666.7	13671.1	13666.7		624.85	18632.4	19818.5	19398.2	19602.3	19614.4		624.98	13313.2	13554.4	13391.6	13426.8	13391.6	13431.6	13391.6	13448.6	13391.6	13422.2	13391.6		620.18	17867.6	18026.2	14502.3	18019.9	14508.6		626.02	14304.5	15249.3
623.58	6490.07	6913.24	6870.92	6904.51	6879.65		620.78	14525.6	14212.3	13664.4	13760.3	13664.4	13669.3	13664.4	14107.2	13664.4	13668.7	13664.4		624.75	18811.3	19786.3	19367.6	19578.2	19575.7		624.88	12838.1	13555.2	13392	13428.2	13392	13430.4	13392	13450.9	13392	13421.5	13392		620.08	18484.5	18572.1	14495.3	18565.9	14501.5		625.92	14139.8	15248.8
623.48	6867.31	6916.12	6872.53	6907.62	6881.03		620.68	14559.1	14345.6	13661.8	13765.6	13661.8	13666.6	13661.8	14232.8	13661.8	13666	13661.8		624.65	18989.3	19754.8	19337.1	19554.4	19537.5		624.78	12905.7	13558.5	13394.5	13431.9	13394.5	13431.5	13394.5	13455.5	13394.5	13423.1	13394.5		619.98	19181.6	19133.1	14487	19127	14493.1		625.82	13885.3	15250.2
623.38	6751.73	6917.51	6872.56	6909.24	6880.82		620.58	14689.5	14519.3	13659	13772.1	13659	13663.7	13659	14397.4	13659	13663.1	13659		624.55	18791.1	19724	19306.6	19530.8	19499.7		624.68	13194.8	13561.8	13396.8	13435.4	13396.8	13432.5	13396.8	13459.9	13396.8	13424.5	13396.8		619.88	19386.3	19689	14477.3	19683	14483.3		625.72	14185.5	15253.9
623.28	6850.55	6919.52	6873.07	6911.47	6881.12		620.48	14890.2	14740.9	13655.8	13779.8	13655.8	13660.4	13655.8	14608.2	13655.8	13659.9	13655.8		624.45	18677.3	19694	19276.1	19507.7	19462.3		624.58	13290.7	13564.1	13397.8	13437.5	13397.8	13432.1	13397.8	13463.1	13397.8	13424.6	13397.8		619.78	19618.8	20218.3	14467.1	20212.5	14473		625.62	14209.6	15257.2
623.18	6862.99	6921.25	6873.16	6913.41	6881		620.38	15098.4	15016.9	13652	13789.4	13652	13656.5	13652	14871.1	13652	13656	13652		624.35	18364.6	19664.6	19245.5	19484.9	19425.3		624.48	13057.6	13566.2	13398.2	13439.3	13398.2	13431.4	13398.2	13466	13398.2	13424.2	13398.2		619.68	20564.8	20694.8	14456.5	20689	14462.2		625.52	14129.2	15261.4
623.08	6872.87	6923.08	6873.21	6915.44	6880.85		620.28	15466	15353	13647.5	13802	13647.5	13652	13647.5	15190.2	13647.5	13651.5	13647.5		624.25	18529.9	19636	19215	19462.5	19388.6		624.38	13240.2	13569.7	13399.8	13442.2	13399.8	13431.8	13399.8	13470.1	13399.8	13425	13399.8		619.58	20923	21090.2	14443.8	21084.5	14449.5		625.42	14147.9	15267.1
622.98	6926.51	6925.04	6873.21	6917.59	6880.65		620.18	15931.5	15751.8	13641.9	13818.9	13641.9	13646.3	13641.9	15566.6	13641.9	13645.8	13641.9		624.15	18033.1	19608.2	19184.5	19440.5	19352.2		624.28	13118.9	13572.6	13400.6	13444.4	13400.6	13431.4	13400.6	13473.5	13400.6	13425	13400.6		619.48	21106.6	21379.6	14430.4	21374	14436		625.32	14227.5	15273.7
622.88	6798.76	6926.97	6872.98	6919.71	6880.24		620.08	16325.9	16212.4	13634.9	13842.9	13634.9	13639.1	13634.9	15996.3	13634.9	13638.6	13634.9		624.05	18168.8	19581	19154	19418.9	19316.1		624.18	13144.3	13576.5	13401.9	13447.2	13401.9	13431.7	13401.9	13477.6	13401.9	13425.6	13401.9		619.38	21596.4	21541.3	14416.5	21535.8	14422		625.22	14186.7	15281.1
622.78	6865.71	6929.67	6873.3	6922.6	6880.37		619.98	16941.2	16731.5	13626.6	13878.6	13626.6	13630.7	13626.6	16471.7	13626.6	13630.3	13626.6		623.95	17692.3	19554.7	19123.4	19397.8	19280.2		624.08	13328.8	13580.5	13403.1	13449.9	13403.1	13431.9	13403.1	13481.8	13403.1	13426.1	13403.1		619.28	21288.3	21561.1	14401.7	21555.7	14407.1		625.12	14074.1	15289.8
622.68	7007.93	6932.38	6873.33	6925.48	6880.23		619.88	17314.3	17300.1	13616.4	13931.4	13616.4	13620.4	13616.4	16977.3	13616.4	13620	13616.4		623.85	18020	19529	19092.9	19377.3	19244.7		623.98	13239.5	13584	13403.4	13451.9	13403.4	13431.3	13403.4	13485.3	13403.4	13425.8	13403.4		619.18	21441.5	21437.7	14387.4	21432.4	14392.7		625.02	14224.5	15300.1
622.58	6808.79	6934.83	6872.76	6928.09	6879.49		619.78	18052.9	17907.5	13604.9	14010.5	13604.9	13608.9	13604.9	17494.3	13604.9	13608.5	13604.9		623.75	18193.1	19504.2	19062.4	19357.3	19209.3		623.88	12987.1	13588.3	13404.2	13454.4	13404.2	13431.2	13404.2	13489.5	13404.2	13425.9	13404.2		619.08	21742.7	21179	14372.8	21173.8	14378		624.92	13879.8	15310.8
622.48	6861.02	6938.56	6873.03	6931.99	6879.6		619.68	18327.5	18538.2	13591.2	14125.9	13591.2	13595.1	13591.2	17996.1	13591.2	13594.7	13591.2		623.65	17961.9	19480.2	19031.8	19337.8	19174.2		623.78	13304.4	13594.2	13406.1	13458.1	13406.1	13432.3	13406.1	13495	13406.1	13427.2	13406.1		618.98	20994.2	20802.8	14357.5	20797.7	14362.6		624.82	14022.2	15324.5
622.38	6914.05	6942.64	6873.08	6936.22	6879.5		619.58	18929.2	19175.5	13576.6	14291.8	13576.6	13580.4	13576.6	18453	13576.6	13580	13576.6		623.55	17821.9	19457	19001.3	19319	19139.3		623.68	13447.3	13599	13406.6	13460.5	13406.6	13431.9	13406.6	13499.3	13406.6	13427.1	13406.6		618.88	20751.1	20336.4	14343.8	20331.3	14348.8		624.72	14186.9	15338.7
622.28	7014.82	6947.21	6872.91	6940.94	6879.18		619.48	19531.5	19800.4	13560.1	14522	13560.1	13563.9	13560.1	18831.3	13560.1	13563.5	13560.1		623.45	17682.4	19434.7	18970.8	19300.9	19104.6		623.58	13280.8	13603.5	13406.4	13462.3	13406.4	13431	13406.4	13503.1	13406.4	13426.4	13406.4		618.78	19818.5	19805	14330.5	19800.1	14335.4		624.62	14165.3	15353.4
622.18	7023.27	6952.3	6872.3	6946.17	6878.43		619.38	20311.8	20393.6	13541.7	14830.8	13541.7	13545.4	13541.7	19097.5	13541.7	13545	13541.7		623.35	17618.2	19413.4	18940.2	19283.6	19070.1		623.48	13221.3	13609.3	13407	13465	13407	13430.8	13407	13508.1	13407	13426.4	13407		618.68	20032.7	19237.5	14319.1	19232.6	14324		624.52	14189.6	15369.6
622.08	7250.8	6958.58	6871.66	6952.6	6877.65		619.28	21209.7	20939.9	13520.8	15230	13520.8	13524.4	13520.8	19223.9	13520.8	13524	13520.8		623.25	18151	19393	18909.7	19267	19035.7		623.38	13497.9	13615.9	13407.9	13468.1	13407.9	13430.9	13407.9	13513.7	13407.9	13426.8	13407.9		618.58	18738.9	18655.5	14307.3	18650.7	14312.1		624.42	14006.4	15387.2
621.98	7506.81	6965.53	6870.06	6959.68	6875.91		619.18	21628.1	21431.2	13497.1	15726.9	13497.1	13500.6	13497.1	19194.6	13497.1	13500.3	13497.1		623.15	18115.6	19373.6	18879.2	19251.3	19001.5		623.28	13506.8	13621.8	13407.5	13470.1	13407.5	13429.8	13407.5	13518.4	13407.5	13425.9	13407.5		618.48	18081.2	18083	14298.1	18078.3	14302.8		624.32	14130.2	15407.3
621.88	7205.51	6973.49	6867.36	6967.77	6873.08		619.08	22221.9	21868.1	13472	16321.7	13472	13475.5	13472	19011.7	13472	13475.1	13472		623.05	17932.5	19355.3	18848.7	19236.5	18967.5		623.18	13514.8	13628.4	13407	13472.1	13407	13428.7	13407	13523.6	13407	13424.9	13407		618.38	17565.4	17536.8	14290.2	17532.1	14294.9		624.22	14371.8	15428.4
621.78	6904.54	6985.47	6865.92	6979.88	6871.52		618.98	22585.2	22255.6	13445	17003	13445	13448.4	13445	18691.1	13445	13448.1	13445		622.95	18167	19338.2	18818.1	19222.7	18933.6		623.08	13437.7	13635.6	13406.5	13474.3	13406.5	13427.6	13406.5	13529.3	13406.5	13424	13406.5		618.28	16863.3	17029.1	14283.5	17024.5	14288		624.12	14646.8	15450.1
621.68	6835.32	7002.23	6865.76	6996.76	6871.23		618.88	22689.3	22597.6	13416.8	17746.3	13416.8	13420.1	13416.8	18261.7	13416.8	13419.8	13416.8		622.85	17938.1	19322.3	18787.6	19210	18899.9		622.98	13619.1	13644.2	13406.4	13477	13406.4	13426.9	13406.4	13536	13406.4	13423.4	13406.4		618.18	16342.5	16570.1	14278.1	16565.6	14282.6		624.02	14311.2	15472.5
621.58	6903.13	7023.75	6865.89	7018.39	6871.24		618.78	22630.4	22890.3	13388.2	18514.9	13388.2	13391.5	13388.2	17757.3	13388.2	13391.2	13388.2		622.75	18071.4	19307.7	18757.1	19198.5	18866.3		622.88	13714.7	13653	13405.4	13479	13405.4	13425.3	13405.4	13542.8	13405.4	13422	13405.4		618.08	15916.6	16164.5	14273.8	16160.1	14278.3		623.92	14271.5	15498.5
621.48	7207.53	7050.59	6865.73	7045.35	6870.97		618.68	22883.4	23116.4	13359.7	19258.5	13359.7	13362.9	13359.7	17211.4	13359.7	13362.6	13359.7		622.65	17979.3	19294.6	18726.6	19188.4	18832.8		622.78	13648.4	13662.7	13403.9	13480.8	13403.9	13423.3	13403.9	13550.3	13403.9	13420.1	13403.9		617.98	15614.5	15813.8	14270.4	15809.5	14274.8		623.82	14664.3	15526.9
621.38	7129.87	7083.04	6864.28	7077.91	6869.41		618.58	23468.3	23243	13330.3	19913.4	13330.3	13333.5	13330.3	16653.8	13330.3	13333.2	13330.3		622.55	17648	19283	18696	19179.6	18799.4		622.68	13643.3	13674.3	13402.8	13483	13402.8	13421.6	13402.8	13559.4	13402.8	13418.6	13402.8		617.88	15564.9	15517.1	14267.6	15512.8	14271.9		623.72	14455.6	15556
621.28	7273.05	7124.23	6863.15	7119.21	6868.18		618.48	23270.3	23227.2	13299	20412.2	13299	13302.1	13299	16108	13299	13301.9	13299		622.45	17732.6	19273.1	18665.5	19172.4	18766.2		622.58	13882	13688	13401.7	13485.6	13401.7	13420	13401.7	13570.3	13401.7	13417.1	13401.7		617.78	15377.5	15270.3	14265	15266	14269.2		623.62	14421.2	15588.7
621.18	7512.3	7174.8	6861.42	7169.89	6866.33		618.38	23184.8	23028.7	13268.2	20694.3	13268.2	13271.3	13268.2	15596.8	13268.2	13271	13268.2		622.35	18119.9	19265	18635	19166.9	18733		622.48	13931	13703.2	13399.4	13487.3	13399.4	13417.3	13399.4	13582.4	13399.4	13414.5	13399.4		617.68	14883.5	15069.2	14262.7	15065	14266.8		623.52	14414.7	15624.5
621.08	7420.49	7236.1	6858.66	7231.28	6863.47		618.28	22462.2	22619	13237.6	20717.7	13237.6	13240.7	13237.6	15133.2	13237.6	13240.4	13237.6		622.25	18085	19258.8	18604.4	19163.3	18700		622.38	13901.6	13721.2	13396.9	13489	13396.9	13414.4	13396.9	13597.1	13396.9	13411.6	13396.9		617.58	14431.2	14908.7	14261.4	14904.6	14265.5		623.42	14672.3	15663.6
620.98	7492.43	7311.32	6856.27	7306.6	6860.99		618.18	22045.1	21999.8	13209.2	20476.5	13209.2	13212.1	13209.2	14726.8	13209.2	13211.9	13209.2		622.15	18515.2	19254.8	18573.9	19161.7	18667		622.28	13975.4	13743.4	13394.6	13491.2	13394.6	13411.5	13394.6	13615.5	13394.6	13408.9	13394.6		617.48	14354.6	14782.7	14261	14778.7	14265.1		623.32	14871	15705
620.88	7504.98	7401.35	6853.58	7396.73	6858.2		618.08	21455.1	21203.3	13181.9	19999.5	13181.9	13184.8	13181.9	14380.1	13181.9	13184.6	13181.9		622.05	18586	19253.2	18543.4	19162.4	18634.2		622.18	14024.2	13770.3	13391.9	13493.5	13391.9	13408.4	13391.9	13638.2	13391.9	13405.9	13391.9		617.38	14882.8	14684.9	14260.8	14680.9	14264.8		623.22	15102.7	15749.5
620.78	7713.15	7508.05	6850.82	7503.52	6855.35		617.98	20311.9	20283.8	13156.4	19343.1	13156.4	13159.3	13156.4	14091.7	13156.4	13159	13156.4		621.95	18595.1	19254.2	18512.9	19165.7	18601.4		622.08	14323.8	13803.1	13388.9	13495.9	13388.9	13405.1	13388.9	13666.3	13388.9	13402.6	13388.9		617.28	14516.1	14608.3	14259.5	14604.4	14263.5		623.12	15231.8	15797.3
620.68	7685.52	7631.63	6847.16	7627.19	6851.6		617.88	19075.1	19306.8	13134.3	18576.4	13134.3	13137.1	13134.3	13859.3	13134.3	13136.9	13134.3		621.85	18659.5	19258.1	18482.3	19171.8	18568.7		621.98	14623.7	13842.2	13384.6	13497.5	13384.6	13400.3	13384.6	13700.2	13384.6	13398	13384.6		617.18	14560.8	14550.2	14259	14546.4	14262.9		623.02	15663.5	15849.5
620.58	7894.28	7773.85	6843.6	7769.5	6847.96		617.78	17744.1	18330.2	13116	17764.3	13116	13118.8	13116	13676.6	13116	13118.5	13116		621.75	18950.8	19265.3	18451.8	19181	18536.1		621.88	14567.9	13889.3	13378.8	13498.4	13378.8	13394.1	13378.8	13741.4	13378.8	13391.9	13378.8		617.08	14179	14505.8	14258.4	14502	14262.2		622.92	15642.7	15905.1
620.48	8141.5	7933.9	6839.15	7929.63	6843.42		617.68	16984.6	17402.6	13101.7	16962.5	13101.7	13104.5	13101.7	13536.7	13101.7	13104.2	13101.7		621.65	18506.9	19276	18421.3	19193.8	18503.6		621.78	14393.1	13948.2	13373.3	13500.3	13373.3	13388.2	13373.3	13793.4	13373.3	13386.1	13373.3		616.98	14295.2	14472.5	14258.5	14468.7	14262.3		622.82	15456.1	15967
620.38	8049.59	8110.74	6833.63	8106.55	6837.82		617.58	16474.7	16559.3	13089.8	16213.4	13089.8	13092.4	13089.8	13430.5	13089.8	13092.2	13089.8		621.55	18628.4	19291	18390.8	19210.7	18471.1		621.68	14874.7	14021.8	13368.5	13504.1	13368.5	13383.1	13368.5	13859.1	13368.5	13381.1	13368.5		616.88	14274.2	14446.7	14258.5	14443	14262.2		622.72	15667.2	16037.1
620.28	8439	8304.47	6828.47	8300.36	6832.58		617.48	16083.7	15821.5	13079.3	15545.4	13079.3	13081.9	13079.3	13350.3	13079.3	13081.7	13079.3		621.45	18506.5	19310.8	18360.2	19232.3	18438.7		621.58	15192.8	14109.6	13361.5	13507	13361.5	13375.8	13361.5	13937.6	13361.5	13373.8	13361.5		616.78	14241.7	14426.6	14258.4	14423	14262.1		622.62	15981	16114.1
620.18	8392.47	8510.31	6821.65	8506.28	6825.68		617.38	15414.5	15200.5	13070	14975.4	13070	13072.6	13070	13290.1	13070	13072.4	13070		621.35	19301.7	19336.3	18329.7	19259.6	18406.3		621.48	15345.2	14215.5	13353	13510.2	13353	13366.9	13353	14032.5	13353	13365	13353		616.68	14246.6	14410.8	14258.5	14407.2	14262.1		622.52	15903.1	16199.1
620.08	8473.58	8726.67	6814.98	8722.72	6818.94		617.28	14573	14696.2	13062.8	14508.4	13062.8	13065.4	13062.8	13245.7	13062.8	13065.2	13062.8		621.25	19361	19368.8	18299.2	19293.9	18374.1		621.38	15434.6	14343.5	13343.7	13514.9	13343.7	13357.3	13343.7	14147	13343.7	13355.5	13343.7		616.58	14072.1	14398	14258.5	14394.5	14262		622.42	16254.3	16295.2
619.98	8976.83	8948.58	6807.95	8944.7	6811.83		617.18	14687.6	14301	13058.1	14140.5	13058.1	13060.7	13058.1	13213.8	13058.1	13060.5	13058.1		621.15	19474.9	19410.2	18268.6	19337	18341.9		621.28	15497.1	14497.3	13334	13522.2	13334	13347.3	13334	14284.3	13334	13345.5	13334		616.48	14418	14387.8	14258.9	14384.3	14262.4		622.32	16282.6	16402.1
619.88	9213.08	9168.4	6798.76	9164.59	6802.57		617.08	14451.6	13998.5	13053.1	13858.3	13053.1	13055.6	13053.1	13188.6	13053.1	13055.4	13053.1		621.05	19588	19463.3	18238.1	19391.7	18309.7		621.18	15569.9	14680.9	13323.9	13533.2	13323.9	13336.9	13323.9	14447.3	13323.9	13335.2	13323.9		616.38	14422.6	14378.5	14258.5	14375	14262		622.22	15916.8	16523.9
619.78	9226.46	9381.01	6788.52	9377.27	6792.26		616.98	13918.8	13773.5	13048.8	13648.7	13048.8	13051.2	13048.8	13168.9	13048.8	13051.1	13048.8		620.95	20119.9	19532	18207.6	19462	18277.6		621.08	15162	14897.5	13313.4	13548.8	13313.4	13326.1	13313.4	14638.4	13313.4	13324.5	13313.4		616.28	14353.1	14370.4	14258.2	14366.9	14261.6		622.12	16180.7	16665.1
619.68	9843.15	9579.8	6778.18	9576.13	6781.86		616.88	13943.8	13610.9	13046.1	13498.1	13046.1	13048.5	13046.1	13154.3	13046.1	13048.4	13046.1		620.85	19753.2	19622.5	18177	19554	18245.5		620.98	15568.3	15153.4	13304.8	13573	13304.8	13317.2	13304.8	14862.1	13304.8	13315.6	13304.8		616.18	14032.5	14363.3	14258	14360	14261.4		622.02	16553.2	16826.7
619.58	9959.3	9754.51	6765.19	9750.9	6768.8		616.78	13534.7	13494	13043.4	13390.8	13043.4	13045.7	13043.4	13142	13043.4	13045.5	13043.4		620.75	20066.3	19743.4	18146.5	19676.4	18213.5		620.88	15660.3	15448	13294.3	13603.5	13294.3	13306.4	13294.3	15116	13294.3	13304.9	13294.3		616.08	14390.8	14357.7	14258.5	14354.4	14261.8		621.92	16627.4	17013.1
619.48	10149.3	9899.36	6751.65	9895.81	6755.19		616.68	13637.7	13411.5	13041.8	13316.3	13041.8	13044.2	13041.8	13132.5	13041.8	13044	13041.8		620.65	20469.3	19907.3	18116	19841.7	18181.6		620.78	15587.4	15785.7	13283.3	13644	13283.3	13295.1	13283.3	15402.7	13283.3	13293.6	13283.3		615.98	14426.8	14351.9	14258.2	14348.6	14261.5		621.82	16911.4	17232.3
619.38	10256	10006.2	6737.24	10002.8	6740.72		616.58	13222	13352.2	13040	13263.8	13040	13042.3	13040	13123.9	13040	13042.1	13040		620.55	20745.5	20132.2	18085.5	20068	18149.7		620.68	15850.2	16170.2	13272.5	13697.9	13272.5	13284.2	13272.5	15723.1	13272.5	13282.7	13272.5		615.88	14294.5	14346.5	14257.9	14343.3	14261.1		621.72	17632.6	17492.2
619.28	10224.8	10069.2	6722.32	10065.8	6725.74		616.48	13831.6	13310	13039.4	13227.6	13039.4	13041.7	13039.4	13117.5	13039.4	13041.5	13039.4		620.45	21894.9	20441.9	18054.9	20379	18117.8		620.58	15852	16601.4	13260.5	13766.3	13260.5	13271.9	13260.5	16074.2	13260.5	13270.5	13260.5		615.78	14536.3	14341.9	14257.8	14338.7	14261		621.62	17784.9	17801.6
619.18	10234.8	10084.3	6707.47	10080.9	6710.83		616.38	13627	13276.8	13037	13199.6	13037	13039.2	13037	13109.9	13037	13039.1	13037		620.35	22189.3	20869.1	18024.4	20807.5	18086		620.48	16335.3	17081.7	13248.5	13853.9	13248.5	13259.6	13248.5	16455.3	13248.5	13258.2	13248.5		615.68	13889.3	14337.1	14257.2	14333.9	14260.3		621.52	18208.5	18177.7
619.08	9889.29	10049.6	6692.52	10046.3	6695.82		616.28	13253	13251.3	13035.2	13178.8	13035.2	13037.4	13035.2	13103.4	13035.2	13037.2	13035.2		620.25	22586.5	21454.7	17993.9	21394.4	18054.2		620.38	16813.8	17608.4	13234.1	13961.8	13234.1	13245	13234.1	16860.2	13234.1	13243.7	13234.1		615.58	14336.4	14333.9	14258	14330.8	14261.1		621.42	18866.6	18635.8
618.98	9836.87	9967.76	6678.96	9964.51	6682.21		616.18	13320.1	13231.7	13034.5	13163.5	13034.5	13036.6	13034.5	13098.5	13034.5	13036.5	13034.5		620.15	23435.2	22250.2	17963.4	22191.2	18022.4		620.28	16654.8	18180.2	13217.4	14093.5	13217.4	13228.1	13217.4	17283.9	13217.4	13226.8	13217.4		615.48	14022.6	14330.1	14257.8	14327.1	14260.9		621.32	19608.9	19195.5
618.88	10057.7	9841.56	6665.57	9838.37	6668.77		616.08	13047.5	13215.2	13033.6	13150.8	13033.6	13035.7	13033.6	13093.9	13033.6	13035.6	13033.6		620.05	25239.2	23317.5	17932.8	23259.6	17990.7		620.18	17755.8	18797.5	13201.4	14255.9	13201.4	13211.9	13201.4	17723.3	13201.4	13210.6	13201.4		615.38	13925.8	14327.2	14258.3	14324.2	14261.3		621.22	20176.8	19879.3
618.78	9408	9675.81	6651.19	9672.66	6654.33		615.98	12909.4	13201.8	13033.6	13140.9	13033.6	13035.7	13033.6	13090.3	13033.6	13035.5	13033.6		619.95	26224.5	24724.3	17902.3	24667.6	17959		620.08	18919.5	19449.3	13180.2	14446.2	13180.2	13190.5	13180.2	18164	13180.2	13189.3	13180.2		615.28	13894.3	14324.8	14259	14321.8	14262		621.12	21485.6	20711.5
618.68	9166.94	9481.77	6639.5	9478.68	6642.59		615.88	12716.9	13190.5	13034	13132.9	13034	13036	13034	13087.5	13034	13035.9	13034		619.85	27554.1	26546.4	17871.8	26490.8	17927.4		619.98	19640.9	20129.6	13153.5	14667.4	13153.5	13163.5	13153.5	18596.8	13153.5	13162.4	13153.5		615.18	14275.2	14322.6	14259.7	14319.7	14262.7		621.02	22639.7	21713.1
618.58	9447.5	9265.63	6628.78	9262.59	6631.82		615.78	12819.6	13181.1	13034.9	13126.5	13034.9	13037	13034.9	13085.6	13034.9	13036.9	13034.9		619.75	30066.8	28854.9	17841.2	28800.4	17895.8		619.88	20357.3	20831.2	13123.3	14923.3	13123.3	13133.1	13123.3	19012.6	13123.3	13132	13123.3		615.08	13976.7	14319.9	14259.7	14317	14262.6		620.92	24171.4	22903.8
618.48	9346.71	9032.93	6616.83	9029.93	6619.82		615.68	13180.1	13172.5	13035.6	13120.7	13035.6	13037.6	13035.6	13083.6	13035.6	13037.5	13035.6		619.65	32495	31716.2	17810.7	31662.7	17864.2		619.78	21615.9	21544	13089.6	15215.2	13089.6	13099.2	13089.6	19400.1	13089.6	13098.1	13089.6		614.98	14390.1	14317.9	14260.3	14315	14263.2		620.82	25165.5	24293.4
618.38	9489.43	8792.97	6605.26	8790.02	6608.2		615.58	13176.3	13163.7	13035.1	13114.4	13035.1	13037.1	13035.1	13080.6	13035.1	13037	13035.1		619.55	35195.4	35180.9	17780.2	35128.4	17832.7		619.68	22277.7	22253.2	13049.9	15540.7	13049.9	13059.3	13049.9	19744.5	13049.9	13058.3	13049.9		614.88	14011.9	14315.2	14260	14312.4	14262.9		620.72	26936.7	25877.3
618.28	8538.21	8551.14	6593.03	8548.24	6595.93		615.48	12837.2	13155.7	13034.7	13108.7	13034.7	13036.7	13034.7	13077.9	13034.7	13036.6	13034.7		619.45	38364.1	39265.8	17749.7	39214.3	17801.1		619.58	23158.4	22946.4	13006.9	15900.2	13006.9	13016.2	13006.9	20035.5	13006.9	13015.2	13006.9		614.78	13789.6	14313.5	14260.5	14310.7	14263.3		620.62	28049.3	27607
618.18	8391.95	8318.13	6584.78	8315.28	6587.63		615.38	12817.4	13149.4	13035.3	13104.6	13035.3	13037.2	13035.3	13076.4	13035.3	13037.1	13035.3		619.35	42897.3	43959.8	17719.1	43909.3	17769.6		619.48	24573.7	23607.4	12959.6	16289.7	12959.6	12968.7	12959.6	20260.1	12959.6	12967.8	12959.6		614.68	13842.8	14312.4	14261.5	14309.6	14264.3		620.52	28989.3	29390.8
618.08	8671.29	8095.19	6577.12	8092.39	6579.93		615.28	13266.4	13143.7	13036	13101	13036	13037.9	13036	13075.1	13036	13037.8	13036		619.25	48664.5	49194.7	17688.6	49145.1	17738.2		619.38	25017.4	24216.2	12905.5	16700.4	12905.5	12914.5	12905.5	20404.4	12905.5	12913.5	12905.5		614.58	14427.7	14311.3	14262.4	14308.5	14265.1		620.42	30774.3	31069
617.98	7835.34	7884.15	6568.24	7881.39	6571		615.18	12889	13137.2	13035.3	13096.3	13035.3	13037.2	13035.3	13072.5	13035.3	13037.1	13035.3		619.15	53149.8	54857.8	17658.1	54809.1	17706.7		619.28	25828.4	24761.3	12849.1	17129.4	12849.1	12857.9	12849.1	20464.4	12849.1	12857	12849.1		614.48	14185	14309.1	14262	14306.4	14264.7		620.32	31381.1	32453.4
617.88	7677.93	7692.71	6562.87	7689.99	6565.59		615.08	12990.6	13132.3	13035.7	13093.2	13035.7	13037.6	13035.7	13071.2	13035.7	13037.5	13035.7		619.05	58286.7	60781.6	17627.5	60733.8	17675.3		619.18	26209.3	25226.2	12788.7	17565.4	12788.7	12797.3	12788.7	20433.1	12788.7	12796.4	12788.7		614.38	14010.6	14307.5	14262.2	14304.8	14264.9		620.22	32331.4	33425.5
617.78	7655.9	7519.52	6558.14	7516.85	6560.82		614.98	13528	13127.5	13035.9	13090.1	13035.9	13037.7	13035.9	13069.8	13035.9	13037.6	13035.9		618.95	64811.9	66731.9	17597	66685	17643.9		619.08	26082.9	25598.8	12726.2	17998	12726.2	12734.6	12726.2	20311	12726.2	12733.8	12726.2		614.28	14331.3	14306.3	14262.7	14303.7	14265.4		620.12	33471.5	34012.1
617.68	7555.98	7365.06	6553.49	7362.43	6556.12		614.88	13134.1	13121.5	13034.4	13085.5	13034.4	13036.2	13034.4	13066.8	13034.4	13036.1	13034.4		618.85	69748.9	72438	17566.5	72392	17612.5		618.98	26052.1	25871.2	12664	18416.3	12664	12672.3	12664	20103.1	12664	12671.4	12664		614.18	14087	14304.6	14262.6	14302	14265.2		620.02	35179	34406.5
617.58	7318.01	7229.62	6549.23	7227.02	6551.83		614.78	13279.4	13116.9	13034	13082.5	13034	13035.8	13034	13065.1	13034	13035.7	13034		618.75	75947.9	77574.6	17536	77529.4	17581.2		618.88	26297.2	26033.9	12601.6	18804.1	12601.6	12609.8	12601.6	19816	12601.6	12609	12601.6		614.08	14342.4	14303.5	14262.9	14300.9	14265.5		619.92	35498.4	34873.4
617.48	7119.33	7113.12	6545.98	7110.56	6548.53		614.68	12899.1	13112.3	13033.3	13079.1	13033.3	13035	13033.3	13063	13033.3	13035	13033.3		618.65	80161.7	81806.1	17505.4	81761.7	17549.9		618.78	25605.7	26079	12537.8	19143.9	12537.8	12545.9	12537.8	19457.7	12537.8	12545	12537.8		613.98	13917.8	14301.9	14262.8	14299.4	14265.3		619.82	37709.8	35655
617.38	7119.04	7014.46	6543.55	7011.94	6546.06		614.58	13224.1	13109.1	13033.7	13077.2	13033.7	13035.4	13033.7	13062.2	13033.7	13035.4	13033.7		618.55	83690.2	84807.9	17474.9	84764.2	17518.6		618.68	25609.6	26005.8	12477	19423.8	12477	12484.9	12477	19044	12477	12484.1	12477		613.88	14006	14301.3	14263.5	14298.8	14266		619.72	38828.6	36880.7
617.28	6968.3	6931.25	6541.1	6928.77	6543.59		614.48	13526.9	13105.1	13033.1	13074.4	13033.1	13034.8	13033.1	13060.4	13033.1	13034.7	13033.1		618.45	85464.7	86313.2	17444.4	86270.2	17487.3		618.58	24971.8	25807.8	12415.8	19624.3	12415.8	12423.6	12415.8	18584.6	12415.8	12422.8	12415.8		613.78	14045.8	14300.6	14264	14298.1	14266.5		619.62	40059.9	38562.1
617.18	6758.47	6862.57	6539.29	6860.13	6541.74		614.38	13237.4	13100.4	13031.6	13070.9	13031.6	13033.3	13031.6	13057.8	13031.6	13033.2	13031.6		618.35	85851.8	86178.9	17413.8	86136.7	17456		618.48	24935.1	25487.2	12357.4	19735.3	12357.4	12365	12357.4	18094.7	12357.4	12364.2	12357.4		613.68	14573.4	14299.8	14264.5	14297.4	14266.9		619.52	41562.4	40547.5
617.08	6603.91	6806.89	6538.36	6804.48	6540.77		614.28	13370.5	13096.8	13031	13068.4	13031	13032.6	13031	13056.2	13031	13032.5	13031		618.25	84251.4	84415.1	17383.3	84373.7	17424.8		618.38	24863.5	25044.4	12298.8	19744.7	12298.8	12306.2	12298.8	17584.3	12298.8	12305.5	12298.8		613.58	14228.6	14298	14263.8	14295.6	14266.3		619.42	42358.7	42480.8
616.98	6718.98	6762.2	6538.09	6759.82	6540.46		614.18	13282.7	13093	13029.9	13065.6	13029.9	13031.6	13029.9	13054.1	13029.9	13031.5	13029.9		618.15	82851.2	81184.4	17352.8	81143.6	17393.6		618.28	24137.7	24486.8	12240.3	19648.6	12240.3	12247.6	12240.3	17064.5	12240.3	12246.9	12240.3		613.48	14180.6	14297	14263.9	14294.6	14266.3		619.32	43057.5	43829.6
616.88	6643.65	6725.77	6537.32	6723.43	6539.66		614.08	12834.6	13089.7	13029.1	13063.2	13029.1	13030.8	13029.1	13052.5	13029.1	13030.7	13029.1		618.05	77807.9	76757.5	17322.3	76717.4	17362.3		618.18	23805.7	23829.5	12184.9	19452.3	12184.9	12192.1	12184.9	16548.3	12184.9	12191.4	12184.9		613.38	14173.3	14296.1	14264.1	14293.8	14266.5		619.22	43603.1	44032.5
616.78	6724.35	6696.84	6536.87	6694.53	6539.18		613.98	13151.7	13087.9	13029.7	13062.3	13029.7	13031.3	13029.7	13052.2	13029.7	13031.3	13029.7		617.95	72583.8	71470	17291.7	71430.6	17331.2		618.08	23152.3	23088.2	12130.7	19162	12130.7	12137.8	12130.7	16043.3	12130.7	12137.2	12130.7		613.28	14558	14295.4	14264.3	14293	14266.6		619.12	41739.4	42796.3
616.68	6688.31	6673.43	6536.07	6671.16	6538.35		613.88	13055.8	13085.2	13029.4	13060.5	13029.4	13030.9	13029.4	13051	13029.4	13030.9	13029.4		617.85	67361.3	65654	17261.2	65615.2	17300		617.98	22629.9	22283.1	12079.4	18791.2	12079.4	12086.4	12079.4	15558	12079.4	12085.7	12079.4		613.18	14321.7	14293.8	14263.7	14291.5	14266		619.02	39566	40292.3
616.58	6744.06	6654.86	6535.43	6652.62	6537.67		613.78	13241.2	13083	13029.3	13059	13029.3	13030.8	13029.3	13050.1	13029.3	13030.8	13029.3		617.75	59271.3	59630.7	17230.7	59592.6	17268.8		617.88	21491.6	21436	12030.3	18355	12030.3	12037.1	12030.3	15098.2	12030.3	12036.5	12030.3		613.08	14446.5	14292.8	14263.5	14290.5	14265.8		618.92	37222.7	37017.5
616.48	6529.17	6639.74	6534.54	6637.53	6536.76		613.68	13215	13080.3	13028.6	13057.1	13028.6	13030.2	13028.6	13048.8	13028.6	13030.1	13028.6		617.65	53410.8	53668.5	17200.2	53631	17237.7		617.78	20961.5	20570.4	11986.2	17872.6	11986.2	11993	11986.2	14671.1	11986.2	11992.4	11986.2		612.98	14132	14291.6	14263.2	14289.3	14265.4		618.82	34268.6	33504.2
616.38	6460.29	6628.43	6534.57	6626.25	6536.75		613.58	13178.6	13077.8	13028	13055.4	13028	13029.6	13028	13047.5	13028	13029.5	13028		617.55	47321.9	47984.2	17169.6	47947.3	17206.5		617.68	20031.5	19702.6	11944.4	17357.4	11944.4	11951	11944.4	14276.9	11944.4	11950.5	11944.4		612.88	14302.7	14291	14263.4	14288.8	14265.7		618.72	31850.8	30135.6
616.28	6682.01	6619.63	6534.88	6617.48	6537.03		613.48	13054.7	13075.6	13027.6	13053.8	13027.6	13029.1	13027.6	13046.4	13027.6	13029	13027.6		617.45	41039.5	42749.1	17139.1	42712.7	17175.4		617.58	18684.8	18852.9	11906.8	16827.5	11906.8	11913.3	11906.8	13919.7	11906.8	11912.7	11906.8		612.78	13936	14290.1	14263.4	14287.9	14265.6		618.62	28527.4	27117.1
616.18	6468.14	6611.61	6534.26	6609.49	6536.38		613.38	13040	13073.8	13027.5	13052.7	13027.5	13029	13027.5	13045.7	13027.5	13028.9	13027.5		617.35	36351.9	38065.2	17108.6	38029.5	17144.3		617.48	18034.5	18037.4	11875.2	16298.4	11875.2	11881.6	11875.2	13601.8	11875.2	11881	11875.2		612.68	14145.1	14290.1	14264	14287.9	14266.2		618.52	25811.6	24525.4
616.08	6387.23	6605.8	6534.54	6603.7	6536.63		613.28	12804.5	13072.1	13027.5	13051.7	13027.5	13028.9	13027.5	13045	13027.5	13028.9	13027.5		617.25	32467.7	33994.7	17078	33959.5	17113.2		617.38	17081.4	17265.7	11846.5	15780.1	11846.5	11852.8	11846.5	13320	11846.5	11852.3	11846.5		612.58	13915.5	14289.6	14264.3	14287.4	14266.4		618.42	23171.9	22363.7
615.98	6656.21	6601.32	6535.16	6599.25	6537.23		613.18	12568.3	13071.3	13028.1	13051.5	13028.1	13029.6	13028.1	13045.1	13028.1	13029.5	13028.1		617.15	29235.3	30545.7	17047.5	30511	17082.2		617.28	16071.4	16548.1	11822.1	15284.1	11822.1	11828.4	11822.1	13074.2	11822.1	11827.8	11822.1		612.48	13903.8	14289.6	14265	14287.5	14267.1		618.32	21490.9	20596
615.88	6418.28	6596.47	6534.65	6594.43	6536.69		613.08	12974.8	13071.3	13029.6	13052	13029.6	13031	13029.6	13046	13029.6	13030.9	13029.6		617.05	26736.1	27691.4	17017	27657.3	17051.1		617.18	15872.5	15891	11802.3	14818.7	11802.3	11808.5	11802.3	12862.9	11802.3	11807.9	11802.3		612.38	13988.4	14289.7	14265.8	14287.6	14267.9		618.22	19721.8	19167.2
615.78	6332.32	6593.21	6535.14	6591.2	6537.15		612.98	12840.2	13070.1	13029.7	13051.4	13029.7	13031.1	13029.7	13045.7	13029.7	13031.1	13029.7		616.95	25138.9	25384.5	16986.5	25350.9	17020		617.08	15521.4	15295.3	11783.4	14387	11783.4	11789.4	11783.4	12680.1	11783.4	11788.9	11783.4		612.28	14191.1	14289.7	14266.3	14287.6	14268.4		618.12	18712.2	18024.7
615.68	6465.72	6590.77	6536	6588.78	6537.98		612.88	12992.4	13069.4	13030.3	13051.2	13030.3	13031.7	13030.3	13045.8	13030.3	13031.7	13030.3		616.85	23761.3	23555.1	16955.9	23522	16989		616.98	14764	14762.6	11766	13993.2	11766	11771.9	11766	12524	11766	11771.4	11766		612.18	14247.9	14289.2	14266.5	14287.1	14268.5		618.02	17471.8	17110.8
615.58	6634.87	6588.13	6536.3	6586.17	6538.26		612.78	12846.6	13068.2	13030.4	13050.5	13030.4	13031.8	13030.4	13045.4	13030.4	13031.8	13030.4		616.75	21486	22131.7	16925.4	22099.1	16958		616.88	14365.5	14295	11752	13642.2	11752	11757.9	11752	12393.6	11752	11757.4	11752		612.08	13875.7	14288.7	14266.5	14286.6	14268.6		617.92	16328.3	16380.2
615.48	6449.87	6585.06	6535.88	6583.13	6537.81		612.68	13187.1	13067.6	13031	13050.4	13031	13032.4	13031	13045.5	13031	13032.3	13031		616.65	20631.9	21039.4	16894.9	21007.3	16927		616.78	14209.3	13888.3	11739.8	13332.5	11739.8	11745.6	11739.8	12284.5	11739.8	11745.1	11739.8		611.98	14073.6	14288.9	14267.3	14286.9	14269.4		617.82	15457.6	15792.3
615.38	6288.73	6583.01	6536.25	6581.1	6538.15		612.58	13341.8	13066	13030.5	13049.3	13030.5	13031.9	13030.5	13044.6	13030.5	13031.8	13030.5		616.55	19967.8	20209.7	16864.3	20178.1	16896		616.68	14008.5	13537.8	11728.3	13062.2	11728.3	11734	11728.3	12193	11728.3	11733.6	11728.3		611.88	14098.6	14288.8	14267.7	14286.8	14269.7		617.72	15226.5	15313.4
615.28	6529.93	6581.85	6537.3	6579.97	6539.18		612.48	12881.2	13064	13029.6	13047.7	13029.6	13030.9	13029.6	13043.3	13029.6	13030.9	13029.6		616.45	19363.4	19583.6	16833.8	19552.4	16865		616.58	13264.4	13239.5	11717.7	12829.9	11717.7	11723.3	11717.7	12116.6	11717.7	11722.9	11717.7		611.78	14186.7	14288.6	14268.1	14286.6	14270.1		617.62	14606.8	14916.3
615.18	6604.76	6579.84	6537.33	6577.98	6539.19		612.38	12879	13063.4	13030	13047.5	13030	13031.3	13030	13043.3	13030	13031.3	13030		616.35	19450.8	19110.1	16803.3	19079.4	16834		616.48	13676.9	12990.8	11710.5	12635	11710.5	11716	11710.5	12055.7	11710.5	11715.6	11710.5		611.68	13989.1	14288.3	14268.2	14286.3	14270.2		617.52	14139.8	14583.8
615.08	6503.7	6577.65	6537.04	6575.82	6538.88		612.28	13395.2	13062.9	13030.5	13047.4	13030.5	13031.8	13030.5	13043.4	13030.5	13031.8	13030.5		616.25	18539.5	18749.7	16772.8	18719.4	16803		616.38	12861.3	12781	11701.4	12469.1	11701.4	11706.8	11701.4	12002.8	11701.4	11706.4	11701.4		611.58	14284.1	14288.4	14268.8	14286.5	14270.8		617.42	13986.9	14301.8
614.98	6397.73	6576.03	6537.18	6574.22	6538.99		612.18	13154.4	13060.9	13029.4	13045.8	13029.4	13030.6	13029.4	13041.9	13029.4	13030.6	13029.4		616.15	17744.7	18470.8	16742.2	18440.9	16772		616.28	12679.8	12610.5	11696	12334.3	11696	11701.3	11696	11961.9	11696	11700.9	11696		611.48	14053.2	14287.9	14268.8	14286	14270.7		617.32	13568.8	14058.5
614.88	6336.42	6574.98	6537.77	6573.19	6539.56		612.08	12903.4	13059.6	13029	13044.9	13029	13030.2	13029	13041.2	13029	13030.2	13029		616.05	17799.9	18250	16711.7	18220.6	16741.1		616.18	12814.9	12471	11691.4	12223.9	11691.4	11696.6	11691.4	11928.3	11691.4	11696.2	11691.4		611.38	14123	14287.9	14269.2	14286	14271.1		617.22	12983.8	13847.8
614.78	6513.85	6574.29	6538.63	6572.52	6540.39		611.98	13180.9	13059.1	13029.4	13044.8	13029.4	13030.6	13029.4	13041.3	13029.4	13030.6	13029.4		615.95	17794.9	18070.5	16681.2	18041.5	16710.1		616.08	12576	12356.3	11686.1	12133	11686.1	11691.3	11686.1	11899.4	11686.1	11690.9	11686.1		611.28	14092.7	14287.8	14269.5	14285.9	14271.4		617.12	12845	13665.1
614.68	6440.5	6572.95	6538.73	6571.2	6540.48		611.88	13162.7	13057.9	13028.9	13043.8	13028.9	13030.1	13028.9	13040.5	13028.9	13030.1	13028.9		615.85	16868.8	17920.1	16650.7	17891.6	16679.2		615.98	12576.9	12263.6	11682	12059.9	11682	11687.1	11682	11875.8	11682	11686.7	11682		611.18	14030.7	14287.7	14269.9	14285.9	14271.8		617.02	12962.6	13504
614.58	6228.5	6572.01	6539.15	6570.28	6540.87		611.78	12901.9	13056.7	13028.5	13043	13028.5	13029.7	13028.5	13039.8	13028.5	13029.7	13028.5		615.75	16993.3	17790.6	16620.1	17762.4	16648.3		615.88	12505.5	12188.2	11677.8	12000.7	11677.8	11682.9	11677.8	11855.6	11677.8	11682.5	11677.8		611.08	14205.3	14287.8	14270.4	14286	14272.2		616.92	12522.9	13359.9
614.48	6374.81	6572.05	6540.47	6570.35	6542.17		611.68	13139.1	13056.3	13028.9	13042.9	13028.9	13030.1	13028.9	13039.9	13028.9	13030	13028.9		615.65	16824.4	17676.1	16589.6	17648.3	16617.4		615.78	12066	12126.9	11674	11953	11674	11679	11674	11838.3	11674	11678.6	11674		610.98	14272.3	14287.6	14270.5	14285.7	14272.4		616.82	12425.8	13233
614.38	6548.04	6571.55	6541.17	6569.87	6542.85		611.58	12946.7	13055.2	13028.5	13042.2	13028.5	13029.7	13028.5	13039.2	13028.5	13029.7	13028.5		615.55	16464.3	17572.7	16559.1	17545.3	16586.4		615.68	12282.5	12078.6	11672.1	11916.3	11672.1	11677	11672.1	11825	11672.1	11676.7	11672.1		610.88	14134.7	14287.2	14270.5	14285.4	14272.4		616.72	12509.4	13119.4
614.28	6505.24	6570.38	6541.14	6568.72	6542.8		611.48	13395.8	13054.8	13028.8	13042	13028.8	13030	13028.8	13039.2	13028.8	13029.9	13028.8		615.45	16555.9	17478	16528.5	17451	16555.5		615.58	12127.5	12038	11669.3	11885.6	11669.3	11674.1	11669.3	11812.5	11669.3	11673.8	11669.3		610.78	14317	14287.1	14270.8	14285.3	14272.6		616.62	12554.3	13016.6
614.18	6430.49	6569.46	6541.29	6567.82	6542.93		611.38	13248.2	13053	13027.6	13040.5	13027.6	13028.8	13027.6	13037.8	13027.6	13028.8	13027.6		615.35	16610.8	17390	16498	17363.3	16524.6		615.48	12345.1	12004.9	11667.2	11861.1	11667.2	11671.9	11667.2	11801.8	11667.2	11671.6	11667.2		610.68	14287.1	14286.7	14270.7	14284.9	14272.5		616.52	12384.1	12923.2
614.08	6670.04	6568.92	6541.76	6567.3	6543.38		611.28	12780.1	13051.7	13027	13039.5	13027	13028.1	13027	13036.9	13027	13028.1	13027		615.25	16674.4	17307.5	16467.5	17281.3	16493.8		615.38	12354.8	11976.1	11664	11839.8	11664	11668.7	11664	11791.2	11664	11668.4	11664		610.58	13925.9	14286.3	14270.7	14284.5	14272.4		616.42	12307.3	12839
613.98	6462.19	6567.42	6541.22	6565.82	6542.82		611.18	13479.3	13051.8	13027.7	13039.9	13027.7	13028.9	13027.7	13037.4	13027.7	13028.9	13027.7		615.15	16359.4	17229.8	16437	17203.9	16462.9		615.28	12408.3	11951.3	11660.8	11821.8	11660.8	11665.4	11660.8	11781.4	11660.8	11665.1	11660.8		610.48	14324.9	14286.7	14271.4	14285	14273.1		616.32	12215.4	12762.7
613.88	6355.5	6566.84	6541.55	6565.26	6543.14		611.08	12996.8	13049.9	13026.3	13038.2	13026.3	13027.5	13026.3	13035.8	13026.3	13027.5	13026.3		615.05	15930.7	17156.1	16406.4	17130.5	16432		615.18	12028	11929.4	11657.3	11806	11657.3	11661.9	11657.3	11771.9	11657.3	11661.6	11657.3		610.38	14220.8	14286.3	14271.3	14284.5	14273		616.22	12561.7	12693.3
613.78	6423.23	6566.77	6542.34	6565.21	6543.9		610.98	12919	13049.4	13026.4	13038	13026.4	13027.6	13026.4	13035.6	13026.4	13027.5	13026.4		614.95	16051.5	17085.9	16375.9	17060.6	16401.1		615.08	11974.5	11911.7	11655.6	11793.9	11655.6	11660.1	11655.6	11764.7	11655.6	11659.8	11655.6		610.28	14265	14286.1	14271.4	14284.4	14273.1		616.12	11994.2	12628
613.68	6460.2	6566.46	6542.85	6564.92	6544.39		610.88	13157.5	13049.2	13026.8	13038	13026.8	13027.9	13026.8	13035.8	13026.8	13027.9	13026.8		614.85	16098.7	17018.8	16345.4	16993.9	16370.3		614.98	11942.9	11896.2	11654.1	11783.5	11654.1	11658.6	11654.1	11758.3	11654.1	11658.3	11654.1		610.18	14268.7	14285.8	14271.4	14284.1	14273.1		616.02	12426.6	12570.5
613.58	6400.68	6566.03	6543.2	6564.51	6544.73		610.78	12977	13048.2	13026.4	13037.3	13026.4	13027.5	13026.4	13035.1	13026.4	13027.4	13026.4		614.75	15705.9	16954.5	16314.8	16929.9	16339.4		614.88	12018.6	11882.4	11652.8	11774.4	11652.8	11657.2	11652.8	11752.3	11652.8	11656.9	11652.8		610.08	14280.7	14285.5	14271.4	14283.8	14273.1		615.92	12359.6	12515.6
613.48	6581.22	6565.9	6543.8	6564.39	6545.31		610.68	13201.6	13047.9	13026.5	13037.1	13026.5	13027.6	13026.5	13035.1	13026.5	13027.6	13026.5		614.65	15609.5	16892.7	16284.3	16868.4	16308.6		614.78	12099.7	11869.5	11651.1	11765.8	11651.1	11655.4	11651.1	11746.3	11651.1	11655.1	11651.1		609.98	14285.3	14285.2	14271.4	14283.5	14273		615.82	11955.2	12465
613.38	6375.67	6565.04	6543.64	6563.55	6545.14		610.58	13202.4	13046.9	13026	13036.3	13026	13027.1	13026	13034.4	13026	13027	13026		614.55	15677.1	16833.1	16253.8	16809.2	16277.7		614.68	12029.8	11857.2	11649	11757.6	11649	11653.2	11649	11740.3	11649	11653	11649		609.88	14345.1	14284.9	14271.4	14283.3	14273		615.72	12063.7	12420
613.28	6542.86	6565.09	6544.35	6563.61	6545.83		610.48	12978.7	13045.8	13025.4	13035.5	13025.4	13026.5	13025.4	13033.6	13025.4	13026.5	13025.4		614.45	15651.8	16775.6	16223.3	16752	16246.9		614.58	11912.3	11846	11647.2	11750.3	11647.2	11651.4	11647.2	11734.8	11647.2	11651.1	11647.2		609.78	14486.8	14284.5	14271.2	14282.9	14272.8		615.62	12063.2	12377.7
613.18	6201.84	6564.45	6544.36	6563	6545.82		610.38	13263.2	13045.5	13025.6	13035.4	13025.6	13026.6	13025.6	13033.6	13025.6	13026.6	13025.6		614.35	15571.1	16720	16192.7	16696.6	16216.1		614.48	12093.1	11836.1	11646	11744	11646	11650.1	11646	11730	11646	11649.9	11646		609.68	14108.9	14283.8	14270.8	14282.2	14272.4		615.52	11766.7	12338.4
613.08	6333.9	6565.3	6545.81	6563.86	6547.26		610.28	13426.6	13044.4	13024.8	13034.5	13024.8	13025.9	13024.8	13032.7	13024.8	13025.9	13024.8		614.25	15705.4	16666	16162.2	16643	16185.2		614.38	11645.3	11826	11643.9	11737.2	11643.9	11648	11643.9	11724.7	11643.9	11647.7	11643.9		609.58	14296.7	14283.9	14271.1	14282.3	14272.7		615.42	11868	12303.1
612.98	6407.24	6565.62	6546.71	6564.19	6548.14		610.18	13218.2	13042.7	13023.6	13033	13023.6	13024.6	13023.6	13031.3	13023.6	13024.6	13023.6		614.15	15537.3	16613.6	16131.7	16590.9	16154.4		614.28	12324.1	11818.5	11643.9	11732.9	11643.9	11647.9	11643.9	11721.6	11643.9	11647.7	11643.9		609.48	14284.7	14283.6	14271	14282	14272.6		615.32	12351.4	12269.8
612.88	6334.47	6565.66	6547.3	6564.25	6548.71		610.08	13023	13041.7	13023	13032.1	13023	13024	13023	13030.5	13023	13024	13023		614.05	15456.8	16562.6	16101.1	16540.2	16123.6		614.18	12235.8	11808.3	11640.7	11725.7	11640.7	11644.7	11640.7	11715.5	11640.7	11644.5	11640.7		609.38	14257.9	14283.3	14271	14281.8	14272.6		615.22	11975.4	12236.4
612.78	6634.09	6566.03	6548.21	6564.64	6549.6															613.95	15138.8	16512.9	16070.6	16490.8	16092.8		614.08	11781.7	11798.9	11637.9	11719.2	11637.9	11641.9	11637.9	11709.9	11637.9	11641.6	11637.9									615.12	12045.4	12206.8
612.68	6702.49	6565.16	6547.84	6563.78	6549.22															613.85	15409	16464.4	16040.1	16442.5	16062		613.98	11857.2	11792.1	11637.3	11715.1	11637.3	11641.2	11637.3	11706.7	11637.3	11640.9	11637.3									615.02	11859.1	12178.6
612.58	6354.03	6564.02	6547.19	6562.66	6548.55															613.75	15110.6	16417	16009.6	16395.4	16031.2		613.88	11716.2	11785.2	11636.2	11710.8	11636.2	11640.1	11636.2	11703.2	11636.2	11639.9	11636.2									614.92	11684.2	12153
612.48	6244.93	6564.38	6548.01	6563.03	6549.35															613.65	15339.2	16370.6	15979	16349.2	16000.4		613.78	12340.4	11779.3	11635.9	11707.3	11635.9	11639.7	11635.9	11700.4	11635.9	11639.5	11635.9									614.82	11902.4	12129.7
612.38	6389.23	6565.22	6549.29	6563.88	6550.62															613.55	15193.4	16325.1	15948.5	16304	15969.6		613.68	12178	11770.9	11632.6	11701.2	11632.6	11636.4	11632.6	11694.9	11632.6	11636.1	11632.6									614.72	12074.9	12106.8
612.28	6530.95	6565.47	6549.97	6564.15	6551.29															613.45	15588.3	16280.5	15918	16259.6	15938.8		613.58	12107.9	11763.4	11630	11695.9	11630	11633.8	11630	11690.3	11630	11633.5	11630									614.62	11904.8	12084.4
612.18	6697.3	6565.14	6550.05	6563.84	6551.35															613.35	15016.7	16236.6	15887.5	16216	15908		613.48	11839.2	11756.5	11627.8	11691.1	11627.8	11631.5	11627.8	11686	11627.8	11631.3	11627.8									614.52	11655.3	12063.9
612.08	6397.75	6564.12	6549.43	6562.83	6550.72															613.25	15496.2	16193.5	15856.9	16173.2	15877.3		613.38	11909.8	11751.1	11626.8	11687.8	11626.8	11630.5	11626.8	11683.1	11626.8	11630.3	11626.8									614.42	11835.4	12045.7
611.98	6442.68	6564.39	6550.07	6563.11	6551.35															613.15	15364.1	16151.1	15826.4	16131	15846.5		613.28	12067.7	11745.6	11625.5	11684.1	11625.5	11629.1	11625.5	11680	11625.5	11628.9	11625.5									614.32	11610.7	12027.7
611.88	6436.49	6564.48	6550.52	6563.22	6551.79															613.05	15246	16109.3	15795.9	16089.4	15815.7		613.18	11489.1	11739.6	11623.5	11679.9	11623.5	11627	11623.5	11676.2	11623.5	11626.8	11623.5									614.22	11736.4	12011.6
611.78	6381.38	6564.62	6551.01	6563.37	6552.26															612.95	15320.8	16068.1	15765.3	16048.5	15785		613.08	12002.4	11736.5	11624.1	11678.5	11624.1	11627.6	11624.1	11675.2	11624.1	11627.4	11624.1									614.12	11757	11995.9
611.68	6515.2	6565	6551.73	6563.77	6552.96															612.85	15399.4	16027.4	15734.8	16008	15754.2		612.98	11997.8	11731.1	11622.3	11674.8	11622.3	11625.8	11622.3	11671.9	11622.3	11625.6	11622.3									614.02	11647.1	11980.8
611.58	6093.33	6564.84	6551.88	6563.61	6553.11															612.75	15309.2	15987.3	15704.3	15968.1	15723.5		612.88	12268.8	11725.9	11620.6	11671.2	11620.6	11624	11620.6	11668.6	11620.6	11623.8	11620.6									613.92	11340.3	11967
611.48	6272.41	6566.47	6553.83	6565.26	6555.04															612.65	15239.7	15947.6	15673.8	15928.7	15692.7		612.78	12017.9	11719.7	11617.5	11666.5	11617.5	11620.9	11617.5	11664.1	11617.5	11620.8	11617.5									613.82	11438.7	11955.4
611.38	6354.97	6567.36	6555.02	6566.16	6556.22															612.55	15278.8	15908.4	15643.2	15889.7	15662		612.68	12047.6	11714.7	11615.7	11663	11615.7	11619	11615.7	11660.9	11615.7	11618.9	11615.7									613.72	11638.7	11943.9
611.28	6623.2	6567.92	6555.87	6566.73	6557.05															612.45	14959.3	15869.6	15612.7	15851.1	15631.2		612.58	11895.8	11709.7	11613.7	11659.4	11613.7	11617	11613.7	11657.6	11613.7	11616.8	11613.7									613.62	11801	11932.1
611.18	6550.41	6567.36	6555.58	6566.18	6556.76															612.35	15419.5	15831.2	15582.2	15812.9	15600.5		612.48	11969.4	11705.6	11612.4	11656.6	11612.4	11615.6	11612.4	11655	11612.4	11615.5	11612.4									613.52	11856.4	11920.1
611.08	6463.55	6567.11	6555.6	6565.95	6556.77															612.25	15277	15793.1	15551.6	15775	15569.8		612.38	11891.8	11701.2	11610.7	11653.5	11610.7	11613.9	11610.7	11652.1	11610.7	11613.8	11610.7									613.42	11808.5	11908.3
610.98	6684.25	6567.24	6555.99	6566.09	6557.15															612.15	15326.9	15755.4	15521.1	15737.5	15539		612.28	11973.9	11697.3	11609.4	11650.8	11609.4	11612.6	11609.4	11649.7	11609.4	11612.4	11609.4									613.32	11906.7	11897.3
610.88	6543.15	6566.45	6555.45	6565.31	6556.59															612.05	15480	15718	15490.6	15700.3	15508.3		612.18	11695.6	11693.1	11607.7	11647.8	11607.7	11610.9	11607.7	11646.9	11607.7	11610.7	11607.7									613.22	11310.5	11886.2
																				611.95	15490.3	15681	15460.1	15663.5	15477.6		612.08	11883.3	11690.4	11607.3	11646.2	11607.3	11610.4	11607.3	11645.4	11607.3	11610.2	11607.3									613.12	11653.7	11878.5
																				611.85	15055.5	15644.2	15429.5	15626.9	15446.9		611.98	11621.7	11686.8	11606	11643.7	11606	11609.1	11606	11643.1	11606	11608.9	11606									613.02	11832	11869.5
																				611.75	15185.2	15607.7	15399	15590.5	15416.1		611.88	11629.7	11684.6	11605.9	11642.5	11605.9	11609	11605.9	11642	11605.9	11608.8	11605.9									612.92	11874.2	11860
																				611.65	14924.2	15571.4	15368.5	15554.5	15385.4		611.78	11895.3	11682.4	11605.8	11641.3	11605.8	11608.8	11605.8	11641	11605.8	11608.7	11605.8									612.82	11676.3	11850.7
																				611.55	15216.8	15535.4	15338	15518.6	15354.7		611.68	11791.6	11679	11604.5	11639	11604.5	11607.5	11604.5	11638.7	11604.5	11607.3	11604.5									612.72	11796.1	11842.6
																				611.45	14892.1	15499.6	15307.4	15483	15324		611.58	11802.4	11676.2	11603.6	11637.1	11603.6	11606.5	11603.6	11637	11603.6	11606.4	11603.6									612.62	12070.7	11834.3
																				611.35	15047.5	15464	15276.9	15447.6	15293.3		611.48	11729.7	11673.5	11602.7	11635.2	11602.7	11605.6	11602.7	11635.2	11602.7	11605.5	11602.7									612.52	11307.6	11825
																				611.25	15248.7	15428.6	15246.4	15412.4	15262.6		611.38	11886.4	11671.1	11602.1	11633.7	11602.1	11605	11602.1	11633.8	11602.1	11604.8	11602.1									612.42	11615.4	11819.6
																				611.15	15212.9	15393.4	15215.8	15377.4	15231.9		611.28	11794.9	11668.1	11600.8	11631.5	11600.8	11603.6	11600.8	11631.7	11600.8	11603.5	11600.8									612.32	11505	11813
																				611.05	14848.1	15358.4	15185.3	15342.5	15201.2		611.18	11755.8	11665.5	11599.9	11629.8	11599.9	11602.7	11599.9	11630	11599.9	11602.5	11599.9									612.22	11712.1	11807.2
																				610.95	15220.7	15323.6	15154.8	15307.9	15170.5		611.08	11565.1	11663.2	11599.1	11628.3	11599.1	11601.9	11599.1	11628.6	11599.1	11601.8	11599.1									612.12	11335.9	11800.7
																				610.85	15238.2	15288.9	15124.2	15273.3	15139.8		610.98	11442.2	11661.8	11599.3	11627.7	11599.3	11602	11599.3	11628	11599.3	11601.9	11599.3									612.02	11686.5	11796.1
																				610.75	15410.5	15254.4	15093.7	15239	15109.1		610.88	12082.1	11661.1	11600	11627.7	11600	11602.8	11600	11628.1	11600	11602.6	11600									611.92	11423.2	11790.2
																				610.65	15231.1	15220	15063.2	15204.8	15078.4		610.78	11913.4	11657.4	11597.8	11624.7	11597.8	11600.5	11597.8	11625.2	11597.8	11600.4	11597.8									611.82	11496.3	11785.6
																				610.55	14967	15185.8	15032.7	15170.7	15047.8		610.68	12003.6	11654.6	11596.3	11622.5	11596.3	11599	11596.3	11623.1	11596.3	11598.9	11596.3									611.72	11520.8	11781
																				610.45	15157.1	15151.7	15002.1	15136.8	15017.1		610.58	11715.8	11651.4	11594.4	11620	11594.4	11597.1	11594.4	11620.6	11594.4	11596.9	11594.4									611.62	11606.4	11776.4
																				610.35	15196.4	15117.7	14971.6	15102.9	14986.4		610.48	11858.4	11649.5	11593.8	11618.8	11593.8	11596.5	11593.8	11619.4	11593.8	11596.4	11593.8									611.52	12039.7	11771.5
																				610.25	15010.3	15083.9	14941.1	15069.2	14955.7		610.38	11826.6	11647.1	11592.6	11617	11592.6	11595.2	11592.6	11617.6	11592.6	11595.1	11592.6									611.42	11665.3	11764.8
																				610.15	15191.7	15050.1	14910.6	15035.6	14925		610.28	12011	11644.8	11591.5	11615.3	11591.5	11594.1	11591.5	11616	11591.5	11594	11591.5									611.32	11559.2	11760
																				610.05	15104	15016.5	14880	15002.2	14894.4		610.18	11967.5	11641.7	11589.6	11612.8	11589.6	11592.1	11589.6	11613.5	11589.6	11592	11589.6									611.22	11437.6	11755.9
																				609.95	14849.5	14983	14849.5	14968.8	14863.7		610.08	11587.8	11638.8	11587.8	11610.4	11587.8	11590.3	11587.8	11611.2	11587.8	11590.2	11587.8									611.12	11574.1	11752.5
[truncated: 16 more columns]

## Sheet: Figure3d
τ/s	γ/Ω	τ/s	γ/Ω	τ/s	γ/Ω	τ/s	γ/Ω	τ/s	γ/Ω	τ/s	γ/Ω	τ/s	γ/Ω	τ/s	γ/Ω	τ/s	γ/Ω	τ/s	γ/Ω
1e-07	3.46915e-48	1e-07	2.56256e-43	1e-07	1.89107e-48	1e-07	1.04941e-43	1e-07	6.52746e-44	1e-07	3.72125e-44	1e-07	6.42728e-44	1e-07	2.79613e-44	1e-07	3.81353e-43	1e-07	3.55501e-43
1.02966e-07	1.99727e-47	1.02966e-07	2.09364e-42	1.02966e-07	1.08669e-47	1.02966e-07	8.57376e-43	1.02966e-07	5.33301e-43	1.02966e-07	3.0403e-43	1.02966e-07	5.25116e-43	1.02966e-07	2.28414e-43	1.02966e-07	3.1157e-42	1.02966e-07	2.90449e-42
1.0602e-07	1.12592e-46	1.0602e-07	1.67274e-41	1.0602e-07	6.1067e-47	1.0602e-07	6.85012e-42	1.0602e-07	4.26088e-42	1.0602e-07	2.42909e-42	1.0602e-07	4.19549e-42	1.0602e-07	1.82477e-42	1.0602e-07	2.48933e-41	1.0602e-07	2.32058e-41
1.09165e-07	6.22052e-46	1.09165e-07	1.30694e-40	1.09165e-07	3.35586e-46	1.09165e-07	5.35209e-41	1.09165e-07	3.32908e-41	1.09165e-07	1.89788e-41	1.09165e-07	3.27799e-41	1.09165e-07	1.42561e-41	1.09165e-07	1.94495e-40	1.09165e-07	1.8131e-40
1.12402e-07	3.37311e-45	1.12402e-07	9.9857e-40	1.12402e-07	1.80344e-45	1.12402e-07	4.08929e-40	1.12402e-07	2.5436e-40	1.12402e-07	1.45008e-40	1.12402e-07	2.50456e-40	1.12402e-07	1.08919e-40	1.12402e-07	1.48604e-39	1.12402e-07	1.38531e-39
1.15736e-07	1.79958e-44	1.15736e-07	7.46107e-39	1.15736e-07	9.47754e-45	1.15736e-07	3.05541e-39	1.15736e-07	1.90051e-39	1.15736e-07	1.08347e-39	1.15736e-07	1.87135e-39	1.15736e-07	8.1379e-40	1.15736e-07	1.11034e-38	1.15736e-07	1.03507e-38
1.19169e-07	9.48298e-44	1.19169e-07	5.45158e-38	1.19169e-07	4.87068e-44	1.19169e-07	2.2325e-38	1.19169e-07	1.38865e-38	1.19169e-07	7.91657e-39	1.19169e-07	1.36734e-38	1.19169e-07	5.94598e-39	1.19169e-07	8.11289e-38	1.19169e-07	7.56292e-38
1.22704e-07	4.96578e-43	1.22704e-07	3.89532e-37	1.22704e-07	2.44783e-43	1.22704e-07	1.59519e-37	1.22704e-07	9.92231e-38	1.22704e-07	5.65662e-38	1.22704e-07	9.77003e-38	1.22704e-07	4.24851e-38	1.22704e-07	5.7969e-37	1.22704e-07	5.40393e-37
1.26343e-07	2.60717e-42	1.26343e-07	2.72183e-36	1.26343e-07	1.20302e-42	1.26343e-07	1.11463e-36	1.26343e-07	6.93316e-37	1.26343e-07	3.95254e-37	1.26343e-07	6.82676e-37	1.26343e-07	2.96859e-37	1.26343e-07	4.05055e-36	1.26343e-07	3.77597e-36
1.30091e-07	1.38886e-41	1.30091e-07	1.85985e-35	1.30091e-07	5.7818e-42	1.30091e-07	7.61636e-36	1.30091e-07	4.73749e-36	1.30091e-07	2.70081e-36	1.30091e-07	4.66479e-36	1.30091e-07	2.02845e-36	1.30091e-07	2.76778e-35	1.30091e-07	2.58015e-35
1.33949e-07	7.61025e-41	1.33949e-07	1.24278e-34	1.33949e-07	2.71739e-41	1.33949e-07	5.08936e-35	1.33949e-07	3.16566e-35	1.33949e-07	1.80472e-35	1.33949e-07	3.11708e-35	1.33949e-07	1.35543e-35	1.33949e-07	1.84947e-34	1.33949e-07	1.7241e-34
1.37922e-07	4.34166e-40	1.37922e-07	8.12099e-34	1.37922e-07	1.24893e-40	1.37922e-07	3.32566e-34	1.37922e-07	2.06861e-34	1.37922e-07	1.1793e-34	1.37922e-07	2.03687e-34	1.37922e-07	8.85707e-35	1.37922e-07	1.20854e-33	1.37922e-07	1.12662e-33
1.42013e-07	2.59465e-39	1.42013e-07	5.18946e-33	1.42013e-07	5.61339e-40	1.42013e-07	2.12516e-33	1.42013e-07	1.32188e-33	1.42013e-07	7.53594e-34	1.42013e-07	1.3016e-33	1.42013e-07	5.65982e-34	1.42013e-07	7.72281e-33	1.42013e-07	7.19928e-33
1.46225e-07	1.6199e-38	1.46225e-07	3.24291e-32	1.46225e-07	2.46723e-39	1.46225e-07	1.32802e-32	1.46225e-07	8.26047e-33	1.46225e-07	4.70923e-33	1.46225e-07	8.1337e-33	1.46225e-07	3.53682e-33	1.46225e-07	4.826e-32	1.46225e-07	4.49885e-32
1.50562e-07	1.04577e-37	1.50562e-07	1.98173e-31	1.50562e-07	1.06046e-38	1.50562e-07	8.11547e-32	1.50562e-07	5.04795e-32	1.50562e-07	2.8778e-32	1.50562e-07	4.97049e-32	1.50562e-07	2.16134e-32	1.50562e-07	2.94916e-31	1.50562e-07	2.74923e-31
1.55028e-07	6.88696e-37	1.55028e-07	1.18428e-30	1.55028e-07	4.45734e-38	1.55028e-07	4.84979e-31	1.55028e-07	3.01665e-31	1.55028e-07	1.71977e-31	1.55028e-07	2.97035e-31	1.55028e-07	1.29161e-31	1.55028e-07	1.76241e-30	1.55028e-07	1.64294e-30
1.59626e-07	4.56746e-36	1.59626e-07	6.92089e-30	1.59626e-07	1.83213e-37	1.59626e-07	2.8342e-30	1.59626e-07	1.76292e-30	1.59626e-07	1.00503e-30	1.59626e-07	1.73587e-30	1.59626e-07	7.54816e-31	1.59626e-07	1.02995e-29	1.59626e-07	9.60127e-30
1.6436e-07	3.01977e-35	1.6436e-07	3.9552e-29	1.6436e-07	7.36439e-37	1.6436e-07	1.61971e-29	1.6436e-07	1.00749e-29	1.6436e-07	5.74361e-30	1.6436e-07	9.92026e-30	1.6436e-07	4.31368e-30	1.6436e-07	5.88602e-29	1.6436e-07	5.48701e-29
1.69235e-07	1.97617e-34	1.69235e-07	2.21041e-28	1.69235e-07	2.89478e-36	1.69235e-07	9.05196e-29	1.69235e-07	5.63047e-29	1.69235e-07	3.20989e-29	1.69235e-07	5.54406e-29	1.69235e-07	2.41076e-29	1.69235e-07	3.28948e-28	1.69235e-07	3.06648e-28
1.74255e-07	1.27408e-33	1.74255e-07	1.20803e-27	1.74255e-07	1.11274e-35	1.74255e-07	4.94705e-28	1.74255e-07	3.07715e-28	1.74255e-07	1.75426e-28	1.74255e-07	3.02993e-28	1.74255e-07	1.31752e-28	1.74255e-07	1.79776e-27	1.74255e-07	1.67589e-27
1.79423e-07	8.06892e-33	1.79423e-07	6.45624e-27	1.79423e-07	4.18283e-35	1.79423e-07	2.64392e-27	1.79423e-07	1.64457e-27	1.79423e-07	9.37557e-28	1.79423e-07	1.61933e-27	1.79423e-07	7.04144e-28	1.79423e-07	9.608e-27	1.79423e-07	8.95668e-27
1.84745e-07	5.01065e-32	1.84745e-07	3.37428e-26	1.84745e-07	1.53761e-34	1.84745e-07	1.38182e-26	1.84745e-07	8.59514e-27	1.84745e-07	4.90004e-27	1.84745e-07	8.46324e-27	1.84745e-07	3.68013e-27	1.84745e-07	5.02151e-26	1.84745e-07	4.6811e-26
1.90225e-07	3.04764e-31	1.90225e-07	1.72457e-25	1.90225e-07	5.52743e-34	1.90225e-07	7.06236e-26	1.90225e-07	4.39292e-26	1.90225e-07	2.50438e-26	1.90225e-07	4.32551e-26	1.90225e-07	1.88089e-26	1.90225e-07	2.56646e-25	1.90225e-07	2.39248e-25
1.95867e-07	1.81444e-30	1.95867e-07	8.61945e-25	1.95867e-07	1.94312e-33	1.95867e-07	3.52978e-25	1.95867e-07	2.1956e-25	1.95867e-07	1.2517e-25	1.95867e-07	2.1619e-25	1.95867e-07	9.40079e-26	1.95867e-07	1.28272e-24	1.95867e-07	1.19577e-24
2.01676e-07	1.05697e-29	2.01676e-07	4.21285e-24	2.01676e-07	6.68001e-33	2.01676e-07	1.72522e-24	2.01676e-07	1.07312e-24	2.01676e-07	6.11784e-25	2.01676e-07	1.05666e-24	2.01676e-07	4.59477e-25	2.01676e-07	6.26945e-24	2.01676e-07	5.84445e-24
2.07658e-07	6.02314e-29	2.07658e-07	2.0136e-23	2.07658e-07	2.24573e-32	2.07658e-07	8.24595e-24	2.07658e-07	5.12916e-24	2.07658e-07	2.92412e-24	2.07658e-07	5.05045e-24	2.07658e-07	2.19615e-24	2.07658e-07	2.99658e-23	2.07658e-07	2.79344e-23
2.13817e-07	3.35712e-28	2.13817e-07	9.41167e-23	2.13817e-07	7.38324e-32	2.13817e-07	3.85421e-23	2.13817e-07	2.39741e-23	2.13817e-07	1.36676e-23	2.13817e-07	2.36062e-23	2.13817e-07	1.0265e-23	2.13817e-07	1.40062e-22	2.13817e-07	1.30567e-22
2.20159e-07	1.83004e-27	2.20159e-07	4.30189e-22	2.20159e-07	2.37384e-31	2.20159e-07	1.76168e-22	2.20159e-07	1.09581e-22	2.20159e-07	6.24722e-23	2.20159e-07	1.079e-22	2.20159e-07	4.69196e-23	2.20159e-07	6.40196e-22	2.20159e-07	5.96797e-22
2.26689e-07	9.7562e-27	2.26689e-07	1.92288e-21	2.26689e-07	7.46433e-31	2.26689e-07	7.87444e-22	2.26689e-07	4.89811e-22	2.26689e-07	2.79242e-22	2.26689e-07	4.82295e-22	2.26689e-07	2.09725e-22	2.26689e-07	2.86157e-21	2.26689e-07	2.66759e-21
2.33413e-07	5.08648e-26	2.33413e-07	8.40508e-21	2.33413e-07	2.2956e-30	2.33413e-07	3.44199e-21	2.33413e-07	2.14102e-21	2.33413e-07	1.2206e-21	2.33413e-07	2.10817e-21	2.33413e-07	9.16738e-22	2.33413e-07	1.25082e-20	2.33413e-07	1.16603e-20
2.40336e-07	2.59336e-25	2.40336e-07	3.59278e-20	2.40336e-07	6.9062e-30	2.40336e-07	1.47129e-20	2.40336e-07	9.1519e-21	2.40336e-07	5.21755e-21	2.40336e-07	9.01147e-21	2.40336e-07	3.91868e-21	2.40336e-07	5.34668e-20	2.40336e-07	4.98423e-20
2.47464e-07	1.29305e-24	2.47464e-07	1.50182e-19	2.47464e-07	2.03309e-29	2.47464e-07	6.15016e-20	2.47464e-07	3.82562e-20	2.47464e-07	2.18102e-20	2.47464e-07	3.76692e-20	2.47464e-07	1.63808e-20	2.47464e-07	2.23497e-19	2.47464e-07	2.08347e-19
2.54804e-07	6.30473e-24	2.54804e-07	6.13911e-19	2.54804e-07	5.86044e-29	2.54804e-07	2.51404e-19	2.54804e-07	1.56383e-19	2.54804e-07	8.91559e-20	2.54804e-07	1.53984e-19	2.54804e-07	6.69619e-20	2.54804e-07	9.13605e-19	2.54804e-07	8.51673e-19
2.62361e-07	3.00622e-23	2.62361e-07	2.45409e-18	2.62361e-07	1.65622e-28	2.62361e-07	1.00498e-18	2.62361e-07	6.25142e-19	2.62361e-07	3.56403e-19	2.62361e-07	6.1555e-19	2.62361e-07	2.67684e-19	2.62361e-07	3.65211e-18	2.62361e-07	3.40454e-18
2.70143e-07	1.40176e-22	2.70143e-07	9.59344e-18	2.70143e-07	4.60076e-28	2.70143e-07	3.92863e-18	2.70143e-07	2.4438e-18	2.70143e-07	1.39326e-18	2.70143e-07	2.40631e-18	2.70143e-07	1.04645e-18	2.70143e-07	1.42767e-17	2.70143e-07	1.33089e-17
2.78156e-07	6.39185e-22	2.78156e-07	3.66739e-17	2.78156e-07	1.26252e-27	2.78156e-07	1.50184e-17	2.78156e-07	9.34228e-18	2.78156e-07	5.32627e-18	2.78156e-07	9.19895e-18	2.78156e-07	4.00049e-18	2.78156e-07	5.45771e-17	2.78156e-07	5.08774e-17
2.86406e-07	2.85022e-21	2.86406e-07	1.371e-16	2.86406e-07	3.45492e-27	2.86406e-07	5.61442e-17	2.86406e-07	3.49252e-17	2.86406e-07	1.9912e-17	2.86406e-07	3.43895e-17	2.86406e-07	1.49558e-17	2.86406e-07	2.04029e-16	2.86406e-07	1.90198e-16
2.94901e-07	1.24288e-20	2.94901e-07	5.01209e-16	2.94901e-07	9.58639e-27	2.94901e-07	2.05251e-16	2.94901e-07	1.27681e-16	2.94901e-07	7.27959e-17	2.94901e-07	1.25722e-16	2.94901e-07	5.46775e-17	2.94901e-07	7.45886e-16	2.94901e-07	6.95324e-16
3.03647e-07	5.30003e-20	3.03647e-07	1.79183e-15	3.03647e-07	2.76765e-26	3.03647e-07	7.33774e-16	3.03647e-07	4.56469e-16	3.03647e-07	2.60256e-16	3.03647e-07	4.49468e-16	3.03647e-07	1.95483e-16	3.03647e-07	2.66656e-15	3.03647e-07	2.4858e-15
3.12654e-07	2.21018e-19	3.12654e-07	6.26435e-15	3.12654e-07	8.58089e-26	3.12654e-07	2.56531e-15	3.12654e-07	1.59587e-15	3.12654e-07	9.09904e-16	3.12654e-07	1.5714e-15	3.12654e-07	6.8346e-16	3.12654e-07	9.32244e-15	3.12654e-07	8.6905e-15
3.21927e-07	9.0131e-19	3.21927e-07	2.14167e-14	3.21927e-07	2.9265e-25	3.21927e-07	8.77031e-15	3.21927e-07	5.45613e-15	3.21927e-07	3.11095e-15	3.21927e-07	5.37246e-15	3.21927e-07	2.3368e-15	3.21927e-07	3.18718e-14	3.21927e-07	2.97113e-14
3.31475e-07	3.59435e-18	3.31475e-07	7.16025e-14	3.31475e-07	1.09854e-24	3.31475e-07	2.93217e-14	3.31475e-07	1.8242e-14	3.31475e-07	1.04014e-14	3.31475e-07	1.79623e-14	3.31475e-07	7.81329e-15	3.31475e-07	1.06557e-13	3.31475e-07	9.9334e-14
3.41307e-07	1.40173e-17	3.41307e-07	2.34101e-13	3.41307e-07	4.4343e-24	3.41307e-07	9.58656e-14	3.41307e-07	5.96432e-14	3.41307e-07	3.40092e-14	3.41307e-07	5.87289e-14	3.41307e-07	2.55478e-14	3.41307e-07	3.48383e-13	3.41307e-07	3.24768e-13
3.5143e-07	5.34574e-17	3.5143e-07	7.48473e-13	3.5143e-07	1.86483e-23	3.5143e-07	3.06503e-13	3.5143e-07	1.907e-13	3.5143e-07	1.08744e-13	3.5143e-07	1.87778e-13	3.5143e-07	8.1692e-14	3.5143e-07	1.11386e-12	3.5143e-07	1.03836e-12
3.61854e-07	1.99366e-16	3.61854e-07	2.34018e-12	3.61854e-07	7.95929e-23	3.61854e-07	9.58308e-13	3.61854e-07	5.96272e-13	3.61854e-07	3.4003e-13	3.61854e-07	5.87136e-13	3.61854e-07	2.55456e-13	3.61854e-07	3.4826e-12	3.61854e-07	3.24654e-12
3.72587e-07	7.27095e-16	3.72587e-07	7.15518e-12	3.72587e-07	3.38953e-22	3.72587e-07	2.93005e-12	3.72587e-07	1.82323e-12	3.72587e-07	1.03977e-12	3.72587e-07	1.7953e-12	3.72587e-07	7.81201e-13	3.72587e-07	1.06482e-11	3.72587e-07	9.92645e-12
3.83638e-07	2.59317e-15	3.83638e-07	2.1394e-11	3.83638e-07	1.42637e-21	3.83638e-07	8.76078e-12	3.83638e-07	5.45181e-12	3.83638e-07	3.10934e-12	3.83638e-07	5.36833e-12	3.83638e-07	2.33628e-12	3.83638e-07	3.18381e-11	3.83638e-07	2.96802e-11
3.95016e-07	9.04418e-15	3.95016e-07	6.2555e-11	3.95016e-07	5.90097e-21	3.95016e-07	2.56159e-11	3.95016e-07	1.59421e-11	3.95016e-07	9.09303e-12	3.95016e-07	1.56981e-11	3.95016e-07	6.83285e-12	3.95016e-07	9.30934e-11	3.95016e-07	8.67837e-11
4.06733e-07	3.08466e-14	4.06733e-07	1.78868e-10	4.06733e-07	2.39368e-20	4.06733e-07	7.32446e-11	4.06733e-07	4.55886e-11	4.06733e-07	2.60053e-11	4.06733e-07	4.48913e-11	4.06733e-07	1.95434e-11	4.06733e-07	2.66189e-10	4.06733e-07	2.48148e-10
4.18796e-07	1.02883e-13	4.18796e-07	5.00152e-10	4.18796e-07	9.508e-20	4.18796e-07	2.04805e-10	4.18796e-07	1.2749e-10	4.18796e-07	7.27329e-11	4.18796e-07	1.25541e-10	4.18796e-07	5.46666e-11	4.18796e-07	7.44321e-10	4.18796e-07	6.93876e-10
4.31218e-07	3.35566e-13	4.31218e-07	1.36764e-09	4.31218e-07	3.69577e-19	4.31218e-07	5.60021e-10	4.31218e-07	3.48661e-10	4.31218e-07	1.98939e-10	4.31218e-07	3.43335e-10	4.31218e-07	1.49546e-10	4.31218e-07	2.03531e-09	4.31218e-07	1.89738e-09
4.44008e-07	1.07032e-12	4.44008e-07	3.65714e-09	4.44008e-07	1.40531e-18	4.44008e-07	1.4975e-09	4.44008e-07	9.32487e-10	4.44008e-07	5.32145e-10	4.44008e-07	9.18255e-10	4.44008e-07	4.00092e-10	4.44008e-07	5.44254e-09	4.44008e-07	5.07372e-09
4.57177e-07	3.33846e-12	4.57177e-07	9.56339e-09	4.57177e-07	5.22666e-18	4.57177e-07	3.91587e-09	4.57177e-07	2.43891e-09	4.57177e-07	1.39209e-09	4.57177e-07	2.40173e-09	4.57177e-07	1.04686e-09	4.57177e-07	1.42322e-08	4.57177e-07	1.32678e-08
4.70737e-07	1.01831e-11	4.70737e-07	2.44559e-08	4.70737e-07	1.9012e-17	4.70737e-07	1.00136e-08	4.70737e-07	6.2383e-09	4.70737e-07	3.56156e-09	4.70737e-07	6.14331e-09	4.70737e-07	2.67897e-09	4.70737e-07	3.63953e-08	4.70737e-07	3.39293e-08
4.84699e-07	3.03746e-11	4.84699e-07	6.11583e-08	4.84699e-07	6.76348e-17	4.84699e-07	2.50409e-08	4.84699e-07	1.56047e-08	4.84699e-07	8.91152e-09	4.84699e-07	1.53675e-08	4.84699e-07	6.70514e-09	4.84699e-07	9.10165e-08	4.84699e-07	8.48501e-08
4.99076e-07	8.86015e-11	4.99076e-07	1.49565e-07	4.99076e-07	2.35313e-16	4.99076e-07	6.12364e-08	4.99076e-07	3.81743e-08	4.99076e-07	2.18078e-08	4.99076e-07	3.7595e-08	4.99076e-07	1.64142e-08	4.99076e-07	2.22585e-07	4.99076e-07	2.07507e-07
5.13878e-07	2.52739e-10	5.13878e-07	3.57689e-07	5.13878e-07	8.00678e-16	5.13878e-07	1.46443e-07	5.13878e-07	9.13304e-08	5.13878e-07	5.21948e-08	5.13878e-07	8.99474e-08	5.13878e-07	3.93022e-08	5.13878e-07	5.32323e-07	5.13878e-07	4.96267e-07
5.2912e-07	7.05021e-10	5.2912e-07	8.36536e-07	5.2912e-07	2.66445e-15	5.2912e-07	3.42474e-07	5.2912e-07	2.13695e-07	5.2912e-07	1.22183e-07	5.2912e-07	2.10468e-07	5.2912e-07	9.20485e-08	5.2912e-07	1.24497e-06	5.2912e-07	1.16066e-06
5.44814e-07	1.92323e-09	5.44814e-07	1.91323e-06	5.44814e-07	8.6717e-15	5.44814e-07	7.83225e-07	5.44814e-07	4.89009e-07	5.44814e-07	2.79754e-07	5.44814e-07	4.81646e-07	5.44814e-07	2.10882e-07	5.44814e-07	2.84738e-06	5.44814e-07	2.65458e-06
5.60973e-07	5.13053e-09	5.60973e-07	4.27913e-06	5.60973e-07	2.76028e-14	5.60973e-07	1.75164e-06	5.60973e-07	1.09443e-06	5.60973e-07	6.26527e-07	5.60973e-07	1.07802e-06	5.60973e-07	4.72615e-07	5.60973e-07	6.3685e-06	5.60973e-07	5.9374e-06
5.77612e-07	1.33842e-08	5.77612e-07	9.35943e-06	5.77612e-07	8.59344e-14	5.77612e-07	3.83093e-06	5.77612e-07	2.39564e-06	5.77612e-07	1.37252e-06	5.77612e-07	2.35986e-06	5.77612e-07	1.03621e-06	5.77612e-07	1.39295e-05	5.77612e-07	1.29869e-05
5.94744e-07	3.41447e-08	5.94744e-07	2.00194e-05	5.94744e-07	2.61671e-13	5.94744e-07	8.19341e-06	5.94744e-07	5.12894e-06	5.94744e-07	2.94127e-06	5.94744e-07	5.05274e-06	5.94744e-07	2.22278e-06	5.94744e-07	2.97951e-05	5.94744e-07	2.77794e-05
6.12384e-07	8.51836e-08	6.12384e-07	4.18756e-05	6.12384e-07	7.79356e-13	6.12384e-07	1.71367e-05	6.12384e-07	1.07404e-05	6.12384e-07	6.16617e-06	6.12384e-07	1.05818e-05	6.12384e-07	4.66539e-06	6.12384e-07	6.23251e-05	6.12384e-07	5.81103e-05
6.30548e-07	2.07821e-07	6.30548e-07	8.56609e-05	6.30548e-07	2.27051e-12	6.30548e-07	3.50501e-05	6.30548e-07	2.19996e-05	6.30548e-07	1.26471e-05	6.30548e-07	2.16773e-05	6.30548e-07	9.58229e-06	6.30548e-07	0.000127495	6.30548e-07	0.000118877
6.4925e-07	4.95822e-07	6.4925e-07	0.000171363	6.4925e-07	6.47055e-12	6.4925e-07	7.01059e-05	6.4925e-07	4.40791e-05	6.4925e-07	2.53804e-05	6.4925e-07	4.34391e-05	6.4925e-07	1.92617e-05	6.4925e-07	0.000255059	6.4925e-07	0.000237828
6.68507e-07	1.15682e-06	6.68507e-07	0.000335251	6.68507e-07	1.80389e-11	6.68507e-07	0.000137127	6.68507e-07	8.63966e-05	6.68507e-07	4.98402e-05	6.68507e-07	8.51559e-05	6.68507e-07	3.78986e-05	6.68507e-07	0.000499005	6.68507e-07	0.000465316
6.88335e-07	2.63941e-06	6.88335e-07	0.000641418	6.88335e-07	4.91998e-11	6.88335e-07	0.000262298	6.88335e-07	0.000165667	6.88335e-07	9.57828e-05	6.88335e-07	0.000163319	6.88335e-07	7.30014e-05	6.88335e-07	0.000954755	6.88335e-07	0.000890349
7.08751e-07	5.88917e-06	7.08751e-07	0.0012	7.08751e-07	1.3129e-10	7.08751e-07	0.00049065	7.08751e-07	0.0003108	7.08751e-07	0.000180169	7.08751e-07	0.000306464	7.08751e-07	0.00013769	7.08751e-07	0.00179	7.08751e-07	0.00167
7.29773e-07	1.28501e-05	7.29773e-07	0.0022	7.29773e-07	3.42813e-10	7.29773e-07	0.000897541	7.29773e-07	0.000570521	7.29773e-07	0.000331762	7.29773e-07	0.000562712	7.29773e-07	0.00025435	7.29773e-07	0.00327	7.29773e-07	0.00305
7.51418e-07	2.74199e-05	7.51418e-07	0.00393	7.51418e-07	8.75965e-10	7.51418e-07	0.00161	7.51418e-07	0.00102	7.51418e-07	0.000598147	7.51418e-07	0.00101	7.51418e-07	0.000460294	7.51418e-07	0.00585	7.51418e-07	0.00546
7.73705e-07	5.72182e-05	7.73705e-07	0.00688	7.73705e-07	2.19067e-09	7.73705e-07	0.00281	7.73705e-07	0.0018	7.73705e-07	0.00106	7.73705e-07	0.00178	7.73705e-07	0.000816282	7.73705e-07	0.01024	7.73705e-07	0.00955
7.96653e-07	0.000116765	7.96653e-07	0.01178	7.96653e-07	5.3628e-09	7.96653e-07	0.00481	7.96653e-07	0.0031	7.96653e-07	0.00183	7.96653e-07	0.00306	7.96653e-07	0.00142	7.96653e-07	0.01753	7.96653e-07	0.01636
8.20282e-07	0.000233026	8.20282e-07	0.01971	8.20282e-07	1.28531e-08	8.20282e-07	0.00804	8.20282e-07	0.00522	8.20282e-07	0.0031	8.20282e-07	0.00516	8.20282e-07	0.00242	8.20282e-07	0.02936	8.20282e-07	0.02739
8.44612e-07	0.000454791	8.44612e-07	0.03228	8.44612e-07	3.01656e-08	8.44612e-07	0.01316	8.44612e-07	0.00862	8.44612e-07	0.00514	8.44612e-07	0.00852	8.44612e-07	0.00405	8.44612e-07	0.04808	8.44612e-07	0.04487
8.69663e-07	0.000868037	8.69663e-07	0.0517	8.69663e-07	6.93437e-08	8.69663e-07	0.02105	8.69663e-07	0.01392	8.69663e-07	0.00838	8.69663e-07	0.01377	8.69663e-07	0.00664	8.69663e-07	0.07701	8.69663e-07	0.0719
8.95458e-07	0.00162	8.95458e-07	0.081	8.95458e-07	1.56174e-07	8.95458e-07	0.03294	8.95458e-07	0.02203	8.95458e-07	0.01338	8.95458e-07	0.02182	8.95458e-07	0.0107	8.95458e-07	0.12067	8.95458e-07	0.11269
9.22017e-07	0.00296	9.22017e-07	0.12413	9.22017e-07	3.44707e-07	9.22017e-07	0.05042	9.22017e-07	0.03418	9.22017e-07	0.02098	9.22017e-07	0.03387	9.22017e-07	0.01695	9.22017e-07	0.18496	9.22017e-07	0.17278
9.49365e-07	0.00528	9.49365e-07	0.18608	9.49365e-07	7.459e-07	9.49365e-07	0.07546	9.49365e-07	0.05197	9.49365e-07	0.0323	9.49365e-07	0.05156	9.49365e-07	0.02639	9.49365e-07	0.27735	9.49365e-07	0.25918
9.77523e-07	0.00922	9.77523e-07	0.2729	9.77523e-07	1.58295e-06	9.77523e-07	0.11046	9.77523e-07	0.07749	9.77523e-07	0.04885	9.77523e-07	0.07698	9.77523e-07	0.04041	9.77523e-07	0.40687	9.77523e-07	0.38039
1.00652e-06	0.01574	1.00652e-06	0.39158	1.00652e-06	3.29604e-06	1.00652e-06	0.15814	1.00652e-06	0.11337	1.00652e-06	0.07261	1.00652e-06	0.11279	1.00652e-06	0.06088	1.00652e-06	0.58399	1.00652e-06	0.54629
1.03637e-06	0.02629	1.03637e-06	0.54975	1.03637e-06	6.73689e-06	1.03637e-06	0.22143	1.03637e-06	0.16279	1.03637e-06	0.10613	1.03637e-06	0.16223	1.03637e-06	0.09032	1.03637e-06	0.82021	1.03637e-06	0.76775
1.06711e-06	0.04295	1.06711e-06	0.75527	1.06711e-06	1.35232e-05	1.06711e-06	0.30325	1.06711e-06	0.22957	1.06711e-06	0.15264	1.06711e-06	0.22921	1.06711e-06	0.13197	1.06711e-06	1.12736	1.06711e-06	1.05607
1.09876e-06	0.06863	1.09876e-06	1.0155	1.09876e-06	2.66734e-05	1.09876e-06	0.40621	1.09876e-06	0.31809	1.09876e-06	0.21612	1.09876e-06	0.31827	1.09876e-06	0.19	1.09876e-06	1.51662	1.09876e-06	1.422
1.13135e-06	0.10725	1.13135e-06	1.33649	1.13135e-06	5.1723e-05	1.13135e-06	0.53223	1.13135e-06	0.43332	1.13135e-06	0.30138	1.13135e-06	0.43458	1.13135e-06	0.26961	1.13135e-06	1.99726	1.13135e-06	1.87465
1.16491e-06	0.16395	1.16491e-06	1.72198	1.16491e-06	9.86561e-05	1.16491e-06	0.68214	1.16491e-06	0.58067	1.16491e-06	0.41412	1.16491e-06	0.58385	1.16491e-06	0.37714	1.16491e-06	2.57522	1.16491e-06	2.42016
1.19946e-06	0.24517	1.19946e-06	2.17248	1.19946e-06	0.00018519	1.19946e-06	0.85524	1.19946e-06	0.76587	1.19946e-06	0.56085	1.19946e-06	0.77221	1.19946e-06	0.5201	1.19946e-06	3.25167	1.19946e-06	3.06037
1.23503e-06	0.35866	1.23503e-06	2.68442	1.23503e-06	0.000342264	1.23503e-06	1.04898	1.23503e-06	0.99479	1.23503e-06	0.74886	1.23503e-06	1.006	1.23503e-06	0.70705	1.23503e-06	4.02178	1.23503e-06	3.79166
1.27166e-06	0.51333	1.27166e-06	3.2496	1.27166e-06	0.000623057	1.27166e-06	1.25879	1.27166e-06	1.27313	1.27166e-06	0.98591	1.27166e-06	1.2915	1.27166e-06	0.94743	1.27166e-06	4.87382	1.27166e-06	4.60409
1.30938e-06	0.71888	1.30938e-06	3.85503	1.30938e-06	0.00112	1.30938e-06	1.47802	1.30938e-06	1.6061	1.30938e-06	1.27987	1.30938e-06	1.63457	1.30938e-06	1.25104	1.30938e-06	5.78889	1.30938e-06	5.48114
1.34822e-06	0.98514	1.34822e-06	4.48334	1.34822e-06	0.00198	1.34822e-06	1.69822	1.34822e-06	1.99799	1.34822e-06	1.63817	1.34822e-06	2.04016	1.34822e-06	1.6274	1.34822e-06	6.7414	1.34822e-06	6.39997
1.38821e-06	1.32122	1.38821e-06	5.1136	1.38821e-06	0.00344	1.38821e-06	1.90963	1.38821e-06	2.45163	1.38821e-06	2.06702	1.38821e-06	2.51177	1.38821e-06	2.08483	1.38821e-06	7.70027	1.38821e-06	7.33251
1.42938e-06	1.73444	1.42938e-06	5.72277	1.42938e-06	0.00591	1.42938e-06	2.1019	1.42938e-06	2.96786	1.42938e-06	2.5706	1.42938e-06	3.05076	1.42938e-06	2.62937	1.42938e-06	8.63077	1.42938e-06	8.24701
1.47178e-06	2.22909	1.47178e-06	6.28728	1.47178e-06	0.01	1.47178e-06	2.26496	1.47178e-06	3.54488	1.47178e-06	3.15004	1.47178e-06	3.65572	1.47178e-06	3.26355	1.47178e-06	9.49697	1.47178e-06	9.11013
1.51543e-06	2.80526	1.51543e-06	6.78496	1.51543e-06	0.01666	1.51543e-06	2.38998	1.51543e-06	4.17774	1.51543e-06	3.80254	1.51543e-06	4.32184	1.51543e-06	3.98522	1.51543e-06	10.2643	1.51543e-06	9.8892
1.56038e-06	3.45789	1.56038e-06	7.19668	1.56038e-06	0.02735	1.56038e-06	2.47018	1.56038e-06	4.85795	1.56038e-06	4.52066	1.56038e-06	5.04041	1.56038e-06	4.78667	1.56038e-06	10.902	1.56038e-06	10.5544
1.60666e-06	4.17614	1.60666e-06	7.50781	1.60666e-06	0.0442	1.60666e-06	2.50158	1.60666e-06	5.57327	1.60666e-06	5.29191	1.60666e-06	5.79863	1.60666e-06	5.65402	1.60666e-06	11.3852	1.60666e-06	11.0807
1.65431e-06	4.94343	1.65431e-06	7.70909	1.65431e-06	0.07029	1.65431e-06	2.48336	1.65431e-06	6.30791	1.65431e-06	6.09884	1.65431e-06	6.57981	1.65431e-06	6.56734	1.65431e-06	11.6967	1.65431e-06	11.4493
1.70338e-06	5.73803	1.70338e-06	7.79703	1.70338e-06	0.10994	1.70338e-06	2.41799	1.70338e-06	7.04313	1.70338e-06	6.91972	1.70338e-06	7.36393	1.70338e-06	7.50139	1.70338e-06	11.8273	1.70338e-06	11.6481
1.7539e-06	6.53443	1.7539e-06	7.77366	1.7539e-06	0.16903	1.7539e-06	2.31097	1.7539e-06	7.75826	1.7539e-06	7.72983	1.7539e-06	8.12881	1.7539e-06	8.42715	1.7539e-06	11.7759	1.7539e-06	11.6726
1.80592e-06	7.30527	1.80592e-06	7.64586	1.80592e-06	0.25537	1.80592e-06	2.17037	1.80592e-06	8.43207	1.80592e-06	8.50318	1.80592e-06	8.85154	1.80592e-06	9.31386	1.80592e-06	11.5491	1.80592e-06	11.5249
1.85949e-06	8.02364	1.85949e-06	7.42432	1.85949e-06	0.37893	1.85949e-06	2.00605	1.85949e-06	9.04439	1.85949e-06	9.21463	1.85949e-06	9.5103	1.85949e-06	10.1316	1.85949e-06	11.1603	1.85949e-06	11.2136
1.91464e-06	8.66548	1.91464e-06	7.12238	1.91464e-06	0.55199	1.91464e-06	1.82896	1.91464e-06	9.57779	1.91464e-06	9.84208	1.91464e-06	10.0861	1.91464e-06	10.8539	1.91464e-06	10.6279	1.91464e-06	10.7529
1.97143e-06	9.21176	1.97143e-06	6.75483	1.97143e-06	0.78912	1.97143e-06	1.65031	1.97143e-06	10.0191	1.97143e-06	10.3684	1.97143e-06	10.5645	1.97143e-06	11.4601	1.97143e-06	9.97437	1.97143e-06	10.1613
2.0299e-06	9.65009	2.0299e-06	6.33687	2.0299e-06	1.10677	2.0299e-06	1.48095	2.0299e-06	10.3603	2.0299e-06	10.7828	2.0299e-06	10.9366	2.0299e-06	11.9369	2.0299e-06	9.22503	2.0299e-06	9.46129
2.09011e-06	9.97557	2.09011e-06	5.88329	2.09011e-06	1.52253	2.09011e-06	1.33089	2.09011e-06	10.5993	2.09011e-06	11.0819	2.09011e-06	11.1998	2.09011e-06	12.2796	2.09011e-06	8.40649	2.09011e-06	8.67778
2.1521e-06	10.1908	2.1521e-06	5.40782	2.1521e-06	2.05391	2.1521e-06	1.20895	2.1521e-06	10.7398	2.1521e-06	11.2689	2.1521e-06	11.3577	2.1521e-06	12.4918	2.1521e-06	7.54577	2.1521e-06	7.83729
2.21594e-06	10.3048	2.21594e-06	4.92279	2.21594e-06	2.71678	2.21594e-06	1.12269	2.21594e-06	10.7901	2.21594e-06	11.3533	2.21594e-06	11.4189	2.21594e-06	12.5844	2.21594e-06	6.66918	2.21594e-06	6.96679
2.28166e-06	10.3314	2.28166e-06	4.43889	2.28166e-06	3.52338	2.28166e-06	1.07838	2.28166e-06	10.7623	2.28166e-06	11.3493	2.28166e-06	11.3962	2.28166e-06	12.5734	2.28166e-06	5.80135	2.28166e-06	6.09254
2.34934e-06	10.2875	2.34934e-06	3.96515	2.34934e-06	4.48029	2.34934e-06	1.08116	2.34934e-06	10.6702	2.34934e-06	11.2732	2.34934e-06	11.3041	2.34934e-06	12.4784	2.34934e-06	4.96433	2.34934e-06	5.2389
2.41902e-06	10.19	2.41902e-06	3.50895	2.41902e-06	5.58648	2.41902e-06	1.13524	2.41902e-06	10.528	2.41902e-06	11.1417	2.41902e-06	11.1578	2.41902e-06	12.3189	2.41902e-06	4.1768	2.41902e-06	4.42719
2.49077e-06	10.0546	2.49077e-06	3.07614	2.49077e-06	6.83187	2.49077e-06	1.24405	2.49077e-06	10.3483	2.49077e-06	10.97	2.49077e-06	10.9708	2.49077e-06	12.1131	2.49077e-06	3.45342	2.49077e-06	3.67484
2.56464e-06	9.89344	2.56464e-06	2.6712	2.56464e-06	8.19665	2.56464e-06	1.41046	2.56464e-06	10.1412	2.56464e-06	10.77	2.56464e-06	10.7537	2.56464e-06	11.8752	2.56464e-06	2.80448	2.56464e-06	2.99469
2.64071e-06	9.71456	2.64071e-06	2.29743	2.64071e-06	9.65177	2.64071e-06	1.63698	2.64071e-06	9.91354	2.64071e-06	10.5492	2.64071e-06	10.5137	2.64071e-06	11.6149	2.64071e-06	2.23582	2.64071e-06	2.39479
2.71903e-06	9.52141	2.71903e-06	1.9571	2.71903e-06	11.1605	2.71903e-06	1.92579	2.71903e-06	9.6683	2.71903e-06	10.311	2.71903e-06	10.2544	2.71903e-06	11.3365	2.71903e-06	1.74905	2.71903e-06	1.87843
2.79968e-06	9.31332	2.79968e-06	1.65172	2.79968e-06	12.6815	2.79968e-06	2.27894	2.79968e-06	9.40554	2.79968e-06	10.0549	2.79968e-06	9.97574	2.79968e-06	11.0398	2.79968e-06	1.34202	2.79968e-06	1.44465
2.88272e-06	9.08651	2.88272e-06	1.38215	2.88272e-06	14.1723	2.88272e-06	2.69825	2.88272e-06	9.1229	2.88272e-06	9.77718	2.88272e-06	9.67527	2.88272e-06	10.7211	2.88272e-06	1.00958	2.88272e-06	1.08898
2.96822e-06	8.83547	2.96822e-06	1.14889	2.96822e-06	15.5939	2.96822e-06	3.18538	2.96822e-06	8.8168	2.96822e-06	9.47273	2.96822e-06	9.34921	2.96822e-06	10.3745	2.96822e-06	0.74438	2.96822e-06	0.80433
3.05626e-06	8.5545	3.05626e-06	0.95214	3.05626e-06	16.9146	3.05626e-06	3.74166	3.05626e-06	8.48364	3.05626e-06	9.13626	3.05626e-06	8.99372	3.05626e-06	9.99368	3.05626e-06	0.53778	3.05626e-06	0.58198
3.14691e-06	8.23913	3.14691e-06	0.7921	3.14691e-06	18.1139	3.14691e-06	4.36806	3.14691e-06	8.12096	3.14691e-06	8.76381	3.14691e-06	8.60613	3.14691e-06	9.57359	3.14691e-06	0.38062	3.14691e-06	0.41248
3.24025e-06	7.8873	3.24025e-06	0.66902	3.24025e-06	19.1838	3.24025e-06	5.06494	3.24025e-06	7.72831	3.24025e-06	8.35385	3.24025e-06	8.18589	3.24025e-06	9.11165	3.24025e-06	0.26391	3.24025e-06	0.28642
3.33636e-06	7.50003	3.33636e-06	0.58344	3.33636e-06	20.1296	3.33636e-06	5.83197	3.33636e-06	7.30779	3.33636e-06	7.90789	3.33636e-06	7.73512	3.33636e-06	8.60859	3.33636e-06	0.17935	3.33636e-06	0.19507
3.43531e-06	7.08159	3.43531e-06	0.53636	3.43531e-06	20.968	3.43531e-06	6.66786	3.43531e-06	6.86412	3.43531e-06	7.43068	3.43531e-06	7.2587	3.43531e-06	8.06864	3.43531e-06	0.1197	3.43531e-06	0.13073
3.5372e-06	6.63918	3.5372e-06	0.52938	3.5372e-06	21.7233	3.5372e-06	7.57027	3.5372e-06	6.40434	3.5372e-06	6.92984	3.5372e-06	6.764	3.5372e-06	7.49933	3.5372e-06	0.07891	3.5372e-06	0.08706
3.64212e-06	6.18217	3.64212e-06	0.56489	3.64212e-06	22.4224	3.64212e-06	8.53562	3.64212e-06	5.93715	3.64212e-06	6.4151	3.64212e-06	6.26014	3.64212e-06	6.91071	3.64212e-06	0.05222	3.64212e-06	0.05914
3.75014e-06	5.7211	3.75014e-06	0.64621	3.75014e-06	23.0897	3.75014e-06	9.55902	3.75014e-06	5.47202	3.75014e-06	5.89731	3.75014e-06	5.75711	3.75014e-06	6.31434	3.75014e-06	0.03614	3.75014e-06	0.04351
3.86137e-06	5.26658	3.86137e-06	0.77765	3.86137e-06	23.7408	3.86137e-06	10.6341	3.86137e-06	5.01826	3.86137e-06	5.38732	3.86137e-06	5.26479	3.86137e-06	5.7222	3.86137e-06	0.02839	3.86137e-06	0.03824
3.9759e-06	4.8283	3.9759e-06	0.96459	3.9759e-06	24.3787	3.9759e-06	11.7533	3.9759e-06	4.5842	3.9759e-06	4.89501	3.9759e-06	4.79207	3.9759e-06	5.14564	3.9759e-06	0.02789	3.9759e-06	0.04293
4.09383e-06	4.41424	4.09383e-06	1.21333	4.09383e-06	24.9908	4.09383e-06	12.9075	4.09383e-06	4.17651	4.09383e-06	4.42847	4.09383e-06	4.34615	4.09383e-06	4.59451	4.09383e-06	0.03473	4.09383e-06	0.05886
4.21525e-06	4.03021	4.21525e-06	1.53092	4.21525e-06	25.5487	4.21525e-06	14.0864	4.21525e-06	3.79986	4.21525e-06	3.99363	4.21525e-06	3.9322	4.21525e-06	4.07664	4.21525e-06	0.05023	4.21525e-06	0.08916
4.34028e-06	3.6797	4.34028e-06	1.92478	4.34028e-06	26.0101	4.34028e-06	15.2788	4.34028e-06	3.45687	4.34028e-06	3.59408	4.34028e-06	3.55323	4.34028e-06	3.59761	4.34028e-06	0.07706	4.34028e-06	0.13912
4.46901e-06	3.36414	4.46901e-06	2.40224	4.46901e-06	26.3236	4.46901e-06	16.4728	4.46901e-06	3.14833	4.46901e-06	3.23137	4.46901e-06	3.21039	4.46901e-06	3.16082	4.46901e-06	0.11943	4.46901e-06	0.21652
4.60156e-06	3.08331	4.60156e-06	2.96986	4.60156e-06	26.4342	4.60156e-06	17.6558	4.60156e-06	2.87368	4.60156e-06	2.90542	4.60156e-06	2.90339	4.60156e-06	2.76785	4.60156e-06	0.18328	4.60156e-06	0.33197
4.73805e-06	2.83593	4.73805e-06	3.63277	4.73805e-06	26.2911	4.73805e-06	18.8151	4.73805e-06	2.63157	4.73805e-06	2.6152	4.73805e-06	2.63106	4.73805e-06	2.41889	4.73805e-06	0.27652	4.73805e-06	0.49926
4.87858e-06	2.62032	4.87858e-06	4.39397	4.87858e-06	25.8542	4.87858e-06	19.938	4.87858e-06	2.42046	4.87858e-06	2.35935	4.87858e-06	2.39205	4.87858e-06	2.11327	4.87858e-06	0.40913	4.87858e-06	0.73545
5.02328e-06	2.43497	5.02328e-06	5.25365	5.02328e-06	25.1001	5.02328e-06	21.0114	5.02328e-06	2.23918	5.02328e-06	2.13681	5.02328e-06	2.18531	5.02328e-06	1.84998	5.02328e-06	0.5933	5.02328e-06	1.06071
5.17227e-06	2.27899	5.17227e-06	6.20877	5.17227e-06	24.026	5.17227e-06	22.022	5.17227e-06	2.08734	5.17227e-06	1.94724	5.17227e-06	2.01052	5.17227e-06	1.62812	5.17227e-06	0.84321	5.17227e-06	1.49777
5.32568e-06	2.15233	5.32568e-06	7.25283	5.32568e-06	22.6512	5.32568e-06	22.956	5.32568e-06	1.96552	5.32568e-06	1.79123	5.32568e-06	1.86837	5.32568e-06	1.44711	5.32568e-06	1.17479	5.32568e-06	2.07093
5.48364e-06	2.05589	5.48364e-06	8.37588	5.48364e-06	21.0155	5.48364e-06	23.7991	5.48364e-06	1.8753	5.48364e-06	1.67039	5.48364e-06	1.7605	5.48364e-06	1.30697	5.48364e-06	1.60509	5.48364e-06	2.80445
5.64629e-06	1.99136	5.64629e-06	9.56491	5.64629e-06	19.1759	5.64629e-06	24.5356	5.64629e-06	1.8191	5.64629e-06	1.58712	5.64629e-06	1.68942	5.64629e-06	1.20826	5.64629e-06	2.15149	5.64629e-06	3.72057
5.81376e-06	1.96096	5.81376e-06	10.8044	5.81376e-06	17.2006	5.81376e-06	25.1494	5.81376e-06	1.79983	5.81376e-06	1.54425	5.81376e-06	1.65814	5.81376e-06	1.15204	5.81376e-06	2.83072	5.81376e-06	4.83721
5.9862e-06	1.96703	5.9862e-06	12.077	5.9862e-06	15.163	5.9862e-06	25.6232	5.9862e-06	1.82054	5.9862e-06	1.54466	5.9862e-06	1.66977	5.9862e-06	1.13971	5.9862e-06	3.65777	5.9862e-06	6.16553
6.16375e-06	2.01172	6.16375e-06	13.3646	6.16375e-06	13.1347	6.16375e-06	25.9396	6.16375e-06	1.88395	6.16375e-06	1.5908	6.16375e-06	1.72716	6.16375e-06	1.1728	6.16375e-06	4.64473	6.16375e-06	7.70785
6.34657e-06	2.09663	6.34657e-06	14.6487	6.34657e-06	11.1802	6.34657e-06	26.0815	6.34657e-06	1.99211	6.34657e-06	1.68429	6.34657e-06	1.83244	6.34657e-06	1.25281	6.34657e-06	5.79988	6.34657e-06	9.45608
6.53481e-06	2.22255	6.53481e-06	15.9117	6.53481e-06	9.35247	6.53481e-06	26.033	6.53481e-06	2.14615	6.53481e-06	1.82574	6.53481e-06	1.98683	6.53481e-06	1.381	6.53481e-06	7.12686	6.53481e-06	11.3912
6.72863e-06	2.38937	6.72863e-06	17.137	6.72863e-06	7.69023	6.72863e-06	25.7807	6.72863e-06	2.3461	6.72863e-06	2.01461	6.72863e-06	2.19047	6.72863e-06	1.55829	6.72863e-06	8.62423	6.72863e-06	13.4837
6.9282e-06	2.5961	6.9282e-06	18.3097	6.9282e-06	6.21755	6.9282e-06	25.3145	6.9282e-06	2.59096	6.9282e-06	2.24929	6.9282e-06	2.44241	6.9282e-06	1.78515	6.9282e-06	10.2853	6.9282e-06	15.6956
7.1337e-06	2.84099	7.1337e-06	19.4167	7.1337e-06	4.94451	7.1337e-06	24.6295	7.1337e-06	2.87881	7.1337e-06	2.5274	7.1337e-06	2.74079	7.1337e-06	2.0616	7.1337e-06	12.0982	7.1337e-06	17.9831
7.34528e-06	3.12179	7.34528e-06	20.4472	7.34528e-06	3.86926	7.34528e-06	23.7263	7.34528e-06	3.20701	7.34528e-06	2.8461	7.34528e-06	3.08305	7.34528e-06	2.38717	7.34528e-06	14.0462	7.34528e-06	20.3005
7.56314e-06	3.43594	7.56314e-06	21.3922	7.56314e-06	2.98073	7.56314e-06	22.6128	7.56314e-06	3.57253	7.56314e-06	3.20251	7.56314e-06	3.4662	7.56314e-06	2.76093	7.56314e-06	16.1086	7.56314e-06	22.6037
7.78747e-06	3.78089	7.78747e-06	22.2449	7.78747e-06	2.26148	7.78747e-06	21.3048	7.78747e-06	3.97222	7.78747e-06	3.59407	7.78747e-06	3.88709	7.78747e-06	3.18154	7.78747e-06	18.2605	7.78747e-06	24.854
8.01845e-06	4.15428	8.01845e-06	23.0001	8.01845e-06	1.69049	8.01845e-06	19.826	8.01845e-06	4.40301	8.01845e-06	4.01885	8.01845e-06	4.34268	8.01845e-06	3.6472	8.01845e-06	20.4742	8.01845e-06	27.0211
8.25628e-06	4.55407	8.25628e-06	23.6541	8.25628e-06	1.24547	8.25628e-06	18.208	8.25628e-06	4.86214	8.25628e-06	4.47568	8.25628e-06	4.83016	8.25628e-06	4.15577	8.25628e-06	22.7196	8.25628e-06	29.0839
8.50116e-06	4.97859	8.50116e-06	24.2037	8.50116e-06	0.90464	8.50116e-06	16.4889	8.50116e-06	5.34722	8.50116e-06	4.96418	8.50116e-06	5.34712	8.50116e-06	4.70475	8.50116e-06	24.9648	8.50116e-06	31.0313
8.75331e-06	5.42651	8.75331e-06	24.6464	8.75331e-06	0.64789	8.75331e-06	14.7119	8.75331e-06	5.8563	8.75331e-06	5.48456	8.75331e-06	5.89151	8.75331e-06	5.29137	8.75331e-06	27.1774	8.75331e-06	32.86
9.01293e-06	5.89674	9.01293e-06	24.9789	9.01293e-06	0.45756	9.01293e-06	12.9225	9.01293e-06	6.38785	9.01293e-06	6.03738	9.01293e-06	6.46164	9.01293e-06	5.91263	9.01293e-06	29.3252	9.01293e-06	34.5725
9.28026e-06	6.38828	9.28026e-06	25.1975	9.28026e-06	0.31861	9.28026e-06	11.1663	9.28026e-06	6.94063	9.28026e-06	6.62312	9.28026e-06	7.0561	9.28026e-06	6.56542	9.28026e-06	31.3776	9.28026e-06	36.1727
9.55551e-06	6.90005	9.55551e-06	25.2968	9.55551e-06	0.21872	9.55551e-06	9.48513	9.55551e-06	7.51369	9.55551e-06	7.24181	9.55551e-06	7.67363	9.55551e-06	7.24655	9.55551e-06	33.3067	9.55551e-06	37.663
9.83893e-06	7.43072	9.83893e-06	25.2701	9.83893e-06	0.14796	9.83893e-06	7.91543	9.83893e-06	8.10614	9.83893e-06	7.89262	9.83893e-06	8.31301	9.83893e-06	7.95284	9.83893e-06	35.0881	9.83893e-06	39.0402
1.01308e-05	7.97859	1.01308e-05	25.1095	1.01308e-05	0.09861	1.01308e-05	6.48556	1.01308e-05	8.71712	1.01308e-05	8.57359	1.01308e-05	8.97294	1.01308e-05	8.68119	1.01308e-05	36.7015	1.01308e-05	40.2931
1.04312e-05	8.54148	1.04312e-05	24.806	1.04312e-05	0.06471	1.04312e-05	5.21473	1.04312e-05	9.34567	1.04312e-05	9.28146	1.04312e-05	9.65193	1.04312e-05	9.42853	1.04312e-05	38.1312	1.04312e-05	41.4012
1.07406e-05	9.11676	1.07406e-05	24.3504	1.07406e-05	0.04179	1.07406e-05	4.11266	1.07406e-05	9.99058	1.07406e-05	10.0117	1.07406e-05	10.3482	1.07406e-05	10.1919	1.07406e-05	39.3649	1.07406e-05	42.3348
1.10592e-05	9.70138	1.10592e-05	23.7344	1.10592e-05	0.02654	1.10592e-05	3.18008	1.10592e-05	10.6504	1.10592e-05	10.759	1.10592e-05	11.0598	1.10592e-05	10.9683	1.10592e-05	40.3937	1.10592e-05	43.0569
1.13872e-05	10.292	1.13872e-05	22.9521	1.13872e-05	0.01657	1.13872e-05	2.41002	1.13872e-05	11.3233	1.13872e-05	11.5171	1.13872e-05	11.7842	1.13872e-05	11.7549	1.13872e-05	41.2101	1.13872e-05	43.526
1.1725e-05	10.8853	1.1725e-05	22.0014	1.1725e-05	0.01017	1.1725e-05	1.78948	1.1725e-05	12.0072	1.1725e-05	12.2799	1.1725e-05	12.5189	1.1725e-05	12.5488	1.1725e-05	41.8074	1.1725e-05	43.7009
1.20727e-05	11.478	1.20727e-05	20.8854	1.20727e-05	0.00612	1.20727e-05	1.30149	1.20727e-05	12.6996	1.20727e-05	13.0418	1.20727e-05	13.261	1.20727e-05	13.3472	1.20727e-05	42.1775	1.20727e-05	43.5447
1.24308e-05	12.0671	1.24308e-05	19.6138	1.24308e-05	0.00362	1.24308e-05	0.92694	1.24308e-05	13.3978	1.24308e-05	13.798	1.24308e-05	14.0076	1.24308e-05	14.1471	1.24308e-05	42.3107	1.24308e-05	43.0296
1.27995e-05	12.6504	1.27995e-05	18.2041	1.27995e-05	0.0021	1.27995e-05	0.64636	1.27995e-05	14.0988	1.27995e-05	14.5451	1.27995e-05	14.7555	1.27995e-05	14.9459	1.27995e-05	42.1948	1.27995e-05	42.1405
1.31791e-05	13.2259	1.31791e-05	16.6809	1.31791e-05	0.00119	1.31791e-05	0.4412	1.31791e-05	14.7995	1.31791e-05	15.2815	1.31791e-05	15.5017	1.31791e-05	15.7405	1.31791e-05	41.8158	1.31791e-05	40.8773
1.357e-05	13.7924	1.357e-05	15.0759	1.357e-05	0.000665119	1.357e-05	0.29475	1.357e-05	15.4968	1.357e-05	16.0067	1.357e-05	16.2432	1.357e-05	16.5282	1.357e-05	41.1589	1.357e-05	39.2556
1.39725e-05	14.3494	1.39725e-05	13.426	1.39725e-05	0.000363231	1.39725e-05	0.1927	1.39725e-05	16.1875	1.39725e-05	16.7217	1.39725e-05	16.9771	1.39725e-05	17.3061	1.39725e-05	40.2105	1.39725e-05	37.3063
1.4387e-05	14.8964	1.4387e-05	11.7713	1.4387e-05	0.000194314	1.4387e-05	0.12328	1.4387e-05	16.8685	1.4387e-05	17.4281	1.4387e-05	17.7008	1.4387e-05	18.0715	1.4387e-05	38.9603	1.4387e-05	35.073
1.48137e-05	15.4336	1.48137e-05	10.1522	1.48137e-05	0.000101801	1.48137e-05	0.07716	1.48137e-05	17.5373	1.48137e-05	18.1276	1.48137e-05	18.4117	1.48137e-05	18.8215	1.48137e-05	37.4048	1.48137e-05	32.6094
1.52531e-05	15.9608	1.52531e-05	8.60632	1.52531e-05	5.22191e-05	1.52531e-05	0.04725	1.52531e-05	18.1917	1.52531e-05	18.8217	1.52531e-05	19.1077	1.52531e-05	19.5535	1.52531e-05	35.5498	1.52531e-05	29.9755
1.57055e-05	16.4779	1.57055e-05	7.16649	1.57055e-05	2.62215e-05	1.57055e-05	0.0283	1.57055e-05	18.8299	1.57055e-05	19.5108	1.57055e-05	19.7868	1.57055e-05	20.2647	1.57055e-05	33.4132	1.57055e-05	27.2341
1.61713e-05	16.9845	1.61713e-05	5.85815	1.61713e-05	1.28874e-05	1.61713e-05	0.01659	1.61713e-05	19.4509	1.61713e-05	20.194	1.61713e-05	20.4475	1.61713e-05	20.9526	1.61713e-05	31.026	1.61713e-05	24.4479
1.66509e-05	17.4797	1.66509e-05	4.69835	1.66509e-05	6.19856e-06	1.66509e-05	0.00951	1.66509e-05	20.0542	1.66509e-05	20.8688	1.66509e-05	21.0885	1.66509e-05	21.615	1.66509e-05	28.4329	1.66509e-05	21.6762
1.71448e-05	17.9623	1.71448e-05	3.69534	1.71448e-05	2.91733e-06	1.71448e-05	0.00533	1.71448e-05	20.6396	1.71448e-05	21.5312	1.71448e-05	21.7085	1.71448e-05	22.2493	1.71448e-05	25.691	1.71448e-05	18.9736
1.76533e-05	18.4306	1.76533e-05	2.84911	1.76533e-05	1.3434e-06	1.76533e-05	0.00292	1.76533e-05	21.2075	1.76533e-05	22.1762	1.76533e-05	22.3068	1.76533e-05	22.8537	1.76533e-05	22.8664	1.76533e-05	16.3879
1.81769e-05	18.8827	1.81769e-05	2.15255	1.81769e-05	6.05222e-07	1.81769e-05	0.00157	1.81769e-05	21.7581	1.81769e-05	22.7977	1.81769e-05	22.8822	1.81769e-05	23.4261	1.81769e-05	20.0306	1.81769e-05	13.9592
1.87161e-05	19.3165	1.87161e-05	1.59313	1.87161e-05	2.66736e-07	1.87161e-05	0.000822399	1.87161e-05	22.2917	1.87161e-05	23.3899	1.87161e-05	23.4338	1.87161e-05	23.9647	1.87161e-05	17.2553	1.87161e-05	11.7194
1.92712e-05	19.7301	1.92712e-05	1.15476	1.92712e-05	1.14996e-07	1.92712e-05	0.000421919	1.92712e-05	22.8083	1.92712e-05	23.9475	1.92712e-05	23.9606	1.92712e-05	24.4683	1.92712e-05	14.607	1.92712e-05	9.6913
1.98428e-05	20.1216	1.98428e-05	0.81954	1.98428e-05	4.84946e-08	1.98428e-05	0.000211697	1.98428e-05	23.3075	1.98428e-05	24.4662	1.98428e-05	24.4614	1.98428e-05	24.9358	1.98428e-05	12.1432	1.98428e-05	7.88877
2.04313e-05	20.4897	2.04313e-05	0.56939	2.04313e-05	2.00031e-08	2.04313e-05	0.00010388	2.04313e-05	23.7883	2.04313e-05	24.9437	2.04313e-05	24.935	2.04313e-05	25.3667	2.04313e-05	9.90777	2.04313e-05	6.31698
2.10373e-05	20.8335	2.10373e-05	0.3872	2.10373e-05	8.07007e-09	2.10373e-05	4.98514e-05	2.10373e-05	24.2495	2.10373e-05	25.3795	2.10373e-05	25.3801	2.10373e-05	25.7608	2.10373e-05	7.92997	2.10373e-05	4.9729
2.16613e-05	21.1527	2.16613e-05	0.25768	2.16613e-05	3.18436e-09	2.16613e-05	2.33962e-05	2.16613e-05	24.6893	2.16613e-05	25.7747	2.16613e-05	25.7955	2.16613e-05	26.1186	2.16613e-05	6.22334	2.16613e-05	3.84637
2.23038e-05	21.4475	2.23038e-05	0.1678	2.23038e-05	1.22891e-09	2.23038e-05	1.07382e-05	2.23038e-05	25.1058	2.23038e-05	26.1322	2.23038e-05	26.1797	2.23038e-05	26.4406	2.23038e-05	4.78697	2.23038e-05	2.92139
2.29653e-05	21.7187	2.29653e-05	0.10692	2.29653e-05	4.63843e-10	2.29653e-05	4.81986e-06	2.29653e-05	25.4967	2.29653e-05	26.4559	2.29653e-05	26.5317	2.29653e-05	26.7277	2.29653e-05	3.60774	2.29653e-05	2.17771
2.36465e-05	21.9673	2.36465e-05	0.06665	2.36465e-05	1.71242e-10	2.36465e-05	2.11568e-06	2.36465e-05	25.8603	2.36465e-05	26.7497	2.36465e-05	26.8505	2.36465e-05	26.9809	2.36465e-05	2.66331	2.36465e-05	1.59249
2.43478e-05	22.1947	2.43478e-05	0.04064	2.43478e-05	6.19015e-11	2.43478e-05	9.08188e-07	2.43478e-05	26.1952	2.43478e-05	27.0176	2.43478e-05	27.1355	2.43478e-05	27.201	2.43478e-05	1.92535	2.43478e-05	1.14192
2.507e-05	22.4025	2.507e-05	0.02425	2.507e-05	2.2141e-11	2.507e-05	3.81251e-07	2.507e-05	26.5006	2.507e-05	27.2624	2.507e-05	27.3862	2.507e-05	27.3891	2.507e-05	1.36273	2.507e-05	0.80263
2.58136e-05	22.5923	2.58136e-05	0.01415	2.58136e-05	8.61809e-12	2.58136e-05	1.56514e-07	2.58136e-05	26.7764	2.58136e-05	27.4857	2.58136e-05	27.6029	2.58136e-05	27.5456	2.58136e-05	0.94414	2.58136e-05	0.5528
2.65792e-05	22.766	2.65792e-05	0.00808	2.65792e-05	6.14242e-12	2.65792e-05	6.28349e-08	2.65792e-05	27.0234	2.65792e-05	27.6877	2.65792e-05	27.786	2.65792e-05	27.6709	2.65792e-05	0.64022	2.65792e-05	0.37296
2.73675e-05	22.9251	2.73675e-05	0.00451	2.73675e-05	1.25247e-11	2.73675e-05	2.46691e-08	2.73675e-05	27.2432	2.73675e-05	27.8671	2.73675e-05	27.9365	2.73675e-05	27.7655	2.73675e-05	0.42484	2.73675e-05	0.24643
2.81793e-05	23.0715	2.81793e-05	0.00247	2.81793e-05	3.73757e-11	2.81793e-05	9.47131e-09	2.81793e-05	27.4377	2.81793e-05	28.0213	2.81793e-05	28.0556	2.81793e-05	27.8295	2.81793e-05	0.27585	2.81793e-05	0.15943
2.90151e-05	23.2065	2.90151e-05	0.00133	2.90151e-05	1.15308e-10	2.90151e-05	3.55607e-09	2.90151e-05	27.6094	2.90151e-05	28.147	2.90151e-05	28.1447	2.90151e-05	27.8632	2.90151e-05	0.17525	2.90151e-05	0.10097
2.98757e-05	23.3317	2.98757e-05	0.000729516	2.98757e-05	3.49927e-10	2.98757e-05	1.30569e-09	2.98757e-05	27.7607	2.98757e-05	28.2408	2.98757e-05	28.2054	2.98757e-05	27.8671	2.98757e-05	0.10892	2.98757e-05	0.06259
3.07618e-05	23.4485	3.07618e-05	0.000440584	3.07618e-05	1.0391e-09	3.07618e-05	4.68888e-10	3.07618e-05	27.8937	3.07618e-05	28.2996	3.07618e-05	28.2392	3.07618e-05	27.842	3.07618e-05	0.06622	3.07618e-05	0.03797
3.16742e-05	23.5582	3.16742e-05	0.000359058	3.16742e-05	3.01761e-09	3.16742e-05	1.64892e-10	3.16742e-05	28.0102	3.16742e-05	28.3213	3.16742e-05	28.2474	3.16742e-05	27.7893	3.16742e-05	0.03939	3.16742e-05	0.02254
3.26136e-05	23.6623	3.26136e-05	0.000453436	3.26136e-05	8.56983e-09	3.26136e-05	5.74761e-11	3.26136e-05	28.1113	3.26136e-05	28.3053	3.26136e-05	28.2315	3.26136e-05	27.7108	3.26136e-05	0.02291	3.26136e-05	0.01309
3.3581e-05	23.7617	3.3581e-05	0.000760848	3.3581e-05	2.38003e-08	3.3581e-05	2.21354e-11	3.3581e-05	28.1974	3.3581e-05	28.2522	3.3581e-05	28.1924	3.3581e-05	27.609	3.3581e-05	0.01304	3.3581e-05	0.00744
3.4577e-05	23.8578	3.4577e-05	0.0014	3.4577e-05	6.46391e-08	3.4577e-05	1.64479e-11	3.4577e-05	28.2682	3.4577e-05	28.1641	3.4577e-05	28.1309	3.4577e-05	27.4869	3.4577e-05	0.00726	3.4577e-05	0.00414
3.56025e-05	23.9514	3.56025e-05	0.00259	3.56025e-05	1.71676e-07	3.56025e-05	3.43401e-11	3.56025e-05	28.3227	3.56025e-05	28.0443	3.56025e-05	28.0476	3.56025e-05	27.3475	3.56025e-05	0.00395	3.56025e-05	0.00225
3.66585e-05	24.0434	3.66585e-05	0.00474	3.66585e-05	4.45887e-07	3.66585e-05	1.00741e-10	3.66585e-05	28.3596	3.66585e-05	27.8967	3.66585e-05	27.9427	3.66585e-05	27.194	3.66585e-05	0.0021	3.66585e-05	0.0012
3.77458e-05	24.1343	3.77458e-05	0.00851	3.77458e-05	1.13252e-06	3.77458e-05	3.03269e-10	3.77458e-05	28.3772	3.77458e-05	27.7257	3.77458e-05	27.8162	3.77458e-05	27.0293	3.77458e-05	0.00109	3.77458e-05	0.000622751
3.88654e-05	24.2247	3.88654e-05	0.01495	3.88654e-05	2.81299e-06	3.88654e-05	8.97314e-10	3.88654e-05	28.3739	3.88654e-05	27.5353	3.88654e-05	27.6681	3.88654e-05	26.856	3.88654e-05	0.000557566	3.88654e-05	0.000316943
4.00181e-05	24.3151	4.00181e-05	0.02573	4.00181e-05	6.83277e-06	4.00181e-05	2.59767e-09	4.00181e-05	28.3484	4.00181e-05	27.329	4.00181e-05	27.4985	4.00181e-05	26.6763	4.00181e-05	0.000277673	4.00181e-05	0.000157768
4.12051e-05	24.4062	4.12051e-05	0.04337	4.12051e-05	1.62305e-05	4.12051e-05	7.35439e-09	4.12051e-05	28.3002	4.12051e-05	27.1099	4.12051e-05	27.3077	4.12051e-05	26.4918	4.12051e-05	0.000135238	4.12051e-05	7.68123e-05
4.24272e-05	24.4991	4.24272e-05	0.07161	4.24272e-05	3.77029e-05	4.24272e-05	2.03616e-08	4.24272e-05	28.2297	4.24272e-05	26.8803	4.24272e-05	27.0968	4.24272e-05	26.3041	4.24272e-05	6.44191e-05	4.24272e-05	3.65836e-05
4.36856e-05	24.5954	4.36856e-05	0.11588	4.36856e-05	8.56498e-05	4.36856e-05	5.5129e-08	4.36856e-05	28.1385	4.36856e-05	26.6419	4.36856e-05	26.8673	4.36856e-05	26.1145	4.36856e-05	3.00194e-05	4.36856e-05	1.70622e-05
4.49814e-05	24.6973	4.49814e-05	0.18381	4.49814e-05	0.000190279	4.49814e-05	1.45966e-07	4.49814e-05	28.029	4.49814e-05	26.3964	4.49814e-05	26.6217	4.49814e-05	25.9245	4.49814e-05	1.3709e-05	4.49814e-05	7.83979e-06
4.63155e-05	24.8081	4.63155e-05	0.28595	4.63155e-05	0.000413398	4.63155e-05	3.7794e-07	4.63155e-05	27.9048	4.63155e-05	26.1454	4.63155e-05	26.3634	4.63155e-05	25.736	4.63155e-05	6.19602e-06	4.63155e-05	3.67119e-06
4.76892e-05	24.9315	4.76892e-05	0.43645	4.76892e-05	0.00087834	4.76892e-05	9.56971e-07	4.76892e-05	27.7704	4.76892e-05	25.8908	4.76892e-05	26.0966	4.76892e-05	25.5513	4.76892e-05	2.92452e-06	4.76892e-05	2.05339e-06
4.91037e-05	25.0721	4.91037e-05	0.65387	4.91037e-05	0.00183	4.91037e-05	2.36962e-06	4.91037e-05	27.6306	4.91037e-05	25.6349	4.91037e-05	25.8263	4.91037e-05	25.3734	4.91037e-05	1.80376e-06	4.91037e-05	1.9997e-06
5.05601e-05	25.235	5.05601e-05	0.96207	5.05601e-05	0.00371	5.05601e-05	5.73806e-06	5.05601e-05	27.4903	5.05601e-05	25.3807	5.05601e-05	25.5579	5.05601e-05	25.206	5.05601e-05	2.10253e-06	5.05601e-05	3.55747e-06
5.20598e-05	25.4253	5.20598e-05	1.39094	5.20598e-05	0.00737	5.20598e-05	1.35881e-05	5.20598e-05	27.3544	5.20598e-05	25.1316	5.20598e-05	25.297	5.20598e-05	25.0528	5.20598e-05	4.05672e-06	5.20598e-05	7.90156e-06
5.36039e-05	25.6478	5.36039e-05	1.97722	5.36039e-05	0.01432	5.36039e-05	3.14673e-05	5.36039e-05	27.2267	5.36039e-05	24.8913	5.36039e-05	25.0489	5.36039e-05	24.9179	5.36039e-05	9.02928e-06	5.36039e-05	1.8092e-05
5.51938e-05	25.9067	5.51938e-05	2.76506	5.51938e-05	0.02723	5.51938e-05	7.12641e-05	5.51938e-05	27.1102	5.51938e-05	24.6635	5.51938e-05	24.8183	5.51938e-05	24.8049	5.51938e-05	2.03121e-05	5.51938e-05	4.08977e-05
5.68308e-05	26.205	5.68308e-05	3.80639	5.68308e-05	0.05062	5.68308e-05	0.000157832	5.68308e-05	27.0068	5.68308e-05	24.4518	5.68308e-05	24.609	5.68308e-05	24.7169	5.68308e-05	4.49495e-05	5.68308e-05	9.05625e-05
5.85164e-05	26.5445	5.85164e-05	5.16101	5.85164e-05	0.09205	5.85164e-05	0.000341849	5.85164e-05	26.917	5.85164e-05	24.259	5.85164e-05	24.4236	5.85164e-05	24.6561	5.85164e-05	9.73823e-05	5.85164e-05	0.000196178
6.0252e-05	26.9252	6.0252e-05	6.89609	6.0252e-05	0.16369	6.0252e-05	0.000724089	6.0252e-05	26.8404	6.0252e-05	24.0877	6.0252e-05	24.2631	6.0252e-05	24.6236	6.0252e-05	0.00020638	6.0252e-05	0.000415633
6.20391e-05	27.3458	6.20391e-05	9.08507	6.20391e-05	0.28474	6.20391e-05	0.0015	6.20391e-05	26.7755	6.20391e-05	23.9395	6.20391e-05	24.1276	6.20391e-05	24.6193	6.20391e-05	0.000427798	6.20391e-05	0.00086122
6.38792e-05	27.8038	6.38792e-05	11.8057	6.38792e-05	0.48448	6.38792e-05	0.00304	6.38792e-05	26.7208	6.38792e-05	23.8155	6.38792e-05	24.0159	6.38792e-05	24.6422	6.38792e-05	0.00086735	6.38792e-05	0.00175
6.57739e-05	28.2955	6.57739e-05	15.137	6.57739e-05	0.80636	6.57739e-05	0.00602	6.57739e-05	26.6743	6.57739e-05	23.7165	6.57739e-05	23.9261	6.57739e-05	24.6905	6.57739e-05	0.00172	6.57739e-05	0.00346
6.77248e-05	28.8172	6.77248e-05	19.1547	6.77248e-05	1.31287	6.77248e-05	0.01167	6.77248e-05	26.6348	6.77248e-05	23.6431	6.77248e-05	23.856	6.77248e-05	24.7619	6.77248e-05	0.00334	6.77248e-05	0.00671
6.97335e-05	29.365	6.97335e-05	23.9262	6.97335e-05	2.09117	6.97335e-05	0.02211	6.97335e-05	26.6015	6.97335e-05	23.596	6.97335e-05	23.8038	6.97335e-05	24.8543	6.97335e-05	0.00633	6.97335e-05	0.01272
7.18018e-05	29.936	7.18018e-05	29.5034	7.18018e-05	3.25886	7.18018e-05	0.04097	7.18018e-05	26.5744	7.18018e-05	23.5761	7.18018e-05	23.7678	7.18018e-05	24.9653	7.18018e-05	0.01175	7.18018e-05	0.02358
7.39315e-05	30.5283	7.39315e-05	35.9157	7.39315e-05	4.96921	7.39315e-05	0.07428	7.39315e-05	26.5542	7.39315e-05	23.5847	7.39315e-05	23.7474	7.39315e-05	25.0935	7.39315e-05	0.02135	7.39315e-05	0.04279
7.61243e-05	31.1414	7.61243e-05	43.1628	7.61243e-05	7.41482	7.61243e-05	0.1317	7.61243e-05	26.5423	7.61243e-05	23.6234	7.61243e-05	23.7431	7.61243e-05	25.2378	7.61243e-05	0.03794	7.61243e-05	0.07594
7.83822e-05	31.7767	7.83822e-05	51.2088	7.83822e-05	10.8283	7.83822e-05	0.2284	7.83822e-05	26.5405	7.83822e-05	23.6941	7.83822e-05	23.7565	7.83822e-05	25.398	7.83822e-05	0.06598	7.83822e-05	0.13186
8.0707e-05	32.437	8.0707e-05	59.9783	8.0707e-05	15.4783	8.0707e-05	0.38745	8.0707e-05	26.5507	8.0707e-05	23.7986	8.0707e-05	23.7904	8.0707e-05	25.5742	8.0707e-05	0.11229	8.0707e-05	0.224
8.31008e-05	33.1263	8.31008e-05	69.3553	8.31008e-05	21.6603	8.31008e-05	0.64296	8.31008e-05	26.5744	8.31008e-05	23.9388	8.31008e-05	23.8481	8.31008e-05	25.7673	8.31008e-05	0.18705	8.31008e-05	0.37233
8.55656e-05	33.8496	8.55656e-05	79.1864	8.55656e-05	29.6805	8.55656e-05	1.04379	8.55656e-05	26.613	8.55656e-05	24.1162	8.55656e-05	23.934	8.55656e-05	25.978	8.55656e-05	0.30502	8.55656e-05	0.60562
8.81035e-05	34.6119	8.81035e-05	89.2876	8.81035e-05	39.8324	8.81035e-05	1.65779	8.81035e-05	26.6675	8.81035e-05	24.332	8.81035e-05	24.0521	8.81035e-05	26.2073	8.81035e-05	0.48704	8.81035e-05	0.96408
9.07166e-05	35.4174	9.07166e-05	99.4542	9.07166e-05	52.3689	9.07166e-05	2.57616	9.07166e-05	26.7382	9.07166e-05	24.587	9.07166e-05	24.2065	9.07166e-05	26.4556	9.07166e-05	0.76162	9.07166e-05	1.50225
9.34073e-05	36.2691	9.34073e-05	109.473	9.34073e-05	67.4697	9.34073e-05	3.91727	9.34073e-05	26.8254	9.34073e-05	24.8814	9.34073e-05	24.4002	9.34073e-05	26.723	9.34073e-05	1.16673	9.34073e-05	2.29166
9.61778e-05	37.1679	9.61778e-05	119.136	9.61778e-05	85.2091	9.61778e-05	5.82926	9.61778e-05	26.9293	9.61778e-05	25.2153	9.61778e-05	24.6353	9.61778e-05	27.0087	9.61778e-05	1.75138	9.61778e-05	3.42316
9.90304e-05	38.112	9.90304e-05	128.252	9.90304e-05	105.527	9.90304e-05	8.49024	9.90304e-05	27.0501	9.90304e-05	25.5884	9.90304e-05	24.9123	9.90304e-05	27.3112	9.90304e-05	2.57703	9.90304e-05	5.00808
0.000101968	39.0969	0.000101968	136.654	0.000101968	128.21	0.000101968	12.1052	0.000101968	27.1884	0.000101968	26.0001	0.000101968	25.2304	0.000101968	27.6284	0.000101968	3.71837	0.000101968	7.17788
0.000104992	40.1155	0.000104992	144.211	0.000104992	152.881	0.000104992	16.8986	0.000104992	27.3455	0.000104992	26.45	0.000104992	25.5871	0.000104992	27.9573	0.000104992	5.26336	0.000104992	10.0816
0.000108106	41.1586	0.000108106	150.825	0.000108106	179.006	0.000108106	23.102	0.000108106	27.5227	0.000108106	26.9374	0.000108106	25.9787	0.000108106	28.2945	0.000108106	7.31232	0.000108106	13.8811
0.000111313	42.2156	0.000111313	156.431	0.000111313	205.91	0.000111313	30.9368	0.000111313	27.7221	0.000111313	27.4615	0.000111313	26.4008	0.000111313	28.6362	0.000111313	9.97594	0.000111313	18.7431
0.000114614	43.2755	0.000114614	160.998	0.000114614	232.815	0.000114614	40.5934	0.000114614	27.9455	0.000114614	28.0216	0.000114614	26.8484	0.000114614	28.9785	0.000114614	13.3721	0.000114614	24.8295
0.000118014	44.3285	0.000118014	164.516	0.000118014	258.877	0.000118014	52.2073	0.000118014	28.1945	0.000118014	28.6163	0.000118014	27.317	0.000118014	29.3178	0.000118014	17.6216	0.000118014	32.2851
0.000121514	45.3668	0.000121514	166.998	0.000121514	283.231	0.000121514	65.8363	0.000121514	28.4703	0.000121514	29.2442	0.000121514	27.8026	0.000121514	29.6508	0.000121514	22.8432	0.000121514	41.2253
0.000125118	46.386	0.000125118	168.466	0.000125118	305.037	0.000125118	81.4406	0.000125118	28.7729	0.000125118	29.9034	0.000125118	28.3027	0.000125118	29.9751	0.000125118	29.1475	0.000125118	51.723
0.000128829	47.3855	0.000128829	168.954	0.000128829	323.525	0.000128829	98.8696	0.000128829	29.1018	0.000128829	30.5914	0.000128829	28.8163	0.000128829	30.2891	0.000128829	36.6304	0.000128829	63.7974
0.00013265	48.3685	0.00013265	168.499	0.00013265	338.022	0.00013265	117.857	0.00013265	29.455	0.00013265	31.3053	0.00013265	29.3441	0.00013265	30.5921	0.00013265	45.3658	0.00013265	77.4042
0.000136585	49.342	0.000136585	167.138	0.000136585	347.989	0.000136585	138.028	0.000136585	29.8298	0.000136585	32.0417	0.000136585	29.888	0.000136585	30.8842	0.000136585	55.3982	0.000136585	92.429
0.000140636	50.3149	0.000140636	164.911	0.000140636	353.038	0.000140636	158.911	0.000140636	30.2229	0.000140636	32.797	0.000140636	30.4511	0.000140636	31.1663	0.000140636	66.7339	0.000140636	108.683
0.000144807	51.2975	0.000144807	161.854	0.000144807	352.951	0.000144807	179.969	0.000144807	30.6305	0.000144807	33.5671	0.000144807	31.0369	0.000144807	31.4397	0.000144807	79.3327	0.000144807	125.902
0.000149102	52.2988	0.000149102	158.006	0.000149102	347.692	0.000149102	200.623	0.000149102	31.0493	0.000149102	34.3482	0.000149102	31.6484	0.000149102	31.7055	0.000149102	93.0998	0.000149102	143.747
0.000153525	53.3256	0.000153525	153.404	0.000153525	337.416	0.000153525	220.286	0.000153525	31.4763	0.000153525	35.1364	0.000153525	32.2875	0.000153525	31.9649	0.000153525	107.878	0.000153525	161.81
0.000158078	54.3807	0.000158078	148.091	0.000158078	322.47	0.000158078	238.396	0.000158078	31.9095	0.000158078	35.928	0.000158078	32.9542	0.000158078	32.2182	0.000158078	123.445	0.000158078	179.617
0.000162767	55.4618	0.000162767	142.11	0.000162767	303.382	0.000162767	254.44	0.000162767	32.3484	0.000162767	36.7198	0.000162767	33.6466	0.000162767	32.4653	0.000162767	139.508	0.000162767	196.647
0.000167594	56.5615	0.000167594	135.514	0.000167594	280.847	0.000167594	267.972	0.000167594	32.7933	0.000167594	37.5086	0.000167594	34.3604	0.000167594	32.7047	0.000167594	155.713	0.000167594	212.342
0.000172565	57.668	0.000172565	128.359	0.000172565	255.689	0.000172565	278.631	0.000172565	33.2459	0.000172565	38.2917	0.000172565	35.0891	0.000172565	32.9346	0.000172565	171.651	0.000172565	226.136
0.000177684	58.7655	0.000177684	120.713	0.000177684	228.819	0.000177684	286.15	0.000177684	33.7083	0.000177684	39.0662	0.000177684	35.8247	0.000177684	33.1522	0.000177684	186.878	0.000177684	237.482
0.000182954	59.8369	0.000182954	112.65	0.000182954	201.18	0.000182954	290.356	0.000182954	34.1832	0.000182954	39.8295	0.000182954	36.5586	0.000182954	33.3543	0.000182954	200.932	0.000182954	245.889
0.00018838	60.8653	0.00018838	104.256	0.00018838	173.689	0.00018838	291.177	0.00018838	34.673	0.00018838	40.5785	0.00018838	37.282	0.00018838	33.5376	0.00018838	213.36	0.00018838	250.958
0.000193968	61.8363	0.000193968	95.6247	0.000193968	147.179	0.000193968	288.642	0.000193968	35.1794	0.000193968	41.3101	0.000193968	37.9877	0.000193968	33.6993	0.000193968	223.746	0.000193968	252.42
0.000199721	62.74	0.000199721	86.8601	0.000199721	122.352	0.000199721	282.876	0.000199721	35.7032	0.000199721	42.0209	0.000199721	38.6699	0.000199721	33.8372	0.000199721	231.727	0.000199721	250.16
0.000205645	63.572	0.000205645	78.0744	0.000205645	99.7439	0.000205645	274.095	0.000205645	36.2439	0.000205645	42.7072	0.000205645	39.3257	0.000205645	33.9501	0.000205645	237.02	0.000205645	244.237
0.000211744	64.3342	0.000211744	69.3858	0.000211744	79.7104	0.000211744	262.6	0.000211744	36.7998	0.000211744	43.3652	0.000211744	39.9546	0.000211744	34.0381	0.000211744	239.431	0.000211744	234.885
0.000218024	65.034	0.000218024	60.9157	0.000218024	62.4238	0.000218024	248.762	0.000218024	37.3677	0.000218024	43.9911	0.000218024	40.5588	0.000218024	34.1026	0.000218024	238.864	0.000218024	222.5
0.000224491	65.6833	0.000224491	52.7839	0.000224491	47.8922	0.000224491	233.005	0.000224491	37.9439	0.000224491	44.581	0.000224491	41.1421	0.000224491	34.1463	0.000224491	235.32	0.000224491	207.607
0.000231149	66.2965	0.000231149	45.103	0.000231149	35.9871	0.000231149	215.785	0.000231149	38.524	0.000231149	45.1314	0.000231149	41.7093	0.000231149	34.1727	0.000231149	228.899	0.000231149	190.821
0.000238005	66.8886	0.000238005	37.9723	0.000238005	26.4787	0.000238005	197.572	0.000238005	39.1037	0.000238005	45.6394	0.000238005	42.2654	0.000238005	34.1864	0.000238005	219.79	0.000238005	172.799
0.000245065	67.4731	0.000245065	31.4723	0.000245065	19.0735	0.000245065	178.826	0.000245065	39.6791	0.000245065	46.1028	0.000245065	42.8142	0.000245065	34.1927	0.000245065	208.266	0.000245065	154.195
0.000252333	68.0599	0.000252333	25.6598	0.000252333	13.4485	0.000252333	159.979	0.000252333	40.2472	0.000252333	46.5199	0.000252333	43.3579	0.000252333	34.1969	0.000252333	194.673	0.000252333	135.613
0.000259818	68.6545	0.000259818	20.5649	0.000259818	9.28044	0.000259818	141.426	0.000259818	40.8064	0.000259818	46.8904	0.000259818	43.8963	0.000259818	34.2045	0.000259818	179.421	0.000259818	117.579
0.000267524	69.2575	0.000267524	16.1906	0.000267524	6.26694	0.000267524	123.508	0.000267524	41.3559	0.000267524	47.2146	0.000267524	44.4269	0.000267524	34.2209	0.000267524	162.962	0.000267524	100.518
0.000275459	69.8646	0.000275459	12.5141	0.000275459	4.14087	0.000275459	106.511	0.000275459	41.8966	0.000275459	47.4934	0.000275459	44.9449	0.000275459	34.2509	0.000275459	145.781	0.000275459	84.7424
0.000283629	70.4685	0.000283629	9.49082	0.000283629	2.67693	0.000283629	90.664	0.000283629	42.4299	0.000283629	47.7284	0.000283629	45.4439	0.000283629	34.2988	0.000283629	128.367	0.000283629	70.4606
0.000292041	71.0594	0.000292041	7.05947	0.000292041	1.69301	0.000292041	76.1345	0.000292041	42.958	0.000292041	47.921	0.000292041	45.9167	0.000292041	34.368	0.000292041	111.194	0.000292041	57.7804
0.000300703	71.628	0.000300703	5.1478	0.000300703	1.04744	0.000300703	63.0352	0.000300703	43.4832	0.000300703	48.0726	0.000300703	46.3566	0.000300703	34.4607	0.000300703	94.6929	0.000300703	46.7267
0.000309622	72.1668	0.000309622	3.6787	0.000309622	0.6339	0.000309622	51.4243	0.000309622	44.0074	0.000309622	48.1839	0.000309622	46.7577	0.000309622	34.5784	0.000309622	79.2341	0.000309622	37.2578
0.000318806	72.6716	0.000318806	2.57545	0.000318806	0.37525	0.000318806	41.31	0.000318806	44.5319	0.000318806	48.2552	0.000318806	47.1164	0.000318806	34.7211	0.000318806	65.1065	0.000318806	29.2829
0.000328262	73.1427	0.000328262	1.76595	0.000328262	0.21728	0.000328262	32.6559	0.000328262	45.0571	0.000328262	48.2857	0.000328262	47.4314	0.000328262	34.8881	0.000328262	52.5086	0.000328262	22.6773
0.000337998	73.5847	0.000337998	1.1857	0.000337998	0.12305	0.000337998	25.3866	0.000337998	45.5823	0.000337998	48.2743	0.000337998	47.7037	0.000337998	35.0777	0.000337998	41.5456	0.000337998	17.2964
0.000348023	74.0061	0.000348023	0.77938	0.000348023	0.06815	0.000348023	19.3962	0.000348023	46.1054	0.000348023	48.2188	0.000348023	47.9367	0.000348023	35.2876	0.000348023	32.2347	0.000348023	12.9863
0.000358345	74.4177	0.000358345	0.50148	0.000358345	0.03692	0.000358345	14.556	0.000358345	46.6232	0.000358345	48.1171	0.000358345	48.1344	0.000358345	35.5157	0.000358345	24.5166	0.000358345	9.59296
0.000368974	74.8314	0.000368974	0.31584	0.000368974	0.01956	0.000368974	10.7238	0.000368974	47.1314	0.000368974	47.9669	0.000368974	48.3016	0.000368974	35.7601	0.000368974	18.2721	0.000368974	6.96806
0.000379918	75.2576	0.000379918	0.19477	0.000379918	0.01014	0.000379918	7.75203	0.000379918	47.6251	0.000379918	47.7666	0.000379918	48.442	0.000379918	36.0197	0.000379918	13.3408	0.000379918	4.9742
0.000391186	75.7046	0.000391186	0.11775	0.000391186	0.00514	0.000391186	5.49603	0.000391186	48.099	0.000391186	47.5157	0.000391186	48.5581	0.000391186	36.2952	0.000391186	9.53945	0.000391186	3.48782
0.000402789	76.1769	0.000402789	0.07012	0.000402789	0.00255	0.000402789	3.82011	0.000402789	48.5481	0.000402789	47.2152	0.000402789	48.65	0.000402789	36.5889	0.000402789	6.67913	0.000402789	2.40093
0.000414736	76.6753	0.000414736	0.04177	0.000414736	0.00123	0.000414736	2.6022	0.000414736	48.9684	0.000414736	46.8683	0.000414736	48.7161	0.000414736	36.9052	0.000414736	4.57812	0.000414736	1.62178
0.000427037	77.1971	0.000427037	0.02611	0.000427037	0.000584679	0.000427037	1.73663	0.000427037	49.3568	0.000427037	46.4802	0.000427037	48.7529	0.000427037	37.2506	0.000427037	3.07151	0.000427037	1.0745
0.000439703	77.7378	0.000439703	0.01922	0.000439703	0.000271006	0.000439703	1.13517	0.000439703	49.712	0.000439703	46.0584	0.000439703	48.7562	0.000439703	37.633	0.000439703	2.01676	0.000439703	0.69798
0.000452745	78.2921	0.000452745	0.01929	0.000452745	0.000122844	0.000452745	0.7266	0.000452745	50.0346	0.000452745	45.6123	0.000452745	48.7219	0.000452745	38.0612	0.000452745	1.29581	0.000452745	0.44437
0.000466173	78.8564	0.000466173	0.02636	0.000466173	5.44548e-05	0.000466173	0.45533	0.000466173	50.327	0.000466173	45.1523	0.000466173	48.6475	0.000466173	38.5438	0.000466173	0.81464	0.000466173	0.2772
0.00048	79.4304	0.00048	0.0423	0.00048	2.36063e-05	0.00048	0.2793	0.00048	50.5935	0.00048	44.6899	0.00048	48.5329	0.00048	39.0883	0.00048	0.50107	0.00048	0.16937
0.000494237	80.0181	0.000494237	0.07118	0.000494237	1.00075e-05	0.000494237	0.16768	0.000494237	50.8398	0.000494237	44.2359	0.000494237	48.3816	0.000494237	39.6997	0.000494237	0.3015	0.000494237	0.10135
0.000508896	80.6287	0.000508896	0.11974	0.000508896	4.14885e-06	0.000508896	0.09851	0.000508896	51.0722	0.000508896	43.8001	0.000508896	48.2007	0.000508896	40.3796	0.000508896	0.17747	0.000508896	0.05937
0.00052399	81.2758	0.00052399	0.19836	0.00052399	1.68203e-06	0.00052399	0.05663	0.00052399	51.2974	0.00052399	43.3905	0.00052399	48.0009	0.00052399	41.1254	0.00052399	0.10219	0.00052399	0.03405
0.000539532	81.9763	0.000539532	0.32212	0.000539532	6.66874e-07	0.000539532	0.03185	0.000539532	51.5211	0.000539532	43.0129	0.000539532	47.7953	0.000539532	41.9309	0.000539532	0.05755	0.000539532	0.01911
0.000555534	82.7484	0.000555534	0.5121	0.000555534	2.58557e-07	0.000555534	0.01752	0.000555534	51.7476	0.000555534	42.6703	0.000555534	47.5984	0.000555534	42.7859	0.000555534	0.0317	0.000555534	0.0105
0.000572012	83.6086	0.000572012	0.79679	0.000572012	9.80326e-08	0.000572012	0.00943	0.000572012	51.9793	0.000572012	42.3632	0.000572012	47.4244	0.000572012	43.6776	0.000572012	0.01708	0.000572012	0.00564
0.000588978	84.57	0.000588978	1.21335	0.000588978	3.63485e-08	0.000588978	0.00497	0.000588978	52.2162	0.000588978	42.0902	0.000588978	47.285	0.000588978	44.5921	0.000588978	0.009	0.000588978	0.00297
0.000606447	85.6392	0.000606447	1.80854	0.000606447	1.31796e-08	0.000606447	0.00256	0.000606447	52.4556	0.000606447	41.8484	0.000606447	47.1888	0.000606447	45.5164	0.000606447	0.00464	0.000606447	0.00153
0.000624434	86.8157	0.000624434	2.63902	0.000624434	4.6733e-09	0.000624434	0.00129	0.000624434	52.6932	0.000624434	41.6345	0.000624434	47.1393	0.000624434	46.4395	0.000624434	0.00234	0.000624434	0.000768438
0.000642955	88.091	0.000642955	3.77061	0.000642955	1.6206e-09	0.000642955	0.000634897	0.000642955	52.9228	0.000642955	41.4459	0.000642955	47.135	0.000642955	47.3546	0.000642955	0.00115	0.000642955	0.000378345
0.000662025	89.4491	0.000662025	5.27639	0.000662025	5.49968e-10	0.000662025	0.000305955	0.000662025	53.1376	0.000662025	41.2812	0.000662025	47.1697	0.000662025	48.2594	0.000662025	0.000555667	0.000662025	0.000182213
0.000681661	90.8685	0.000681661	7.23329	0.000681661	1.83794e-10	0.000681661	0.000144199	0.000681661	53.3311	0.000681661	41.1413	0.000681661	47.2335	0.000681661	49.1562	0.000681661	0.00026198	0.000681661	8.58348e-05
0.000701879	92.3243	0.000701879	9.71729	0.000701879	6.41498e-11	0.000701879	6.6468e-05	0.000701879	53.4977	0.000701879	41.0293	0.000701879	47.314	0.000701879	50.0517	0.000701879	0.000120793	0.000701879	3.95483e-05
0.000722697	93.7915	0.000722697	12.7975	0.000722697	3.45661e-11	0.000722697	2.99639e-05	0.000722697	53.6334	0.000722697	40.9511	0.000722697	47.3987	0.000722697	50.9545	0.000722697	5.44667e-05	0.000722697	1.7822e-05
0.000744132	95.2477	0.000744132	16.5294	0.000744132	5.42025e-11	0.000744132	1.32104e-05	0.000744132	53.7363	0.000744132	40.9145	0.000744132	47.4767	0.000744132	51.874	0.000744132	2.40178e-05	0.000744132	7.85494e-06
0.000766204	96.676	0.000766204	20.9484	0.000766204	1.46437e-10	0.000766204	5.69604e-06	0.000766204	53.8068	0.000766204	40.9288	0.000766204	47.541	0.000766204	52.8172	0.000766204	1.03573e-05	0.000766204	3.3859e-06
0.000788929	98.0668	0.000788929	26.0643	0.000788929	4.235e-10	0.000788929	2.40236e-06	0.000788929	53.8478	0.000788929	41.004	0.000788929	47.5892	0.000788929	53.7875	0.000788929	4.36789e-06	0.000788929	1.42739e-06
0.000812329	99.4192	0.000812329	31.8575	0.000812329	1.20948e-09	0.000812329	9.92272e-07	0.000812329	53.8639	0.000812329	41.1501	0.000812329	47.6251	0.000812329	54.7822	0.000812329	1.80137e-06	0.000812329	5.88499e-07
0.000836423	100.74	0.000836423	38.2777	0.000836423	3.38125e-09	0.000836423	4.04702e-07	0.000836423	53.8614	0.000836423	41.3757	0.000836423	47.6579	0.000836423	55.7923	0.000836423	7.26507e-07	0.000836423	2.37288e-07
0.000861232	102.045	0.000861232	45.2461	0.000861232	9.24495e-09	0.000861232	1.72044e-07	0.000861232	53.8475	0.000861232	41.6876	0.000861232	47.7017	0.000861232	56.8029	0.000861232	2.86538e-07	0.000861232	9.35677e-08
0.000886776	103.35	0.000886776	52.6599	0.000886776	2.47196e-08	0.000886776	9.96168e-08	0.000886776	53.8293	0.000886776	42.0898	0.000886776	47.7739	0.000886776	57.7941	0.000886776	1.10517e-07	0.000886776	3.60824e-08
0.000913078	104.677	0.000913078	60.3992	0.000913078	6.46375e-08	0.000913078	1.24547e-07	0.000913078	53.8136	0.000913078	42.5833	0.000913078	47.8928	0.000913078	58.7436	0.000913078	4.16847e-08	0.000913078	1.36076e-08
0.00094016	106.042	0.00094016	68.3357	0.00094016	1.65286e-07	0.00094016	2.68326e-07	0.00094016	53.8059	0.00094016	43.1655	0.00094016	48.0756	0.00094016	59.6295	0.00094016	1.53754e-08	0.00094016	5.01855e-09
0.000968045	107.458	0.000968045	76.3411	0.000968045	4.13329e-07	0.000968045	6.5286e-07	0.000968045	53.8102	0.000968045	43.8303	0.000968045	48.3357	0.000968045	60.4334	0.000968045	5.54601e-09	0.000968045	1.81003e-09
0.000996758	108.929	0.000996758	84.2955	0.000996758	1.01081e-06	0.000996758	1.59003e-06	0.000996758	53.8284	0.000996758	44.5682	0.000996758	48.6813	0.000996758	61.1428	0.000996758	1.95633e-09	0.000996758	6.38413e-10
0.00103	110.451	0.00103	92.0928	0.00103	2.41742e-06	0.00103	3.80001e-06	0.00103	53.861	0.00103	45.3668	0.00103	49.1138	0.00103	61.7531	0.00103	6.74936e-10	0.00103	2.20204e-10
0.00106	112.009	0.00106	99.6451	0.00106	5.65397e-06	0.00106	8.88554e-06	0.00106	53.9064	0.00106	46.2114	0.00106	49.6279	0.00106	62.2682	0.00106	2.28019e-10	0.00106	7.4277e-11
0.00109	113.581	0.00109	106.883	0.00109	1.29323e-05	0.00109	2.03199e-05	0.00109	53.9618	0.00109	47.0863	0.00109	50.2118	0.00109	62.6996	0.00109	7.63301e-11	0.00109	2.45014e-11
0.00112	115.135	0.00112	113.757	0.00112	2.89282e-05	0.00112	4.54436e-05	0.00112	54.0234	0.00112	47.9759	0.00112	50.8491	0.00112	63.0649	0.00112	2.81486e-11	0.00112	7.90432e-12
0.00115	116.641	0.00115	120.233	0.00115	6.32843e-05	0.00115	9.93884e-05	0.00115	54.0874	0.00115	48.8659	0.00115	51.5207	0.00115	63.3845	0.00115	1.98141e-11	0.00115	2.49598e-12
0.00119	118.064	0.00119	126.287	0.00119	0.000135396	0.00119	0.000212575	0.00119	54.1502	0.00119	49.7457	0.00119	52.2075	0.00119	63.6785	0.00119	3.92801e-11	0.00119	7.79125e-13
0.00122	119.378	0.00122	131.906	0.00122	0.000283306	0.00122	0.000444635	0.00122	54.2093	0.00122	50.6085	0.00122	52.8925	0.00122	63.9632	0.00122	1.10238e-10	0.00122	2.67504e-13
0.00126	120.56	0.00126	137.083	0.00126	0.000579772	0.00126	0.000909528	0.00126	54.2638	0.00126	51.4533	0.00126	53.5635	0.00126	64.2485	0.00126	3.17936e-10	0.00126	1.91659e-13
0.0013	121.598	0.0013	141.812	0.0013	0.00116	0.0013	0.00182	0.0013	54.3148	0.0013	52.2846	0.0013	54.2139	0.0013	64.5359	0.0013	9.01401e-10	0.0013	4.38233e-13
0.00134	122.491	0.00134	146.087	0.00134	0.00227	0.00134	0.00356	0.00134	54.3651	0.00134	53.1125	0.00134	54.8438	0.00134	64.8183	0.00134	2.50053e-09	0.00134	1.3956e-12
0.00137	123.247	0.00137	149.901	0.00137	0.00435	0.00137	0.00681	0.00137	54.4194	0.00137	53.9508	0.00137	55.4593	0.00137	65.0807	0.00137	6.78385e-09	0.00137	4.51665e-12
0.00142	123.881	0.00142	153.246	0.00142	0.00815	0.00142	0.01275	0.00142	54.4837	0.00142	54.8158	0.00142	56.071	0.00142	65.3023	0.00142	1.79982e-08	0.00142	1.43425e-11
0.00146	124.411	0.00146	156.114	0.00146	0.01493	0.00146	0.02333	0.00146	54.5647	0.00146	55.7236	0.00146	56.692	0.00146	65.46	0.00146	4.66974e-08	0.00146	4.45509e-11
0.0015	124.859	0.0015	158.495	0.0015	0.02675	0.0015	0.04175	0.0015	54.6685	0.0015	56.687	0.0015	57.3357	0.0015	65.5316	0.0015	1.18486e-07	0.0015	1.35331e-10
0.00155	125.242	0.00155	160.384	0.00155	0.0469	0.00155	0.0731	0.00155	54.8008	0.00155	57.7137	0.00155	58.0131	0.00155	65.4998	0.00155	2.94005e-07	0.00155	4.02013e-10
0.00159	125.572	0.00159	161.775	0.00159	0.08045	0.00159	0.12517	0.00159	54.9653	0.00159	58.8039	0.00159	58.7308	0.00159	65.355	0.00159	7.13444e-07	0.00159	1.16784e-09
0.00164	125.853	0.00164	162.668	0.00164	0.13503	0.00164	0.20965	0.00164	55.1637	0.00164	59.949	0.00164	59.4896	0.00164	65.097	0.00164	1.69311e-06	0.00164	3.31761e-09
0.00169	126.079	0.00169	163.069	0.00169	0.22178	0.00169	0.34349	0.00169	55.3953	0.00169	61.1321	0.00169	60.284	0.00169	64.7361	0.00169	3.92946e-06	0.00169	9.21655e-09
0.00174	126.241	0.00174	162.986	0.00174	0.35649	0.00174	0.55053	0.00174	55.6574	0.00174	62.3287	0.00174	61.1025	0.00174	64.2914	0.00174	8.91891e-06	0.00174	2.50387e-08
0.00179	126.319	0.00179	162.434	0.00179	0.5609	0.00179	0.86321	0.00179	55.945	0.00179	63.5091	0.00179	61.929	0.00179	63.7889	0.00179	1.97982e-05	0.00179	6.65208e-08
0.00184	126.293	0.00184	161.43	0.00184	0.86398	0.00184	1.32419	0.00184	56.2523	0.00184	64.6416	0.00184	62.7445	0.00184	63.2582	0.00184	4.29815e-05	0.00184	1.72824e-07
0.0019	126.144	0.0019	159.996	0.0019	1.3031	0.0019	1.98758	0.0019	56.5724	0.0019	65.6957	0.0019	63.5294	0.0019	62.7291	0.0019	9.1262e-05	0.0019	4.3909e-07
0.00195	125.856	0.00195	158.157	0.00195	1.92495	0.00195	2.91937	0.00195	56.8989	0.00195	66.6455	0.00195	64.2662	0.00195	62.2272	0.00195	0.000189522	0.00195	1.09095e-06
0.00201	125.42	0.00201	155.941	0.00201	2.78572	0.00201	4.19659	0.00201	57.2262	0.00201	67.4729	0.00201	64.941	0.00201	61.7718	0.00201	0.000384949	0.00201	2.65071e-06
0.00207	124.837	0.00207	153.379	0.00207	3.95063	0.00207	5.90488	0.00207	57.5499	0.00207	68.1689	0.00207	65.5453	0.00207	61.3738	0.00207	0.000764777	0.00207	6.2983e-06
0.00213	124.12	0.00213	150.502	0.00213	5.49236	0.00213	8.1341	0.00213	57.8676	0.00213	68.7347	0.00213	66.0764	0.00213	61.0348	0.00213	0.00149	0.00213	1.46349e-05
0.00219	123.287	0.00219	147.345	0.00219	7.48839	0.00219	10.9719	0.00219	58.1786	0.00219	69.1803	0.00219	66.5369	0.00219	60.7481	0.00219	0.00283	0.00219	3.32556e-05
0.00226	122.366	0.00226	143.945	0.00226	10.0173	0.00226	14.4957	0.00226	58.4838	0.00226	69.5231	0.00226	66.9342	0.00226	60.5003	0.00226	0.00525	0.00226	7.39008e-05
0.00233	121.387	0.00233	140.338	0.00233	13.1539	0.00233	18.7631	0.00233	58.7855	0.00233	69.785	0.00233	67.2784	0.00233	60.2744	0.00233	0.00956	0.00233	0.000160599
0.0024	120.382	0.0024	136.559	0.0024	16.9648	0.0024	23.8028	0.0024	59.0868	0.0024	69.9891	0.0024	67.5809	0.0024	60.0523	0.0024	0.01701	0.0024	0.000341312
0.00247	119.378	0.00247	132.644	0.00247	21.5025	0.00247	29.6062	0.00247	59.3913	0.00247	70.1566	0.00247	67.8523	0.00247	59.8186	0.00247	0.02963	0.00247	0.000709375
0.00254	118.399	0.00254	128.627	0.00254	26.8011	0.00254	36.1219	0.00254	59.7026	0.00254	70.3044	0.00254	68.101	0.00254	59.5623	0.00254	0.0505	0.00254	0.00144
0.00262	117.457	0.00262	124.542	0.00262	32.8726	0.00262	43.2544	0.00262	60.024	0.00262	70.4434	0.00262	68.3322	0.00262	59.2791	0.00262	0.08425	0.00262	0.00287
0.00269	116.561	0.00269	120.42	0.00269	39.7039	0.00269	50.8664	0.00269	60.3581	0.00269	70.5774	0.00269	68.5474	0.00269	58.9717	0.00269	0.13758	0.00269	0.00557
0.00277	115.708	0.00277	116.29	0.00277	47.256	0.00277	58.7877	0.00277	60.7068	0.00277	70.7037	0.00277	68.7445	0.00277	58.6494	0.00277	0.21996	0.00277	0.01059
0.00285	114.892	0.00285	112.18	0.00285	55.4633	0.00285	66.8268	0.00285	61.0707	0.00285	70.8142	0.00285	68.9186	0.00285	58.3266	0.00285	0.34439	0.00285	0.0197
0.00294	114.103	0.00294	108.118	0.00294	64.2349	0.00294	74.7866	0.00294	61.4497	0.00294	70.8971	0.00294	69.0631	0.00294	58.0205	0.00294	0.52816	0.00294	0.03582
0.00303	113.331	0.00303	104.128	0.00303	73.456	0.00303	82.4801	0.00303	61.8426	0.00303	70.9397	0.00303	69.1711	0.00303	57.7493	0.00303	0.79365	0.00303	0.0637
0.00312	112.567	0.00312	100.233	0.00312	82.9897	0.00312	89.7456	0.00312	62.2474	0.00312	70.9297	0.00312	69.2365	0.00312	57.5289	0.00312	1.16891	0.00312	0.11082
0.00321	111.809	0.00321	96.4566	0.00321	92.6807	0.00321	96.458	0.00321	62.661	0.00321	70.8581	0.00321	69.2553	0.00321	57.3716	0.00321	1.68805	0.00321	0.18856
0.0033	111.059	0.0033	92.8195	0.0033	102.358	0.0033	102.535	0.0033	63.08	0.0033	70.7196	0.0033	69.2262	0.0033	57.2845	0.0033	2.39128	0.0033	0.31381
0.0034	110.327	0.0034	89.3423	0.0034	111.843	0.0034	107.94	0.0034	63.5	0.0034	70.5137	0.0034	69.1506	0.0034	57.2691	0.0034	3.32447	0.0034	0.51086
0.0035	109.627	0.0035	86.0446	0.0035	120.95	0.0035	112.672	0.0035	63.9161	0.0035	70.2441	0.0035	69.0325	0.0035	57.321	0.0035	4.53832	0.0035	0.81353
0.00361	108.977	0.00361	82.945	0.00361	129.502	0.00361	116.765	0.00361	64.3232	0.00361	69.9181	0.00361	68.8774	0.00361	57.4316	0.00361	6.08689	0.00361	1.2674
0.00371	108.395	0.00371	80.0608	0.00371	137.334	0.00371	120.268	0.00371	64.7158	0.00371	69.5452	0.00371	68.6917	0.00371	57.5889	0.00371	8.0259	0.00371	1.93174
0.00382	107.899	0.00382	77.408	0.00382	144.304	0.00382	123.236	0.00382	65.0887	0.00382	69.136	0.00382	68.4815	0.00382	57.7796	0.00382	10.4105	0.00382	2.8808
0.00394	107.503	0.00394	75.0011	0.00394	150.303	0.00394	125.719	0.00394	65.4373	0.00394	68.701	0.00394	68.2521	0.00394	57.9909	0.00394	13.2926	0.00394	4.2039
0.00405	107.217	0.00405	72.8529	0.00405	155.259	0.00405	127.75	0.00405	65.7582	0.00405	68.2494	0.00405	68.0071	0.00405	58.2121	0.00405	16.7187	0.00405	6.00369
0.00417	107.043	0.00417	70.9749	0.00417	159.142	0.00417	129.344	0.00417	66.0494	0.00417	67.7891	0.00417	67.749	0.00417	58.4361	0.00417	20.7264	0.00417	8.39209
0.0043	106.981	0.0043	69.377	0.0043	161.965	0.0043	130.497	0.0043	66.3111	0.0043	67.3265	0.0043	67.4787	0.0043	58.6599	0.0043	25.3417	0.0043	11.4837
0.00443	107.025	0.00443	68.0678	0.00443	163.778	0.00443	131.187	0.00443	66.5455	0.00443	66.867	0.00443	67.1971	0.00443	58.8849	0.00443	30.5752	0.00443	15.3863
0.00456	107.167	0.00456	67.054	0.00456	164.663	0.00456	131.387	0.00456	66.7573	0.00456	66.4153	0.00456	66.9051	0.00456	59.1165	0.00456	36.4188	0.00456	20.1898
0.00469	107.4	0.00469	66.3408	0.00469	164.723	0.00469	131.069	0.00469	66.9532	0.00469	65.9764	0.00469	66.6051	0.00469	59.3634	0.00469	42.8419	0.00469	25.9533
0.00483	107.718	0.00483	65.9308	0.00483	164.075	0.00483	130.219	0.00483	67.1417	0.00483	65.5557	0.00483	66.3013	0.00483	59.6362	0.00483	49.7879	0.00483	32.6927
0.00497	108.116	0.00497	65.8234	0.00497	162.838	0.00497	128.842	0.00497	67.3319	0.00497	65.1598	0.00497	66	0.00497	59.946	0.00497	57.1721	0.00497	40.3711
0.00512	108.596	0.00512	66.0144	0.00512	161.124	0.00512	126.968	0.00512	67.5334	0.00512	64.7958	0.00512	65.7099	0.00512	60.3032	0.00512	64.8807	0.00512	48.8925
0.00527	109.158	0.00527	66.4955	0.00527	159.031	0.00527	124.655	0.00527	67.7546	0.00527	64.4716	0.00527	65.4415	0.00527	60.716	0.00527	72.7726	0.00527	58.1013
0.00543	109.806	0.00543	67.2537	0.00543	156.64	0.00543	121.985	0.00543	68.0022	0.00543	64.1948	0.00543	65.2059	0.00543	61.1893	0.00543	80.6843	0.00543	67.789
0.00559	110.546	0.00559	68.272	0.00559	154.008	0.00559	119.056	0.00559	68.2805	0.00559	63.9724	0.00559	65.0144	0.00559	61.7246	0.00559	88.4376	0.00559	77.7065
0.00576	111.378	0.00576	69.5298	0.00576	151.172	0.00576	115.974	0.00576	68.5904	0.00576	63.8095	0.00576	64.8766	0.00576	62.3197	0.00576	95.8502	0.00576	87.583
0.00593	112.303	0.00593	71.0043	0.00593	148.149	0.00593	112.839	0.00593	68.93	0.00593	63.7095	0.00593	64.8002	0.00593	62.9689	0.00593	102.749	0.00593	97.1481
0.0061	113.317	0.0061	72.6719	0.0061	144.943	0.0061	109.737	0.0061	69.2947	0.0061	63.6733	0.0061	64.79	0.0061	63.6645	0.0061	108.982	0.0061	106.154
0.00629	114.413	0.00629	74.5099	0.00629	141.543	0.00629	106.727	0.00629	69.6778	0.00629	63.6999	0.00629	64.8475	0.00629	64.3974	0.00629	114.431	0.00629	114.396
0.00647	115.578	0.00647	76.4976	0.00647	137.937	0.00647	103.841	0.00647	70.0716	0.00647	63.7866	0.00647	64.9714	0.00647	65.1583	0.00647	119.021	0.00647	121.728
0.00666	116.799	0.00666	78.6179	0.00666	134.113	0.00666	101.078	0.00666	70.4685	0.00666	63.9296	0.00666	65.1584	0.00666	65.9395	0.00666	122.722	0.00666	128.072
0.00686	118.061	0.00686	80.8572	0.00686	130.062	0.00686	98.4103	0.00686	70.8619	0.00686	64.125	0.00686	65.4036	0.00686	66.7348	0.00686	125.55	0.00686	133.415
0.00706	119.349	0.00706	83.206	0.00706	125.788	0.00706	95.7902	0.00706	71.2472	0.00706	64.3694	0.00706	65.7015	0.00706	67.5411	0.00706	127.564	0.00706	137.806
0.00727	120.649	0.00727	85.6574	0.00727	121.305	0.00727	93.1616	0.00727	71.6222	0.00727	64.6604	0.00727	66.0475	0.00727	68.3573	0.00727	128.853	0.00727	141.34
0.00749	121.951	0.00749	88.2064	0.00749	116.641	0.00749	90.4711	0.00749	71.9872	0.00749	64.9969	0.00749	66.4378	0.00749	69.185	0.00749	129.524	0.00749	144.141
0.00771	123.247	0.00771	90.8479	0.00771	111.837	0.00771	87.6797	0.00771	72.3451	0.00771	65.3794	0.00771	66.8708	0.00771	70.0272	0.00771	129.695	0.00771	146.345
0.00794	124.531	0.00794	93.5755	0.00794	106.95	0.00794	84.7723	0.00794	72.7007	0.00794	65.8095	0.00794	67.3465	0.00794	70.8877	0.00794	129.474	0.00794	148.079
0.00818	125.802	0.00818	96.3798	0.00818	102.046	0.00818	81.7636	0.00818	73.0602	0.00818	66.2897	0.00818	67.8671	0.00818	71.7704	0.00818	128.959	0.00818	149.452
0.00842	127.058	0.00842	99.2478	0.00842	97.2014	0.00842	78.6997	0.00842	73.4306	0.00842	66.8231	0.00842	68.4363	0.00842	72.6785	0.00842	128.222	0.00842	150.544
0.00867	128.303	0.00867	102.162	0.00867	92.4947	0.00867	75.6544	0.00867	73.8187	0.00867	67.4125	0.00867	69.0586	0.00867	73.6141	0.00867	127.316	0.00867	151.399
0.00893	129.537	0.00893	105.102	0.00893	88.0056	0.00893	72.722	0.00893	74.2306	0.00893	68.0603	0.00893	69.7393	0.00893	74.5781	0.00893	126.266	0.00893	152.031
0.00919	130.762	0.00919	108.046	0.00919	83.8083	0.00919	70.0065	0.00919	74.6713	0.00919	68.7682	0.00919	70.4835	0.00919	75.57	0.00919	125.081	0.00919	152.428
0.00946	131.98	0.00946	110.968	0.00946	79.9669	0.00946	67.609	0.00946	75.1442	0.00946	69.5371	0.00946	71.2957	0.00946	76.5888	0.00946	123.754	0.00946	152.563
0.00974	133.191	0.00974	113.847	0.00974	76.5313	0.00974	65.616	0.00974	75.6514	0.00974	70.3668	0.00974	72.1795	0.00974	77.6333	0.00974	122.271	0.00974	152.399
0.01003	134.398	0.01003	116.664	0.01003	73.5339	0.01003	64.0888	0.01003	76.1931	0.01003	71.2564	0.01003	73.1373	0.01003	78.703	0.01003	120.618	0.01003	151.904
0.01033	135.598	0.01033	119.403	0.01033	70.9887	0.01033	63.0572	0.01033	76.7687	0.01033	72.2043	0.01033	74.1704	0.01033	79.798	0.01033	118.784	0.01033	151.058
0.01064	136.793	0.01064	122.053	0.01064	68.8912	0.01064	62.5169	0.01064	77.3761	0.01064	73.2085	0.01064	75.2785	0.01064	80.9194	0.01064	116.771	0.01064	149.855
0.01095	137.982	0.01095	124.608	0.01095	67.2213	0.01095	62.432	0.01095	78.0129	0.01095	74.2662	0.01095	76.4599	0.01095	82.0696	0.01095	114.588	0.01095	148.31
0.01128	139.166	0.01128	127.066	0.01128	65.9468	0.01128	62.7409	0.01128	78.6759	0.01128	75.3745	0.01128	77.7121	0.01128	83.2511	0.01128	112.258	0.01128	146.456
0.01161	140.344	0.01161	129.427	0.01161	65.0283	0.01161	63.366	0.01161	79.362	0.01161	76.5297	0.01161	79.0308	0.01161	84.4664	0.01161	109.815	0.01161	144.339
0.01196	141.516	0.01196	131.692	0.01196	64.4248	0.01196	64.2244	0.01196	80.0681	0.01196	77.7277	0.01196	80.4111	0.01196	85.7172	0.01196	107.3	0.01196	142.018
0.01231	142.682	0.01231	133.864	0.01231	64.0988	0.01231	65.2388	0.01231	80.7914	0.01231	78.9641	0.01231	81.8471	0.01231	87.0037	0.01231	104.76	0.01231	139.558
0.01268	143.842	0.01268	135.94	0.01268	64.0203	0.01268	66.3465	0.01268	81.5299	0.01268	80.2337	0.01268	83.3321	0.01268	88.324	0.01268	102.247	0.01268	137.023
0.01305	144.995	0.01305	137.921	0.01305	64.1696	0.01305	67.5061	0.01305	82.2822	0.01305	81.5312	0.01305	84.859	0.01305	89.6741	0.01305	99.8117	0.01305	134.477
0.01344	146.143	0.01344	139.801	0.01344	64.5381	0.01344	68.7	0.01344	83.0477	0.01344	82.8507	0.01344	86.4203	0.01344	91.0476	0.01344	97.5034	0.01344	131.977
0.01384	147.284	0.01384	141.574	0.01384	65.128	0.01384	69.9336	0.01384	83.8264	0.01384	84.1862	0.01384	88.0085	0.01384	92.4363	0.01384	95.368	0.01384	129.57
0.01425	148.42	0.01425	143.232	0.01425	65.9493	0.01425	71.2307	0.01425	84.619	0.01425	85.5317	0.01425	89.6161	0.01425	93.8306	0.01425	93.4459	0.01425	127.298
0.01467	149.553	0.01467	144.766	0.01467	67.0163	0.01467	72.6271	0.01467	85.4261	0.01467	86.8812	0.01467	91.2359	0.01467	95.2206	0.01467	91.7703	0.01467	125.191
0.01511	150.682	0.01511	146.17	0.01511	68.3438	0.01511	74.1626	0.01511	86.2485	0.01511	88.229	0.01511	92.8611	0.01511	96.5969	0.01511	90.3661	0.01511	123.271
0.01555	151.811	0.01555	147.437	0.01555	69.9425	0.01555	75.8727	0.01555	87.0863	0.01555	89.5699	0.01555	94.4857	0.01555	97.9513	0.01555	89.2488	0.01555	121.551
0.01601	152.94	0.01601	148.565	0.01601	71.8157	0.01601	77.7818	0.01601	87.9392	0.01601	90.8992	0.01601	96.104	0.01601	99.2775	0.01601	88.4246	0.01601	120.036
0.01649	154.074	0.01649	149.553	0.01649	73.9569	0.01649	79.8984	0.01649	88.806	0.01649	92.213	0.01649	97.7111	0.01649	100.572	0.01649	87.8896	0.01649	118.725
0.01698	155.212	0.01698	150.404	0.01698	76.3488	0.01698	82.2131	0.01698	89.6847	0.01698	93.5075	0.01698	99.3025	0.01698	101.832	0.01698	87.6314	0.01698	117.613
0.01748	156.358	0.01748	151.125	0.01748	78.9641	0.01748	84.6991	0.01748	90.572	0.01748	94.7795	0.01748	100.874	0.01748	103.058	0.01748	87.6304	0.01748	116.689
0.018	157.511	0.018	151.725	0.018	81.7674	0.018	87.3152	0.018	91.4641	0.018	96.0258	0.018	102.42	0.018	104.25	0.018	87.8615	0.018	115.94
0.01853	158.673	0.01853	152.211	0.01853	84.7182	0.01853	90.011	0.01853	92.3564	0.01853	97.2431	0.01853	103.937	0.01853	105.41	0.01853	88.2969	0.01853	115.352
0.01908	159.84	0.01908	152.595	0.01908	87.7744	0.01908	92.7326	0.01908	93.2444	0.01908	98.4282	0.01908	105.418	0.01908	106.538	0.01908	88.9088	0.01908	114.913
0.01965	161.011	0.01965	152.884	0.01965	90.8958	0.01965	95.4285	0.01965	94.1234	0.01965	99.5775	0.01965	106.857	0.01965	107.633	0.01965	89.6713	0.01965	114.612
0.02023	162.182	0.02023	153.086	0.02023	94.0471	0.02023	98.0548	0.02023	94.9895	0.02023	100.688	0.02023	108.248	0.02023	108.692	0.02023	90.5627	0.02023	114.439
0.02083	163.35	0.02083	153.208	0.02083	97.1997	0.02083	100.579	0.02083	95.8397	0.02083	101.755	0.02083	109.582	0.02083	109.71	0.02083	91.5665	0.02083	114.392
0.02145	164.511	0.02145	153.255	0.02145	100.333	0.02145	102.979	0.02145	96.6717	0.02145	102.776	0.02145	110.852	0.02145	110.68	0.02145	92.6718	0.02145	114.467
0.02209	165.659	0.02209	153.229	0.02209	103.432	0.02209	105.248	0.02209	97.4844	0.02209	103.747	0.02209	112.049	0.02209	111.594	0.02209	93.8726	0.02209	114.668
0.02274	166.792	0.02274	153.136	0.02274	106.491	0.02274	107.387	0.02274	98.2774	0.02274	104.665	0.02274	113.165	0.02274	112.442	0.02274	95.1666	0.02274	114.996
0.02342	167.907	0.02342	152.976	0.02342	109.505	0.02342	109.406	0.02342	99.0509	0.02342	105.525	0.02342	114.193	0.02342	113.215	0.02342	96.5535	0.02342	115.457
0.02411	169.004	0.02411	152.755	0.02411	112.473	0.02411	111.316	0.02411	99.8055	0.02411	106.326	0.02411	115.124	0.02411	113.904	0.02411	98.0332	0.02411	116.052
0.02483	170.082	0.02483	152.477	0.02483	115.391	0.02483	113.129	0.02483	100.541	0.02483	107.063	0.02483	115.952	0.02483	114.502	0.02483	99.6034	0.02483	116.783
0.02556	171.144	0.02556	152.149	0.02556	118.257	0.02556	114.856	0.02556	101.26	0.02556	107.735	0.02556	116.673	0.02556	115.005	0.02556	101.259	0.02556	117.645
0.02632	172.194	0.02632	151.779	0.02632	121.063	0.02632	116.499	0.02632	101.959	0.02632	108.338	0.02632	117.282	0.02632	115.409	0.02632	102.989	0.02632	118.633
0.0271	173.237	0.0271	151.377	0.0271	123.798	0.0271	118.056	0.0271	102.641	0.0271	108.873	0.0271	117.776	0.0271	115.716	0.0271	104.779	0.0271	119.734
0.02791	174.278	0.02791	150.955	0.02791	126.446	0.02791	119.52	0.02791	103.303	0.02791	109.336	0.02791	118.156	0.02791	115.927	0.02791	106.611	0.02791	120.933
0.02873	175.321	0.02873	150.525	0.02873	128.993	0.02873	120.878	0.02873	103.944	0.02873	109.729	0.02873	118.42	0.02873	116.046	0.02873	108.46	0.02873	122.214
0.02959	176.37	0.02959	150.1	0.02959	131.419	0.02959	122.113	0.02959	104.564	0.02959	110.051	0.02959	118.571	0.02959	116.077	0.02959	110.301	0.02959	123.556
0.03046	177.424	0.03046	149.69	0.03046	133.71	0.03046	123.212	0.03046	105.159	0.03046	110.303	0.03046	118.609	0.03046	116.026	0.03046	112.109	0.03046	124.941
0.03137	178.481	0.03137	149.305	0.03137	135.851	0.03137	124.161	0.03137	105.73	0.03137	110.489	0.03137	118.539	0.03137	115.895	0.03137	113.857	0.03137	126.352
0.0323	179.532	0.0323	148.952	0.0323	137.834	0.0323	124.951	0.0323	106.274	0.0323	110.611	0.0323	118.363	0.0323	115.687	0.0323	115.522	0.0323	127.773
0.03326	180.567	0.03326	148.637	0.03326	139.653	0.03326	125.578	0.03326	106.79	0.03326	110.672	0.03326	118.085	0.03326	115.403	0.03326	117.084	0.03326	129.194
0.03424	181.571	0.03424	148.363	0.03424	141.308	0.03424	126.044	0.03424	107.279	0.03424	110.679	0.03424	117.708	0.03424	115.043	0.03424	118.524	0.03424	130.603
0.03526	182.528	0.03526	148.128	0.03526	142.801	0.03526	126.356	0.03526	107.74	0.03526	110.634	0.03526	117.238	0.03526	114.606	0.03526	119.828	0.03526	131.997
0.0363	183.418	0.0363	147.932	0.0363	144.139	0.0363	126.523	0.0363	108.171	0.0363	110.543	0.0363	116.675	0.0363	114.088	0.0363	120.985	0.0363	133.369
0.03738	184.224	0.03738	147.772	0.03738	145.328	0.03738	126.558	0.03738	108.572	0.03738	110.407	0.03738	116.024	0.03738	113.489	0.03738	121.985	0.03738	134.719
0.03849	184.929	0.03849	147.643	0.03849	146.375	0.03849	126.475	0.03849	108.941	0.03849	110.229	0.03849	115.285	0.03849	112.808	0.03849	122.822	0.03849	136.042
0.03963	185.524	0.03963	147.543	0.03963	147.283	0.03963	126.287	0.03963	109.277	0.03963	110.009	0.03963	114.459	0.03963	112.047	0.03963	123.493	0.03963	137.339
0.04081	186.003	0.04081	147.474	0.04081	148.059	0.04081	126.006	0.04081	109.581	0.04081	109.746	0.04081	113.548	0.04081	111.211	0.04081	123.996	0.04081	138.608
0.04202	186.37	0.04202	147.436	0.04202	148.706	0.04202	125.644	0.04202	109.854	0.04202	109.442	0.04202	112.554	0.04202	110.309	0.04202	124.334	0.04202	139.852
0.04326	186.637	0.04326	147.439	0.04326	149.228	0.04326	125.212	0.04326	110.097	0.04326	109.096	0.04326	111.482	0.04326	109.357	0.04326	124.513	0.04326	141.074
0.04455	186.823	0.04455	147.493	0.04455	149.632	0.04455	124.724	0.04455	110.318	0.04455	108.712	0.04455	110.341	0.04455	108.371	0.04455	124.543	0.04455	142.284
0.04587	186.953	0.04587	147.616	0.04587	149.927	0.04587	124.194	0.04587	110.525	0.04587	108.297	0.04587	109.142	0.04587	107.375	0.04587	124.438	0.04587	143.492
0.04723	187.054	0.04723	147.826	0.04723	150.127	0.04723	123.638	0.04723	110.728	0.04723	107.862	0.04723	107.902	0.04723	106.392	0.04723	124.219	0.04723	144.719
0.04863	187.155	0.04863	148.147	0.04863	150.251	0.04863	123.076	0.04863	110.942	0.04863	107.421	0.04863	106.642	0.04863	105.449	0.04863	123.906	0.04863	145.988
0.05007	187.283	0.05007	148.599	0.05007	150.32	0.05007	122.533	0.05007	111.181	0.05007	106.995	0.05007	105.389	0.05007	104.57	0.05007	123.525	0.05007	147.327
0.05156	187.457	0.05156	149.204	0.05156	150.363	0.05156	122.032	0.05156	111.462	0.05156	106.605	0.05156	104.171	0.05156	103.778	0.05156	123.102	0.05156	148.768
0.05308	187.689	0.05308	149.978	0.05308	150.407	0.05308	121.602	0.05308	111.797	0.05308	106.276	0.05308	103.02	0.05308	103.092	0.05308	122.662	0.05308	150.344
0.05466	187.981	0.05466	150.933	0.05466	150.483	0.05466	121.268	0.05466	112.201	0.05466	106.035	0.05466	101.968	0.05466	102.527	0.05466	122.231	0.05466	152.087
0.05628	188.326	0.05628	152.074	0.05628	150.615	0.05628	121.054	0.05628	112.681	0.05628	105.903	0.05628	101.044	0.05628	102.094	0.05628	121.829	0.05628	154.026
0.05795	188.711	0.05795	153.397	0.05795	150.827	0.05795	120.981	0.05795	113.243	0.05795	105.9	0.05795	100.276	0.05795	101.8	0.05795	121.474	0.05795	156.181
0.05967	189.119	0.05967	154.893	0.05967	151.131	0.05967	121.064	0.05967	113.886	0.05967	106.041	0.05967	99.6844	0.05967	101.649	0.05967	121.179	0.05967	158.566
0.06144	189.532	0.06144	156.548	0.06144	151.538	0.06144	121.313	0.06144	114.609	0.06144	106.335	0.06144	99.2873	0.06144	101.645	0.06144	120.955	0.06144	161.189
0.06326	189.939	0.06326	158.346	0.06326	152.047	0.06326	121.732	0.06326	115.405	0.06326	106.785	0.06326	99.0956	0.06326	101.793	0.06326	120.81	0.06326	164.046
0.06514	190.337	0.06514	160.268	0.06514	152.655	0.06514	122.322	0.06514	116.269	0.06514	107.388	0.06514	99.1158	0.06514	102.101	0.06514	120.753	0.06514	167.13
0.06707	190.734	0.06707	162.299	0.06707	153.354	0.06707	123.082	0.06707	117.194	0.06707	108.138	0.06707	99.3512	0.06707	102.583	0.06707	120.792	0.06707	170.43
0.06906	191.15	0.06906	164.427	0.06906	154.134	0.06906	124.007	0.06906	118.177	0.06906	109.028	0.06906	99.8029	0.06906	103.254	0.06906	120.94	0.06906	173.935
0.07111	191.617	0.07111	166.644	0.07111	154.989	0.07111	125.096	0.07111	119.218	0.07111	110.049	0.07111	100.472	0.07111	104.137	0.07111	121.215	0.07111	177.634
0.07321	192.173	0.07321	168.951	0.07321	155.913	0.07321	126.347	0.07321	120.318	0.07321	111.196	0.07321	101.362	0.07321	105.255	0.07321	121.639	0.07321	181.525
0.07539	192.863	0.07539	171.349	0.07539	156.907	0.07539	127.766	0.07539	121.483	0.07539	112.466	0.07539	102.476	0.07539	106.633	0.07539	122.238	0.07539	185.614
0.07762	193.726	0.07762	173.848	0.07762	157.978	0.07762	129.358	0.07762	122.721	0.07762	113.859	0.07762	103.825	0.07762	108.295	0.07762	123.044	0.07762	189.914
0.07992	194.795	0.07992	176.457	0.07992	159.139	0.07992	131.133	0.07992	124.043	0.07992	115.383	0.07992	105.42	0.07992	110.259	0.07992	124.094	0.07992	194.449
0.0823	196.095	0.0823	179.188	0.0823	160.405	0.0823	133.104	0.0823	125.458	0.0823	117.048	0.0823	107.278	0.0823	112.537	0.0823	125.422	0.0823	199.251
0.08474	197.635	0.08474	182.049	0.08474	161.8	0.08474	135.286	0.08474	126.977	0.08474	118.868	0.08474	109.415	0.08474	115.134	0.08474	127.068	0.08474	204.359
0.08725	199.413	0.08725	185.048	0.08725	163.346	0.08725	137.693	0.08725	128.607	0.08725	120.859	0.08725	111.851	0.08725	118.049	0.08725	129.065	0.08725	209.814
0.08984	201.416	0.08984	188.188	0.08984	165.064	0.08984	140.339	0.08984	130.354	0.08984	123.039	0.08984	114.605	0.08984	121.274	0.08984	131.444	0.08984	215.652
0.0925	203.621	0.0925	191.468	0.0925	166.975	0.0925	143.232	0.0925	132.221	0.0925	125.423	0.0925	117.692	0.0925	124.796	0.0925	134.23	0.0925	221.907
0.09525	206.008	0.09525	194.883	0.09525	169.093	0.09525	146.381	0.09525	134.21	0.09525	128.024	0.09525	121.126	0.09525	128.604	0.09525	137.443	0.09525	228.601
0.09807	208.556	0.09807	198.425	0.09807	171.427	0.09807	149.785	0.09807	136.318	0.09807	130.853	0.09807	124.916	0.09807	132.684	0.09807	141.092	0.09807	235.738
0.10098	211.253	0.10098	202.082	0.10098	173.978	0.10098	153.441	0.10098	138.543	0.10098	133.914	0.10098	129.065	0.10098	137.029	0.10098	145.179	0.10098	243.31
0.10397	214.097	0.10397	205.843	0.10397	176.74	0.10397	157.339	0.10397	140.881	0.10397	137.205	0.10397	133.569	0.10397	141.632	0.10397	149.699	0.10397	251.29
0.10706	217.099	0.10706	209.693	0.10706	179.701	0.10706	161.463	0.10706	143.326	0.10706	140.722	0.10706	138.419	0.10706	146.496	0.10706	154.638	0.10706	259.635
0.11023	220.281	0.11023	213.62	0.11023	182.842	0.11023	165.796	0.11023	145.874	0.11023	144.452	0.11023	143.603	0.11023	151.625	0.11023	159.979	0.11023	268.289
0.1135	223.675	0.1135	217.611	0.1135	186.142	0.1135	170.313	0.1135	148.52	0.1135	148.381	0.1135	149.1	0.1135	157.024	0.1135	165.701	0.1135	277.189
0.11687	227.32	0.11687	221.656	0.11687	189.577	0.11687	174.991	0.11687	151.258	0.11687	152.489	0.11687	154.89	0.11687	162.702	0.11687	171.781	0.11687	286.267
0.12034	231.254	0.12034	225.745	0.12034	193.128	0.12034	179.805	0.12034	154.084	0.12034	156.758	0.12034	160.949	0.12034	168.662	0.12034	178.201	0.12034	295.461
0.12391	235.514	0.12391	229.872	0.12391	196.775	0.12391	184.732	0.12391	156.991	0.12391	161.165	0.12391	167.252	0.12391	174.903	0.12391	184.943	0.12391	304.72
0.12758	240.131	0.12758	234.033	0.12758	200.504	0.12758	189.749	0.12758	159.977	0.12758	165.691	0.12758	173.775	0.12758	181.414	0.12758	191.999	0.12758	314.003
0.13136	245.125	0.13136	238.226	0.13136	204.309	0.13136	194.838	0.13136	163.034	0.13136	170.316	0.13136	180.495	0.13136	188.18	0.13136	199.363	0.13136	323.287
0.13526	250.508	0.13526	242.451	0.13526	208.185	0.13526	199.981	0.13526	166.159	0.13526	175.022	0.13526	187.39	0.13526	195.173	0.13526	207.036	0.13526	332.564
0.13927	256.276	0.13927	246.709	0.13927	212.136	0.13927	205.163	0.13927	169.345	0.13927	179.794	0.13927	194.437	0.13927	202.357	0.13927	215.02	0.13927	341.835
0.1434	262.418	0.1434	251	0.1434	216.163	0.1434	210.371	0.1434	172.585	0.1434	184.618	0.1434	201.614	0.1434	209.69	0.1434	223.318	0.1434	351.11
0.14766	268.911	0.14766	255.322	0.14766	220.27	0.14766	215.591	0.14766	175.871	0.14766	189.479	0.14766	208.895	0.14766	217.123	0.14766	231.928	0.14766	360.395
0.15204	275.724	0.15204	259.67	0.15204	224.455	0.15204	220.805	0.15204	179.193	0.15204	194.366	0.15204	216.255	0.15204	224.607	0.15204	240.84	0.15204	369.689
0.15655	282.818	0.15655	264.033	0.15655	228.713	0.15655	225.994	0.15655	182.538	0.15655	199.264	0.15655	223.662	0.15655	232.092	0.15655	250.032	0.15655	378.978
0.16119	290.152	0.16119	268.395	0.16119	233.028	0.16119	231.135	0.16119	185.893	0.16119	204.161	0.16119	231.081	0.16119	239.528	0.16119	259.469	0.16119	388.225
0.16597	297.681	0.16597	272.735	0.16597	237.378	0.16597	236.199	0.16597	189.24	0.16597	209.041	0.16597	238.471	0.16597	246.868	0.16597	269.099	0.16597	397.375
0.17089	305.357	0.17089	277.027	0.17089	241.732	0.17089	241.154	0.17089	192.562	0.17089	213.888	0.17089	245.786	0.17089	254.07	0.17089	278.855	0.17089	406.351
0.17596	313.133	0.17596	281.24	0.17596	246.053	0.17596	245.964	0.17596	195.838	0.17596	218.681	0.17596	252.977	0.17596	261.095	0.17596	288.658	0.17596	415.058
0.18118	320.962	0.18118	285.345	0.18118	250.302	0.18118	250.59	0.18118	199.048	0.18118	223.398	0.18118	259.989	0.18118	267.905	0.18118	298.418	0.18118	423.393
0.18655	328.802	0.18655	289.311	0.18655	254.438	0.18655	254.996	0.18655	202.171	0.18655	228.015	0.18655	266.768	0.18655	274.467	0.18655	308.045	0.18655	431.252
0.19209	336.614	0.19209	293.114	0.19209	258.427	0.19209	259.144	0.19209	205.19	0.19209	232.505	0.19209	273.261	0.19209	280.75	0.19209	317.446	0.19209	438.54
0.19778	344.367	0.19778	296.736	0.19778	262.242	0.19778	263.006	0.19778	208.089	0.19778	236.838	0.19778	279.416	0.19778	286.724	0.19778	326.54	0.19778	445.178
0.20365	352.034	0.20365	300.17	0.20365	265.866	0.20365	266.556	0.20365	210.855	0.20365	240.987	0.20365	285.188	0.20365	292.361	0.20365	335.253	0.20365	451.114
0.20969	359.598	0.20969	303.418	0.20969	269.295	0.20969	269.779	0.20969	213.482	0.20969	244.923	0.20969	290.536	0.20969	297.635	0.20969	343.528	0.20969	456.32
0.21591	367.047	0.21591	306.49	0.21591	272.536	0.21591	272.666	0.21591	215.965	0.21591	248.618	0.21591	295.428	0.21591	302.519	0.21591	351.32	0.21591	460.795
0.22231	374.373	0.22231	309.404	0.22231	275.602	0.22231	275.213	0.22231	218.304	0.22231	252.046	0.22231	299.834	0.22231	306.986	0.22231	358.597	0.22231	464.56
0.22891	381.571	0.22891	312.181	0.22891	278.513	0.22891	277.421	0.22891	220.498	0.22891	255.182	0.22891	303.73	0.22891	311.01	0.22891	365.334	0.22891	467.647
0.2357	388.633	0.2357	314.839	0.2357	281.286	0.2357	279.292	0.2357	222.548	0.2357	258.006	0.2357	307.095	0.2357	314.56	0.2357	371.514	0.2357	470.089
0.24269	395.55	0.24269	317.393	0.24269	283.933	0.24269	280.826	0.24269	224.453	0.24269	260.501	0.24269	309.906	0.24269	317.606	0.24269	377.118	0.24269	471.916
0.24989	402.306	0.24989	319.848	0.24989	286.456	0.24989	282.023	0.24989	226.206	0.24989	262.654	0.24989	312.143	0.24989	320.115	0.24989	382.125	0.24989	473.139
0.2573	408.878	0.2573	322.196	0.2573	288.846	0.2573	282.874	0.2573	227.8	0.2573	264.457	0.2573	313.784	0.2573	322.052	0.2573	386.507	0.2573	473.749
0.26493	415.235	0.26493	324.42	0.26493	291.079	0.26493	283.368	0.26493	229.222	0.26493	265.905	0.26493	314.806	0.26493	323.382	0.26493	390.229	0.26493	473.713
0.27279	421.337	0.27279	326.489	0.27279	293.121	0.27279	283.488	0.27279	230.454	0.27279	266.999	0.27279	315.182	0.27279	324.068	0.27279	393.247	0.27279	472.981
0.28088	427.138	0.28088	328.368	0.28088	294.929	0.28088	283.214	0.28088	231.477	0.28088	267.741	0.28088	314.887	0.28088	324.076	0.28088	395.509	0.28088	471.487
0.28921	432.587	0.28921	330.014	0.28921	296.456	0.28921	282.525	0.28921	232.269	0.28921	268.132	0.28921	313.898	0.28921	323.374	0.28921	396.96	0.28921	469.165
0.29779	437.634	0.29779	331.389	0.29779	297.66	0.29779	281.401	0.29779	232.812	0.29779	268.177	0.29779	312.192	0.29779	321.936	0.29779	397.542	0.29779	465.956
0.30662	442.226	0.30662	332.459	0.30662	298.507	0.30662	279.828	0.30662	233.088	0.30662	267.877	0.30662	309.755	0.30662	319.744	0.30662	397.202	0.30662	461.825
0.31571	446.321	0.31571	333.204	0.31571	298.978	0.31571	277.799	0.31571	233.088	0.31571	267.232	0.31571	306.578	0.31571	316.788	0.31571	395.892	0.31571	456.768
0.32508	449.878	0.32508	333.617	0.32508	299.072	0.32508	275.32	0.32508	232.806	0.32508	266.241	0.32508	302.662	0.32508	313.071	0.32508	393.577	0.32508	450.822
0.33472	452.868	0.33472	333.707	0.33472	298.806	0.33472	272.402	0.33472	232.245	0.33472	264.902	0.33472	298.018	0.33472	308.607	0.33472	390.234	0.33472	444.062
0.34465	455.27	0.34465	333.496	0.34465	298.214	0.34465	269.072	0.34465	231.414	0.34465	263.208	0.34465	292.669	0.34465	303.42	0.34465	385.851	0.34465	436.599
0.35487	457.067	0.35487	333.016	0.35487	297.341	0.35487	265.362	0.35487	230.328	0.35487	261.157	0.35487	286.643	0.35487	297.543	0.35487	380.432	0.35487	428.569
0.3654	458.252	0.3654	332.302	0.3654	296.239	0.3654	261.309	0.3654	229.002	0.3654	258.747	0.3654	279.976	0.3654	291.017	0.3654	373.992	0.3654	420.115
0.37623	458.819	0.37623	331.391	0.37623	294.954	0.37623	256.956	0.37623	227.455	0.37623	255.979	0.37623	272.711	0.37623	283.883	0.37623	366.554	0.37623	411.379
0.38739	458.767	0.38739	330.31	0.38739	293.528	0.38739	252.344	0.38739	225.702	0.38739	252.862	0.38739	264.892	0.38739	276.187	0.38739	358.153	0.38739	402.478
0.39888	458.1	0.39888	329.079	0.39888	291.986	0.39888	247.512	0.39888	223.758	0.39888	249.413	0.39888	256.564	0.39888	267.971	0.39888	348.832	0.39888	393.5
0.41071	456.826	0.41071	327.706	0.41071	290.338	0.41071	242.498	0.41071	221.636	0.41071	245.661	0.41071	247.778	0.41071	259.279	0.41071	338.641	0.41071	384.496
0.4229	454.961	0.4229	326.189	0.4229	288.582	0.4229	237.338	0.4229	219.345	0.4229	241.646	0.4229	238.584	0.4229	250.156	0.4229	327.641	0.4229	375.481
0.43544	452.53	0.43544	324.521	0.43544	286.701	0.43544	232.066	0.43544	216.897	0.43544	237.42	0.43544	229.038	0.43544	240.647	0.43544	315.901	0.43544	366.449
0.44836	449.568	0.44836	322.69	0.44836	284.676	0.44836	226.719	0.44836	214.305	0.44836	233.045	0.44836	219.2	0.44836	230.801	0.44836	303.502	0.44836	357.381
0.46165	446.121	0.46165	320.691	0.46165	282.49	0.46165	221.334	0.46165	211.586	0.46165	228.593	0.46165	209.135	0.46165	220.674	0.46165	290.531	0.46165	348.267
0.47535	442.243	0.47535	318.525	0.47535	280.133	0.47535	215.954	0.47535	208.762	0.47535	224.136	0.47535	198.917	0.47535	210.328	0.47535	277.086	0.47535	339.126
0.48944	437.999	0.48944	316.208	0.48944	277.613	0.48944	210.627	0.48944	205.862	0.48944	219.75	0.48944	188.626	0.48944	199.836	0.48944	263.271	0.48944	330.023
0.50396	433.456	0.50396	313.771	0.50396	274.959	0.50396	205.407	0.50396	202.921	0.50396	215.505	0.50396	178.349	0.50396	189.281	0.50396	249.197	0.50396	321.079
0.51891	428.685	0.51891	311.26	0.51891	272.219	0.51891	200.35	0.51891	199.98	0.51891	211.463	0.51891	168.177	0.51891	178.755	0.51891	234.977	0.51891	312.474
0.5343	423.754	0.5343	308.732	0.5343	269.46	0.5343	195.519	0.5343	197.084	0.5343	207.675	0.5343	158.21	0.5343	168.358	0.5343	220.726	0.5343	304.442
0.55015	418.721	0.55015	306.252	0.55015	266.761	0.55015	190.977	0.55015	194.275	0.55015	204.183	0.55015	148.548	0.55015	158.196	0.55015	206.558	0.55015	297.256
0.56647	413.638	0.56647	303.886	0.56647	264.21	0.56647	186.785	0.56647	191.598	0.56647	201.017	0.56647	139.291	0.56647	148.378	0.56647	192.586	0.56647	291.198
0.58327	408.545	0.58327	301.692	0.58327	261.887	0.58327	183.002	0.58327	189.089	0.58327	198.2	0.58327	130.54	0.58327	139.015	0.58327	178.917	0.58327	286.536
0.60057	403.475	0.60057	299.717	0.60057	259.865	0.60057	179.685	0.60057	186.778	0.60057	195.751	0.60057	122.39	0.60057	130.212	0.60057	165.659	0.60057	283.491
0.61838	398.454	0.61838	297.995	0.61838	258.198	0.61838	176.882	0.61838	184.69	0.61838	193.689	0.61838	114.934	0.61838	122.072	0.61838	152.914	0.61838	282.211
0.63672	393.509	0.63672	296.54	0.63672	256.918	0.63672	174.643	0.63672	182.84	0.63672	192.038	0.63672	108.258	0.63672	114.691	0.63672	140.786	0.63672	282.755
0.65561	388.671	0.65561	295.353	0.65561	256.037	0.65561	173.009	0.65561	181.242	0.65561	190.832	0.65561	102.447	0.65561	108.16	0.65561	129.381	0.65561	285.087
0.67505	383.982	0.67505	294.422	0.67505	255.547	0.67505	172.023	0.67505	179.902	0.67505	190.117	0.67505	97.5788	0.67505	102.564	0.67505	118.811	0.67505	289.084
0.69507	379.495	0.69507	293.729	0.69507	255.427	0.69507	171.726	0.69507	178.831	0.69507	189.948	0.69507	93.7335	0.69507	97.9861	0.69507	109.193	0.69507	294.557
0.71569	375.275	0.71569	293.254	0.71569	255.649	0.71569	172.159	0.71569	178.038	0.71569	190.395	0.71569	90.9877	0.71569	94.507	0.71569	100.654	0.71569	301.285
0.73692	371.4	0.73692	292.983	0.73692	256.184	0.73692	173.365	0.73692	177.54	0.73692	191.528	0.73692	89.4181	0.73692	92.2056	0.73692	93.3295	0.73692	309.054
0.75877	367.952	0.75877	292.911	0.75877	257.013	0.75877	175.383	0.75877	177.356	0.75877	193.423	0.75877	89.1005	0.75877	91.1607	0.75877	87.3611	0.75877	317.695
0.78128	365.014	0.78128	293.046	0.78128	258.129	0.78128	178.251	0.78128	177.515	0.78128	196.149	0.78128	90.1091	0.78128	91.45	0.78128	82.8954	0.78128	327.123
0.80445	362.665	0.80445	293.409	0.80445	259.542	0.80445	182.004	0.80445	178.048	0.80445	199.762	0.80445	92.5152	0.80445	93.1499	0.80445	80.0802	0.80445	337.355
0.82831	360.972	0.82831	294.039	0.82831	261.28	0.82831	186.67	0.82831	178.993	0.82831	204.308	0.82831	96.3857	0.82831	96.334	0.82831	79.0609	0.82831	348.528
0.85288	359.988	0.85288	294.982	0.85288	263.388	0.85288	192.271	0.85288	180.387	0.85288	209.815	0.85288	101.782	0.85288	101.073	0.85288	79.9765	0.85288	360.883
0.87818	359.754	0.87818	296.293	0.87818	265.922	0.87818	198.824	0.87818	182.269	0.87818	216.294	0.87818	108.758	0.87818	107.431	0.87818	82.9551	0.87818	374.744
0.90422	360.292	0.90422	298.03	0.90422	268.946	0.90422	206.339	0.90422	184.675	0.90422	223.745	0.90422	117.359	0.90422	115.467	0.90422	88.1098	0.90422	390.475
0.93104	361.616	0.93104	300.248	0.93104	272.524	0.93104	214.823	0.93104	187.635	0.93104	232.157	0.93104	127.623	0.93104	125.234	0.93104	95.5334	0.93104	408.435
0.95866	363.732	0.95866	302.993	0.95866	276.714	0.95866	224.28	0.95866	191.172	0.95866	241.515	0.95866	139.575	0.95866	136.771	0.95866	105.295	0.95866	428.926
0.98709	366.641	0.98709	306.299	0.98709	281.562	0.98709	234.712	0.98709	195.302	0.98709	251.805	0.98709	153.23	0.98709	150.112	0.98709	117.436	0.98709	452.144
1.01637	370.347	1.01637	310.185	1.01637	287.097	1.01637	246.124	1.01637	200.028	1.01637	263.017	1.01637	168.589	1.01637	165.274	1.01637	131.969	1.01637	478.146
1.04652	374.856	1.04652	314.655	1.04652	293.328	1.04652	258.518	1.04652	205.348	1.04652	275.148	1.04652	185.643	1.04652	182.265	1.04652	148.876	1.04652	506.833
1.07756	380.18	1.07756	319.696	1.07756	300.248	1.07756	271.898	1.07756	211.246	1.07756	288.201	1.07756	204.369	1.07756	201.078	1.07756	168.115	1.07756	537.956
1.10952	386.333	1.10952	325.282	1.10952	307.829	1.10952	286.266	1.10952	217.702	1.10952	302.183	1.10952	224.736	1.10952	221.694	1.10952	189.62	1.10952	571.136
1.14243	393.33	1.14243	331.376	1.14243	316.03	1.14243	301.617	1.14243	224.689	1.14243	317.102	1.14243	246.7	1.14243	244.083	1.14243	213.315	1.14243	605.905
1.17631	401.184	1.17631	337.935	1.17631	324.8	1.17631	317.942	1.17631	232.178	1.17631	332.965	1.17631	270.213	1.17631	268.203	1.17631	239.114	1.17631	641.76
1.2112	409.9	1.2112	344.916	1.2112	334.082	1.2112	335.22	1.2112	240.137	1.2112	349.769	1.2112	295.222	1.2112	294.005	1.2112	266.94	1.2112	678.221
1.24712	419.473	1.24712	352.278	1.24712	343.82	1.24712	353.42	1.24712	248.539	1.24712	367.498	1.24712	321.672	1.24712	321.435	1.24712	296.721	1.24712	714.876
1.28411	429.885	1.28411	359.984	1.28411	353.962	1.28411	372.496	1.28411	257.357	1.28411	386.124	1.28411	349.508	1.28411	350.429	1.28411	328.406	1.28411	751.428
1.3222	441.103	1.3222	368.01	1.3222	364.462	1.3222	392.39	1.3222	266.572	1.3222	405.6	1.3222	378.673	1.3222	380.924	1.3222	361.956	1.3222	787.712
1.36142	453.079	1.36142	376.336	1.36142	375.284	1.36142	413.033	1.36142	276.167	1.36142	425.865	1.36142	409.113	1.36142	412.85	1.36142	397.353	1.36142	823.702
1.4018	465.758	1.4018	384.955	1.4018	386.401	1.4018	434.349	1.4018	286.131	1.4018	446.848	1.4018	440.774	1.4018	446.139	1.4018	434.588	1.4018	859.495
1.44338	479.075	1.44338	393.865	1.44338	397.795	1.44338	456.259	1.44338	296.455	1.44338	468.47	1.44338	473.604	1.44338	480.722	1.44338	473.66	1.44338	895.277
1.48619	492.964	1.48619	403.069	1.48619	409.454	1.48619	478.685	1.48619	307.135	1.48619	490.651	1.48619	507.548	1.48619	516.531	1.48619	514.564	1.48619	931.284
1.53027	507.363	1.53027	412.571	1.53027	421.373	1.53027	501.559	1.53027	318.164	1.53027	513.319	1.53027	542.554	1.53027	553.5	1.53027	557.284	1.53027	967.76
1.57566	522.217	1.57566	422.375	1.57566	433.549	1.57566	524.823	1.57566	329.536	1.57566	536.408	1.57566	578.562	1.57566	591.564	1.57566	601.781	1.57566	1004.9
1.62239	537.482	1.62239	432.479	1.62239	445.98	1.62239	548.432	1.62239	341.238	1.62239	559.869	1.62239	615.507	1.62239	630.659	1.62239	647.989	1.62239	1042.85
1.67051	553.118	1.67051	442.873	1.67051	458.657	1.67051	572.353	1.67051	353.253	1.67051	583.662	1.67051	653.315	1.67051	670.714	1.67051	695.804	1.67051	1081.63
1.72006	569.096	1.72006	453.538	1.72006	471.57	1.72006	596.56	1.72006	365.555	1.72006	607.756	1.72006	691.898	1.72006	711.65	1.72006	745.081	1.72006	1121.17
1.77108	585.386	1.77108	464.444	1.77108	484.695	1.77108	621.029	1.77108	378.109	1.77108	632.122	1.77108	731.148	1.77108	753.371	1.77108	795.638	1.77108	1161.3
1.82361	601.953	1.82361	475.546	1.82361	497.999	1.82361	645.729	1.82361	390.87	1.82361	656.727	1.82361	770.938	1.82361	795.764	1.82361	847.25	1.82361	1201.75
1.87769	618.753	1.87769	486.791	1.87769	511.436	1.87769	670.617	1.87769	403.783	1.87769	681.525	1.87769	811.119	1.87769	838.688	1.87769	899.664	1.87769	1242.21
1.93339	635.724	1.93339	498.111	1.93339	524.943	1.93339	695.63	1.93339	416.782	1.93339	706.451	1.93339	851.521	1.93339	881.979	1.93339	952.599	1.93339	1282.32
1.99073	652.786	1.99073	509.433	1.99073	538.448	1.99073	720.677	1.99073	429.793	1.99073	731.418	1.99073	891.954	1.99073	925.443	1.99073	1005.76	1.99073	1321.73
2.04978	669.838	2.04978	520.676	2.04978	551.866	2.04978	745.646	2.04978	442.738	2.04978	756.312	2.04978	932.211	2.04978	968.863	2.04978	1058.85	2.04978	1360.12
2.11057	686.76	2.11057	531.756	2.11057	565.105	2.11057	770.398	2.11057	455.536	2.11057	780.999	2.11057	972.079	2.11057	1012	2.11057	1111.57	2.11057	1397.21
2.17317	703.422	2.17317	542.595	2.17317	578.07	2.17317	794.783	2.17317	468.104	2.17317	805.329	2.17317	1011.34	2.17317	1054.63	2.17317	1163.64	2.17317	1432.78
2.23763	719.689	2.23763	553.116	2.23763	590.67	2.23763	818.641	2.23763	480.371	2.23763	829.147	2.23763	1049.8	2.23763	1096.5	2.23763	1214.83	2.23763	1466.69
2.304	735.433	2.304	563.261	2.304	602.825	2.304	841.826	2.304	492.272	2.304	852.309	2.304	1087.29	2.304	1137.41	2.304	1264.92	2.304	1498.84
2.37234	750.548	2.37234	572.984	2.37234	614.473	2.37234	864.214	2.37234	503.762	2.37234	874.696	2.37234	1123.66	2.37234	1177.21	2.37234	1313.77	2.37234	1529.25
2.4427	764.959	2.4427	582.264	2.4427	625.578	2.4427	885.723	2.4427	514.817	2.4427	896.227	2.4427	1158.85	2.4427	1215.78	2.4427	1361.31	2.4427	1557.95
2.51515	778.632	2.51515	591.105	2.51515	636.133	2.51515	906.318	2.51515	525.436	2.51515	916.868	2.51515	1192.83	2.51515	1253.09	2.51515	1407.53	2.51515	1585.07
2.58975	791.574	2.58975	599.532	2.58975	646.161	2.58975	926.018	2.58975	535.642	2.58975	936.639	2.58975	1225.65	2.58975	1289.18	2.58975	1452.49	2.58975	1610.76
2.66656	803.835	2.66656	607.592	2.66656	655.709	2.66656	944.889	2.66656	545.478	2.66656	955.606	2.66656	1257.41	2.66656	1324.16	2.66656	1496.32	2.66656	1635.18
2.74566	815.491	2.74566	615.344	2.74566	664.846	2.74566	963.034	2.74566	554.999	2.74566	973.872	2.74566	1288.25	2.74566	1358.17	2.74566	1539.15	2.74566	1658.52
2.82709	826.637	2.82709	622.85	2.82709	673.642	2.82709	980.572	2.82709	564.263	2.82709	991.552	2.82709	1318.28	2.82709	1391.36	2.82709	1581.13	2.82709	1680.93
2.91094	837.358	2.91094	630.158	2.91094	682.162	2.91094	997.61	2.91094	573.317	2.91094	1008.75	2.91094	1347.64	2.91094	1423.87	2.91094	1622.38	2.91094	1702.52
2.99728	847.716	2.99728	637.297	2.99728	690.444	2.99728	1014.22	2.99728	582.185	2.99728	1025.54	2.99728	1376.37	2.99728	1455.76	2.99728	1662.92	2.99728	1723.33
3.08618	857.727	3.08618	644.258	3.08618	698.492	3.08618	1030.42	3.08618	590.857	3.08618	1041.92	3.08618	1404.45	3.08618	1487.03	3.08618	1702.66	3.08618	1743.3
3.17772	867.349	3.17772	650.992	3.17772	706.26	3.17772	1046.14	3.17772	599.283	3.17772	1057.83	3.17772	1431.74	3.17772	1517.51	3.17772	1741.42	3.17772	1762.26
3.27197	876.476	3.27197	657.405	3.27197	713.654	3.27197	1061.24	3.27197	607.369	3.27197	1073.11	3.27197	1458	3.27197	1546.96	3.27197	1778.83	3.27197	1779.97
3.36902	884.942	3.36902	663.364	3.36902	720.532	3.36902	1075.49	3.36902	614.98	3.36902	1087.54	3.36902	1482.88	3.36902	1574.99	3.36902	1814.44	3.36902	1796.08
3.46895	892.53	3.46895	668.703	3.46895	726.716	3.46895	1088.61	3.46895	621.952	3.46895	1100.82	3.46895	1505.95	3.46895	1601.13	3.46895	1847.7	3.46895	1810.17
3.57184	899.002	3.57184	673.245	3.57184	732.014	3.57184	1100.27	3.57184	628.108	3.57184	1112.64	3.57184	1526.78	3.57184	1624.88	3.57184	1878.02	3.57184	1821.82
3.67778	904.122	3.67778	676.819	3.67778	736.236	3.67778	1110.17	3.67778	633.278	3.67778	1122.67	3.67778	1544.9	3.67778	1645.74	3.67778	1904.84	3.67778	1830.63
3.78686	907.691	3.78686	679.284	3.78686	739.225	3.78686	1118.05	3.78686	637.322	3.78686	1130.66	3.78686	1559.97	3.78686	1663.32	3.78686	1927.7	3.78686	1836.29
3.89918	909.577	3.89918	680.551	3.89918	740.882	3.89918	1123.74	3.89918	640.151	3.89918	1136.43	3.89918	1571.77	3.89918	1677.35	3.89918	1946.35	3.89918	1838.63
4.01483	909.745	4.01483	680.601	4.01483	741.182	4.01483	1127.18	4.01483	641.747	4.01483	1139.95	4.01483	1580.25	4.01483	1687.78	4.01483	1960.71	4.01483	1837.62
4.13391	908.261	4.13391	679.492	4.13391	740.185	4.13391	1128.49	4.13391	642.167	4.13391	1141.31	4.13391	1585.56	4.13391	1694.76	4.13391	1971.01	4.13391	1833.47
4.25652	905.297	4.25652	677.356	4.25652	738.035	4.25652	1127.88	4.25652	641.542	4.25652	1140.74	4.25652	1588.03	4.25652	1698.66	4.25652	1977.66	4.25652	1826.55
4.38277	901.111	4.38277	674.387	4.38277	734.944	4.38277	1125.69	4.38277	640.065	4.38277	1138.59	4.38277	1588.18	4.38277	1700.02	4.38277	1981.3	4.38277	1817.37
4.51277	896.016	4.51277	670.815	4.51277	731.165	4.51277	1122.34	4.51277	637.962	4.51277	1135.27	4.51277	1586.59	4.51277	1699.49	4.51277	1982.69	4.51277	1806.54
4.64662	890.329	4.64662	666.873	4.64662	726.954	4.64662	1118.24	4.64662	635.465	4.64662	1131.2	4.64662	1583.84	4.64662	1697.71	4.64662	1982.57	4.64662	1794.67
4.78444	884.333	4.78444	662.763	4.78444	722.534	4.78444	1113.75	4.78444	632.77	4.78444	1126.74	4.78444	1580.45	4.78444	1695.25	4.78444	1981.56	4.78444	1782.27
4.92634	878.22	4.92634	658.616	4.92634	718.053	4.92634	1109.1	4.92634	630.006	4.92634	1122.14	4.92634	1576.76	4.92634	1692.45	4.92634	1980.08	4.92634	1769.69
5.07246	872.061	5.07246	654.472	5.07246	713.558	5.07246	1104.38	5.07246	627.21	5.07246	1117.46	5.07246	1572.84	5.07246	1689.42	5.07246	1978.22	5.07246	1757.02
5.22291	865.783	5.22291	650.261	5.22291	708.978	5.22291	1099.45	5.22291	624.309	5.22291	1112.59	5.22291	1568.5	5.22291	1685.95	5.22291	1975.73	5.22291	1744.1
5.37782	859.174	5.37782	645.806	5.37782	704.123	5.37782	1094.02	5.37782	621.126	5.37782	1107.21	5.37782	1563.29	5.37782	1681.53	5.37782	1971.99	5.37782	1730.48
5.53733	851.902	5.53733	640.846	5.53733	698.711	5.53733	1087.62	5.53733	617.398	5.53733	1100.84	5.53733	1556.53	5.53733	1675.41	5.53733	1966.13	5.53733	1715.48
5.70157	843.568	5.70157	635.066	5.70157	692.401	5.70157	1079.7	5.70157	612.812	5.70157	1092.93	5.70157	1547.4	5.70157	1666.7	5.70157	1957.09	5.70157	1698.3
5.87068	833.762	5.87068	628.149	5.87068	684.85	5.87068	1069.7	5.87068	607.051	5.87068	1082.91	5.87068	1535.1	5.87068	1654.5	5.87068	1943.83	5.87068	1678.16
6.0448	822.137	6.0448	619.828	6.0448	675.766	6.0448	1057.15	6.0448	599.851	6.0448	1070.3	6.0448	1518.93	6.0448	1638.06	6.0448	1925.48	6.0448	1654.35
6.22409	808.473	6.22409	609.934	6.22409	664.968	6.22409	1041.75	6.22409	591.045	6.22409	1054.79	6.22409	1498.48	6.22409	1616.91	6.22409	1901.5	6.22409	1626.48
6.4087	792.725	6.4087	598.437	6.4087	652.422	6.4087	1023.45	6.4087	580.606	6.4087	1036.33	6.4087	1473.68	6.4087	1590.98	6.4087	1871.82	6.4087	1594.47
6.59879	775.054	6.59879	585.464	6.59879	638.264	6.59879	1002.48	6.59879	568.659	6.59879	1015.15	6.59879	1444.87	6.59879	1560.64	6.59879	1836.87	6.59879	1558.67
6.79451	755.813	6.79451	571.29	6.79451	622.797	6.79451	979.311	6.79451	555.484	6.79451	991.753	6.79451	1412.77	6.79451	1526.67	6.79451	1797.61	6.79451	1519.79
6.99603	735.513	6.99603	556.313	6.99603	606.45	6.99603	954.657	6.99603	541.473	6.99603	966.837	6.99603	1378.41	6.99603	1490.2	6.99603	1755.36	6.99603	1478.87
7.20354	714.749	7.20354	540.991	7.20354	589.723	7.20354	929.322	7.20354	527.087	7.20354	941.229	7.20354	1342.98	7.20354	1452.54	7.20354	1711.66	7.20354	1437.11
7.4172	694.111	7.4172	525.779	7.4172	573.111	7.4172	904.108	7.4172	512.778	7.4172	915.745	7.4172	1307.66	7.4172	1414.96	7.4172	1668.03	7.4172	1395.69
7.63719	674.088	7.63719	511.053	7.63719	557.023	7.63719	879.678	7.63719	498.918	7.63719	891.056	7.63719	1273.42	7.63719	1378.54	7.63719	1625.72	7.63719	1355.57
7.86371	654.98	7.86371	497.038	7.86371	541.705	7.86371	856.434	7.86371	485.735	7.86371	867.571	7.86371	1240.85	7.86371	1343.91	7.86371	1585.48	7.86371	1317.35
8.09695	636.833	8.09695	483.767	8.09695	527.193	8.09695	834.433	8.09695	473.259	8.09695	845.349	8.09695	1210.03	8.09695	1311.16	8.09695	1547.41	8.09695	1281.1
8.33711	619.415	8.33711	471.051	8.33711	513.284	8.33711	813.348	8.33711	461.302	8.33711	824.058	8.33711	1180.47	8.33711	1279.76	8.33711	1510.88	8.33711	1246.34
8.58439	602.221	8.58439	458.496	8.58439	499.549	8.58439	792.488	8.58439	449.473	8.58439	802.997	8.58439	1151.16	8.58439	1248.61	8.58439	1474.58	8.58439	1212.03
8.83901	584.538	8.83901	445.542	8.83901	485.38	8.83901	770.874	8.83901	437.214	8.83901	781.168	8.83901	1120.66	8.83901	1216.13	8.83901	1436.63	8.83901	1176.72
9.10117	565.528	9.10117	431.535	9.10117	470.068	9.10117	747.358	9.10117	423.875	9.10117	757.411	9.10117	1087.3	9.10117	1180.48	9.10117	1394.87	9.10117	1138.71
9.37112	544.347	9.37112	415.818	9.37112	452.897	9.37112	720.787	9.37112	408.802	9.37112	730.55	9.37112	1049.37	9.37112	1139.81	9.37112	1347.1	9.37112	1096.31
9.64906	520.264	9.64906	397.819	9.64906	433.248	9.64906	690.16	9.64906	391.428	9.64906	699.569	9.64906	1005.41	9.64906	1092.51	9.64906	1291.44	9.64906	1048.01
9.93526	492.772	9.93526	377.143	9.93526	410.691	9.93526	654.781	9.93526	371.358	9.93526	663.763	9.93526	954.399	9.93526	1037.48	9.93526	1226.57	9.93526	992.812
10.2299	461.672	10.2299	353.632	10.2299	385.055	10.2299	614.373	10.2299	348.436	10.2299	622.847	10.2299	895.939	10.2299	974.259	10.2299	1151.97	10.2299	930.298
10.5334	427.112	10.5334	327.399	10.5334	356.464	10.5334	569.135	10.5334	322.775	10.5334	577.025	10.5334	830.321	10.5334	903.176	10.5334	1068.03	10.5334	860.775
10.8458	389.594	10.8458	298.832	10.8458	325.337	10.8458	519.742	10.8458	294.759	10.8458	526.979	10.8458	758.539	10.8458	825.312	10.8458	976.039	10.8458	785.254
11.1675	349.919	11.1675	268.55	11.1675	292.352	11.1675	467.283	11.1675	265.005	11.1675	473.815	11.1675	682.192	11.1675	742.412	11.1675	878.058	11.1675	705.356
11.4987	309.111	11.4987	237.347	11.4987	258.369	11.4987	413.146	11.4987	234.3	11.4987	418.941	11.4987	603.318	11.4987	656.705	11.4987	776.733	11.4987	623.15
11.8398	268.31	11.8398	206.103	11.8398	224.348	11.8398	358.88	11.8398	203.522	11.8398	363.927	11.8398	524.19	11.8398	570.671	11.8398	675.004	11.8398	540.935
12.1909	228.656	12.1909	175.705	12.1909	191.252	12.1909	306.034	12.1909	173.552	12.1909	310.349	12.1909	447.088	12.1909	486.802	12.1909	575.822	12.1909	461.017
12.5525	191.188	12.5525	146.958	12.5525	159.956	12.5525	256.024	12.5525	145.19	12.5525	259.642	12.5525	374.089	12.5525	407.368	12.5525	481.876	12.5525	385.493
12.9248	156.757	12.9248	120.523	12.9248	131.179	12.9248	210.013	12.9248	119.096	12.9248	212.986	12.9248	306.901	12.9248	334.238	12.9248	395.379	12.9248	316.082
13.3082	125.974	13.3082	96.8764	13.3082	105.439	13.3082	168.837	13.3082	95.7448	13.3082	171.23	13.3082	246.756	13.3082	268.76	13.3082	317.929	13.3082	254.02
13.7029	99.1866	13.7029	76.2904	13.7029	83.0318	13.7029	132.978	13.7029	75.4096	13.7029	134.866	13.7029	194.368	13.7029	211.715	13.7029	250.452	13.7029	200.011
14.1093	76.4904	14.1093	58.8424	14.1093	64.041	14.1093	102.578	14.1093	58.1698	14.1093	104.036	14.1093	149.945	14.1093	163.338	14.1093	193.226	14.1093	154.247
14.5278	57.76	14.5278	44.4393	14.5278	48.3647	14.5278	77.4773	14.5278	43.9355	14.5278	78.5794	14.5278	113.261	14.5278	123.384	14.5278	145.963	14.5278	116.479
14.9587	42.6991	14.9587	32.8554	14.9587	35.7571	14.9587	57.2863	14.9587	32.4856	14.9587	58.1018	14.9587	83.7497	14.9587	91.2388	14.9587	107.936	14.9587	86.1085
15.4024	30.8961	15.4024	23.7755	15.4024	25.8751	15.4024	41.4578	15.4024	23.5096	15.4024	42.0483	15.4024	60.6121	15.4024	66.0346	15.4024	78.1198	15.4024	62.3069
15.8592	21.8784	15.8592	16.8374	15.8592	18.3241	15.8592	29.3615	15.8592	16.65	15.8592	29.7799	15.8592	42.9287	15.8592	46.7707	15.8592	55.3307	15.8592	44.1218
16.3296	15.16	16.3296	11.6678	16.3296	12.6979	16.3296	20.3475	16.3296	11.5385	16.3296	20.6377	16.3296	29.7507	16.3296	32.4141	16.3296	38.3467	16.3296	30.5732
16.814	10.2781	16.814	7.91085	16.814	8.60925	16.814	13.7964	16.814	7.8235	16.814	13.9932	16.814	20.1727	16.814	21.9791	16.814	26.0019	16.814	20.728
17.3127	6.8173	17.3127	5.24741	17.3127	5.71064	17.3127	9.15172	17.3127	5.18964	17.3127	9.28231	17.3127	13.3817	17.3127	14.5802	17.3127	17.2489	17.3127	13.7487
17.8262	4.42356	17.8262	3.40503	17.8262	3.70561	17.8262	5.93871	17.8262	3.36765	17.8262	6.02348	17.8262	8.68377	17.8262	9.46171	17.8262	11.1936	17.8262	8.92121
18.3549	2.80779	18.3549	2.16136	18.3549	2.35214	18.3549	3.76972	18.3549	2.13768	18.3549	3.82354	18.3549	5.51229	18.3549	6.00619	18.3549	7.10556	18.3549	5.66263
18.8993	1.74328	18.8993	1.34197	18.8993	1.46042	18.8993	2.34063	18.8993	1.32729	18.8993	2.37405	18.8993	3.42264	18.8993	3.72935	18.8993	4.41198	18.8993	3.51578
19.4599	1.05867	19.4599	0.81498	19.4599	0.88691	19.4599	1.42149	19.4599	0.80608	19.4599	1.44179	19.4599	2.07864	19.4599	2.26493	19.4599	2.67951	19.4599	2.1351
20.037	0.62883	20.037	0.48409	20.037	0.52681	20.037	0.84436	20.037	0.47881	20.037	0.85643	20.037	1.23472	20.037	1.34539	20.037	1.59166	20.037	1.26821
20.6313	0.36532	20.6313	0.28123	20.6313	0.30606	20.6313	0.49054	20.6313	0.27817	20.6313	0.49755	20.6313	0.71733	20.6313	0.78163	20.6313	0.92471	20.6313	0.73676
21.2433	0.20757	21.2433	0.15979	21.2433	0.1739	21.2433	0.27873	21.2433	0.15806	21.2433	0.28271	21.2433	0.40759	21.2433	0.44413	21.2433	0.52542	21.2433	0.41862
21.8733	0.11534	21.8733	0.0888	21.8733	0.09663	21.8733	0.15489	21.8733	0.08783	21.8733	0.1571	21.8733	0.2265	21.8733	0.2468	21.8733	0.29198	21.8733	0.23262
22.5221	0.06268	22.5221	0.04826	22.5221	0.05252	22.5221	0.08418	22.5221	0.04773	22.5221	0.08538	22.5221	0.1231	22.5221	0.13413	22.5221	0.15869	22.5221	0.12642
23.1901	0.03332	23.1901	0.02565	23.1901	0.02791	23.1901	0.04474	23.1901	0.02537	23.1901	0.04538	23.1901	0.06543	23.1901	0.07129	23.1901	0.08434	23.1901	0.06719
23.878	0.01732	23.878	0.01333	23.878	0.01451	23.878	0.02326	23.878	0.01319	23.878	0.02359	23.878	0.03401	23.878	0.03706	23.878	0.04384	23.878	0.03493
24.5862	0.0088	24.5862	0.00678	24.5862	0.00738	24.5862	0.01182	24.5862	0.0067	24.5862	0.01199	24.5862	0.01729	24.5862	0.01884	24.5862	0.02229	24.5862	0.01775
25.3154	0.00438	25.3154	0.00337	25.3154	0.00367	25.3154	0.00588	25.3154	0.00333	25.3154	0.00596	25.3154	0.00859	25.3154	0.00936	25.3154	0.01108	25.3154	0.00883
26.0663	0.00213	26.0663	0.00164	26.0663	0.00178	26.0663	0.00286	26.0663	0.00162	26.0663	0.0029	26.0663	0.00418	26.0663	0.00455	26.0663	0.00539	26.0663	0.00429
26.8394	0.00101	26.8394	0.000778756	26.8394	0.000847482	26.8394	0.00136	26.8394	0.000770309	26.8394	0.00138	26.8394	0.00199	26.8394	0.00216	26.8394	0.00256	26.8394	0.00204
27.6355	0.0004703	27.6355	0.00036208	27.6355	0.000394033	27.6355	0.000631594	27.6355	0.000358153	27.6355	0.000640621	27.6355	0.000923623	27.6355	0.00101	27.6355	0.00119	27.6355	0.000948502
28.4551	0.000213838	28.4551	0.000164632	28.4551	0.000179161	28.4551	0.000287177	28.4551	0.000162847	28.4551	0.000291281	28.4551	0.000419959	28.4551	0.000457616	28.4551	0.000541383	28.4551	0.000431269
29.2991	9.50824e-05	29.2991	7.32035e-05	29.2991	7.96637e-05	29.2991	0.000127693	29.2991	7.24099e-05	29.2991	0.000129518	29.2991	0.000186735	29.2991	0.000203479	29.2991	0.000240726	29.2991	0.000191763
30.1682	4.13449e-05	30.1682	3.18312e-05	30.1682	3.46404e-05	30.1682	5.55251e-05	30.1682	3.14862e-05	30.1682	5.63187e-05	30.1682	8.11984e-05	30.1682	8.84795e-05	30.1682	0.000104676	30.1682	8.33846e-05
31.0629	1.75811e-05	31.0629	1.35357e-05	31.0629	1.47302e-05	31.0629	2.36111e-05	31.0629	1.3389e-05	31.0629	2.39485e-05	31.0629	3.45282e-05	31.0629	3.76244e-05	31.0629	4.45116e-05	31.0629	3.54577e-05
31.9843	7.31098e-06	31.9843	5.62871e-06	31.9843	6.12544e-06	31.9843	9.8185e-06	31.9843	5.5677e-06	31.9843	9.95884e-06	31.9843	1.43583e-05	31.9843	1.56459e-05	31.9843	1.85099e-05	31.9843	1.47448e-05
32.9329	2.97308e-06	32.9329	2.28897e-06	32.9329	2.49097e-06	32.9329	3.9928e-06	32.9329	2.26417e-06	32.9329	4.04987e-06	32.9329	5.83897e-06	32.9329	6.36256e-06	32.9329	7.52724e-06	32.9329	5.99613e-06
33.9097	1.18233e-06	33.9097	9.10277e-07	33.9097	9.90609e-07	33.9097	1.58785e-06	33.9097	9.00413e-07	33.9097	1.61055e-06	33.9097	2.32204e-06	33.9097	2.53026e-06	33.9097	2.99343e-06	33.9097	2.38454e-06
34.9155	4.59805e-07	34.9155	3.54004e-07	34.9155	3.85245e-07	34.9155	6.17512e-07	34.9155	3.50168e-07	34.9155	6.26339e-07	34.9155	9.03036e-07	34.9155	9.84013e-07	34.9155	1.16414e-06	34.9155	9.27339e-07
35.9511	1.74868e-07	35.9511	1.34631e-07	35.9511	1.46512e-07	35.9511	2.34845e-07	35.9511	1.33172e-07	35.9511	2.38202e-07	35.9511	3.43432e-07	35.9511	3.74228e-07	35.9511	4.42732e-07	35.9511	3.52674e-07
37.0174	6.50347e-08	37.0174	5.00703e-08	37.0174	5.44889e-08	37.0174	8.73408e-08	37.0174	4.95277e-08	37.0174	8.85893e-08	37.0174	1.27725e-07	37.0174	1.39179e-07	37.0174	1.64656e-07	37.0174	1.31163e-07
38.1154	2.36527e-08	38.1154	1.82103e-08	38.1154	1.98173e-08	38.1154	3.17654e-08	38.1154	1.80129e-08	38.1154	3.22194e-08	38.1154	4.6453e-08	38.1154	5.06185e-08	38.1154	5.98844e-08	38.1154	4.7703e-08
39.2459	8.41235e-09	39.2459	6.47668e-09	39.2459	7.04824e-09	39.2459	1.12977e-08	39.2459	6.4065e-09	39.2459	1.14592e-08	39.2459	1.65215e-08	39.2459	1.8003e-08	39.2459	2.12986e-08	39.2459	1.69661e-08
40.4099	2.92586e-09	40.4099	2.25262e-09	40.4099	2.45141e-09	40.4099	3.9294e-09	40.4099	2.22821e-09	40.4099	3.98556e-09	40.4099	5.74627e-09	40.4099	6.26155e-09	40.4099	7.40775e-09	40.4099	5.90089e-09
41.6085	9.9515e-10	41.6085	7.66167e-10	41.6085	8.33781e-10	41.6085	1.33648e-09	41.6085	7.57866e-10	41.6085	1.35558e-09	41.6085	1.95444e-09	41.6085	2.1297e-09	41.6085	2.51954e-09	41.6085	2.00703e-09
42.8426	3.30996e-10	42.8426	2.54835e-10	42.8426	2.77324e-10	42.8426	4.44525e-10	42.8426	2.52074e-10	42.8426	4.50879e-10	42.8426	6.50064e-10	42.8426	7.08358e-10	42.8426	8.38025e-10	42.8426	6.67556e-10
44.1133	1.07661e-10	44.1133	8.28882e-11	44.1133	9.0203e-11	44.1133	1.44588e-10	44.1133	8.19902e-11	44.1133	1.46654e-10	44.1133	2.11442e-10	44.1133	2.30402e-10	44.1133	2.72578e-10	44.1133	2.17131e-10
45.4217	3.42445e-11	45.4217	2.63649e-11	45.4217	2.86916e-11	45.4217	4.59901e-11	45.4217	2.60793e-11	45.4217	4.66475e-11	45.4217	6.72549e-11	45.4217	7.32859e-11	45.4217	8.67011e-11	45.4217	6.90646e-11
46.769	1.06518e-11	46.769	8.20084e-12	46.769	8.92456e-12	46.769	1.43053e-11	46.769	8.11199e-12	46.769	1.45098e-11	46.769	2.09198e-11	46.769	2.27957e-11	46.769	2.69685e-11	46.769	2.14826e-11
48.1561	3.24007e-12	48.1561	2.49454e-12	48.1561	2.71468e-12	48.1561	4.35139e-12	48.1561	2.46751e-12	48.1561	4.41359e-12	48.1561	6.36339e-12	48.1561	6.93401e-12	48.1561	8.2033e-12	48.1561	6.5346e-12
49.5845	9.63796e-13	49.5845	7.42028e-13	49.5845	8.07511e-13	49.5845	1.29437e-12	49.5845	7.33989e-13	49.5845	1.31287e-12	49.5845	1.89286e-12	49.5845	2.0626e-12	49.5845	2.44017e-12	49.5845	1.94379e-12
51.0551	2.80359e-13	51.0551	2.15849e-13	51.0551	2.34897e-13	51.0551	3.7652e-13	51.0551	2.1351e-13	51.0551	3.81902e-13	51.0551	5.50615e-13	51.0551	5.99991e-13	51.0551	7.09821e-13	51.0551	5.6543e-13
52.5695	7.97522e-14	52.5695	6.14014e-14	52.5695	6.682e-14	52.5695	1.07107e-13	52.5695	6.07362e-14	52.5695	1.08638e-13	52.5695	1.56631e-13	52.5695	1.70676e-13	52.5695	2.01919e-13	52.5695	1.60845e-13
54.1287	2.21855e-14	54.1287	1.70807e-14	54.1287	1.8588e-14	54.1287	2.9795e-14	54.1287	1.68956e-14	54.1287	3.02209e-14	54.1287	4.35716e-14	54.1287	4.74788e-14	54.1287	5.617e-14	54.1287	4.47439e-14
55.7341	6.03525e-15	55.7341	4.64655e-15	55.7341	5.05661e-15	55.7341	8.1053e-15	55.7341	4.59621e-15	55.7341	8.22116e-15	55.7341	1.1853e-14	55.7341	1.29159e-14	55.7341	1.52802e-14	55.7341	1.2172e-14
57.3872	1.60554e-15	57.3872	1.23611e-15	57.3872	1.34519e-15	57.3872	2.15622e-15	57.3872	1.22271e-15	57.3872	2.18705e-15	57.3872	3.15322e-15	57.3872	3.43598e-15	57.3872	4.06495e-15	57.3872	3.23806e-15
59.0893	4.1768e-16	59.0893	3.21573e-16	59.0893	3.49951e-16	59.0893	5.60941e-16	59.0893	3.18089e-16	59.0893	5.68959e-16	59.0893	8.20309e-16	59.0893	8.93869e-16	59.0893	1.0575e-15	59.0893	8.4238e-16
60.8419	1.06259e-16	60.8419	8.1809e-17	60.8419	8.90286e-17	60.8419	1.42705e-16	60.8419	8.09227e-17	60.8419	1.44745e-16	60.8419	2.08689e-16	60.8419	2.27403e-16	60.8419	2.6903e-16	60.8419	2.14304e-16
62.6465	2.64354e-17	62.6465	2.03527e-17	62.6465	2.21488e-17	62.6465	3.55026e-17	62.6465	2.01322e-17	62.6465	3.60101e-17	62.6465	5.19183e-17	62.6465	5.6574e-17	62.6465	6.69301e-17	62.6465	5.33152e-17
64.5046	6.43141e-18	64.5046	4.95156e-18	64.5046	5.38853e-18	64.5046	8.63734e-18	64.5046	4.89791e-18	64.5046	8.7608e-18	64.5046	1.26311e-17	64.5046	1.37638e-17	64.5046	1.62832e-17	64.5046	1.29709e-17
66.4179	1.53012e-18	66.4179	1.17804e-18	66.4179	1.282e-18	66.4179	2.05494e-18	66.4179	1.16528e-18	66.4179	2.08431e-18	66.4179	3.0051e-18	66.4179	3.27458e-18	66.4179	3.874e-18	66.4179	3.08595e-18
68.3878	3.55993e-19	68.3878	2.7408e-19	68.3878	2.98267e-19	68.3878	4.78096e-19	68.3878	2.71111e-19	68.3878	4.8493e-19	68.3878	6.99158e-19	68.3878	7.61854e-19	68.3878	9.01314e-19	68.3878	7.17969e-19
70.4162	8.09948e-20	70.4162	6.23581e-20	70.4162	6.78611e-20	70.4162	1.08776e-19	70.4162	6.16825e-20	70.4162	1.1033e-19	70.4162	1.59071e-19	70.4162	1.73336e-19	70.4162	2.05065e-19	70.4162	1.63351e-19
72.5048	1.80207e-20	72.5048	1.38742e-20	72.5048	1.50986e-20	72.5048	2.42017e-20	72.5048	1.37239e-20	72.5048	2.45476e-20	72.5048	3.5392e-20	72.5048	3.85658e-20	72.5048	4.56253e-20	72.5048	3.63443e-20
74.6553	3.92089e-21	74.6553	3.0187e-21	74.6553	3.2851e-21	74.6553	5.26573e-21	74.6553	2.986e-21	74.6553	5.341e-21	74.6553	7.70049e-21	74.6553	8.39102e-21	74.6553	9.92703e-21	74.6553	7.90768e-21
76.8696	8.3425e-22	76.8696	6.42291e-22	76.8696	6.98972e-22	76.8696	1.12039e-21	76.8696	6.35333e-22	76.8696	1.13641e-21	76.8696	1.63844e-21	76.8696	1.78536e-21	76.8696	2.11218e-21	76.8696	1.68252e-21
79.1496	1.73583e-22	79.1496	1.33642e-22	79.1496	1.45436e-22	79.1496	2.33121e-22	79.1496	1.32194e-22	79.1496	2.36453e-22	79.1496	3.40911e-22	79.1496	3.71481e-22	79.1496	4.39482e-22	79.1496	3.50083e-22
81.4972	3.53196e-23	81.4972	2.71926e-23	81.4972	2.95923e-23	81.4972	4.7434e-23	81.4972	2.6898e-23	81.4972	4.8112e-23	81.4972	6.93665e-23	81.4972	7.55868e-23	81.4972	8.94232e-23	81.4972	7.12328e-23
83.9144	7.02786e-24	83.9144	5.41077e-24	83.9144	5.88826e-24	83.9144	9.43837e-24	83.9144	5.35215e-24	83.9144	9.57328e-24	83.9144	1.38025e-23	83.9144	1.50402e-23	83.9144	1.77934e-23	83.9144	1.41739e-23
86.4033	1.36751e-24	86.4033	1.05285e-24	86.4033	1.14576e-24	86.4033	1.83655e-24	86.4033	1.04144e-24	86.4033	1.86281e-24	86.4033	2.68574e-24	86.4033	2.92658e-24	86.4033	3.4623e-24	86.4033	2.758e-24
88.966	2.60216e-25	88.966	2.00341e-25	88.966	2.18021e-25	88.966	3.49469e-25	88.966	1.98171e-25	88.966	3.54464e-25	88.966	5.11056e-25	88.966	5.56884e-25	88.966	6.58824e-25	88.966	5.24806e-25
91.6048	4.84215e-26	91.6048	3.72798e-26	91.6048	4.05697e-26	91.6048	6.50298e-26	91.6048	3.68759e-26	91.6048	6.59593e-26	91.6048	9.50982e-26	91.6048	1.03626e-25	91.6048	1.22595e-25	91.6048	9.76569e-26
94.3218	8.81131e-27	94.3218	6.78385e-27	94.3218	7.38251e-27	94.3218	1.18335e-26	94.3218	6.71035e-27	94.3218	1.20027e-26	94.3218	1.73051e-26	94.3218	1.88569e-26	94.3218	2.23088e-26	94.3218	1.77707e-26
97.1194	1.56798e-27	97.1194	1.20719e-27	97.1194	1.31373e-27	97.1194	2.10579e-27	97.1194	1.19412e-27	97.1194	2.13589e-27	97.1194	3.07947e-27	97.1194	3.35561e-27	97.1194	3.96987e-27	97.1194	3.16232e-27
100	2.72861e-28	100	2.10076e-28	100	2.28615e-28	100	3.6645e-28	100	2.078e-28	100	3.71688e-28	100	5.35889e-28	100	5.83945e-28	100	6.90837e-28	100	5.50308e-28

## Sheet: Figure3e
τ/s	γ/Ω	τ/s	γ/Ω	τ/s	γ/Ω	τ/s	γ/Ω	τ/s	γ/Ω	τ/s	γ/Ω	τ/s	γ/Ω	τ/s	γ/Ω	τ/s	γ/Ω	τ/s	γ/Ω
1e-07	2.46252e-48	1e-07	3.52114e-50	1e-07	1.2093e-43	1e-07	1.14594e-50	1e-07	2.26639e-43	1e-07	7.40665e-51	1e-07	7.2766e-51	1e-07	1.98571e-43	1e-07	2.12046e-37	1e-07	2.56256e-43
1.02966e-07	1.41748e-47	1.02966e-07	2.38739e-49	1.02966e-07	9.88009e-43	1.02966e-07	9.99507e-50	1.02966e-07	1.85165e-42	1.02966e-07	7.21808e-50	1.02966e-07	7.09133e-50	1.02966e-07	1.62235e-42	1.02966e-07	1.45343e-36	1.02966e-07	2.09364e-42
1.0602e-07	7.98845e-47	1.0602e-07	1.68848e-48	1.0602e-07	7.89383e-42	1.0602e-07	8.86648e-49	1.0602e-07	1.47939e-41	1.0602e-07	6.87891e-49	1.0602e-07	6.75813e-49	1.0602e-07	1.2962e-41	1.0602e-07	9.74214e-36	1.0602e-07	1.67274e-41
1.09165e-07	4.4113e-46	1.09165e-07	1.25116e-47	1.09165e-07	6.16756e-41	1.09165e-07	7.90109e-48	1.09165e-07	1.15587e-40	1.09165e-07	6.41086e-48	1.09165e-07	6.2983e-48	1.09165e-07	1.01274e-40	1.09165e-07	6.38579e-35	1.09165e-07	1.30694e-40
1.12402e-07	2.39007e-45	1.12402e-07	9.66998e-47	1.12402e-07	4.71235e-40	1.12402e-07	7.00624e-47	1.12402e-07	8.83142e-40	1.12402e-07	5.84268e-47	1.12402e-07	5.74009e-47	1.12402e-07	7.73786e-40	1.12402e-07	4.0933e-34	1.12402e-07	9.9857e-40
1.15736e-07	1.27338e-44	1.15736e-07	7.70766e-46	1.15736e-07	3.52095e-39	1.15736e-07	6.14197e-46	1.15736e-07	6.59861e-39	1.15736e-07	5.20723e-46	1.15736e-07	5.1158e-46	1.15736e-07	5.78154e-39	1.15736e-07	2.56585e-33	1.15736e-07	7.46107e-39
1.19169e-07	6.69521e-44	1.19169e-07	6.24964e-45	1.19169e-07	2.57265e-38	1.19169e-07	5.30048e-45	1.19169e-07	4.8214e-38	1.19169e-07	4.53837e-45	1.19169e-07	4.45868e-45	1.19169e-07	4.2244e-38	1.19169e-07	1.57285e-32	1.19169e-07	5.45158e-38
1.22704e-07	3.49354e-43	1.22704e-07	5.09137e-44	1.22704e-07	1.83824e-37	1.22704e-07	4.49118e-44	1.22704e-07	3.44503e-37	1.22704e-07	3.86804e-44	1.22704e-07	3.80012e-44	1.22704e-07	3.01846e-37	1.22704e-07	9.42848e-32	1.22704e-07	3.89532e-37
1.26343e-07	1.82426e-42	1.26343e-07	4.12792e-43	1.26343e-07	1.28446e-36	1.26343e-07	3.73028e-43	1.26343e-07	2.4072e-36	1.26343e-07	3.2239e-43	1.26343e-07	3.16729e-43	1.26343e-07	2.10913e-36	1.26343e-07	5.52707e-31	1.26343e-07	2.72183e-36
1.30091e-07	9.64221e-42	1.30091e-07	3.30894e-42	1.30091e-07	8.77682e-36	1.30091e-07	3.03416e-42	1.30091e-07	1.64486e-35	1.30091e-07	2.62767e-42	1.30091e-07	2.58153e-42	1.30091e-07	1.44119e-35	1.30091e-07	3.16846e-30	1.30091e-07	1.85985e-35
1.33949e-07	5.22891e-41	1.33949e-07	2.6113e-41	1.33949e-07	5.8648e-35	1.33949e-07	2.41546e-41	1.33949e-07	1.09912e-34	1.33949e-07	2.09439e-41	1.33949e-07	2.05762e-41	1.33949e-07	9.63023e-35	1.33949e-07	1.77623e-29	1.33949e-07	1.24278e-34
1.37922e-07	2.94666e-40	1.37922e-07	2.02337e-40	1.37922e-07	3.83238e-34	1.37922e-07	1.88137e-40	1.37922e-07	7.18223e-34	1.37922e-07	1.63247e-40	1.37922e-07	1.6038e-40	1.37922e-07	6.29291e-34	1.37922e-07	9.73752e-29	1.37922e-07	8.12099e-34
1.42013e-07	1.73859e-39	1.42013e-07	1.53687e-39	1.42013e-07	2.44896e-33	1.42013e-07	1.43343e-39	1.42013e-07	4.58957e-33	1.42013e-07	1.24431e-39	1.42013e-07	1.22246e-39	1.42013e-07	4.02128e-33	1.42013e-07	5.22032e-28	1.42013e-07	5.18946e-33
1.46225e-07	1.0729e-38	1.46225e-07	1.1432e-38	1.46225e-07	1.53036e-32	1.46225e-07	1.0682e-38	1.46225e-07	2.86803e-32	1.46225e-07	9.27496e-39	1.46225e-07	9.11211e-39	1.46225e-07	2.51291e-32	1.46225e-07	2.73681e-27	1.46225e-07	3.24291e-32
1.50562e-07	6.86197e-38	1.50562e-07	8.32286e-38	1.50562e-07	9.35199e-32	1.50562e-07	7.78519e-38	1.50562e-07	1.75265e-31	1.50562e-07	6.76074e-38	1.50562e-07	6.64203e-38	1.50562e-07	1.53563e-31	1.50562e-07	1.40311e-26	1.50562e-07	1.98173e-31
1.55028e-07	4.48843e-37	1.55028e-07	5.92843e-37	1.55028e-07	5.58873e-31	1.55028e-07	5.54897e-37	1.55028e-07	1.04738e-30	1.55028e-07	4.8192e-37	1.55028e-07	4.73458e-37	1.55028e-07	9.1769e-31	1.55028e-07	7.03454e-26	1.55028e-07	1.18428e-30
1.59626e-07	2.96315e-36	1.59626e-07	4.1308e-36	1.59626e-07	3.26604e-30	1.59626e-07	3.86785e-36	1.59626e-07	6.12085e-30	1.59626e-07	3.35934e-36	1.59626e-07	3.30036e-36	1.59626e-07	5.36295e-30	1.59626e-07	3.44889e-25	1.59626e-07	6.92089e-30
1.6436e-07	1.95334e-35	1.6436e-07	2.81516e-35	1.6436e-07	1.8665e-29	1.6436e-07	2.63654e-35	1.6436e-07	3.49799e-29	1.6436e-07	2.28998e-35	1.6436e-07	2.24978e-35	1.6436e-07	3.06486e-29	1.6436e-07	1.65357e-24	1.6436e-07	3.9552e-29
1.69235e-07	1.27596e-34	1.69235e-07	1.87636e-34	1.69235e-07	1.04312e-28	1.69235e-07	1.75753e-34	1.69235e-07	1.9549e-28	1.69235e-07	1.52654e-34	1.69235e-07	1.49974e-34	1.69235e-07	1.71284e-28	1.69235e-07	7.75291e-24	1.69235e-07	2.21041e-28
1.74255e-07	8.21729e-34	1.74255e-07	1.22307e-33	1.74255e-07	5.70081e-28	1.74255e-07	1.14571e-33	1.74255e-07	1.06838e-27	1.74255e-07	9.95141e-34	1.74255e-07	9.77668e-34	1.74255e-07	9.36094e-28	1.74255e-07	3.55472e-23	1.74255e-07	1.20803e-27
1.79423e-07	5.20064e-33	1.79423e-07	7.79658e-33	1.79423e-07	3.04677e-27	1.79423e-07	7.30375e-33	1.79423e-07	5.70992e-27	1.79423e-07	6.34393e-33	1.79423e-07	6.23254e-33	1.79423e-07	5.0029e-27	1.79423e-07	1.59385e-22	1.79423e-07	6.45624e-27
1.84745e-07	3.22822e-32	1.84745e-07	4.86031e-32	1.84745e-07	1.59236e-26	1.84745e-07	4.5532e-32	1.84745e-07	2.98422e-26	1.84745e-07	3.95486e-32	1.84745e-07	3.88542e-32	1.84745e-07	2.61471e-26	1.84745e-07	6.98853e-22	1.84745e-07	3.37428e-26
1.90225e-07	1.96305e-31	1.90225e-07	2.96297e-31	1.90225e-07	8.13843e-26	1.90225e-07	2.77579e-31	1.90225e-07	1.52521e-25	1.90225e-07	2.41103e-31	1.90225e-07	2.3687e-31	1.90225e-07	1.33636e-25	1.90225e-07	2.99657e-21	1.90225e-07	1.72457e-25
1.95867e-07	1.16855e-30	1.95867e-07	1.76641e-30	1.95867e-07	4.06761e-25	1.95867e-07	1.65484e-30	1.95867e-07	7.62306e-25	1.95867e-07	1.43738e-30	1.95867e-07	1.41214e-30	1.95867e-07	6.67915e-25	1.95867e-07	1.2565e-20	1.95867e-07	8.61945e-25
2.01676e-07	6.80662e-30	2.01676e-07	1.02981e-29	2.01676e-07	1.98809e-24	2.01676e-07	9.64773e-30	2.01676e-07	3.72586e-24	2.01676e-07	8.37994e-30	2.01676e-07	8.2328e-30	2.01676e-07	3.26451e-24	2.01676e-07	5.1523e-20	2.01676e-07	4.21285e-24
2.07658e-07	3.87857e-29	2.07658e-07	5.87116e-29	2.07658e-07	9.50239e-24	2.07658e-07	5.50037e-29	2.07658e-07	1.78083e-23	2.07658e-07	4.77758e-29	2.07658e-07	4.6937e-29	2.07658e-07	1.56032e-23	2.07658e-07	2.06604e-19	2.07658e-07	2.0136e-23
2.13817e-07	2.16174e-28	2.13817e-07	3.27332e-28	2.13817e-07	4.44148e-23	2.13817e-07	3.06661e-28	2.13817e-07	8.32371e-23	2.13817e-07	2.66363e-28	2.13817e-07	2.61686e-28	2.13817e-07	7.29303e-23	2.13817e-07	8.10173e-19	2.13817e-07	9.41167e-23
2.20159e-07	1.17839e-27	2.20159e-07	1.78465e-27	2.20159e-07	2.03012e-22	2.20159e-07	1.67195e-27	2.20159e-07	3.80461e-22	2.20159e-07	1.45224e-27	2.20159e-07	1.42674e-27	2.20159e-07	3.3335e-22	2.20159e-07	3.10682e-18	2.20159e-07	4.30189e-22
2.26689e-07	6.28211e-27	2.26689e-07	9.51516e-27	2.26689e-07	9.07432e-22	2.26689e-07	8.91426e-27	2.26689e-07	1.7006e-21	2.26689e-07	7.74287e-27	2.26689e-07	7.60692e-27	2.26689e-07	1.49002e-21	2.26689e-07	1.16508e-17	2.26689e-07	1.92288e-21
2.33413e-07	3.27522e-26	2.33413e-07	4.9611e-26	2.33413e-07	3.96648e-21	2.33413e-07	4.6478e-26	2.33413e-07	7.43349e-21	2.33413e-07	4.03705e-26	2.33413e-07	3.96616e-26	2.33413e-07	6.51303e-21	2.33413e-07	4.27265e-17	2.33413e-07	8.40508e-21
2.40336e-07	1.66988e-25	2.40336e-07	2.52952e-25	2.40336e-07	1.69549e-20	2.40336e-07	2.36978e-25	2.40336e-07	3.17747e-20	2.40336e-07	2.05837e-25	2.40336e-07	2.02223e-25	2.40336e-07	2.78402e-20	2.40336e-07	1.53229e-16	2.40336e-07	3.59278e-20
2.47464e-07	8.32596e-25	2.47464e-07	1.26124e-24	2.47464e-07	7.08735e-20	2.47464e-07	1.18159e-24	2.47464e-07	1.32822e-19	2.47464e-07	1.02632e-24	2.47464e-07	1.0083e-24	2.47464e-07	1.16375e-19	2.47464e-07	5.37384e-16	2.47464e-07	1.50182e-19
2.54804e-07	4.05963e-24	2.54804e-07	6.14971e-24	2.54804e-07	2.89716e-19	2.54804e-07	5.76136e-24	2.54804e-07	5.42946e-19	2.54804e-07	5.00428e-24	2.54804e-07	4.91641e-24	2.54804e-07	4.75714e-19	2.54804e-07	1.84303e-15	2.54804e-07	6.13911e-19
2.62361e-07	1.93571e-23	2.62361e-07	2.93232e-23	2.62361e-07	1.15813e-18	2.62361e-07	2.74714e-23	2.62361e-07	2.17041e-18	2.62361e-07	2.38615e-23	2.62361e-07	2.34425e-23	2.62361e-07	1.90165e-18	2.62361e-07	6.18136e-15	2.62361e-07	2.45409e-18
2.70143e-07	9.02595e-23	2.70143e-07	1.36731e-22	2.70143e-07	4.52735e-18	2.70143e-07	1.28096e-22	2.70143e-07	8.48451e-18	2.70143e-07	1.11264e-22	2.70143e-07	1.0931e-22	2.70143e-07	7.43385e-18	2.70143e-07	2.02741e-14	2.70143e-07	9.59344e-18
2.78156e-07	4.11572e-22	2.78156e-07	6.23477e-22	2.78156e-07	1.73073e-17	2.78156e-07	5.84104e-22	2.78156e-07	3.24347e-17	2.78156e-07	5.07349e-22	2.78156e-07	4.98441e-22	2.78156e-07	2.84182e-17	2.78156e-07	6.50285e-14	2.78156e-07	3.66739e-17
2.86406e-07	1.83526e-21	2.86406e-07	2.78018e-21	2.86406e-07	6.47013e-17	2.86406e-07	2.60461e-21	2.86406e-07	1.21253e-16	2.86406e-07	2.26235e-21	2.86406e-07	2.22263e-21	2.86406e-07	1.06237e-16	2.86406e-07	2.03974e-13	2.86406e-07	1.371e-16
2.94901e-07	8.00293e-21	2.94901e-07	1.21234e-20	2.94901e-07	2.36536e-16	2.94901e-07	1.13578e-20	2.94901e-07	4.43274e-16	2.94901e-07	9.86531e-21	2.94901e-07	9.69209e-21	2.94901e-07	3.88379e-16	2.94901e-07	6.25682e-13	2.94901e-07	5.01209e-16
3.03647e-07	3.41271e-20	3.03647e-07	5.1698e-20	3.03647e-07	8.45627e-16	3.03647e-07	4.84333e-20	3.03647e-07	1.58472e-15	3.03647e-07	4.20688e-20	3.03647e-07	4.13302e-20	3.03647e-07	1.38846e-15	3.03647e-07	1.87691e-12	3.03647e-07	1.79183e-15
3.12654e-07	1.42314e-19	3.12654e-07	2.15587e-19	3.12654e-07	2.95639e-15	3.12654e-07	2.01973e-19	3.12654e-07	5.54027e-15	3.12654e-07	1.75432e-19	3.12654e-07	1.72352e-19	3.12654e-07	4.85412e-15	3.12654e-07	5.50615e-12	3.12654e-07	6.26435e-15
3.21927e-07	5.80357e-19	3.21927e-07	8.79163e-19	3.21927e-07	1.01075e-14	3.21927e-07	8.23644e-19	3.21927e-07	1.89413e-14	3.21927e-07	7.15412e-19	3.21927e-07	7.02851e-19	3.21927e-07	1.65953e-14	3.21927e-07	1.57968e-11	3.21927e-07	2.14167e-14
3.31475e-07	2.31442e-18	3.31475e-07	3.50603e-18	3.31475e-07	3.37928e-14	3.31475e-07	3.28462e-18	3.31475e-07	6.33266e-14	3.31475e-07	2.853e-18	3.31475e-07	2.80291e-18	3.31475e-07	5.54831e-14	3.31475e-07	4.4321e-11	3.31475e-07	7.16025e-14
3.41307e-07	9.02582e-18	3.41307e-07	1.36729e-17	3.41307e-07	1.10486e-13	3.41307e-07	1.28095e-17	3.41307e-07	2.07044e-13	3.41307e-07	1.11262e-17	3.41307e-07	1.09309e-17	3.41307e-07	1.81398e-13	3.41307e-07	1.21611e-10	3.41307e-07	2.34101e-13
3.5143e-07	3.44216e-17	3.5143e-07	5.21439e-17	3.5143e-07	3.53256e-13	3.5143e-07	4.8851e-17	3.5143e-07	6.61969e-13	3.5143e-07	4.24317e-17	3.5143e-07	4.16867e-17	3.5143e-07	5.79968e-13	3.5143e-07	3.26338e-10	3.5143e-07	7.48473e-13
3.61854e-07	1.28373e-16	3.61854e-07	1.94467e-16	3.61854e-07	1.10452e-12	3.61854e-07	1.82186e-16	3.61854e-07	2.06972e-12	3.61854e-07	1.58246e-16	3.61854e-07	1.55468e-16	3.61854e-07	1.81332e-12	3.61854e-07	8.56438e-10	3.61854e-07	2.34018e-12
3.72587e-07	4.68183e-16	3.72587e-07	7.09229e-16	3.72587e-07	3.3772e-12	3.72587e-07	6.64442e-16	3.72587e-07	6.3283e-12	3.72587e-07	5.77131e-16	3.72587e-07	5.66997e-16	3.72587e-07	5.54425e-12	3.72587e-07	2.19819e-09	3.72587e-07	7.15518e-12
3.83638e-07	1.66977e-15	3.83638e-07	2.52945e-15	3.83638e-07	1.00982e-11	3.83638e-07	2.36972e-15	3.83638e-07	1.89218e-11	3.83638e-07	2.05833e-15	3.83638e-07	2.02218e-15	3.83638e-07	1.65772e-11	3.83638e-07	5.51803e-09	3.83638e-07	2.1394e-11
3.95016e-07	5.82366e-15	3.95016e-07	8.82196e-15	3.95016e-07	2.95278e-11	3.95016e-07	8.26486e-15	3.95016e-07	5.53268e-11	3.95016e-07	7.17881e-15	3.95016e-07	7.05277e-15	3.95016e-07	4.84703e-11	3.95016e-07	1.35476e-08	3.95016e-07	6.2555e-11
4.06733e-07	1.98625e-14	4.06733e-07	3.00886e-14	4.06733e-07	8.44348e-11	4.06733e-07	2.81886e-14	4.06733e-07	1.58201e-10	4.06733e-07	2.44845e-14	4.06733e-07	2.40546e-14	4.06733e-07	1.38593e-10	4.06733e-07	3.2532e-08	4.06733e-07	1.78868e-10
4.18796e-07	6.6248e-14	4.18796e-07	1.00355e-13	4.18796e-07	2.36111e-10	4.18796e-07	9.40176e-14	4.18796e-07	4.4237e-10	4.18796e-07	8.16633e-14	4.18796e-07	8.02294e-14	4.18796e-07	3.87529e-10	4.18796e-07	7.6409e-08	4.18796e-07	5.00152e-10
4.31218e-07	2.16078e-13	4.31218e-07	3.27321e-13	4.31218e-07	6.45679e-10	4.31218e-07	3.06651e-13	4.31218e-07	1.20966e-09	4.31218e-07	2.66356e-13	4.31218e-07	2.61679e-13	4.31218e-07	1.05966e-09	4.31218e-07	1.75541e-07	4.31218e-07	1.36764e-09
4.44008e-07	6.89203e-13	4.44008e-07	1.04402e-12	4.44008e-07	1.72672e-09	4.44008e-07	9.7809e-13	4.44008e-07	3.23474e-09	4.44008e-07	8.49566e-13	4.44008e-07	8.34649e-13	4.44008e-07	2.83352e-09	4.44008e-07	3.94486e-07	4.44008e-07	3.65714e-09
4.57177e-07	2.14973e-12	4.57177e-07	3.25643e-12	4.57177e-07	4.5158e-09	4.57177e-07	3.05079e-12	4.57177e-07	8.45899e-09	4.57177e-07	2.64991e-12	4.57177e-07	2.60338e-12	4.57177e-07	7.40944e-09	4.57177e-07	8.67218e-07	4.57177e-07	9.56339e-09
4.70737e-07	6.55722e-12	4.70737e-07	9.93284e-12	4.70737e-07	1.15493e-08	4.70737e-07	9.30561e-12	4.70737e-07	2.16322e-08	4.70737e-07	8.08284e-12	4.70737e-07	7.94092e-12	4.70737e-07	1.89471e-08	4.70737e-07	1.86506e-06	4.70737e-07	2.44559e-08
4.84699e-07	1.95594e-11	4.84699e-07	2.96282e-11	4.84699e-07	2.88862e-08	4.84699e-07	2.77573e-11	4.84699e-07	5.40986e-08	4.84699e-07	2.411e-11	4.84699e-07	2.36866e-11	4.84699e-07	4.73805e-08	4.84699e-07	3.92429e-06	4.84699e-07	6.11583e-08
4.99076e-07	5.70548e-11	4.99076e-07	8.64244e-11	4.99076e-07	7.0654e-08	4.99076e-07	8.0967e-11	4.99076e-07	1.32305e-07	4.99076e-07	7.0328e-11	4.99076e-07	6.90932e-11	4.99076e-07	1.15866e-07	4.99076e-07	8.07916e-06	4.99076e-07	1.49565e-07
5.13878e-07	1.62753e-10	5.13878e-07	2.46528e-10	5.13878e-07	1.69005e-07	5.13878e-07	2.30961e-10	5.13878e-07	3.16424e-07	5.13878e-07	2.00613e-10	5.13878e-07	1.97091e-10	5.13878e-07	2.77082e-07	5.13878e-07	1.62763e-05	5.13878e-07	3.57689e-07
5.2912e-07	4.54011e-10	5.2912e-07	6.87697e-10	5.2912e-07	3.9535e-07	5.2912e-07	6.44273e-10	5.2912e-07	7.40068e-07	5.2912e-07	5.59617e-10	5.2912e-07	5.49792e-10	5.2912e-07	6.47978e-07	5.2912e-07	3.20906e-05	5.2912e-07	8.36536e-07
5.44814e-07	1.23853e-09	5.44814e-07	1.87597e-09	5.44814e-07	9.04456e-07	5.44814e-07	1.75752e-09	5.44814e-07	1.6927e-06	5.44814e-07	1.52659e-09	5.44814e-07	1.49979e-09	5.44814e-07	1.48188e-06	5.44814e-07	6.19293e-05	5.44814e-07	1.91323e-06
5.60973e-07	3.30405e-09	5.60973e-07	5.00446e-09	5.60973e-07	2.02359e-06	5.60973e-07	4.68847e-09	5.60973e-07	3.78617e-06	5.60973e-07	4.07244e-09	5.60973e-07	4.00094e-09	5.60973e-07	3.31407e-06	5.60973e-07	0.000116998	5.60973e-07	4.27913e-06
5.77612e-07	8.61965e-09	5.77612e-07	1.30553e-08	5.77612e-07	4.42783e-06	5.77612e-07	1.2231e-08	5.77612e-07	8.28193e-06	5.77612e-07	1.0624e-08	5.77612e-07	1.04375e-08	5.77612e-07	7.24785e-06	5.77612e-07	0.000216427	5.77612e-07	9.35943e-06
5.94744e-07	2.19906e-08	5.94744e-07	3.33057e-08	5.94744e-07	9.47546e-06	5.94744e-07	3.12028e-08	5.94744e-07	1.77165e-05	5.94744e-07	2.71032e-08	5.94744e-07	2.66274e-08	5.94744e-07	1.55009e-05	5.94744e-07	0.000392089	5.94744e-07	2.00194e-05
6.12384e-07	5.48639e-08	6.12384e-07	8.30904e-08	6.12384e-07	1.98317e-05	6.12384e-07	7.78444e-08	6.12384e-07	3.70631e-05	6.12384e-07	6.76169e-08	6.12384e-07	6.643e-08	6.12384e-07	3.24192e-05	6.12384e-07	0.00069584	6.12384e-07	4.18756e-05
6.30548e-07	1.33857e-07	6.30548e-07	2.02714e-07	6.30548e-07	4.05954e-05	6.30548e-07	1.89916e-07	6.30548e-07	7.58275e-05	6.30548e-07	1.64965e-07	6.30548e-07	1.6207e-07	6.30548e-07	6.6305e-05	6.30548e-07	0.00121	6.30548e-07	8.56609e-05
6.4925e-07	3.19377e-07	6.4925e-07	4.83638e-07	6.4925e-07	8.12763e-05	6.4925e-07	4.53106e-07	6.4925e-07	0.000151718	6.4925e-07	3.9358e-07	6.4925e-07	3.86672e-07	6.4925e-07	0.000132614	6.4925e-07	0.00206	6.4925e-07	0.000171363
6.68507e-07	7.452e-07	6.68507e-07	1.12839e-06	6.68507e-07	0.000159161	6.68507e-07	1.05716e-06	6.68507e-07	0.000296879	6.68507e-07	9.18283e-07	6.68507e-07	9.02167e-07	6.68507e-07	0.000259377	6.68507e-07	0.00345	6.68507e-07	0.000335251
6.88335e-07	1.7004e-06	6.88335e-07	2.57455e-06	6.88335e-07	0.000304865	6.88335e-07	2.41204e-06	6.88335e-07	0.000568145	6.88335e-07	2.0952e-06	6.88335e-07	2.05843e-06	6.88335e-07	0.000496102	6.88335e-07	0.00565	6.88335e-07	0.000641418
7.08751e-07	3.79439e-06	7.08751e-07	5.74443e-06	7.08751e-07	0.000571214	7.08751e-07	5.38187e-06	7.08751e-07	0.00106	7.08751e-07	4.67496e-06	7.08751e-07	4.59293e-06	7.08751e-07	0.000927918	7.08751e-07	0.0091	7.08751e-07	0.0012
7.29773e-07	8.2803e-06	7.29773e-07	1.25343e-05	7.29773e-07	0.00105	7.29773e-07	1.17432e-05	7.29773e-07	0.00195	7.29773e-07	1.02009e-05	7.29773e-07	1.00219e-05	7.29773e-07	0.0017	7.29773e-07	0.01437	7.29773e-07	0.0022
7.51418e-07	1.76713e-05	7.51418e-07	2.6746e-05	7.51418e-07	0.00188	7.51418e-07	2.50583e-05	7.51418e-07	0.00348	7.51418e-07	2.17675e-05	7.51418e-07	2.13856e-05	7.51418e-07	0.00304	7.51418e-07	0.0223	7.51418e-07	0.00393
7.73705e-07	3.68815e-05	7.73705e-07	5.58118e-05	7.73705e-07	0.00329	7.73705e-07	5.22905e-05	7.73705e-07	0.0061	7.73705e-07	4.54242e-05	7.73705e-07	4.46276e-05	7.73705e-07	0.00531	7.73705e-07	0.03402	7.73705e-07	0.00688
7.96653e-07	7.52793e-05	7.96653e-07	0.000113895	7.96653e-07	0.00565	7.96653e-07	0.00010671	7.96653e-07	0.01045	7.96653e-07	9.27001e-05	7.96653e-07	9.10747e-05	7.96653e-07	0.00908	7.96653e-07	0.05102	7.96653e-07	0.01178
8.20282e-07	0.00015027	8.20282e-07	0.000227297	8.20282e-07	0.0095	8.20282e-07	0.000212962	8.20282e-07	0.01751	8.20282e-07	0.000185007	8.20282e-07	0.000181764	8.20282e-07	0.01519	8.20282e-07	0.07529	8.20282e-07	0.01971
8.44612e-07	0.000293361	8.44612e-07	0.000443609	8.44612e-07	0.01561	8.44612e-07	0.000415639	8.44612e-07	0.0287	8.44612e-07	0.00036109	8.44612e-07	0.000354762	8.44612e-07	0.02486	8.44612e-07	0.10937	8.44612e-07	0.03228
8.69663e-07	0.000560115	8.69663e-07	0.000846691	8.69663e-07	0.02511	8.69663e-07	0.000793322	8.69663e-07	0.04601	8.69663e-07	0.00068923	8.69663e-07	0.000677157	8.69663e-07	0.03976	8.69663e-07	0.15644	8.69663e-07	0.0517
8.95458e-07	0.00105	8.95458e-07	0.00158	8.95458e-07	0.03956	8.95458e-07	0.00148	8.95458e-07	0.07217	8.95458e-07	0.00129	8.95458e-07	0.00126	8.95458e-07	0.0622	8.95458e-07	0.22042	8.95458e-07	0.081
9.22017e-07	0.00191	9.22017e-07	0.00289	9.22017e-07	0.06102	9.22017e-07	0.0027	9.22017e-07	0.11076	9.22017e-07	0.00235	9.22017e-07	0.00231	9.22017e-07	0.09515	9.22017e-07	0.30601	9.22017e-07	0.12413
9.49365e-07	0.00341	9.49365e-07	0.00515	9.49365e-07	0.09217	9.49365e-07	0.00483	9.49365e-07	0.16631	9.49365e-07	0.00419	9.49365e-07	0.00412	9.49365e-07	0.14234	9.49365e-07	0.41865	9.49365e-07	0.18608
9.77523e-07	0.00596	9.77523e-07	0.00899	9.77523e-07	0.13639	9.77523e-07	0.00843	9.77523e-07	0.24439	9.77523e-07	0.00732	9.77523e-07	0.0072	9.77523e-07	0.20823	9.77523e-07	0.56441	9.77523e-07	0.2729
1.00652e-06	0.01019	1.00652e-06	0.01536	1.00652e-06	0.19778	1.00652e-06	0.01439	1.00652e-06	0.35149	1.00652e-06	0.01251	1.00652e-06	0.01229	1.00652e-06	0.2979	1.00652e-06	0.7498	1.00652e-06	0.39158
1.03637e-06	0.01703	1.03637e-06	0.02565	1.03637e-06	0.28115	1.03637e-06	0.02404	1.03637e-06	0.49483	1.03637e-06	0.02089	1.03637e-06	0.02053	1.03637e-06	0.41677	1.03637e-06	0.98131	1.03637e-06	0.54975
1.06711e-06	0.02786	1.06711e-06	0.04189	1.06711e-06	0.39191	1.06711e-06	0.03927	1.06711e-06	0.68204	1.06711e-06	0.03413	1.06711e-06	0.03354	1.06711e-06	0.57018	1.06711e-06	1.26487	1.06711e-06	0.75527
1.09876e-06	0.04457	1.09876e-06	0.06693	1.09876e-06	0.53596	1.09876e-06	0.06274	1.09876e-06	0.92057	1.09876e-06	0.05455	1.09876e-06	0.0536	1.09876e-06	0.76283	1.09876e-06	1.60507	1.09876e-06	1.0155
1.13135e-06	0.06977	1.13135e-06	0.1046	1.13135e-06	0.71944	1.13135e-06	0.09806	1.13135e-06	1.217	1.13135e-06	0.08526	1.13135e-06	0.08378	1.13135e-06	0.99804	1.13135e-06	2.00427	1.13135e-06	1.33649
1.16491e-06	0.10686	1.16491e-06	0.1599	1.16491e-06	0.94839	1.16491e-06	0.14991	1.16491e-06	1.57628	1.16491e-06	0.13038	1.16491e-06	0.12812	1.16491e-06	1.27692	1.16491e-06	2.46161	1.16491e-06	1.72198
1.19946e-06	0.16016	1.19946e-06	0.23911	1.19946e-06	1.22846	1.19946e-06	0.2242	1.19946e-06	2.00087	1.19946e-06	0.19504	1.19946e-06	0.19167	1.19946e-06	1.59763	1.19946e-06	2.97207	1.19946e-06	2.17248
1.23503e-06	0.23495	1.23503e-06	0.34979	1.23503e-06	1.56451	1.23503e-06	0.32804	1.23503e-06	2.48999	1.23503e-06	0.28545	1.23503e-06	0.28054	1.23503e-06	1.95475	1.23503e-06	3.52574	1.23503e-06	2.68442
1.27166e-06	0.33737	1.27166e-06	0.50063	1.27166e-06	1.96025	1.27166e-06	0.46958	1.27166e-06	3.03901	1.27166e-06	0.40877	1.27166e-06	0.40176	1.27166e-06	2.33885	1.27166e-06	4.10745	1.27166e-06	3.2496
1.30938e-06	0.47426	1.30938e-06	0.70106	1.30938e-06	2.41789	1.30938e-06	0.65774	1.30938e-06	3.63923	1.30938e-06	0.57279	1.30938e-06	0.56301	1.30938e-06	2.73661	1.30938e-06	4.69694	1.30938e-06	3.85503
1.34822e-06	0.65287	1.34822e-06	0.96067	1.34822e-06	2.93781	1.34822e-06	0.90156	1.34822e-06	4.27789	1.34822e-06	0.7855	1.34822e-06	0.77217	1.34822e-06	3.13128	1.34822e-06	5.26966	1.34822e-06	4.48334
1.38821e-06	0.88028	1.38821e-06	1.28835	1.38821e-06	3.51836	1.38821e-06	1.20947	1.38821e-06	4.93862	1.38821e-06	1.05438	1.38821e-06	1.0366	1.38821e-06	3.50372	1.38821e-06	5.79818	1.38821e-06	5.1136
1.42938e-06	1.16288	1.42938e-06	1.69119	1.42938e-06	4.15557	1.42938e-06	1.58825	1.42938e-06	5.60223	1.42938e-06	1.38553	1.42938e-06	1.36235	1.42938e-06	3.83386	1.42938e-06	6.25431	1.42938e-06	5.72277
1.47178e-06	1.50559	1.47178e-06	2.17336	1.47178e-06	4.84301	1.47178e-06	2.04199	1.47178e-06	6.24774	1.47178e-06	1.78277	1.47178e-06	1.75323	1.47178e-06	4.10243	1.47178e-06	6.61146	1.47178e-06	6.28728
1.51543e-06	1.91119	1.51543e-06	2.73493	1.51543e-06	5.57165	1.51543e-06	2.57098	1.51543e-06	6.85359	1.51543e-06	2.2467	1.51543e-06	2.2099	1.51543e-06	4.29284	1.51543e-06	6.84723	1.51543e-06	6.78496
1.56038e-06	2.37968	1.56038e-06	3.3709	1.56038e-06	6.32985	1.56038e-06	3.17082	1.56038e-06	7.39881	1.56038e-06	2.7739	1.56038e-06	2.7291	1.56038e-06	4.39285	1.56038e-06	6.94573	1.56038e-06	7.19668
1.60666e-06	2.90783	1.60666e-06	4.0707	1.60666e-06	7.10337	1.60666e-06	3.83189	1.60666e-06	7.86415	1.60666e-06	3.35646	1.60666e-06	3.30318	1.60666e-06	4.3959	1.60666e-06	6.89931	1.60666e-06	7.50781
1.65431e-06	3.48904	1.65431e-06	4.81808	1.65431e-06	7.87567	1.65431e-06	4.53932	1.65431e-06	8.23293	1.65431e-06	3.98197	1.65431e-06	3.92006	1.65431e-06	4.30177	1.65431e-06	6.70952	1.65431e-06	7.70909
1.70338e-06	4.11347	1.70338e-06	5.59186	1.70338e-06	8.62831	1.70338e-06	5.27357	1.70338e-06	8.49185	1.70338e-06	4.63392	1.70338e-06	4.56369	1.70338e-06	4.11666	1.70338e-06	6.38703	1.70338e-06	7.79703
1.7539e-06	4.76857	1.7539e-06	6.36714	1.7539e-06	9.34162	1.7539e-06	6.01166	1.7539e-06	8.63141	1.7539e-06	5.29273	1.7539e-06	5.21498	1.7539e-06	3.8525	1.7539e-06	5.95066	1.7539e-06	7.77366
1.80592e-06	5.43991	1.80592e-06	7.11727	1.80592e-06	9.99558	1.80592e-06	6.72882	1.80592e-06	8.64627	1.80592e-06	5.93718	1.80592e-06	5.85327	1.80592e-06	3.52564	1.80592e-06	5.42543	1.80592e-06	7.64586
1.85949e-06	6.11214	1.85949e-06	7.81606	1.85949e-06	10.5708	1.85949e-06	7.40066	1.85949e-06	8.53551	1.85949e-06	6.54615	1.85949e-06	6.45797	1.85949e-06	3.15524	1.85949e-06	4.84016	1.85949e-06	7.42432
1.91464e-06	6.77013	1.91464e-06	8.44014	1.91464e-06	11.0498	1.91464e-06	8.00529	1.91464e-06	8.30267	1.91464e-06	7.10044	1.91464e-06	7.01039	1.91464e-06	2.76137	1.91464e-06	4.22474	1.91464e-06	7.12238
1.97143e-06	7.39996	1.97143e-06	8.97111	1.97143e-06	11.4176	1.97143e-06	8.52525	1.97143e-06	7.95574	1.97143e-06	7.5844	1.97143e-06	7.49527	1.97143e-06	2.36329	1.97143e-06	3.60764	1.97143e-06	6.75483
2.0299e-06	7.98975	2.0299e-06	9.39709	2.0299e-06	11.663	2.0299e-06	8.94905	2.0299e-06	7.50697	2.0299e-06	7.9872	2.0299e-06	7.9021	2.0299e-06	1.97791	2.0299e-06	3.01369	2.0299e-06	6.33687
2.09011e-06	8.53022	2.09011e-06	9.71356	2.09011e-06	11.779	2.09011e-06	9.27186	2.09011e-06	6.97244	2.09011e-06	8.30348	2.09011e-06	8.2257	2.09011e-06	1.61881	2.09011e-06	2.46265	2.09011e-06	5.88329
2.1521e-06	9.01489	2.1521e-06	9.92326	2.1521e-06	11.7629	2.1521e-06	9.49552	2.1521e-06	6.37135	2.1521e-06	8.53343	2.1521e-06	8.46625	2.1521e-06	1.29563	2.1521e-06	1.96841	2.1521e-06	5.40782
2.21594e-06	9.44001	2.21594e-06	10.0353	2.21594e-06	11.6163	2.21594e-06	9.62771	2.21594e-06	5.72509	2.21594e-06	8.6821	2.21594e-06	8.62871	2.21594e-06	1.01407	2.21594e-06	1.53893	2.21594e-06	4.92279
2.28166e-06	9.80425	2.28166e-06	10.0634	2.28166e-06	11.3451	2.28166e-06	9.68045	2.28166e-06	5.05603	2.28166e-06	8.75829	2.28166e-06	8.72162	2.28166e-06	0.77616	2.28166e-06	1.1768	2.28166e-06	4.43889
2.34934e-06	10.1082	2.34934e-06	10.024	2.34934e-06	10.9585	2.34934e-06	9.66824	2.34934e-06	4.38619	2.34934e-06	8.77307	2.34934e-06	8.75569	2.34934e-06	0.58095	2.34934e-06	0.88014	2.34934e-06	3.96515
2.41902e-06	10.3536	2.41902e-06	9.93386	2.41902e-06	10.4689	2.41902e-06	9.60606	2.41902e-06	3.73592	2.41902e-06	8.73815	2.41902e-06	8.74219	2.41902e-06	0.42522	2.41902e-06	0.64382	2.41902e-06	3.50895
2.49077e-06	10.5432	2.49077e-06	9.80794	2.49077e-06	9.89084	2.49077e-06	9.50745	2.49077e-06	3.12272	2.49077e-06	8.66442	2.49077e-06	8.69152	2.49077e-06	0.30437	2.49077e-06	0.46064	2.49077e-06	3.07614
2.56464e-06	10.6798	2.56464e-06	9.65795	2.56464e-06	9.24092	2.56464e-06	9.38309	2.56464e-06	2.56037	2.56464e-06	8.56075	2.56464e-06	8.61202	2.56464e-06	0.21305	2.56464e-06	0.32241	2.56464e-06	2.6712
2.64071e-06	10.7664	2.64071e-06	9.49128	2.64071e-06	8.53674	2.64071e-06	9.2399	2.64071e-06	2.05842	2.64071e-06	8.43329	2.64071e-06	8.50929	2.64071e-06	0.14584	2.64071e-06	0.22085	2.64071e-06	2.29743
2.71903e-06	10.8052	2.71903e-06	9.31077	2.71903e-06	7.79652	2.71903e-06	9.0808	2.71903e-06	1.62206	2.71903e-06	8.28519	2.71903e-06	8.38599	2.71903e-06	0.09762	2.71903e-06	0.14825	2.71903e-06	1.9571
2.79968e-06	10.7985	2.79968e-06	9.11517	2.79968e-06	7.03841	2.79968e-06	8.90509	2.79968e-06	1.25247	2.79968e-06	8.11688	2.79968e-06	8.24208	2.79968e-06	0.06391	2.79968e-06	0.09791	2.79968e-06	1.65172
2.88272e-06	10.7479	2.88272e-06	8.90022	2.88272e-06	6.27985	2.88272e-06	8.70934	2.88272e-06	0.94734	2.88272e-06	7.92674	2.88272e-06	8.0755	2.88272e-06	0.04093	2.88272e-06	0.0643	2.88272e-06	1.38215
2.96822e-06	10.6548	2.96822e-06	8.66	2.96822e-06	5.53694	2.96822e-06	8.48869	2.96822e-06	0.70174	2.96822e-06	7.71198	2.96822e-06	7.88315	2.96822e-06	0.02565	2.96822e-06	0.0432	2.96822e-06	1.14889
3.05626e-06	10.5205	3.05626e-06	8.38856	3.05626e-06	4.82381	3.05626e-06	8.23814	3.05626e-06	0.50896	3.05626e-06	7.46968	3.05626e-06	7.6619	3.05626e-06	0.01577	3.05626e-06	0.03168	3.05626e-06	0.95214
3.14691e-06	10.3465	3.14691e-06	8.08136	3.14691e-06	4.15222	3.14691e-06	7.95393	3.14691e-06	0.36137	3.14691e-06	7.1978	3.14691e-06	7.4096	3.14691e-06	0.00957	3.14691e-06	0.02802	3.14691e-06	0.7921
3.24025e-06	10.1344	3.24025e-06	7.73641	3.24025e-06	3.53116	3.24025e-06	7.63449	3.24025e-06	0.25113	3.24025e-06	6.89592	3.24025e-06	7.1258	3.24025e-06	0.00586	3.24025e-06	0.03172	3.24025e-06	0.66902
3.33636e-06	9.88634	3.33636e-06	7.35496	3.33636e-06	2.96678	3.33636e-06	7.28107	3.33636e-06	0.1708	3.33636e-06	6.5657	3.33636e-06	6.81227	3.33636e-06	0.00387	3.33636e-06	0.04352	3.33636e-06	0.58344
3.43531e-06	9.60472	3.43531e-06	6.94162	3.43531e-06	2.46245	3.43531e-06	6.89787	3.43531e-06	0.11367	3.43531e-06	6.21101	3.43531e-06	6.47303	3.43531e-06	0.00316	3.43531e-06	0.06546	3.43531e-06	0.53636
3.5372e-06	9.29236	3.5372e-06	6.50397	3.5372e-06	2.019	3.5372e-06	6.49169	3.5372e-06	0.07402	3.5372e-06	5.83768	3.5372e-06	6.11411	3.5372e-06	0.00358	3.5372e-06	0.101	3.5372e-06	0.52938
3.64212e-06	8.95231	3.64212e-06	6.05172	3.64212e-06	1.63511	3.64212e-06	6.07124	3.64212e-06	0.04716	3.64212e-06	5.45301	3.64212e-06	5.74296	3.64212e-06	0.00532	3.64212e-06	0.15522	3.64212e-06	0.56489
3.75014e-06	8.58771	3.75014e-06	5.59567	3.75014e-06	1.30777	3.75014e-06	5.64619	3.75014e-06	0.0294	3.75014e-06	5.06503	3.75014e-06	5.36773	3.75014e-06	0.0089	3.75014e-06	0.23497	3.75014e-06	0.64621
3.86137e-06	8.20167	3.86137e-06	5.14651	3.86137e-06	1.03274	3.86137e-06	5.22615	3.86137e-06	0.01794	3.86137e-06	4.68175	3.86137e-06	4.99644	3.86137e-06	0.01529	3.86137e-06	0.34903	3.86137e-06	0.77765
3.9759e-06	7.79716	3.9759e-06	4.71375	3.9759e-06	0.80501	3.9759e-06	4.81975	3.9759e-06	0.01072	3.9759e-06	4.31052	3.9759e-06	4.63629	3.9759e-06	0.02609	3.9759e-06	0.50811	3.9759e-06	0.96459
4.09383e-06	7.37694	4.09383e-06	4.30496	4.09383e-06	0.61917	4.09383e-06	4.43394	4.09383e-06	0.00631	4.09383e-06	3.95743	4.09383e-06	4.2931	4.09383e-06	0.04376	4.09383e-06	0.72479	4.09383e-06	1.21333
4.21525e-06	6.94358	4.21525e-06	3.92525	4.21525e-06	0.46978	4.21525e-06	4.07359	4.21525e-06	0.00371	4.21525e-06	3.62706	4.21525e-06	3.97102	4.21525e-06	0.07188	4.21525e-06	1.01316	4.21525e-06	1.53092
4.34028e-06	6.4995	4.34028e-06	3.5773	4.34028e-06	0.35157	4.34028e-06	3.74145	4.34028e-06	0.00228	4.34028e-06	3.32238	4.34028e-06	3.67251	4.34028e-06	0.11555	4.34028e-06	1.38827	4.34028e-06	1.92478
4.46901e-06	6.04711	4.46901e-06	3.26157	4.46901e-06	0.25963	4.46901e-06	3.43835	4.46901e-06	0.00164	4.46901e-06	3.04492	4.46901e-06	3.39854	4.46901e-06	0.18177	4.46901e-06	1.86536	4.46901e-06	2.40224
4.60156e-06	5.58891	4.60156e-06	2.97692	4.60156e-06	0.1896	4.60156e-06	3.16372	4.60156e-06	0.0016	4.60156e-06	2.79511	4.60156e-06	3.14899	4.60156e-06	0.27978	4.60156e-06	2.45884	4.60156e-06	2.96986
4.73805e-06	5.12765	4.73805e-06	2.72133	4.73805e-06	0.1377	4.73805e-06	2.91618	4.73805e-06	0.00215	4.73805e-06	2.57267	4.73805e-06	2.92316	4.73805e-06	0.42142	4.73805e-06	3.18126	4.73805e-06	3.63277
4.87858e-06	4.66643	4.87858e-06	2.49267	4.87858e-06	0.1009	4.87858e-06	2.69421	4.87858e-06	0.00341	4.87858e-06	2.37712	4.87858e-06	2.72032	4.87858e-06	0.62125	4.87858e-06	4.04212	4.87858e-06	4.39397
5.02328e-06	4.20881	5.02328e-06	2.28938	5.02328e-06	0.07695	5.02328e-06	2.49673	5.02328e-06	0.00571	5.02328e-06	2.20812	5.02328e-06	2.54013	5.02328e-06	0.89645	5.02328e-06	5.04701	5.02328e-06	5.25365
5.17227e-06	3.75881	5.17227e-06	2.11096	5.17227e-06	0.06452	5.17227e-06	2.32352	5.17227e-06	0.00957	5.17227e-06	2.06585	5.17227e-06	2.383	5.17227e-06	1.26642	5.17227e-06	6.19684	5.17227e-06	6.20877
5.32568e-06	3.32084	5.32568e-06	1.95826	5.32568e-06	0.06325	5.32568e-06	2.17542	5.32568e-06	0.01583	5.32568e-06	1.95112	5.32568e-06	2.25024	5.32568e-06	1.75194	5.32568e-06	7.48761	5.32568e-06	7.25283
5.48364e-06	2.89957	5.48364e-06	1.83343	5.48364e-06	0.07397	5.48364e-06	2.05437	5.48364e-06	0.02573	5.48364e-06	1.86541	5.48364e-06	2.14403	5.48364e-06	2.37384	5.48364e-06	8.91044	5.48364e-06	8.37588
5.64629e-06	2.49974	5.64629e-06	1.73968	5.64629e-06	0.09874	5.64629e-06	1.96316	5.64629e-06	0.04102	5.64629e-06	1.81079	5.64629e-06	2.06724	5.64629e-06	3.15141	5.64629e-06	10.4521	5.64629e-06	9.56491
5.81376e-06	2.1258	5.81376e-06	1.68086	5.81376e-06	0.1411	5.81376e-06	1.90511	5.81376e-06	0.06417	5.81376e-06	1.78965	5.81376e-06	2.02308	5.81376e-06	4.10044	5.81376e-06	12.0959	5.81376e-06	10.8044
5.9862e-06	1.78169	5.9862e-06	1.6609	5.9862e-06	0.20612	5.9862e-06	1.88359	5.9862e-06	0.09854	5.9862e-06	1.80444	5.9862e-06	2.01472	5.9862e-06	5.2312	5.9862e-06	13.8226	5.9862e-06	12.077
6.16375e-06	1.47053	6.16375e-06	1.68324	6.16375e-06	0.30049	6.16375e-06	1.90159	6.16375e-06	0.14859	6.16375e-06	1.85738	6.16375e-06	2.04487	6.16375e-06	6.54667	6.16375e-06	15.6116	6.16375e-06	13.3646
6.34657e-06	1.1944	6.34657e-06	1.75038	6.34657e-06	0.43257	6.34657e-06	1.96129	6.34657e-06	0.22013	6.34657e-06	1.95016	6.34657e-06	2.11547	6.34657e-06	8.04125	6.34657e-06	17.4415	6.34657e-06	14.6487
6.53481e-06	0.95422	6.53481e-06	1.86353	6.53481e-06	0.61219	6.53481e-06	2.06382	6.53481e-06	0.32059	6.53481e-06	2.08381	6.53481e-06	2.22744	6.53481e-06	9.70018	6.53481e-06	19.2915	6.53481e-06	15.9117
6.72863e-06	0.74976	6.72863e-06	2.0225	6.72863e-06	0.85043	6.72863e-06	2.20914	6.72863e-06	0.45926	6.72863e-06	2.25854	6.72863e-06	2.38059	6.72863e-06	11.5	6.72863e-06	21.141	6.72863e-06	17.137
6.9282e-06	0.57972	6.9282e-06	2.22576	6.9282e-06	1.15918	6.9282e-06	2.39608	6.9282e-06	0.64749	6.9282e-06	2.47377	6.9282e-06	2.57372	6.9282e-06	13.4098	6.9282e-06	22.9704	6.9282e-06	18.3097
7.1337e-06	0.44198	7.1337e-06	2.47076	7.1337e-06	1.55052	7.1337e-06	2.62258	7.1337e-06	0.89891	7.1337e-06	2.72821	7.1337e-06	2.80479	7.1337e-06	15.3937	7.1337e-06	24.7606	7.1337e-06	19.4167
7.34528e-06	0.33383	7.34528e-06	2.75423	7.34528e-06	2.03605	7.34528e-06	2.88598	7.34528e-06	1.22951	7.34528e-06	3.02	7.34528e-06	3.07126	7.34528e-06	17.4135	7.34528e-06	26.4926	7.34528e-06	20.4472
7.56314e-06	0.25235	7.56314e-06	3.07273	7.56314e-06	2.62613	7.56314e-06	3.18338	7.56314e-06	1.65756	7.56314e-06	3.3469	7.56314e-06	3.37034	7.56314e-06	19.4319	7.56314e-06	28.1472	7.56314e-06	21.3922
7.78747e-06	0.19474	7.78747e-06	3.42303	7.78747e-06	3.32913	7.78747e-06	3.512	7.78747e-06	2.20339	7.78747e-06	3.70649	7.78747e-06	3.69941	7.78747e-06	21.415	7.78747e-06	29.7043	7.78747e-06	22.2449
8.01845e-06	0.15859	8.01845e-06	3.80253	8.01845e-06	4.15084	8.01845e-06	3.86944	8.01845e-06	2.88884	8.01845e-06	4.09628	8.01845e-06	4.0562	8.01845e-06	23.3347	8.01845e-06	31.1428	8.01845e-06	23.0001
8.25628e-06	0.14219	8.25628e-06	4.20942	8.25628e-06	5.09405	8.25628e-06	4.25391	8.25628e-06	3.73632	8.25628e-06	4.5139	8.25628e-06	4.439	8.25628e-06	25.1694	8.25628e-06	32.4399	8.25628e-06	23.6541
8.50116e-06	0.14478	8.50116e-06	4.6428	8.50116e-06	6.15837	8.50116e-06	4.66422	8.50116e-06	4.76759	8.50116e-06	4.95711	8.50116e-06	4.84667	8.50116e-06	26.9039	8.50116e-06	33.5718	8.50116e-06	24.2037
8.75331e-06	0.16666	8.75331e-06	5.10255	8.75331e-06	7.3403	8.75331e-06	5.09981	8.75331e-06	6.00199	8.75331e-06	5.42392	8.75331e-06	5.27863	8.75331e-06	28.5283	8.75331e-06	34.5136	8.75331e-06	24.6464
9.01293e-06	0.20939	9.01293e-06	5.58914	9.01293e-06	8.63353	9.01293e-06	5.56048	9.01293e-06	7.45438	9.01293e-06	5.91254	9.01293e-06	5.73466	9.01293e-06	30.0352	9.01293e-06	35.2406	9.01293e-06	24.9789
9.28026e-06	0.27582	9.28026e-06	6.10326	9.28026e-06	10.0293	9.28026e-06	6.04626	9.28026e-06	9.13294	9.28026e-06	6.42143	9.28026e-06	6.2147	9.28026e-06	31.4169	9.28026e-06	35.7293	9.28026e-06	25.1975
9.55551e-06	0.37012	9.55551e-06	6.64547	9.55551e-06	11.5171	9.55551e-06	6.55706	9.55551e-06	11.0369	9.55551e-06	6.94922	9.55551e-06	6.7186	9.55551e-06	32.6627	9.55551e-06	35.9587	9.55551e-06	25.2968
9.83893e-06	0.49778	9.83893e-06	7.21587	9.83893e-06	13.0847	9.83893e-06	7.09244	9.83893e-06	13.1547	9.83893e-06	7.49469	9.83893e-06	7.24589	9.83893e-06	33.7557	9.83893e-06	35.9121	9.83893e-06	25.2701
1.01308e-05	0.66546	1.01308e-05	7.81372	1.01308e-05	14.7192	1.01308e-05	7.65141	1.01308e-05	15.4631	1.01308e-05	8.0567	1.01308e-05	7.79554	1.01308e-05	34.6715	1.01308e-05	35.5784	1.01308e-05	25.1095
1.04312e-05	0.88083	1.04312e-05	8.43737	1.04312e-05	16.4065	1.04312e-05	8.23229	1.04312e-05	17.9267	1.04312e-05	8.63412	1.04312e-05	8.36593	1.04312e-05	35.3782	1.04312e-05	34.9529	1.04312e-05	24.806
1.07406e-05	1.15227	1.07406e-05	9.08415	1.07406e-05	18.1323	1.07406e-05	8.83266	1.07406e-05	20.4996	1.07406e-05	9.22573	1.07406e-05	8.95471	1.07406e-05	35.837	1.07406e-05	34.0385	1.07406e-05	24.3504
1.10592e-05	1.48843	1.10592e-05	9.75051	1.10592e-05	19.8816	1.10592e-05	9.44946	1.10592e-05	23.1276	1.10592e-05	9.83017	1.10592e-05	9.559	1.10592e-05	36.0056	1.10592e-05	32.8454	1.10592e-05	23.7344
1.13872e-05	1.89777	1.13872e-05	10.4322	1.13872e-05	21.6387	1.13872e-05	10.0792	1.13872e-05	25.7519	1.13872e-05	10.4458	1.13872e-05	10.1754	1.13872e-05	35.8427	1.13872e-05	31.3912	1.13872e-05	22.9521
1.1725e-05	2.38802	1.1725e-05	11.1249	1.1725e-05	23.3878	1.1725e-05	10.7181	1.1725e-05	28.3137	1.1725e-05	11.0708	1.1725e-05	10.8006	1.1725e-05	35.3127	1.1725e-05	29.701	1.1725e-05	22.0014
1.20727e-05	2.96558	1.20727e-05	11.824	1.20727e-05	25.1123	1.20727e-05	11.3626	1.20727e-05	30.7583	1.20727e-05	11.7027	1.20727e-05	11.431	1.20727e-05	34.3917	1.20727e-05	27.8058	1.20727e-05	20.8854
1.24308e-05	3.63503	1.24308e-05	12.5256	1.24308e-05	26.7956	1.24308e-05	12.0093	1.24308e-05	33.0394	1.24308e-05	12.339	1.24308e-05	12.0635	1.24308e-05	33.0725	1.24308e-05	25.7427	1.24308e-05	19.6138
1.27995e-05	4.39874	1.27995e-05	13.2266	1.27995e-05	28.4204	1.27995e-05	12.6556	1.27995e-05	35.1219	1.27995e-05	12.9768	1.27995e-05	12.6958	1.27995e-05	31.368	1.27995e-05	23.5534	1.27995e-05	18.2041
1.31791e-05	5.25669	1.31791e-05	13.9245	1.31791e-05	29.9697	1.31791e-05	13.2994	1.31791e-05	36.9831	1.31791e-05	13.6127	1.31791e-05	13.3257	1.31791e-05	29.3127	1.31791e-05	21.2832	1.31791e-05	16.6809
1.357e-05	6.20645	1.357e-05	14.6181	1.357e-05	31.4266	1.357e-05	13.9392	1.357e-05	38.6126	1.357e-05	14.2433	1.357e-05	13.9521	1.357e-05	26.9622	1.357e-05	18.9799	1.357e-05	15.0759
1.39725e-05	7.24344	1.39725e-05	15.3066	1.39725e-05	32.7749	1.39725e-05	14.5745	1.39725e-05	40.0099	1.39725e-05	14.8651	1.39725e-05	14.5742	1.39725e-05	24.3896	1.39725e-05	16.6917	1.39725e-05	13.426
1.4387e-05	8.36129	1.4387e-05	15.9901	1.4387e-05	33.9995	1.4387e-05	15.2048	1.4387e-05	41.1806	1.4387e-05	15.4747	1.4387e-05	15.1916	1.4387e-05	21.6802	1.4387e-05	14.4654	1.4387e-05	11.7713
1.48137e-05	9.55242	1.48137e-05	16.6687	1.48137e-05	35.0873	1.48137e-05	15.8299	1.48137e-05	42.1327	1.48137e-05	16.069	1.48137e-05	15.804	1.48137e-05	18.9248	1.48137e-05	12.344	1.48137e-05	10.1522
1.52531e-05	10.8086	1.52531e-05	17.3426	1.52531e-05	36.0272	1.52531e-05	16.4498	1.52531e-05	42.8718	1.52531e-05	16.6457	1.52531e-05	16.4108	1.52531e-05	16.2124	1.52531e-05	10.3648	1.52531e-05	8.60632
1.57055e-05	12.1213	1.57055e-05	18.0116	1.57055e-05	36.8109	1.57055e-05	17.0638	1.57055e-05	43.3971	1.57055e-05	17.203	1.57055e-05	17.0113	1.57055e-05	13.6231	1.57055e-05	8.55744	1.57055e-05	7.16649
1.61713e-05	13.4824	1.61713e-05	18.6748	1.61713e-05	37.4332	1.61713e-05	17.6712	1.61713e-05	43.6991	1.61713e-05	17.7397	1.61713e-05	17.6041	1.61713e-05	11.2234	1.61713e-05	6.9426	1.61713e-05	5.85815
1.66509e-05	14.8845	1.66509e-05	19.3307	1.66509e-05	37.8915	1.66509e-05	18.2703	1.66509e-05	43.7589	1.66509e-05	18.2557	1.66509e-05	18.1872	1.66509e-05	9.06196	1.66509e-05	5.53138	1.66509e-05	4.69835
1.71448e-05	16.3207	1.71448e-05	19.9768	1.71448e-05	38.1854	1.71448e-05	18.859	1.71448e-05	43.5492	1.71448e-05	18.7513	1.71448e-05	18.7581	1.71448e-05	7.16838	1.71448e-05	4.32553	1.71448e-05	3.69534
1.76533e-05	17.7852	1.76533e-05	20.6099	1.76533e-05	38.3161	1.76533e-05	19.4346	1.76533e-05	43.0373	1.76533e-05	19.2273	1.76533e-05	19.3138	1.76533e-05	5.55388	1.76533e-05	3.31838	1.76533e-05	2.84911
1.81769e-05	19.2728	1.81769e-05	21.2265	1.81769e-05	38.2851	1.81769e-05	19.9942	1.81769e-05	42.1905	1.81769e-05	19.6847	1.81769e-05	19.8511	1.81769e-05	4.21351	1.81769e-05	2.49633	1.81769e-05	2.15255
1.87161e-05	20.7794	1.87161e-05	21.8227	1.87161e-05	38.0935	1.87161e-05	20.5347	1.87161e-05	40.9812	1.87161e-05	20.124	1.87161e-05	20.3668	1.87161e-05	3.12949	1.87161e-05	1.84076	1.87161e-05	1.59313
1.92712e-05	22.301	1.92712e-05	22.3947	1.92712e-05	37.7407	1.92712e-05	21.053	1.92712e-05	39.3933	1.92712e-05	20.5456	1.92712e-05	20.8583	1.92712e-05	2.27514	1.92712e-05	1.33004	1.92712e-05	1.15476
1.98428e-05	23.8343	1.98428e-05	22.9392	1.98428e-05	37.224	1.98428e-05	21.5467	1.98428e-05	37.4275	1.98428e-05	20.9491	1.98428e-05	21.3234	1.98428e-05	1.61876	1.98428e-05	0.9414	1.98428e-05	0.81954
2.04313e-05	25.376	2.04313e-05	23.4536	2.04313e-05	36.5383	2.04313e-05	22.0138	2.04313e-05	35.1045	2.04313e-05	21.3333	2.04313e-05	21.7613	2.04313e-05	1.12705	2.04313e-05	0.65256	2.04313e-05	0.56939
2.10373e-05	26.9226	2.10373e-05	23.9361	2.10373e-05	35.6769	2.10373e-05	22.453	2.10373e-05	32.4669	2.10373e-05	21.6962	2.10373e-05	22.1717	2.10373e-05	0.7678	2.10373e-05	0.44289	2.10373e-05	0.3872
2.16613e-05	28.4697	2.16613e-05	24.3857	2.16613e-05	34.6321	2.16613e-05	22.864	2.16613e-05	29.5775	2.16613e-05	22.0352	2.16613e-05	22.5555	2.16613e-05	0.51174	2.16613e-05	0.29426	2.16613e-05	0.25768
2.23038e-05	30.0122	2.23038e-05	24.8022	2.23038e-05	33.3967	2.23038e-05	23.2469	2.23038e-05	26.5158	2.23038e-05	22.3471	2.23038e-05	22.9142	2.23038e-05	0.33368	2.23038e-05	0.19136	2.23038e-05	0.1678
2.29653e-05	31.5431	2.29653e-05	25.186	2.29653e-05	31.9665	2.29653e-05	23.6025	2.29653e-05	23.3718	2.29653e-05	22.629	2.29653e-05	23.2498	2.29653e-05	0.21283	2.29653e-05	0.12178	2.29653e-05	0.10692
2.36465e-05	33.0537	2.36465e-05	25.5379	2.36465e-05	30.3418	2.36465e-05	23.9319	2.36465e-05	20.2391	2.36465e-05	22.878	2.36465e-05	23.564	2.36465e-05	0.13279	2.36465e-05	0.07584	2.36465e-05	0.06665
2.43478e-05	34.5331	2.43478e-05	25.8585	2.43478e-05	28.53	2.43478e-05	24.2362	2.43478e-05	17.207	2.43478e-05	23.0923	2.43478e-05	23.8586	2.43478e-05	0.08104	2.43478e-05	0.04621	2.43478e-05	0.04064
2.507e-05	35.9681	2.507e-05	26.1488	2.507e-05	26.5472	2.507e-05	24.5166	2.507e-05	14.3543	2.507e-05	23.2708	2.507e-05	24.1342	2.507e-05	0.04838	2.507e-05	0.02755	2.507e-05	0.02425
2.58136e-05	37.3432	2.58136e-05	26.4091	2.58136e-05	24.4187	2.58136e-05	24.774	2.58136e-05	11.7436	2.58136e-05	23.4143	2.58136e-05	24.391	2.58136e-05	0.02824	2.58136e-05	0.01607	2.58136e-05	0.01415
2.65792e-05	38.6414	2.65792e-05	26.6396	2.65792e-05	22.1794	2.65792e-05	25.0088	2.65792e-05	9.41823	2.65792e-05	23.5243	2.65792e-05	24.6279	2.65792e-05	0.01613	2.65792e-05	0.00916	2.65792e-05	0.00808
2.73675e-05	39.8445	2.73675e-05	26.8398	2.73675e-05	19.8726	2.73675e-05	25.2214	2.73675e-05	7.40164	2.73675e-05	23.604	2.73675e-05	24.8431	2.73675e-05	0.00901	2.73675e-05	0.00511	2.73675e-05	0.00451
2.81793e-05	40.9341	2.81793e-05	27.009	2.81793e-05	17.5472	2.81793e-05	25.4116	2.81793e-05	5.69819	2.81793e-05	23.6573	2.81793e-05	25.0343	2.81793e-05	0.00492	2.81793e-05	0.00279	2.81793e-05	0.00247
2.90151e-05	41.8932	2.90151e-05	27.1462	2.90151e-05	15.2549	2.90151e-05	25.579	2.90151e-05	4.29615	2.90151e-05	23.6885	2.90151e-05	25.1988	2.90151e-05	0.00263	2.90151e-05	0.00149	2.90151e-05	0.00133
2.98757e-05	42.7073	2.98757e-05	27.2503	2.98757e-05	13.0464	2.98757e-05	25.7228	2.98757e-05	3.17143	2.98757e-05	23.7019	2.98757e-05	25.3341	2.98757e-05	0.00137	2.98757e-05	0.00077811	2.98757e-05	0.000729516
3.07618e-05	43.3657	3.07618e-05	27.3202	3.07618e-05	10.9677	3.07618e-05	25.8425	3.07618e-05	2.29181	3.07618e-05	23.7011	3.07618e-05	25.4384	3.07618e-05	0.000701265	3.07618e-05	0.000397366	3.07618e-05	0.000440584
3.16742e-05	43.8623	3.16742e-05	27.3548	3.16742e-05	9.0569	3.16742e-05	25.9375	3.16742e-05	1.62099	3.16742e-05	23.6891	3.16742e-05	25.5109	3.16742e-05	0.000350366	3.16742e-05	0.000198467	3.16742e-05	0.000359058
3.26136e-05	44.196	3.26136e-05	27.3538	3.26136e-05	7.34206	3.26136e-05	26.0074	3.26136e-05	1.12202	3.26136e-05	23.6673	3.26136e-05	25.552	3.26136e-05	0.00017119	3.26136e-05	9.69447e-05	3.26136e-05	0.000453436
3.3581e-05	44.3701	3.3581e-05	27.3169	3.3581e-05	5.83971	3.3581e-05	26.0519	3.3581e-05	0.75995	3.3581e-05	23.6358	3.3581e-05	25.5634	3.3581e-05	8.17992e-05	3.3581e-05	4.6312e-05	3.3581e-05	0.000760848
3.4577e-05	44.3917	3.4577e-05	27.2444	3.4577e-05	4.55504	3.4577e-05	26.0712	3.4577e-05	0.50361	3.4577e-05	23.5938	3.4577e-05	25.5476	3.4577e-05	3.82235e-05	3.4577e-05	2.16366e-05	3.4577e-05	0.0014
3.56025e-05	44.2691	3.56025e-05	27.1367	3.56025e-05	3.48289	3.56025e-05	26.0654	3.56025e-05	0.3265	3.56025e-05	23.5392	3.56025e-05	25.5081	3.56025e-05	1.74671e-05	3.56025e-05	9.88573e-06	3.56025e-05	0.00259
3.66585e-05	44.0104	3.66585e-05	26.9945	3.66585e-05	2.60963	3.66585e-05	26.035	3.66585e-05	0.20708	3.66585e-05	23.4695	3.66585e-05	25.4485	3.66585e-05	7.80579e-06	3.66585e-05	4.41723e-06	3.66585e-05	0.00474
3.77458e-05	43.6208	3.77458e-05	26.8187	3.77458e-05	1.91545	3.77458e-05	25.9806	3.77458e-05	0.12848	3.77458e-05	23.3824	3.77458e-05	25.3721	3.77458e-05	3.4113e-06	3.77458e-05	1.93034e-06	3.77458e-05	0.00851
3.88654e-05	43.1008	3.88654e-05	26.6101	3.88654e-05	1.37691	3.88654e-05	25.9029	3.88654e-05	0.07797	3.88654e-05	23.2759	3.88654e-05	25.2816	3.88654e-05	1.4579e-06	3.88654e-05	8.25283e-07	3.88654e-05	0.01495
4.00181e-05	42.4449	4.00181e-05	26.3697	4.00181e-05	0.96912	4.00181e-05	25.8027	4.00181e-05	0.04628	4.00181e-05	23.1491	4.00181e-05	25.1787	4.00181e-05	6.0931e-07	4.00181e-05	3.46015e-07	4.00181e-05	0.02573
4.12051e-05	41.6416	4.12051e-05	26.0988	4.12051e-05	0.66774	4.12051e-05	25.6813	4.12051e-05	0.02687	4.12051e-05	23.0026	4.12051e-05	25.0637	4.12051e-05	2.49031e-07	4.12051e-05	1.44597e-07	4.12051e-05	0.04337
4.24272e-05	40.6737	4.24272e-05	25.7985	4.24272e-05	0.45033	4.24272e-05	25.5403	4.24272e-05	0.01526	4.24272e-05	22.8387	4.24272e-05	24.9363	4.24272e-05	9.95335e-08	4.24272e-05	6.66132e-08	4.24272e-05	0.07161
4.36856e-05	39.5209	4.36856e-05	25.4709	4.36856e-05	0.29722	4.36856e-05	25.3817	4.36856e-05	0.00847	4.36856e-05	22.6611	4.36856e-05	24.7952	4.36856e-05	3.89034e-08	4.36856e-05	4.99263e-08	4.36856e-05	0.11588
4.49814e-05	38.1627	4.49814e-05	25.1182	4.49814e-05	0.19196	4.49814e-05	25.2079	4.49814e-05	0.0046	4.49814e-05	22.4752	4.49814e-05	24.639	4.49814e-05	1.48699e-08	4.49814e-05	8.23436e-08	4.49814e-05	0.18381
4.63155e-05	36.5817	4.63155e-05	24.7434	4.63155e-05	0.12131	4.63155e-05	25.0219	4.63155e-05	0.00245	4.63155e-05	22.2871	4.63155e-05	24.4663	4.63155e-05	5.5581e-09	4.63155e-05	1.94589e-07	4.63155e-05	0.28595
4.76892e-05	34.7681	4.76892e-05	24.3499	4.76892e-05	0.07502	4.76892e-05	24.8269	4.76892e-05	0.00127	4.76892e-05	22.1031	4.76892e-05	24.2767	4.76892e-05	2.03164e-09	4.76892e-05	4.85948e-07	4.76892e-05	0.43645
4.91037e-05	32.7226	4.91037e-05	23.942	4.91037e-05	0.04543	4.91037e-05	24.6264	4.91037e-05	0.000645361	4.91037e-05	21.9297	4.91037e-05	24.0707	4.91037e-05	7.26219e-10	4.91037e-05	1.20099e-06	4.91037e-05	0.65387
5.05601e-05	30.4596	5.05601e-05	23.524	5.05601e-05	0.02698	5.05601e-05	24.4236	5.05601e-05	0.000320662	5.05601e-05	21.7721	5.05601e-05	23.8503	5.05601e-05	2.53856e-10	5.05601e-05	2.90773e-06	5.05601e-05	0.96207
5.20598e-05	28.008	5.20598e-05	23.1007	5.20598e-05	0.01584	5.20598e-05	24.2214	5.20598e-05	0.000155815	5.20598e-05	21.6343	5.20598e-05	23.6186	5.20598e-05	8.67777e-11	5.20598e-05	6.88647e-06	5.20598e-05	1.39094
5.36039e-05	25.4108	5.36039e-05	22.6766	5.36039e-05	0.0094	5.36039e-05	24.0223	5.36039e-05	7.40437e-05	5.36039e-05	21.5185	5.36039e-05	23.3801	5.36039e-05	2.90087e-11	5.36039e-05	1.59506e-05	5.36039e-05	1.97722
5.51938e-05	22.7228	5.51938e-05	22.2558	5.51938e-05	0.00602	5.51938e-05	23.8278	5.51938e-05	3.44094e-05	5.51938e-05	21.4253	5.51938e-05	23.1397	5.51938e-05	9.48302e-12	5.51938e-05	3.61313e-05	5.51938e-05	2.76506
5.68308e-05	20.0069	5.68308e-05	21.8418	5.68308e-05	0.0048	5.68308e-05	23.6385	5.68308e-05	1.56379e-05	5.68308e-05	21.3533	5.68308e-05	22.9025	5.68308e-05	3.03155e-12	5.68308e-05	8.0043e-05	5.68308e-05	3.80639
5.85164e-05	17.3294	5.85164e-05	21.4372	5.85164e-05	0.00535	5.85164e-05	23.4543	5.85164e-05	6.95e-06	5.85164e-05	21.3003	5.85164e-05	22.6734	5.85164e-05	9.47725e-13	5.85164e-05	0.00017342	5.85164e-05	5.16101
6.0252e-05	14.7543	6.0252e-05	21.0439	6.0252e-05	0.00779	6.0252e-05	23.2742	6.0252e-05	3.02064e-06	6.0252e-05	21.2628	6.0252e-05	22.4562	6.0252e-05	2.89735e-13	6.0252e-05	0.000367469	6.0252e-05	6.89609
6.20391e-05	12.3389	6.20391e-05	20.6625	6.20391e-05	0.01276	6.20391e-05	23.0968	6.20391e-05	1.28387e-06	6.20391e-05	21.2377	6.20391e-05	22.2535	6.20391e-05	8.66247e-14	6.20391e-05	0.000761546	6.20391e-05	9.08507
6.38792e-05	10.1294	6.38792e-05	20.2934	6.38792e-05	0.02145	6.38792e-05	22.9208	6.38792e-05	5.33634e-07	6.38792e-05	21.2221	6.38792e-05	22.0666	6.38792e-05	2.53463e-14	6.38792e-05	0.00154	6.38792e-05	11.8057
6.57739e-05	8.15827	6.57739e-05	19.9363	6.57739e-05	0.03584	6.57739e-05	22.7451	6.57739e-05	2.16906e-07	6.57739e-05	21.2142	6.57739e-05	21.8952	6.57739e-05	7.33029e-15	6.57739e-05	0.00306	6.57739e-05	15.137
6.77248e-05	6.44339	6.77248e-05	19.591	6.77248e-05	0.05894	6.77248e-05	22.569	6.77248e-05	8.62185e-08	6.77248e-05	21.2136	6.77248e-05	21.7384	6.77248e-05	2.3777e-15	6.77248e-05	0.00593	6.77248e-05	19.1547
6.97335e-05	4.98832	6.97335e-05	19.2575	6.97335e-05	0.09515	6.97335e-05	22.3928	6.97335e-05	3.35145e-08	6.97335e-05	21.2214	6.97335e-05	21.594	6.97335e-05	1.90765e-15	6.97335e-05	0.01126	6.97335e-05	23.9262
7.18018e-05	3.78409	7.18018e-05	18.9363	7.18018e-05	0.15068	7.18018e-05	22.2174	7.18018e-05	1.27399e-08	7.18018e-05	21.24	7.18018e-05	21.4602	7.18018e-05	5.22123e-15	7.18018e-05	0.02088	7.18018e-05	29.5034
7.39315e-05	2.81193	7.39315e-05	18.6286	7.39315e-05	0.23415	7.39315e-05	22.0446	7.39315e-05	4.73588e-09	7.39315e-05	21.2728	7.39315e-05	21.3349	7.39315e-05	1.86247e-14	7.39315e-05	0.03791	7.39315e-05	35.9157
7.61243e-05	2.04631	7.61243e-05	18.3364	7.61243e-05	0.35716	7.61243e-05	21.8766	7.61243e-05	1.72166e-09	7.61243e-05	21.3236	7.61243e-05	21.217	7.61243e-05	6.6596e-14	7.61243e-05	0.06731	7.61243e-05	43.1628
7.83822e-05	1.45803	7.83822e-05	18.0624	7.83822e-05	0.53503	7.83822e-05	21.7155	7.83822e-05	6.12184e-10	7.83822e-05	21.3959	7.83822e-05	21.1061	7.83822e-05	2.33284e-13	7.83822e-05	0.11695	7.83822e-05	51.2088
8.0707e-05	1.01696	8.0707e-05	17.81	8.0707e-05	0.78753	8.0707e-05	21.5636	8.0707e-05	2.13309e-10	8.0707e-05	21.4928	8.0707e-05	21.0028	8.0707e-05	7.99239e-13	8.0707e-05	0.19882	8.0707e-05	59.9783
8.31008e-05	0.69426	8.31008e-05	17.5829	8.31008e-05	1.13969	8.31008e-05	21.4225	8.31008e-05	7.41497e-11	8.31008e-05	21.6159	8.31008e-05	20.909	8.31008e-05	2.67776e-12	8.31008e-05	0.33078	8.31008e-05	69.3553
8.55656e-05	0.46382	8.55656e-05	17.385	8.55656e-05	1.62249	8.55656e-05	21.2931	8.55656e-05	2.99982e-11	8.55656e-05	21.7656	8.55656e-05	20.8273	8.55656e-05	8.77334e-12	8.55656e-05	0.53861	8.55656e-05	79.1864
8.81035e-05	0.30321	8.81035e-05	17.2203	8.81035e-05	2.27357	8.81035e-05	21.1758	8.81035e-05	2.68837e-11	8.81035e-05	21.9406	8.81035e-05	20.761	8.81035e-05	2.81098e-11	8.81035e-05	0.85849	8.81035e-05	89.2876
9.07166e-05	0.19394	9.07166e-05	17.0922	9.07166e-05	3.13766	9.07166e-05	21.07	9.07166e-05	6.22224e-11	9.07166e-05	22.1382	9.07166e-05	20.7134	9.07166e-05	8.80744e-11	9.07166e-05	1.33969	9.07166e-05	99.4542
9.34073e-05	0.12136	9.34073e-05	17.0036	9.34073e-05	4.26681	9.34073e-05	20.9744	9.34073e-05	1.83809e-10	9.34073e-05	22.3548	9.34073e-05	20.688	9.34073e-05	2.69862e-10	9.34073e-05	2.04725	9.34073e-05	109.473
9.61778e-05	0.07429	9.61778e-05	16.9565	9.61778e-05	5.72008	9.61778e-05	20.8876	9.61778e-05	5.48676e-10	9.61778e-05	22.5858	9.61778e-05	20.6878	9.61778e-05	8.08597e-10	9.61778e-05	3.06435	9.61778e-05	119.136
9.90304e-05	0.04449	9.90304e-05	16.9519	9.90304e-05	7.56266	9.90304e-05	20.8078	9.90304e-05	1.6071e-09	9.90304e-05	22.8263	9.90304e-05	20.7148	9.90304e-05	2.36932e-09	9.90304e-05	4.49391	9.90304e-05	128.252
0.000101968	0.02606	0.000101968	16.99	0.000101968	9.86406	0.000101968	20.7333	0.000101968	4.60492e-09	0.000101968	23.0718	0.000101968	20.7704	0.000101968	6.78912e-09	0.000101968	6.45898	0.000101968	136.654
0.000104992	0.01493	0.000104992	17.0699	0.000104992	12.6954	0.000104992	20.6629	0.000104992	1.29038e-08	0.000104992	23.318	0.000104992	20.8549	0.000104992	1.90241e-08	0.000104992	9.1015	0.000104992	144.211
0.000108106	0.00837	0.000108106	17.19	0.000108106	16.1252	0.000108106	20.5957	0.000108106	3.53601e-08	0.000108106	23.5613	0.000108106	20.9678	0.000108106	5.21308e-08	0.000108106	12.5789	0.000108106	150.825
0.000111313	0.00459	0.000111313	17.348	0.000111313	20.2147	0.000111313	20.5312	0.000111313	9.47572e-08	0.000111313	23.799	0.000111313	21.1075	0.000111313	1.39697e-07	0.000111313	17.0586	0.000111313	156.431
0.000114614	0.00246	0.000114614	17.5414	0.000114614	25.0113	0.000114614	20.4695	0.000114614	2.48321e-07	0.000114614	24.0292	0.000114614	21.2724	0.000114614	3.66082e-07	0.000114614	22.7104	0.000114614	160.998
0.000118014	0.00129	0.000118014	17.7678	0.000118014	30.5425	0.000118014	20.4109	0.000118014	6.36383e-07	0.000118014	24.2507	0.000118014	21.4604	0.000118014	9.38148e-07	0.000118014	29.6971	0.000118014	164.516
0.000121514	0.000660871	0.000121514	18.025	0.000121514	36.8093	0.000121514	20.356	0.000121514	1.59488e-06	0.000121514	24.4632	0.000121514	21.6694	0.000121514	2.35108e-06	0.000121514	38.1634	0.000121514	166.998
0.000125118	0.000331398	0.000125118	18.3112	0.000125118	43.7815	0.000125118	20.3057	0.000125118	3.90878e-06	0.000125118	24.6669	0.000125118	21.8978	0.000125118	5.76189e-06	0.000125118	48.2249	0.000125118	168.466
0.000128829	0.000162522	0.000128829	18.6257	0.000128829	51.3941	0.000128829	20.2607	0.000128829	9.36832e-06	0.000128829	24.8623	0.000128829	22.1445	0.000128829	1.38091e-05	0.000128829	59.9567	0.000128829	168.954
0.00013265	7.79502e-05	0.00013265	18.9681	0.00013265	59.5472	0.00013265	20.2217	0.00013265	2.19579e-05	0.00013265	25.0505	0.00013265	22.409	0.00013265	3.23647e-05	0.00013265	73.3821	0.00013265	168.499
0.000136585	3.65723e-05	0.000136585	19.3388	0.000136585	68.1088	0.000136585	20.1895	0.000136585	5.033e-05	0.000136585	25.2324	0.000136585	22.6913	0.000136585	7.41793e-05	0.000136585	88.4632	0.000136585	167.138
0.000140636	1.68053e-05	0.000140636	19.7383	0.000140636	76.9206	0.000140636	20.1643	0.000140636	0.000112817	0.000140636	25.4091	0.000140636	22.992	0.000140636	0.000166265	0.000140636	105.091	0.000140636	164.911
0.000144807	7.61684e-06	0.000144807	20.1675	0.000144807	85.8065	0.000144807	20.1465	0.000144807	0.000247309	0.000144807	25.5811	0.000144807	23.3118	0.000144807	0.000364439	0.000144807	123.079	0.000144807	161.854
0.000149102	3.54142e-06	0.000149102	20.6264	0.000149102	94.5824	0.000149102	20.1359	0.000149102	0.000530175	0.000149102	25.7486	0.000149102	23.6513	0.000149102	0.000781196	0.000149102	142.154	0.000149102	158.006
0.000153525	2.01822e-06	0.000153525	21.1148	0.000153525	103.067	0.000153525	20.1322	0.000153525	0.00111	0.000153525	25.911	0.000153525	24.0106	0.000153525	0.00164	0.000153525	161.957	0.000153525	153.404
0.000158078	2.06339e-06	0.000158078	21.6309	0.000158078	111.089	0.000158078	20.1349	0.000158078	0.00228	0.000158078	26.0669	0.000158078	24.3894	0.000158078	0.00336	0.000158078	182.043	0.000158078	148.091
0.000162767	3.74777e-06	0.000162767	22.172	0.000162767	118.497	0.000162767	20.1431	0.000162767	0.00457	0.000162767	26.2138	0.000162767	24.7864	0.000162767	0.00673	0.000162767	201.886	0.000162767	142.11
0.000167594	8.26903e-06	0.000167594	22.7336	0.000167594	125.161	0.000167594	20.1559	0.000167594	0.00896	0.000167594	26.3488	0.000167594	25.1997	0.000167594	0.0132	0.000167594	220.893	0.000167594	135.514
0.000172565	1.86725e-05	0.000172565	23.3104	0.000172565	130.973	0.000172565	20.1722	0.000172565	0.01719	0.000172565	26.4679	0.000172565	25.6262	0.000172565	0.0253	0.000172565	238.435	0.000172565	128.359
0.000177684	4.15716e-05	0.000177684	23.896	0.000177684	135.85	0.000177684	20.1909	0.000177684	0.03224	0.000177684	26.5667	0.000177684	26.0627	0.000177684	0.04745	0.000177684	253.869	0.000177684	120.713
0.000182954	9.06396e-05	0.000182954	24.4836	0.000182954	139.725	0.000182954	20.211	0.000182954	0.05915	0.000182954	26.6407	0.000182954	26.5052	0.000182954	0.08702	0.000182954	266.589	0.000182954	112.65
0.00018838	0.000193314	0.00018838	25.0666	0.00018838	142.548	0.00018838	20.2317	0.00018838	0.10613	0.00018838	26.6858	0.00018838	26.9501	0.00018838	0.15608	0.00018838	276.058	0.00018838	104.256
0.000193968	0.000403229	0.000193968	25.639	0.000193968	144.279	0.000193968	20.2526	0.000193968	0.18627	0.000193968	26.6983	0.000193968	27.3941	0.000193968	0.2738	0.000193968	281.862	0.000193968	95.6247
0.000199721	0.000822565	0.000199721	26.196	0.000199721	144.888	0.000199721	20.274	0.000199721	0.31977	0.000199721	26.6759	0.000199721	27.8349	0.000199721	0.46975	0.000199721	283.737	0.000199721	86.8601
0.000205645	0.00164	0.000205645	26.7343	0.000205645	144.352	0.000205645	20.2965	0.000205645	0.53697	0.000205645	26.6175	0.000205645	28.2709	0.000205645	0.78829	0.000205645	281.594	0.000205645	78.0744
0.000211744	0.0032	0.000211744	27.252	0.000211744	142.654	0.000211744	20.3215	0.000211744	0.88208	0.000211744	26.5234	0.000211744	28.7017	0.000211744	1.29387	0.000211744	275.531	0.000211744	69.3858
0.000218024	0.00611	0.000218024	27.7486	0.000218024	139.79	0.000218024	20.3509	0.000218024	1.41753	0.000218024	26.3958	0.000218024	29.1277	0.000218024	2.07728	0.000218024	265.821	0.000218024	60.9157
0.000224491	0.0114	0.000224491	28.2247	0.000224491	135.767	0.000224491	20.3869	0.000224491	2.22873	0.000224491	26.2381	0.000224491	29.5501	0.000224491	3.2623	0.000224491	252.887	0.000224491	52.7839
0.000231149	0.02082	0.000231149	28.6811	0.000231149	130.616	0.000231149	20.4323	0.000231149	3.4286	0.000231149	26.0548	0.000231149	29.9702	0.000231149	5.01182	0.000231149	237.27	0.000231149	45.103
0.000238005	0.03717	0.000238005	29.1185	0.000238005	124.389	0.000238005	20.4895	0.000238005	5.16126	0.000238005	25.8514	0.000238005	30.3888	0.000238005	7.53251	0.000238005	219.584	0.000238005	37.9723
0.000245065	0.06492	0.000245065	29.537	0.000245065	117.172	0.000245065	20.5611	0.000245065	7.60368	0.000245065	25.634	0.000245065	30.8066	0.000245065	11.0761	0.000245065	200.471	0.000245065	31.4723
0.000252333	0.1109	0.000252333	29.9352	0.000252333	109.085	0.000252333	20.6493	0.000252333	10.9643	0.000252333	25.4087	0.000252333	31.2227	0.000252333	15.9359	0.000252333	180.565	0.000252333	25.6598
0.000259818	0.18534	0.000259818	30.3103	0.000259818	100.284	0.000259818	20.7557	0.000259818	15.4772	0.000259818	25.1815	0.000259818	31.6353	0.000259818	22.4362	0.000259818	160.455	0.000259818	20.5649
0.000267524	0.30301	0.000267524	30.6582	0.000267524	90.9576	0.000267524	20.8817	0.000267524	21.3916	0.000267524	24.9583	0.000267524	32.0416	0.000267524	30.9143	0.000267524	140.666	0.000267524	16.1906
0.000275459	0.4847	0.000275459	30.9735	0.000275459	81.3232	0.000275459	21.0281	0.000275459	28.9548	0.000275459	24.7442	0.000275459	32.4376	0.000275459	41.6933	0.000275459	121.639	0.000275459	12.5141
0.000283629	0.75863	0.000283629	31.25	0.000283629	71.6125	0.000283629	21.1953	0.000283629	38.391	0.000283629	24.5435	0.000283629	32.8187	0.000283629	55.0475	0.000283629	103.729	0.000283629	9.49082
0.000292041	1.16194	0.000292041	31.4819	0.000292041	62.06	0.000292041	21.3834	0.000292041	49.8759	0.000292041	24.36	0.000292041	33.1808	0.000292041	71.1634	0.000292041	87.202	0.000292041	7.05947
0.000300703	1.74178	0.000300703	31.6639	0.000300703	52.8878	0.000300703	21.5926	0.000300703	63.5097	0.000300703	24.1963	0.000300703	33.5199	0.000300703	90.0981	0.000300703	72.2389	0.000300703	5.1478
0.000309622	2.55578	0.000309622	31.7926	0.000309622	44.2911	0.000309622	21.8231	0.000309622	79.2919	0.000309622	24.0541	0.000309622	33.8336	0.000309622	111.743	0.000309622	58.9421	0.000309622	3.6787
0.000318806	3.67157	0.000318806	31.8666	0.000318806	36.4267	0.000318806	22.0752	0.000318806	97.101	0.000318806	23.9343	0.000318806	34.1211	0.000318806	135.798	0.000318806	47.3432	0.000318806	2.57545
0.000328262	5.16505	0.000328262	31.8869	0.000328262	29.4047	0.000328262	22.3494	0.000328262	116.683	0.000328262	23.8372	0.000328262	34.3834	0.000328262	161.761	0.000328262	37.4133	0.000328262	1.76595
0.000337998	7.11703	0.000337998	31.857	0.000337998	23.2856	0.000337998	22.6468	0.000337998	137.652	0.000337998	23.7627	0.000337998	34.6234	0.000337998	188.935	0.000337998	29.0724	0.000337998	1.1857
0.000348023	9.60843	0.000348023	31.7817	0.000348023	18.0816	0.000348023	22.9681	0.000348023	159.497	0.000348023	23.7103	0.000348023	34.8453	0.000348023	216.461	0.000348023	22.2013	0.000348023	0.77938
0.000358345	12.714	0.000358345	31.6671	0.000358345	13.7624	0.000358345	23.3146	0.000358345	181.608	0.000358345	23.6801	0.000358345	35.0539	0.000358345	243.366	0.000358345	16.6525	0.000358345	0.50148
0.000368974	16.4953	0.000368974	31.519	0.000368974	10.2638	0.000368974	23.6871	0.000368974	203.305	0.000368974	23.673	0.000368974	35.2542	0.000368974	268.63	0.000368974	12.2621	0.000368974	0.31584
0.000379918	20.9933	0.000379918	31.3418	0.000379918	7.49818	0.000379918	24.0865	0.000379918	223.875	0.000379918	23.691	0.000379918	35.4502	0.000379918	291.253	0.000379918	8.8597	0.000379918	0.19477
0.000391186	26.2219	0.000391186	31.1381	0.000391186	5.36441	0.000391186	24.5133	0.000391186	242.608	0.000391186	23.7379	0.000391186	35.6446	0.000391186	310.332	0.000391186	6.27851	0.000391186	0.11775
0.000402789	32.1635	0.000402789	30.9078	0.000402789	3.75762	0.000402789	24.968	0.000402789	258.839	0.000402789	23.8194	0.000402789	35.8382	0.000402789	325.115	0.000402789	4.36219	0.000402789	0.07012
0.000414736	38.7662	0.000414736	30.6483	0.000414736	2.57661	0.000414736	25.4505	0.000414736	271.974	0.000414736	23.9431	0.000414736	36.0299	0.000414736	335.056	0.000414736	2.97036	0.000414736	0.04177
0.000427037	45.9454	0.000427037	30.3548	0.000427037	1.72925	0.000427037	25.9612	0.000427037	281.519	0.000427037	24.1186	0.000427037	36.2172	0.000427037	339.83	0.000427037	1.98169	0.000427037	0.02611
0.000439703	53.5872	0.000439703	30.0217	0.000439703	1.13575	0.000439703	26.5003	0.000439703	287.106	0.000439703	24.3565	0.000439703	36.3965	0.000439703	339.35	0.000439703	1.29498	0.000439703	0.01922
0.000452745	61.555	0.000452745	29.6435	0.000452745	0.72992	0.000452745	27.0684	0.000452745	288.502	0.000452745	24.6679	0.000452745	36.5642	0.000452745	333.747	0.000452745	0.82869	0.000452745	0.01929
0.000466173	69.6977	0.000466173	29.2167	0.000466173	0.45898	0.000466173	27.6664	0.000466173	285.63	0.000466173	25.0631	0.000466173	36.7176	0.000466173	323.354	0.000466173	0.51919	0.000466173	0.02636
0.00048	77.8585	0.00048	28.7415	0.00048	0.28236	0.00048	28.2956	0.00048	278.567	0.00048	25.5506	0.00048	36.8557	0.00048	308.667	0.00048	0.31842	0.00048	0.0423
0.000494237	85.8829	0.000494237	28.2225	0.000494237	0.16993	0.000494237	28.9575	0.000494237	267.553	0.000494237	26.1359	0.000494237	36.9798	0.000494237	290.313	0.000494237	0.19113	0.000494237	0.07118
0.000508896	93.6252	0.000508896	27.67	0.000508896	0.10004	0.000508896	29.6536	0.000508896	252.984	0.000508896	26.8208	0.000508896	37.0941	0.000508896	269.013	0.000508896	0.11227	0.000508896	0.11974
0.00052399	100.953	0.00052399	27.0994	0.00052399	0.05761	0.00052399	30.3852	0.00052399	235.397	0.00052399	27.6026	0.00052399	37.2051	0.00052399	245.543	0.00052399	0.06453	0.00052399	0.19836
0.000539532	107.751	0.000539532	26.5302	0.000539532	0.03245	0.000539532	31.1528	0.000539532	215.442	0.000539532	28.4744	0.000539532	37.3215	0.000539532	220.701	0.000539532	0.03629	0.000539532	0.32212
0.000555534	113.919	0.000555534	25.9849	0.000555534	0.01787	0.000555534	31.9559	0.000555534	193.854	0.000555534	29.4259	0.000555534	37.453	0.000555534	195.275	0.000555534	0.01997	0.000555534	0.5121
0.000572012	119.375	0.000572012	25.486	0.000572012	0.00963	0.000572012	32.7931	0.000572012	171.404	0.000572012	30.4441	0.000572012	37.6091	0.000572012	170.007	0.000572012	0.01075	0.000572012	0.79679
0.000588978	124.053	0.000588978	25.0536	0.000588978	0.00508	0.000588978	33.6616	0.000588978	148.854	0.000588978	31.5154	0.000588978	37.7985	0.000588978	145.566	0.000588978	0.00566	0.000588978	1.21335
0.000606447	127.904	0.000606447	24.7032	0.000606447	0.00262	0.000606447	34.5574	0.000606447	126.909	0.000606447	32.6274	0.000606447	38.0273	0.000606447	122.521	0.000606447	0.00291	0.000606447	1.80854
0.000624434	130.892	0.000624434	24.4433	0.000624434	0.00132	0.000624434	35.476	0.000624434	106.178	0.000624434	33.77	0.000624434	38.2989	0.000624434	101.322	0.000624434	0.00147	0.000624434	2.63902
0.000642955	133.001	0.000642955	24.2746	0.000642955	0.000650021	0.000642955	36.4122	0.000642955	87.1404	0.000642955	34.9377	0.000642955	38.6135	0.000642955	82.2853	0.000642955	0.000723196	0.000642955	3.77061
0.000662025	134.225	0.000662025	24.1897	0.000662025	0.000313378	0.000662025	37.3605	0.000662025	70.128	0.000662025	36.1293	0.000662025	38.9681	0.000662025	65.5936	0.000662025	0.000348495	0.000662025	5.27639
0.000681661	134.577	0.000681661	24.1748	0.000681661	0.000147751	0.000681661	38.316	0.000681661	55.3248	0.000681661	37.3486	0.000681661	39.3574	0.000681661	51.3014	0.000681661	0.000164245	0.000681661	7.23329
0.000701879	134.081	0.000701879	24.2111	0.000701879	6.8126e-05	0.000701879	39.2737	0.000701879	42.7752	0.000701879	38.603	0.000701879	39.7745	0.000701879	39.3502	0.000701879	7.57063e-05	0.000701879	9.71729
0.000722697	132.771	0.000722697	24.2787	0.000722697	3.07192e-05	0.000722697	40.2293	0.000722697	32.4051	0.000722697	39.9022	0.000722697	40.2118	0.000722697	29.5905	0.000722697	3.41279e-05	0.000722697	12.7975
0.000744132	130.69	0.000744132	24.3599	0.000744132	1.35462e-05	0.000744132	41.1786	0.000744132	24.0496	0.000744132	41.2559	0.000744132	40.6626	0.000744132	21.8071	0.000744132	1.5046e-05	0.000744132	16.5294
0.000766204	127.885	0.000766204	24.4422	0.000766204	5.84168e-06	0.000766204	42.1177	0.000766204	17.4832	0.000766204	42.6713	0.000766204	41.1216	0.000766204	15.7455	0.000766204	6.48717e-06	0.000766204	20.9484
0.000788929	124.405	0.000788929	24.5218	0.000788929	2.46357e-06	0.000788929	43.0422	0.000788929	12.4483	0.000788929	44.1517	0.000788929	41.5859	0.000788929	11.1355	0.000788929	2.73535e-06	0.000788929	26.0643
0.000812329	120.3	0.000812329	24.6045	0.000812329	1.01602e-06	0.000812329	43.9474	0.000812329	8.68065	0.000812329	45.6941	0.000812329	42.0553	0.000812329	7.71188	0.000812329	1.12795e-06	0.000812329	31.8575
0.000836423	115.618	0.000836423	24.7066	0.000836423	4.0977e-07	0.000836423	44.8281	0.000836423	5.92852	0.000836423	47.2888	0.000836423	42.5323	0.000836423	5.22901	0.000836423	4.54862e-07	0.000836423	38.2777
0.000861232	110.404	0.000861232	24.853	0.000861232	1.61618e-07	0.000861232	45.6788	0.000861232	3.96555	0.000861232	48.9201	0.000861232	43.0216	0.000861232	3.47065	0.000861232	1.79383e-07	0.000861232	45.2461
0.000886776	104.707	0.000886776	25.075	0.000886776	6.23398e-08	0.000886776	46.4936	0.000886776	2.59809	0.000886776	50.5671	0.000886776	43.5296	0.000886776	2.25461	0.000886776	6.91823e-08	0.000886776	52.6599
0.000913078	98.5737	0.000913078	25.4057	0.000913078	2.35267e-08	0.000913078	47.2673	0.000913078	1.66743	0.000913078	52.2057	0.000913078	44.0631	0.000913078	1.43332	0.000913078	2.60926e-08	0.000913078	60.3992
0.00094016	92.0586	0.00094016	25.8758	0.00094016	8.71821e-09	0.00094016	47.996	0.00094016	1.04846	0.00094016	53.8122	0.00094016	44.6283	0.00094016	0.89162	0.00094016	9.62376e-09	0.00094016	68.3357
0.000968045	85.2235	0.000968045	26.5092	0.000968045	3.26501e-09	0.000968045	48.6775	0.000968045	0.64604	0.000968045	55.3652	0.000968045	45.2304	0.000968045	0.54267	0.000968045	3.47119e-09	0.000968045	76.3411
0.000996758	78.1414	0.000996758	27.3191	0.000996758	1.50245e-09	0.000996758	49.3123	0.000996758	0.39018	0.000996758	56.8486	0.000996758	45.8718	0.000996758	0.32314	0.000996758	1.22438e-09	0.000996758	84.2955
0.00103	70.8983	0.00103	28.3055	0.00103	1.51838e-09	0.00103	49.904	0.00103	0.23105	0.00103	58.2534	0.00103	46.5527	0.00103	0.18823	0.00103	4.22335e-10	0.00103	92.0928
0.00106	63.5929	0.00106	29.4548	0.00106	3.30095e-09	0.00106	50.4588	0.00106	0.1342	0.00106	59.5779	0.00106	47.2702	0.00106	0.10726	0.00106	1.42463e-10	0.00106	99.6451
0.00109	56.3349	0.00109	30.7409	0.00109	8.69352e-09	0.00109	50.9848	0.00109	0.07648	0.00109	60.8274	0.00109	48.019	0.00109	0.05978	0.00109	4.69948e-11	0.00109	106.883
0.00112	49.2405	0.00112	32.1286	0.00112	2.30836e-08	0.00112	51.4914	0.00112	0.04278	0.00112	62.0129	0.00112	48.7917	0.00112	0.03259	0.00112	1.51605e-11	0.00112	113.757
0.00115	42.4259	0.00115	33.5779	0.00115	6.01668e-08	0.00115	51.9874	0.00115	0.02351	0.00115	63.148	0.00115	49.5795	0.00115	0.01738	0.00115	4.78434e-12	0.00115	120.233
0.00119	36.0009	0.00119	35.0495	0.00119	1.53433e-07	0.00119	52.4794	0.00119	0.01269	0.00119	64.2462	0.00119	50.3738	0.00119	0.00906	0.00119	1.48201e-12	0.00119	126.287
0.00122	30.0609	0.00122	36.51	0.00122	3.82663e-07	0.00122	52.9706	0.00122	0.00674	0.00122	65.3183	0.00122	51.1664	0.00122	0.00462	0.00122	4.68258e-13	0.00122	131.906
0.00126	24.6806	0.00126	37.9361	0.00126	9.33319e-07	0.00126	53.4592	0.00126	0.00352	0.00126	66.3697	0.00126	51.951	0.00126	0.00231	0.00126	2.11265e-13	0.00126	137.083
0.0013	19.9099	0.0013	39.3179	0.0013	2.22619e-06	0.0013	53.9385	0.0013	0.00181	0.0013	67.3987	0.0013	52.7232	0.0013	0.00113	0.0013	3.08932e-13	0.0013	141.812
0.00134	15.771	0.00134	40.6593	0.00134	5.19295e-06	0.00134	54.3966	0.00134	0.000914647	0.00134	68.3965	0.00134	53.4814	0.00134	0.000537058	0.00134	9.10488e-13	0.00134	146.087
0.00137	12.2598	0.00137	41.9771	0.00137	1.18465e-05	0.00137	54.8174	0.00137	0.000455969	0.00137	69.3476	0.00137	54.226	0.00137	0.000250622	0.00137	2.92521e-12	0.00137	149.901
0.00142	9.34801	0.00142	43.2973	0.00142	2.643e-05	0.00142	55.1827	0.00142	0.000224012	0.00142	70.2319	0.00142	54.9594	0.00142	0.000114378	0.00142	9.28283e-12	0.00142	153.246
0.00146	6.98842	0.00146	44.6505	0.00146	5.76685e-05	0.00146	55.4741	0.00146	0.000108485	0.00146	71.0275	0.00146	55.6847	0.00146	5.10484e-05	0.00146	2.88327e-11	0.00146	156.114
0.0015	5.12032	0.0015	46.0665	0.0015	0.000123062	0.0015	55.6758	0.0015	5.17947e-05	0.0015	71.7135	0.0015	56.4053	0.0015	2.22812e-05	0.0015	8.75841e-11	0.0015	158.495
0.00155	3.67567	0.00155	47.5685	0.00155	0.000256837	0.00155	55.7768	0.00155	2.43794e-05	0.00155	72.2735	0.00155	57.1237	0.00155	9.51059e-06	0.00155	2.60177e-10	0.00155	160.384
0.00159	2.58458	0.00159	49.1687	0.00159	0.000524265	0.00159	55.7729	0.00159	1.13117e-05	0.00159	72.698	0.00159	57.8407	0.00159	3.96998e-06	0.00159	7.55813e-10	0.00159	161.775
0.00164	1.77992	0.00164	50.8651	0.00164	0.00105	0.00164	55.6678	0.00164	5.1724e-06	0.00164	72.9863	0.00164	58.5553	0.00164	1.62061e-06	0.00164	2.14714e-09	0.00164	162.668
0.00169	1.20065	0.00169	52.6408	0.00169	0.00204	0.00169	55.4732	0.00169	2.33003e-06	0.00169	73.1463	0.00169	59.2638	0.00169	6.46955e-07	0.00169	5.96497e-09	0.00169	163.069
0.00174	0.79389	0.00174	54.4654	0.00174	0.0039	0.00174	55.2079	0.00174	1.03359e-06	0.00174	73.1943	0.00174	59.9607	0.00174	2.52568e-07	0.00174	1.62053e-08	0.00174	162.986
0.00179	0.51586	0.00179	56.2978	0.00179	0.00729	0.00179	54.8956	0.00179	4.51274e-07	0.00179	73.1523	0.00179	60.6391	0.00179	9.64286e-08	0.00179	4.30535e-08	0.00179	162.434
0.00184	0.33184	0.00184	58.0918	0.00184	0.01333	0.00184	54.5627	0.00184	1.9385e-07	0.00184	73.0458	0.00184	61.2912	0.00184	3.6015e-08	0.00184	1.11857e-07	0.00184	161.43
0.0019	0.21566	0.0019	59.8011	0.0019	0.02384	0.0019	54.2349	0.0019	8.19631e-08	0.0019	72.8997	0.0019	61.9098	0.0019	1.31909e-08	0.0019	2.84198e-07	0.0019	159.996
0.00195	0.14878	0.00195	61.3854	0.00195	0.04171	0.00195	53.9349	0.00195	3.43364e-08	0.00195	72.736	0.00195	62.489	0.00195	4.83315e-09	0.00195	7.06128e-07	0.00195	158.157
0.00201	0.11937	0.00201	62.8148	0.00201	0.07139	0.00201	53.6796	0.00201	1.49444e-08	0.00201	72.5708	0.00201	63.0255	0.00201	2.04415e-09	0.00201	1.71574e-06	0.00201	155.941
0.00207	0.1215	0.00207	64.0731	0.00207	0.11957	0.00207	53.4789	0.00207	8.66996e-09	0.00207	72.4131	0.00207	63.5185	0.00207	1.70537e-09	0.00207	4.07688e-06	0.00207	153.379
0.00213	0.15457	0.00213	65.1589	0.00213	0.19601	0.00213	53.3353	0.00213	1.08368e-08	0.00213	72.2638	0.00213	63.9705	0.00213	3.35228e-09	0.00213	9.47353e-06	0.00213	150.502
0.00219	0.22301	0.00219	66.0841	0.00219	0.3145	0.00219	53.2441	0.00219	2.42436e-08	0.00219	72.1172	0.00219	64.3864	0.00219	8.61233e-09	0.00219	2.15282e-05	0.00219	147.345
0.00226	0.33622	0.00226	66.8714	0.00226	0.494	0.00226	53.1954	0.00226	6.21489e-08	0.00226	71.9622	0.00226	64.7731	0.00226	2.26106e-08	0.00226	4.78426e-05	0.00226	143.945
0.00233	0.50871	0.00233	67.5499	0.00233	0.75977	0.00233	53.1754	0.00233	1.59847e-07	0.00233	71.7851	0.00233	65.1385	0.00233	5.83714e-08	0.00233	0.000103977	0.00233	140.338
0.0024	0.76028	0.0024	68.1502	0.0024	1.1444	0.0024	53.1693	0.0024	4.03551e-07	0.0024	71.5721	0.0024	65.4901	0.0024	1.47466e-07	0.0024	0.000220995	0.0024	136.559
0.00247	1.11603	0.00247	68.6996	0.00247	1.6886	0.00247	53.1637	0.00247	9.96851e-07	0.00247	71.3129	0.00247	65.8342	0.00247	3.64365e-07	0.00247	0.000459353	0.00247	132.644
0.00254	1.60611	0.00254	69.218	0.00254	2.44147	0.00254	53.1483	0.00254	2.40825e-06	0.00254	71.0019	0.00254	66.1751	0.00254	8.80455e-07	0.00254	0.000933769	0.00254	128.627
0.00262	2.26504	0.00262	69.7155	0.00262	3.46015	0.00262	53.1175	0.00262	5.68967e-06	0.00262	70.6407	0.00262	66.5143	0.00262	2.08068e-06	0.00262	0.00186	0.00262	124.542
0.00269	3.13038	0.00269	70.1918	0.00269	4.80863	0.00269	53.0712	0.00269	1.31457e-05	0.00269	70.2375	0.00269	66.8507	0.00269	4.80877e-06	0.00269	0.00361	0.00269	120.42
0.00277	4.2408	0.00277	70.6362	0.00277	6.55557	0.00277	53.0142	0.00277	2.97023e-05	0.00277	69.8075	0.00277	67.1808	0.00277	1.08693e-05	0.00277	0.00686	0.00277	116.29
0.00285	5.63358	0.00285	71.0309	0.00285	8.77128	0.00285	52.9556	0.00285	6.56316e-05	0.00285	69.3702	0.00285	67.4996	0.00285	2.40278e-05	0.00285	0.01276	0.00285	112.18
0.00294	7.34167	0.00294	71.3536	0.00294	11.5239	0.00294	52.9079	0.00294	0.000141825	0.00294	68.948	0.00294	67.8014	0.00294	5.19494e-05	0.00294	0.02322	0.00294	108.118
0.00303	9.39063	0.00303	71.5823	0.00303	14.8751	0.00303	52.8847	0.00303	0.00029972	0.00303	68.5633	0.00303	68.0812	0.00303	0.000109853	0.00303	0.04131	0.00303	104.128
0.00312	11.7958	0.00312	71.6983	0.00312	18.8754	0.00312	52.8994	0.00312	0.000619447	0.00312	68.236	0.00312	68.3354	0.00312	0.000227208	0.00312	0.07189	0.00312	100.233
0.00321	14.5601	0.00321	71.6902	0.00321	23.5601	0.00321	52.9641	0.00321	0.00125	0.00321	67.9817	0.00321	68.563	0.00321	0.000459648	0.00321	0.12237	0.00321	96.4566
0.0033	17.6727	0.0033	71.5552	0.0033	28.9452	0.0033	53.0879	0.0033	0.00248	0.0033	67.8102	0.0033	68.7658	0.0033	0.000909577	0.0033	0.20376	0.0033	92.8195
0.0034	21.1092	0.0034	71.2997	0.0034	35.0242	0.0034	53.2768	0.0034	0.00479	0.0034	67.7252	0.0034	68.9483	0.0034	0.00176	0.0034	0.33192	0.0034	89.3423
0.0035	24.8324	0.0035	70.9385	0.0035	41.7662	0.0035	53.5332	0.0035	0.00905	0.0035	67.7243	0.0035	69.117	0.0035	0.00333	0.0035	0.52896	0.0035	86.0446
0.00361	28.7951	0.00361	70.4928	0.00361	49.1143	0.00361	53.8559	0.00361	0.01673	0.00361	67.8006	0.00361	69.28	0.00361	0.00618	0.00361	0.82478	0.00361	82.945
0.00371	32.9428	0.00371	69.9866	0.00371	56.9853	0.00371	54.2409	0.00371	0.03027	0.00371	67.9436	0.00371	69.4453	0.00371	0.0112	0.00371	1.2584	0.00371	80.0608
0.00382	37.2176	0.00382	69.4443	0.00382	65.2706	0.00382	54.6821	0.00382	0.05355	0.00382	68.1422	0.00382	69.6199	0.00382	0.01986	0.00382	1.87893	0.00382	77.408
0.00394	41.5614	0.00394	68.8873	0.00394	73.8374	0.00394	55.172	0.00394	0.09267	0.00394	68.3856	0.00394	69.8091	0.00394	0.03447	0.00394	2.7458	0.00394	75.0011
0.00405	45.9198	0.00405	68.3324	0.00405	82.5329	0.00405	55.703	0.00405	0.15689	0.00405	68.6663	0.00405	70.0161	0.00405	0.05856	0.00405	3.92795	0.00405	72.8529
0.00417	50.2438	0.00417	67.79	0.00417	91.1888	0.00417	56.2685	0.00417	0.25983	0.00417	68.9805	0.00417	70.2416	0.00417	0.09739	0.00417	5.50143	0.00417	70.9749
0.0043	54.4926	0.0043	67.265	0.0043	99.6283	0.0043	56.8632	0.0043	0.42099	0.0043	69.3296	0.0043	70.4847	0.0043	0.15858	0.0043	7.54558	0.0043	69.377
0.00443	58.6339	0.00443	66.7574	0.00443	107.676	0.00443	57.4845	0.00443	0.66738	0.00443	69.7202	0.00443	70.7434	0.00443	0.25285	0.00443	10.1373	0.00443	68.0678
0.00456	62.6446	0.00456	66.2644	0.00456	115.166	0.00456	58.1326	0.00456	1.03524	0.00456	70.1633	0.00456	71.0156	0.00456	0.39491	0.00456	13.3441	0.00456	67.054
0.00469	66.5101	0.00469	65.783	0.00469	121.955	0.00469	58.8104	0.00469	1.57156	0.00469	70.6737	0.00469	71.3005	0.00469	0.60433	0.00469	17.2163	0.00469	66.3408
0.00483	70.2237	0.00483	65.3116	0.00483	127.931	0.00483	59.5241	0.00483	2.33503	0.00483	71.2681	0.00483	71.5991	0.00483	0.90641	0.00483	21.779	0.00483	65.9308
0.00497	73.7847	0.00497	64.853	0.00497	133.02	0.00497	60.2821	0.00497	3.39627	0.00497	71.9636	0.00497	71.9145	0.00497	1.33294	0.00497	27.0256	0.00497	65.8234
0.00512	77.1967	0.00512	64.4144	0.00512	137.194	0.00512	61.0943	0.00512	4.83659	0.00512	72.7758	0.00512	72.2525	0.00512	1.92266	0.00512	32.9128	0.00512	66.0144
0.00527	80.4657	0.00527	64.0085	0.00527	140.465	0.00527	61.9714	0.00527	6.74531	0.00527	73.7172	0.00527	72.6205	0.00527	2.72144	0.00527	39.36	0.00527	66.4955
0.00543	83.5975	0.00543	63.6521	0.00543	142.883	0.00543	62.9234	0.00543	9.21517	0.00543	74.796	0.00543	73.0271	0.00543	3.78196	0.00543	46.2506	0.00543	67.2537
0.00559	86.5961	0.00559	63.365	0.00559	144.53	0.00559	63.9583	0.00559	12.3361	0.00559	76.0152	0.00559	73.4804	0.00559	5.16281	0.00559	53.4391	0.00559	68.272
0.00576	89.4621	0.00576	63.1676	0.00576	145.505	0.00576	65.0815	0.00576	16.1873	0.00576	77.3725	0.00576	73.9871	0.00576	6.92712	0.00576	60.7594	0.00576	69.5298
0.00593	92.1916	0.00593	63.0784	0.00593	145.911	0.00593	66.2947	0.00593	20.8293	0.00593	78.8608	0.00593	74.5513	0.00593	9.14053	0.00593	68.0371	0.00593	71.0043
0.0061	94.7763	0.0061	63.1127	0.0061	145.847	0.0061	67.596	0.0061	26.2954	0.0061	80.4693	0.0061	75.1743	0.0061	11.8687	0.0061	75.1012	0.0061	72.6719
0.00629	97.2036	0.00629	63.2802	0.00629	145.395	0.00629	68.9797	0.00629	32.5857	0.00629	82.1843	0.00629	75.8537	0.00629	15.174	0.00629	81.7956	0.00629	74.5099
0.00647	99.4587	0.00647	63.5849	0.00647	144.617	0.00647	70.437	0.00647	39.6622	0.00647	83.9913	0.00647	76.5842	0.00647	19.1121	0.00647	87.9888	0.00647	76.4976
0.00666	101.525	0.00666	64.025	0.00666	143.547	0.00666	71.9572	0.00666	47.449	0.00666	85.8762	0.00666	77.3583	0.00666	23.7277	0.00666	93.5797	0.00666	78.6179
0.00686	103.388	0.00686	64.594	0.00686	142.201	0.00686	73.5286	0.00686	55.835	0.00686	87.8268	0.00686	78.1669	0.00686	29.0495	0.00686	98.5007	0.00686	80.8572
0.00706	105.034	0.00706	65.2821	0.00706	140.572	0.00706	75.1399	0.00706	64.6812	0.00706	89.8336	0.00706	79.0011	0.00706	35.0855	0.00706	102.717	0.00706	83.206
0.00727	106.457	0.00727	66.0784	0.00727	138.647	0.00727	76.7817	0.00727	73.8299	0.00727	91.8901	0.00727	79.8525	0.00727	41.8172	0.00727	106.225	0.00727	85.6574
0.00749	107.657	0.00749	66.9727	0.00749	136.408	0.00749	78.4472	0.00749	83.117	0.00749	93.9932	0.00749	80.7146	0.00749	49.1949	0.00749	109.043	0.00749	88.2064
0.00771	108.64	0.00771	67.9572	0.00771	133.842	0.00771	80.1328	0.00771	92.3823	0.00771	96.1427	0.00771	81.5833	0.00771	57.1334	0.00771	111.209	0.00771	90.8479
0.00794	109.422	0.00794	69.0283	0.00794	130.951	0.00794	81.839	0.00794	101.481	0.00794	98.3403	0.00794	82.4569	0.00794	65.5108	0.00794	112.775	0.00794	93.5755
0.00818	110.025	0.00818	70.1869	0.00818	127.754	0.00818	83.5696	0.00818	110.289	0.00818	100.589	0.00818	83.3361	0.00818	74.1691	0.00818	113.796	0.00818	96.3798
0.00842	110.48	0.00842	71.4383	0.00842	124.288	0.00842	85.3312	0.00842	118.709	0.00842	102.892	0.00842	84.2237	0.00842	82.9199	0.00842	114.329	0.00842	99.2478
0.00867	110.819	0.00867	72.7916	0.00867	120.611	0.00867	87.1326	0.00867	126.671	0.00867	105.252	0.00867	85.1236	0.00867	91.5535	0.00867	114.427	0.00867	102.162
0.00893	111.077	0.00893	74.2583	0.00893	116.794	0.00893	88.9831	0.00893	134.129	0.00893	107.669	0.00893	86.0402	0.00893	99.853	0.00893	114.138	0.00893	105.102
0.00919	111.287	0.00919	75.8505	0.00919	112.919	0.00919	90.8915	0.00919	141.055	0.00919	110.142	0.00919	86.9774	0.00919	107.611	0.00919	113.501	0.00919	108.046
0.00946	111.478	0.00946	77.5795	0.00946	109.07	0.00946	92.865	0.00946	147.44	0.00946	112.668	0.00946	87.9385	0.00946	114.646	0.00946	112.547	0.00946	110.968
0.00974	111.67	0.00974	79.4534	0.00974	105.331	0.00974	94.908	0.00974	153.279	0.00974	115.24	0.00974	88.9251	0.00974	120.822	0.00974	111.296	0.00974	113.847
0.01003	111.877	0.01003	81.4765	0.01003	101.775	0.01003	97.0214	0.01003	158.573	0.01003	117.852	0.01003	89.9373	0.01003	126.059	0.01003	109.763	0.01003	116.664
0.01033	112.102	0.01033	83.6479	0.01033	98.4647	0.01033	99.2026	0.01033	163.32	0.01033	120.493	0.01033	90.9734	0.01033	130.341	0.01033	107.954	0.01033	119.403
0.01064	112.339	0.01064	85.9615	0.01064	95.4486	0.01064	101.445	0.01064	167.519	0.01064	123.153	0.01064	92.0301	0.01064	133.715	0.01064	105.876	0.01064	122.053
0.01095	112.575	0.01095	88.4065	0.01095	92.7595	0.01095	103.739	0.01095	171.163	0.01095	125.82	0.01095	93.1026	0.01095	136.28	0.01095	103.528	0.01095	124.608
0.01128	112.792	0.01128	90.9678	0.01128	90.4163	0.01128	106.073	0.01128	174.245	0.01128	128.482	0.01128	94.1853	0.01128	138.176	0.01128	100.915	0.01128	127.066
0.01161	112.971	0.01161	93.6282	0.01161	88.4261	0.01161	108.434	0.01161	176.761	0.01161	131.127	0.01161	95.2719	0.01161	139.56	0.01161	98.0431	0.01161	129.427
0.01196	113.094	0.01196	96.369	0.01196	86.7864	0.01196	110.809	0.01196	178.709	0.01196	133.743	0.01196	96.3561	0.01196	140.587	0.01196	94.9266	0.01196	131.692
0.01231	113.151	0.01231	99.1726	0.01231	85.4886	0.01231	113.186	0.01231	180.1	0.01231	136.317	0.01231	97.4322	0.01231	141.381	0.01231	91.5869	0.01231	133.864
0.01268	113.139	0.01268	102.023	0.01268	84.5202	0.01268	115.555	0.01268	180.954	0.01268	138.841	0.01268	98.4953	0.01268	142.028	0.01268	88.0563	0.01268	135.94
0.01305	113.063	0.01305	104.908	0.01305	83.8678	0.01305	117.909	0.01305	181.307	0.01305	141.305	0.01305	99.5417	0.01305	142.558	0.01305	84.3771	0.01305	137.921
0.01344	112.939	0.01344	107.818	0.01344	83.5185	0.01344	120.245	0.01344	181.207	0.01344	143.701	0.01344	100.569	0.01344	142.947	0.01344	80.6015	0.01344	139.801
0.01384	112.794	0.01384	110.746	0.01384	83.4618	0.01384	122.561	0.01384	180.714	0.01384	146.022	0.01384	101.577	0.01384	143.122	0.01384	76.7892	0.01384	141.574
0.01425	112.654	0.01425	113.689	0.01425	83.6904	0.01425	124.858	0.01425	179.892	0.01425	148.263	0.01425	102.564	0.01425	142.978	0.01425	73.0037	0.01425	143.232
0.01467	112.552	0.01467	116.643	0.01467	84.2002	0.01467	127.137	0.01467	178.809	0.01467	150.418	0.01467	103.532	0.01467	142.395	0.01467	69.3083	0.01467	144.766
0.01511	112.514	0.01511	119.607	0.01511	84.9906	0.01511	129.399	0.01511	177.523	0.01511	152.482	0.01511	104.481	0.01511	141.261	0.01511	65.7615	0.01511	146.17
0.01555	112.561	0.01555	122.577	0.01555	86.0641	0.01555	131.642	0.01555	176.082	0.01555	154.449	0.01555	105.411	0.01555	139.493	0.01555	62.4126	0.01555	147.437
0.01601	112.702	0.01601	125.548	0.01601	87.4253	0.01601	133.863	0.01601	174.518	0.01601	156.312	0.01601	106.322	0.01601	137.057	0.01601	59.2981	0.01601	148.565
0.01649	112.935	0.01649	128.511	0.01649	89.0801	0.01649	136.055	0.01649	172.845	0.01649	158.065	0.01649	107.212	0.01649	133.975	0.01649	56.4402	0.01649	149.553
0.01698	113.246	0.01698	131.455	0.01698	91.0344	0.01698	138.207	0.01698	171.058	0.01698	159.698	0.01698	108.078	0.01698	130.327	0.01698	53.8467	0.01698	150.404
0.01748	113.61	0.01748	134.366	0.01748	93.2925	0.01748	140.306	0.01748	169.137	0.01748	161.203	0.01748	108.917	0.01748	126.245	0.01748	51.5119	0.01748	151.125
0.018	113.997	0.018	137.226	0.018	95.8555	0.018	142.335	0.018	167.054	0.018	162.571	0.018	109.725	0.018	121.899	0.018	49.4203	0.018	151.725
0.01853	114.373	0.01853	140.017	0.01853	98.72	0.01853	144.279	0.01853	164.776	0.01853	163.792	0.01853	110.497	0.01853	117.473	0.01853	47.5503	0.01853	152.211
0.01908	114.706	0.01908	142.722	0.01908	101.876	0.01908	146.121	0.01908	162.279	0.01908	164.858	0.01908	111.228	0.01908	113.149	0.01908	45.879	0.01908	152.595
0.01965	114.975	0.01965	145.323	0.01965	105.306	0.01965	147.847	0.01965	159.547	0.01965	165.763	0.01965	111.916	0.01965	109.08	0.01965	44.3857	0.01965	152.884
0.02023	115.166	0.02023	147.805	0.02023	108.984	0.02023	149.447	0.02023	156.587	0.02023	166.505	0.02023	112.559	0.02023	105.378	0.02023	43.0565	0.02023	153.086
0.02083	115.28	0.02083	150.158	0.02083	112.877	0.02083	150.915	0.02083	153.426	0.02083	167.083	0.02083	113.157	0.02083	102.1	0.02083	41.8853	0.02083	153.208
0.02145	115.33	0.02145	152.373	0.02145	116.944	0.02145	152.248	0.02145	150.111	0.02145	167.5	0.02145	113.711	0.02145	99.2492	0.02145	40.8753	0.02145	153.255
0.02209	115.342	0.02209	154.445	0.02209	121.138	0.02209	153.447	0.02209	146.711	0.02209	167.764	0.02209	114.225	0.02209	96.7779	0.02209	40.038	0.02209	153.229
0.02274	115.349	0.02274	156.37	0.02274	125.408	0.02274	154.518	0.02274	143.304	0.02274	167.882	0.02274	114.703	0.02274	94.601	0.02274	39.3905	0.02274	153.136
0.02342	115.384	0.02342	158.147	0.02342	129.704	0.02342	155.465	0.02342	139.975	0.02342	167.865	0.02342	115.151	0.02342	92.6121	0.02342	38.9533	0.02342	152.976
0.02411	115.481	0.02411	159.774	0.02411	133.979	0.02411	156.294	0.02411	136.805	0.02411	167.723	0.02411	115.574	0.02411	90.702	0.02411	38.7457	0.02411	152.755
0.02483	115.665	0.02483	161.249	0.02483	138.188	0.02483	157.008	0.02483	133.863	0.02483	167.467	0.02483	115.975	0.02483	88.7766	0.02483	38.7831	0.02483	152.477
0.02556	115.953	0.02556	162.567	0.02556	142.296	0.02556	157.608	0.02556	131.2	0.02556	167.107	0.02556	116.356	0.02556	86.7705	0.02556	39.0743	0.02556	152.149
0.02632	116.345	0.02632	163.722	0.02632	146.276	0.02632	158.094	0.02632	128.845	0.02632	166.649	0.02632	116.72	0.02632	84.6565	0.02632	39.6191	0.02632	151.779
0.0271	116.835	0.0271	164.708	0.0271	150.11	0.0271	158.46	0.0271	126.804	0.0271	166.103	0.0271	117.065	0.0271	82.4476	0.0271	40.4086	0.0271	151.377
0.02791	117.402	0.02791	165.517	0.02791	153.787	0.02791	158.701	0.02791	125.062	0.02791	165.474	0.02791	117.39	0.02791	80.1934	0.02791	41.4255	0.02791	150.955
0.02873	118.021	0.02873	166.139	0.02873	157.304	0.02873	158.81	0.02873	123.588	0.02873	164.771	0.02873	117.693	0.02873	77.9716	0.02873	42.6464	0.02873	150.525
0.02959	118.668	0.02959	166.57	0.02959	160.66	0.02959	158.78	0.02959	122.341	0.02959	164.001	0.02959	117.97	0.02959	75.875	0.02959	44.0437	0.02959	150.1
0.03046	119.321	0.03046	166.804	0.03046	163.858	0.03046	158.61	0.03046	121.276	0.03046	163.175	0.03046	118.222	0.03046	73.998	0.03046	45.5889	0.03046	149.69
0.03137	119.966	0.03137	166.841	0.03137	166.902	0.03137	158.301	0.03137	120.351	0.03137	162.309	0.03137	118.446	0.03137	72.4233	0.03137	47.255	0.03137	149.305
0.0323	120.603	0.0323	166.688	0.0323	169.794	0.0323	157.86	0.0323	119.531	0.0323	161.418	0.0323	118.646	0.0323	71.2112	0.0323	49.0183	0.0323	148.952
0.03326	121.244	0.03326	166.354	0.03326	172.532	0.03326	157.301	0.03326	118.797	0.03326	160.524	0.03326	118.825	0.03326	70.3931	0.03326	50.8601	0.03326	148.637
0.03424	121.913	0.03424	165.852	0.03424	175.109	0.03424	156.64	0.03424	118.139	0.03424	159.653	0.03424	118.989	0.03424	69.9693	0.03424	52.7663	0.03424	148.363
0.03526	122.644	0.03526	165.2	0.03526	177.514	0.03526	155.901	0.03526	117.565	0.03526	158.831	0.03526	119.143	0.03526	69.9113	0.03526	54.7274	0.03526	148.128
0.0363	123.473	0.0363	164.414	0.0363	179.732	0.0363	155.104	0.0363	117.094	0.0363	158.083	0.0363	119.293	0.0363	70.1679	0.0363	56.7368	0.0363	147.932
0.03738	124.436	0.03738	163.51	0.03738	181.74	0.03738	154.272	0.03738	116.754	0.03738	157.436	0.03738	119.446	0.03738	70.674	0.03738	58.7895	0.03738	147.772
0.03849	125.562	0.03849	162.501	0.03849	183.516	0.03849	153.423	0.03849	116.583	0.03849	156.91	0.03849	119.605	0.03849	71.3596	0.03849	60.8804	0.03849	147.643
0.03963	126.868	0.03963	161.396	0.03963	185.032	0.03963	152.571	0.03963	116.619	0.03963	156.525	0.03963	119.772	0.03963	72.1599	0.03963	63.0031	0.03963	147.543
0.04081	128.36	0.04081	160.199	0.04081	186.263	0.04081	151.725	0.04081	116.903	0.04081	156.294	0.04081	119.947	0.04081	73.0222	0.04081	65.1489	0.04081	147.474
0.04202	130.028	0.04202	158.912	0.04202	187.189	0.04202	150.889	0.04202	117.475	0.04202	156.23	0.04202	120.129	0.04202	73.9114	0.04202	67.3068	0.04202	147.436
0.04326	131.853	0.04326	157.535	0.04326	187.795	0.04326	150.068	0.04326	118.371	0.04326	156.342	0.04326	120.317	0.04326	74.8119	0.04326	69.4638	0.04326	147.439
0.04455	133.811	0.04455	156.071	0.04455	188.074	0.04455	149.263	0.04455	119.624	0.04455	156.64	0.04455	120.51	0.04455	75.7271	0.04455	71.6061	0.04455	147.493
0.04587	135.878	0.04587	154.528	0.04587	188.033	0.04587	148.483	0.04587	121.26	0.04587	157.14	0.04587	120.711	0.04587	76.6758	0.04587	73.7205	0.04587	147.616
0.04723	138.037	0.04723	152.92	0.04723	187.693	0.04723	147.74	0.04723	123.298	0.04723	157.86	0.04723	120.925	0.04723	77.6872	0.04723	75.7955	0.04723	147.826
0.04863	140.287	0.04863	151.273	0.04863	187.086	0.04863	147.059	0.04863	125.748	0.04863	158.826	0.04863	121.161	0.04863	78.7954	0.04863	77.8227	0.04863	148.147
0.05007	142.643	0.05007	149.627	0.05007	186.262	0.05007	146.473	0.05007	128.612	0.05007	160.071	0.05007	121.434	0.05007	80.0329	0.05007	79.7977	0.05007	148.599
0.05156	145.141	0.05156	148.028	0.05156	185.279	0.05156	146.026	0.05156	131.88	0.05156	161.633	0.05156	121.76	0.05156	81.4262	0.05156	81.7195	0.05156	149.204
0.05308	147.834	0.05308	146.537	0.05308	184.207	0.05308	145.771	0.05308	135.534	0.05308	163.556	0.05308	122.156	0.05308	82.9911	0.05308	83.5908	0.05308	149.978
0.05466	150.787	0.05466	145.216	0.05466	183.118	0.05466	145.767	0.05466	139.546	0.05466	165.884	0.05466	122.641	0.05466	84.7318	0.05466	85.416	0.05466	150.933
0.05628	154.07	0.05628	144.133	0.05628	182.082	0.05628	146.072	0.05628	143.882	0.05628	168.658	0.05628	123.232	0.05628	86.6397	0.05628	87.2	0.05628	152.074
0.05795	157.745	0.05795	143.347	0.05795	181.161	0.05795	146.742	0.05795	148.508	0.05795	171.913	0.05795	123.94	0.05795	88.6957	0.05795	88.9469	0.05795	153.397
0.05967	161.861	0.05967	142.912	0.05967	180.406	0.05967	147.823	0.05967	153.39	0.05967	175.674	0.05967	124.772	0.05967	90.8726	0.05967	90.6584	0.05967	154.893
0.06144	166.443	0.06144	142.865	0.06144	179.852	0.06144	149.35	0.06144	158.504	0.06144	179.954	0.06144	125.73	0.06144	93.1386	0.06144	92.3332	0.06144	156.548
0.06326	171.483	0.06326	143.231	0.06326	179.514	0.06326	151.342	0.06326	163.838	0.06326	184.754	0.06326	126.808	0.06326	95.4619	0.06326	93.9668	0.06326	158.346
0.06514	176.945	0.06514	144.015	0.06514	179.394	0.06514	153.802	0.06514	169.397	0.06514	190.062	0.06514	127.996	0.06514	97.8131	0.06514	95.5521	0.06514	160.268
0.06707	182.76	0.06707	145.211	0.06707	179.478	0.06707	156.723	0.06707	175.202	0.06707	195.855	0.06707	129.282	0.06707	100.169	0.06707	97.0801	0.06707	162.299
0.06906	188.839	0.06906	146.801	0.06906	179.741	0.06906	160.084	0.06906	181.288	0.06906	202.103	0.06906	130.65	0.06906	102.514	0.06906	98.5411	0.06906	164.427
0.07111	195.08	0.07111	148.763	0.07111	180.16	0.07111	163.861	0.07111	187.702	0.07111	208.772	0.07111	132.089	0.07111	104.84	0.07111	99.9263	0.07111	166.644
0.07321	201.381	0.07321	151.075	0.07321	180.712	0.07321	168.03	0.07321	194.494	0.07321	215.83	0.07321	133.587	0.07321	107.148	0.07321	101.229	0.07321	168.951
0.07539	207.656	0.07539	153.722	0.07539	181.389	0.07539	172.571	0.07539	201.711	0.07539	223.246	0.07539	135.136	0.07539	109.444	0.07539	102.445	0.07539	171.349
0.07762	213.844	0.07762	156.703	0.07762	182.195	0.07762	177.476	0.07762	209.387	0.07762	230.996	0.07762	136.736	0.07762	111.738	0.07762	103.576	0.07762	173.848
0.07992	219.92	0.07992	160.029	0.07992	183.158	0.07992	182.746	0.07992	217.538	0.07992	239.063	0.07992	138.389	0.07992	114.046	0.07992	104.623	0.07992	176.457
0.0823	225.896	0.0823	163.731	0.0823	184.325	0.0823	188.399	0.0823	226.155	0.0823	247.438	0.0823	140.103	0.0823	116.38	0.0823	105.596	0.0823	179.188
0.08474	231.824	0.08474	167.854	0.08474	185.763	0.08474	194.462	0.08474	235.203	0.08474	256.117	0.08474	141.889	0.08474	118.753	0.08474	106.505	0.08474	182.049
0.08725	237.784	0.08725	172.454	0.08725	187.552	0.08725	200.973	0.08725	244.624	0.08725	265.1	0.08725	143.759	0.08725	121.177	0.08725	107.361	0.08725	185.048
0.08984	243.875	0.08984	177.595	0.08984	189.781	0.08984	207.972	0.08984	254.342	0.08984	274.387	0.08984	145.727	0.08984	123.657	0.08984	108.178	0.08984	188.188
0.0925	250.198	0.0925	183.338	0.0925	192.542	0.0925	215.5	0.0925	264.27	0.0925	283.977	0.0925	147.803	0.0925	126.198	0.0925	108.968	0.0925	191.468
0.09525	256.841	0.09525	189.74	0.09525	195.914	0.09525	223.589	0.09525	274.319	0.09525	293.86	0.09525	149.995	0.09525	128.802	0.09525	109.742	0.09525	194.883
0.09807	263.865	0.09807	196.841	0.09807	199.963	0.09807	232.258	0.09807	284.411	0.09807	304.019	0.09807	152.305	0.09807	131.465	0.09807	110.508	0.09807	198.425
0.10098	271.291	0.10098	204.663	0.10098	204.735	0.10098	241.51	0.10098	294.481	0.10098	314.428	0.10098	154.73	0.10098	134.188	0.10098	111.274	0.10098	202.082
0.10397	279.092	0.10397	213.206	0.10397	210.247	0.10397	251.329	0.10397	304.487	0.10397	325.049	0.10397	157.263	0.10397	136.965	0.10397	112.042	0.10397	205.843
0.10706	287.198	0.10706	222.447	0.10706	216.494	0.10706	261.677	0.10706	314.409	0.10706	335.834	0.10706	159.892	0.10706	139.795	0.10706	112.814	0.10706	209.693
0.11023	295.494	0.11023	232.341	0.11023	223.447	0.11023	272.501	0.11023	324.248	0.11023	346.728	0.11023	162.599	0.11023	142.672	0.11023	113.588	0.11023	213.62
0.1135	303.837	0.1135	242.829	0.1135	231.06	0.1135	283.733	0.1135	334.019	0.1135	357.666	0.1135	165.365	0.1135	145.595	0.1135	114.362	0.1135	217.611
0.11687	312.069	0.11687	253.84	0.11687	239.273	0.11687	295.296	0.11687	343.743	0.11687	368.585	0.11687	168.172	0.11687	148.56	0.11687	115.132	0.11687	221.656
0.12034	320.031	0.12034	265.298	0.12034	248.026	0.12034	307.111	0.12034	353.442	0.12034	379.421	0.12034	171	0.12034	151.563	0.12034	115.894	0.12034	225.745
0.12391	327.585	0.12391	277.132	0.12391	257.259	0.12391	319.102	0.12391	363.127	0.12391	390.113	0.12391	173.834	0.12391	154.6	0.12391	116.645	0.12391	229.872
0.12758	334.621	0.12758	289.278	0.12758	266.923	0.12758	331.199	0.12758	372.796	0.12758	400.611	0.12758	176.665	0.12758	157.665	0.12758	117.382	0.12758	234.033
0.13136	341.07	0.13136	301.681	0.13136	276.981	0.13136	343.345	0.13136	382.424	0.13136	410.87	0.13136	179.486	0.13136	160.755	0.13136	118.106	0.13136	238.226
0.13526	346.906	0.13526	314.3	0.13526	287.41	0.13526	355.492	0.13526	391.97	0.13526	420.856	0.13526	182.294	0.13526	163.86	0.13526	118.815	0.13526	242.451
0.13927	352.142	0.13927	327.106	0.13927	298.198	0.13927	367.605	0.13927	401.371	0.13927	430.539	0.13927	185.094	0.13927	166.975	0.13927	119.512	0.13927	246.709
0.1434	356.824	0.1434	340.072	0.1434	309.341	0.1434	379.657	0.1434	410.551	0.1434	439.891	0.1434	187.889	0.1434	170.09	0.1434	120.2	0.1434	251
0.14766	361.019	0.14766	353.182	0.14766	320.841	0.14766	391.624	0.14766	419.428	0.14766	448.884	0.14766	190.682	0.14766	173.196	0.14766	120.88	0.14766	255.322
0.15204	364.805	0.15204	366.411	0.15204	332.695	0.15204	403.484	0.15204	427.918	0.15204	457.485	0.15204	193.474	0.15204	176.284	0.15204	121.556	0.15204	259.67
0.15655	368.258	0.15655	379.733	0.15655	344.894	0.15655	415.21	0.15655	435.942	0.15655	465.648	0.15655	196.262	0.15655	179.342	0.15655	122.228	0.15655	264.033
0.16119	371.438	0.16119	393.109	0.16119	357.414	0.16119	426.769	0.16119	443.434	0.16119	473.321	0.16119	199.034	0.16119	182.362	0.16119	122.893	0.16119	268.395
0.16597	374.385	0.16597	406.486	0.16597	370.217	0.16597	438.115	0.16597	450.342	0.16597	480.438	0.16597	201.775	0.16597	185.332	0.16597	123.55	0.16597	272.735
0.17089	377.117	0.17089	419.796	0.17089	383.248	0.17089	449.192	0.17089	456.628	0.17089	486.923	0.17089	204.46	0.17089	188.241	0.17089	124.191	0.17089	277.027
0.17596	379.62	0.17596	432.959	0.17596	396.434	0.17596	459.931	0.17596	462.27	0.17596	492.696	0.17596	207.06	0.17596	191.077	0.17596	124.81	0.17596	281.24
0.18118	381.861	0.18118	445.879	0.18118	409.69	0.18118	470.25	0.18118	467.251	0.18118	497.678	0.18118	209.542	0.18118	193.831	0.18118	125.397	0.18118	285.345
0.18655	383.785	0.18655	458.456	0.18655	422.924	0.18655	480.06	0.18655	471.563	0.18655	501.8	0.18655	211.876	0.18655	196.49	0.18655	125.941	0.18655	289.311
0.19209	385.325	0.19209	470.584	0.19209	436.038	0.19209	489.268	0.19209	475.197	0.19209	505.007	0.19209	214.031	0.19209	199.042	0.19209	126.434	0.19209	293.114
0.19778	386.41	0.19778	482.161	0.19778	448.94	0.19778	497.777	0.19778	478.142	0.19778	507.271	0.19778	215.984	0.19778	201.478	0.19778	126.867	0.19778	296.736
0.20365	386.97	0.20365	493.088	0.20365	461.541	0.20365	505.495	0.20365	480.383	0.20365	508.592	0.20365	217.722	0.20365	203.787	0.20365	127.232	0.20365	300.17
0.20969	386.943	0.20969	503.278	0.20969	473.761	0.20969	512.337	0.20969	481.898	0.20969	509	0.20969	219.238	0.20969	205.96	0.20969	127.526	0.20969	303.418
0.21591	386.282	0.21591	512.652	0.21591	485.531	0.21591	518.227	0.21591	482.663	0.21591	508.55	0.21591	220.537	0.21591	207.989	0.21591	127.746	0.21591	306.49
0.22231	384.955	0.22231	521.145	0.22231	496.789	0.22231	523.102	0.22231	482.65	0.22231	507.312	0.22231	221.629	0.22231	209.865	0.22231	127.892	0.22231	309.404
0.22891	382.953	0.22891	528.699	0.22891	507.478	0.22891	526.911	0.22891	481.833	0.22891	505.368	0.22891	222.529	0.22891	211.579	0.22891	127.964	0.22891	312.181
0.2357	380.288	0.2357	535.269	0.2357	517.544	0.2357	529.62	0.2357	480.193	0.2357	502.786	0.2357	223.253	0.2357	213.121	0.2357	127.963	0.2357	314.839
0.24269	376.995	0.24269	540.813	0.24269	526.931	0.24269	531.213	0.24269	477.724	0.24269	499.621	0.24269	223.816	0.24269	214.479	0.24269	127.887	0.24269	317.393
0.24989	373.132	0.24989	545.3	0.24989	535.582	0.24989	531.687	0.24989	474.432	0.24989	495.894	0.24989	224.223	0.24989	215.639	0.24989	127.736	0.24989	319.848
0.2573	368.778	0.2573	548.7	0.2573	543.431	0.2573	531.057	0.2573	470.341	0.2573	491.596	0.2573	224.475	0.2573	216.583	0.2573	127.504	0.2573	322.196
0.26493	364.029	0.26493	550.99	0.26493	550.41	0.26493	529.354	0.26493	465.495	0.26493	486.68	0.26493	224.563	0.26493	217.293	0.26493	127.185	0.26493	324.42
0.27279	358.993	0.27279	552.146	0.27279	556.446	0.27279	526.618	0.27279	459.948	0.27279	481.078	0.27279	224.47	0.27279	217.75	0.27279	126.77	0.27279	326.489
0.28088	353.781	0.28088	552.151	0.28088	561.464	0.28088	522.893	0.28088	453.766	0.28088	474.704	0.28088	224.174	0.28088	217.934	0.28088	126.249	0.28088	328.368
0.28921	348.5	0.28921	550.985	0.28921	565.394	0.28921	518.226	0.28921	447.017	0.28921	467.48	0.28921	223.649	0.28921	217.827	0.28921	125.611	0.28921	330.014
0.29779	343.242	0.29779	548.634	0.29779	568.174	0.29779	512.658	0.29779	439.762	0.29779	459.353	0.29779	222.871	0.29779	217.412	0.29779	124.846	0.29779	331.389
0.30662	338.078	0.30662	545.087	0.30662	569.761	0.30662	506.22	0.30662	432.053	0.30662	450.313	0.30662	221.824	0.30662	216.681	0.30662	123.947	0.30662	332.459
0.31571	333.05	0.31571	540.338	0.31571	570.127	0.31571	498.93	0.31571	423.922	0.31571	440.414	0.31571	220.497	0.31571	215.632	0.31571	122.91	0.31571	333.204
0.32508	328.172	0.32508	534.388	0.32508	569.27	0.32508	490.796	0.32508	415.385	0.32508	429.774	0.32508	218.894	0.32508	214.267	0.32508	121.735	0.32508	333.617
0.33472	323.427	0.33472	527.245	0.33472	567.208	0.33472	481.811	0.33472	406.441	0.33472	418.581	0.33472	217.028	0.33472	212.599	0.33472	120.425	0.33472	333.707
0.34465	318.776	0.34465	518.93	0.34465	563.978	0.34465	471.964	0.34465	397.076	0.34465	407.072	0.34465	214.925	0.34465	210.645	0.34465	118.988	0.34465	333.496
0.35487	314.171	0.35487	509.467	0.35487	559.628	0.35487	461.246	0.35487	387.277	0.35487	395.519	0.35487	212.62	0.35487	208.428	0.35487	117.435	0.35487	333.016
0.3654	309.56	0.3654	498.895	0.3654	554.208	0.3654	449.654	0.3654	377.036	0.3654	384.19	0.3654	210.149	0.3654	205.969	0.3654	115.778	0.3654	332.302
0.37623	304.908	0.37623	487.258	0.37623	547.764	0.37623	437.208	0.37623	366.37	0.37623	373.324	0.37623	207.551	0.37623	203.29	0.37623	114.026	0.37623	331.391
0.38739	300.211	0.38739	474.613	0.38739	540.328	0.38739	423.954	0.38739	355.328	0.38739	363.095	0.38739	204.859	0.38739	200.406	0.38739	112.192	0.38739	330.31
0.39888	295.504	0.39888	461.029	0.39888	531.916	0.39888	409.975	0.39888	344	0.39888	353.59	0.39888	202.099	0.39888	197.331	0.39888	110.281	0.39888	329.079
0.41071	290.87	0.41071	446.589	0.41071	522.529	0.41071	395.397	0.41071	332.526	0.41071	344.801	0.41071	199.287	0.41071	194.069	0.41071	108.3	0.41071	327.706
0.4229	286.438	0.4229	431.392	0.4229	512.154	0.4229	380.385	0.4229	321.089	0.4229	336.627	0.4229	196.435	0.4229	190.623	0.4229	106.25	0.4229	326.189
[truncated: 187 more rows]

## Sheet: Figure3f
time (h)	Potential (V)	logD (cm2/s)
[truncated: 189 more rows]
