# Supplementary material for: Realizing four-electron conversion chemistry for all-solid-state Li||I2 batteries at room temperature
Source: Nat Commun. 2025 Feb 18;16:1723. doi: 10.1038/s41467-025-56932-5 (PMC11836363; doi:10.1038/s41467-025-56932-5)
Supplement: Supplementary file 6 — Source Data [file 41467_2025_56932_MOESM6_ESM.zip › Figure 4.xlsx]

## Sheet: Figure4a
Voltage/V	Current/mA cm-2
3.04	-0.03075
3.039	-0.03084
3.038	-0.03096
3.037	-0.03105
3.036	-0.03117
3.035	-0.03127
3.034	-0.03133
3.033	-0.03148
3.032	-0.0316
3.031	-0.03172
3.03	-0.03181
3.029	-0.03194
3.028	-0.03206
3.027	-0.03212
3.026	-0.03227
3.025	-0.03233
3.024	-0.03245
3.023	-0.03255
3.022	-0.03264
3.021	-0.03279
3.02	-0.03291
3.019	-0.033
3.018	-0.0331
3.017	-0.03319
3.016	-0.03331
3.015	-0.03343
3.014	-0.03352
3.013	-0.03364
3.012	-0.03374
3.011	-0.03383
3.01	-0.03398
3.009	-0.03407
3.008	-0.03413
3.007	-0.03425
3.006	-0.03438
3.005	-0.0345
3.004	-0.03456
3.003	-0.03465
3.002	-0.03477
3.001	-0.03486
3	-0.03499
2.999	-0.03508
2.998	-0.0352
2.997	-0.03532
2.996	-0.03538
2.995	-0.0355
2.994	-0.03563
2.993	-0.03569
2.992	-0.03581
2.991	-0.03593
2.99	-0.03602
2.989	-0.03614
2.988	-0.03617
2.987	-0.0363
2.986	-0.03642
2.985	-0.03651
2.984	-0.0366
2.983	-0.03666
2.982	-0.03678
2.981	-0.03685
2.98	-0.03697
2.979	-0.03712
2.978	-0.03715
2.977	-0.03727
2.976	-0.03739
2.975	-0.03752
2.974	-0.03761
2.973	-0.0377
2.972	-0.03779
2.971	-0.03782
2.97	-0.03794
2.969	-0.03807
2.968	-0.03813
2.967	-0.03825
2.966	-0.03834
2.965	-0.0384
2.964	-0.03849
2.963	-0.03861
2.962	-0.03868
2.961	-0.03877
2.96	-0.03883
2.959	-0.03892
2.958	-0.03901
2.957	-0.0391
2.956	-0.03922
2.955	-0.03932
2.954	-0.03935
2.953	-0.03947
2.952	-0.03956
2.951	-0.03965
2.95	-0.03971
2.949	-0.03977
2.948	-0.03986
2.947	-0.03996
2.946	-0.04005
2.945	-0.04014
2.944	-0.04017
2.943	-0.04029
2.942	-0.04038
2.941	-0.04041
2.94	-0.04054
2.939	-0.0406
2.938	-0.04072
2.937	-0.04075
2.936	-0.04084
2.935	-0.0409
2.934	-0.04102
2.933	-0.04108
2.932	-0.04115
2.931	-0.04121
2.93	-0.0413
2.929	-0.04136
2.928	-0.04142
2.927	-0.04148
2.926	-0.04157
2.925	-0.04166
2.924	-0.04172
2.923	-0.04179
2.922	-0.04188
2.921	-0.04194
2.92	-0.04203
2.919	-0.04209
2.918	-0.04212
2.917	-0.04221
2.916	-0.04227
2.915	-0.04233
2.914	-0.04243
2.913	-0.04252
2.912	-0.04258
2.911	-0.04261
2.91	-0.0427
2.909	-0.04276
2.908	-0.04282
2.907	-0.04291
2.906	-0.04301
2.905	-0.04307
2.904	-0.04313
2.903	-0.04316
2.902	-0.04322
2.901	-0.04328
2.9	-0.04337
2.899	-0.04343
2.898	-0.04352
2.897	-0.04355
2.896	-0.04362
2.895	-0.04368
2.894	-0.04371
2.893	-0.04377
2.892	-0.04383
2.891	-0.04392
2.89	-0.04395
2.889	-0.04401
2.888	-0.0441
2.887	-0.0441
2.886	-0.04416
2.885	-0.04419
2.884	-0.04426
2.883	-0.04432
2.882	-0.04438
2.881	-0.04444
2.88	-0.04447
2.879	-0.04456
2.878	-0.04459
2.877	-0.04462
2.876	-0.04471
2.875	-0.04471
2.874	-0.0448
2.873	-0.04487
2.872	-0.0449
2.871	-0.04493
2.87	-0.04499
2.869	-0.04505
2.868	-0.04508
2.867	-0.04511
2.866	-0.04517
2.865	-0.0452
2.864	-0.04526
2.863	-0.04529
2.862	-0.04532
2.861	-0.04535
2.86	-0.04538
2.859	-0.04541
2.858	-0.04548
2.857	-0.04554
2.856	-0.04557
2.855	-0.0456
2.854	-0.04557
2.853	-0.04563
2.852	-0.04566
2.851	-0.04572
2.85	-0.04572
2.849	-0.04575
2.848	-0.04578
2.847	-0.04584
2.846	-0.04587
2.845	-0.0459
2.844	-0.0459
2.843	-0.04593
2.842	-0.04599
2.841	-0.04599
2.84	-0.04602
2.839	-0.04606
2.838	-0.04602
2.837	-0.04609
2.836	-0.04609
2.835	-0.04609
2.834	-0.04615
2.833	-0.04618
2.832	-0.04618
2.831	-0.04618
2.83	-0.04621
2.829	-0.04621
2.828	-0.04621
2.827	-0.04621
2.826	-0.04624
2.825	-0.04624
2.824	-0.04627
2.823	-0.04624
2.822	-0.04624
2.821	-0.0463
2.82	-0.04624
2.819	-0.04624
2.818	-0.04627
2.817	-0.04624
2.816	-0.0463
2.815	-0.04633
2.814	-0.0463
2.813	-0.0463
2.812	-0.0463
2.811	-0.0463
2.81	-0.0463
2.809	-0.04627
2.808	-0.04633
2.807	-0.0463
2.806	-0.04633
2.805	-0.04633
2.804	-0.04627
2.803	-0.04621
2.802	-0.04627
2.801	-0.04627
2.8	-0.04627
2.799	-0.04621
2.798	-0.04627
2.797	-0.04624
2.796	-0.04621
2.795	-0.04621
2.794	-0.04621
2.793	-0.04621
2.792	-0.04615
2.791	-0.04615
2.79	-0.04615
2.789	-0.04612
2.788	-0.04612
2.787	-0.04606
2.786	-0.04606
2.785	-0.04602
2.784	-0.04599
2.783	-0.04596
2.782	-0.04596
2.781	-0.04593
2.78	-0.04593
2.779	-0.04593
2.778	-0.04587
2.777	-0.04584
2.776	-0.04587
2.775	-0.04581
2.774	-0.04578
2.773	-0.04578
2.772	-0.04569
2.771	-0.0456
2.77	-0.04563
2.769	-0.0456
2.768	-0.04557
2.767	-0.04551
2.766	-0.04551
2.765	-0.04545
2.764	-0.04541
2.763	-0.04538
2.762	-0.04535
2.761	-0.04532
2.76	-0.04532
2.759	-0.04529
2.758	-0.04526
2.757	-0.0452
2.756	-0.04514
2.755	-0.04511
2.754	-0.04514
2.753	-0.04505
2.752	-0.04502
2.751	-0.04499
2.75	-0.04496
2.749	-0.04493
2.748	-0.04487
2.747	-0.04484
2.746	-0.04484
2.745	-0.04474
2.744	-0.04471
2.743	-0.04465
2.742	-0.04462
2.741	-0.04459
2.74	-0.04456
2.739	-0.04453
2.738	-0.0445
2.737	-0.04444
2.736	-0.04435
2.735	-0.04432
2.734	-0.04426
2.733	-0.04423
2.732	-0.04419
2.731	-0.04416
2.73	-0.0441
2.729	-0.04407
2.728	-0.04401
2.727	-0.04401
2.726	-0.04395
2.725	-0.04392
2.724	-0.04389
2.723	-0.04383
2.722	-0.04374
2.721	-0.04374
2.72	-0.04365
2.719	-0.04365
2.718	-0.04359
2.717	-0.04349
2.716	-0.04346
2.715	-0.0434
2.714	-0.04337
2.713	-0.04331
2.712	-0.04331
2.711	-0.04325
2.71	-0.04319
2.709	-0.04316
2.708	-0.0431
2.707	-0.04304
2.706	-0.04304
2.705	-0.04294
2.704	-0.04288
2.703	-0.04282
2.702	-0.04279
2.701	-0.04276
2.7	-0.0427
2.699	-0.04267
2.698	-0.04261
2.697	-0.04258
2.696	-0.04255
2.695	-0.04249
2.694	-0.04249
2.693	-0.04246
2.692	-0.0424
2.691	-0.04237
2.69	-0.04227
2.689	-0.04221
2.688	-0.04221
2.687	-0.04218
2.686	-0.04209
2.685	-0.04203
2.684	-0.042
2.683	-0.04197
2.682	-0.04194
2.681	-0.04188
2.68	-0.04182
2.679	-0.04176
2.678	-0.04172
2.677	-0.04172
2.676	-0.04169
2.675	-0.0416
2.674	-0.04154
2.673	-0.04151
2.672	-0.04145
2.671	-0.04142
2.67	-0.04139
2.669	-0.04136
2.668	-0.04133
2.667	-0.0413
2.666	-0.04124
2.665	-0.04115
2.664	-0.04112
2.663	-0.04108
2.662	-0.04102
2.661	-0.04096
2.66	-0.04096
2.659	-0.04093
2.658	-0.0409
2.657	-0.04087
2.656	-0.04078
2.655	-0.04075
2.654	-0.04069
2.653	-0.04063
2.652	-0.04057
2.651	-0.04051
2.65	-0.04047
2.649	-0.04041
2.648	-0.04041
2.647	-0.04035
2.646	-0.04035
2.645	-0.04026
2.644	-0.0402
2.643	-0.04017
2.642	-0.04011
2.641	-0.04005
2.64	-0.03999
2.639	-0.03996
2.638	-0.0399
2.637	-0.03983
2.636	-0.0398
2.635	-0.03977
2.634	-0.03968
2.633	-0.03959
2.632	-0.03956
2.631	-0.03953
2.63	-0.03944
2.629	-0.03941
2.628	-0.03932
2.627	-0.03925
2.626	-0.03919
2.625	-0.03913
2.624	-0.0391
2.623	-0.03901
2.622	-0.03895
2.621	-0.03889
2.62	-0.03886
2.619	-0.0388
2.618	-0.03874
2.617	-0.03868
2.616	-0.03858
2.615	-0.03855
2.614	-0.03849
2.613	-0.03843
2.612	-0.03834
2.611	-0.03825
2.61	-0.03819
2.609	-0.03813
2.608	-0.03807
2.607	-0.03797
2.606	-0.03791
2.605	-0.03782
2.604	-0.03779
2.603	-0.0377
2.602	-0.03764
2.601	-0.03755
2.6	-0.03746
2.599	-0.03736
2.598	-0.0373
2.597	-0.03727
2.596	-0.03721
2.595	-0.03715
2.594	-0.03706
2.593	-0.03697
2.592	-0.03691
2.591	-0.03678
2.59	-0.03675
2.589	-0.03666
2.588	-0.03657
2.587	-0.03651
2.586	-0.03645
2.585	-0.03636
2.584	-0.03627
2.583	-0.03621
2.582	-0.03611
2.581	-0.03605
2.58	-0.03593
2.579	-0.03581
2.578	-0.03575
2.577	-0.03566
2.576	-0.03557
2.575	-0.0355
2.574	-0.03538
2.573	-0.03529
2.572	-0.0352
2.571	-0.03517
2.57	-0.03508
2.569	-0.03499
2.568	-0.03489
2.567	-0.0348
2.566	-0.03471
2.565	-0.03468
2.564	-0.03456
2.563	-0.03441
2.562	-0.03441
2.561	-0.03431
2.56	-0.03419
2.559	-0.03407
2.558	-0.03395
2.557	-0.03389
2.556	-0.0338
2.555	-0.03374
2.554	-0.03364
2.553	-0.03352
2.552	-0.0334
2.551	-0.03334
2.55	-0.03325
2.549	-0.03313
2.548	-0.033
2.547	-0.03297
2.546	-0.03285
2.545	-0.03273
2.544	-0.03267
2.543	-0.03258
2.542	-0.03245
2.541	-0.03233
2.54	-0.03224
2.539	-0.03215
2.538	-0.03206
2.537	-0.03197
2.536	-0.03184
2.535	-0.03172
2.534	-0.03163
2.533	-0.03151
2.532	-0.03142
2.531	-0.0313
2.53	-0.03117
2.529	-0.03105
2.528	-0.03096
2.527	-0.03081
2.526	-0.03075
2.525	-0.03063
2.524	-0.03053
2.523	-0.03041
2.522	-0.03029
2.521	-0.03014
2.52	-0.03005
2.519	-0.02989
2.518	-0.02977
2.517	-0.02965
2.516	-0.02953
2.515	-0.02937
2.514	-0.02925
2.513	-0.02913
2.512	-0.02898
2.511	-0.02886
2.51	-0.02873
2.509	-0.02858
2.508	-0.02846
2.507	-0.02837
2.506	-0.02822
2.505	-0.02806
2.504	-0.02791
2.503	-0.02779
2.502	-0.02767
2.501	-0.02751
2.5	-0.02742
2.499	-0.02727
2.498	-0.02709
2.497	-0.02697
2.496	-0.02681
2.495	-0.02669
2.494	-0.02654
2.493	-0.02636
2.492	-0.02626
2.491	-0.02611
2.49	-0.02596
2.489	-0.02581
2.488	-0.02568
2.487	-0.02553
2.486	-0.02538
2.485	-0.02526
2.484	-0.02508
2.483	-0.02495
2.482	-0.02483
2.481	-0.02468
2.48	-0.02453
2.479	-0.02437
2.478	-0.02425
2.477	-0.02413
2.476	-0.02398
2.475	-0.02386
2.474	-0.0237
2.473	-0.02355
2.472	-0.02337
2.471	-0.02325
2.47	-0.02312
2.469	-0.02297
2.468	-0.02282
2.467	-0.0227
2.466	-0.02254
2.465	-0.02242
2.464	-0.02233
2.463	-0.02218
2.462	-0.02203
2.461	-0.0219
2.46	-0.02178
2.459	-0.02166
2.458	-0.02157
2.457	-0.02142
2.456	-0.02129
2.455	-0.02114
2.454	-0.02099
2.453	-0.02087
2.452	-0.02074
2.451	-0.02062
2.45	-0.02053
2.449	-0.02038
2.448	-0.02023
2.447	-0.02007
2.446	-0.01998
2.445	-0.01986
2.444	-0.01977
2.443	-0.01965
2.442	-0.01953
2.441	-0.0194
2.44	-0.01928
2.439	-0.01919
2.438	-0.0191
2.437	-0.01898
2.436	-0.01882
2.435	-0.0187
2.434	-0.01861
2.433	-0.01852
2.432	-0.0184
2.431	-0.01834
2.43	-0.01818
2.429	-0.01812
2.428	-0.018
2.427	-0.01791
2.426	-0.01782
2.425	-0.0177
2.424	-0.0176
2.423	-0.01751
2.422	-0.01745
2.421	-0.01733
2.42	-0.01727
2.419	-0.01715
2.418	-0.01709
2.417	-0.01696
2.416	-0.01687
2.415	-0.01681
2.414	-0.01675
2.413	-0.01663
2.412	-0.01657
2.411	-0.01651
2.41	-0.01641
2.409	-0.01635
2.408	-0.01629
2.407	-0.01623
2.406	-0.01617
2.405	-0.01608
2.404	-0.01605
2.403	-0.01599
2.402	-0.0159
2.401	-0.01587
2.4	-0.0158
2.399	-0.01571
2.398	-0.01565
2.397	-0.01565
2.396	-0.01559
2.395	-0.01553
2.394	-0.01544
2.393	-0.01538
2.392	-0.01538
2.391	-0.01535
2.39	-0.01529
2.389	-0.01526
2.388	-0.01519
2.387	-0.01516
2.386	-0.01516
2.385	-0.01507
2.384	-0.01504
2.383	-0.01501
2.382	-0.01498
2.381	-0.01492
2.38	-0.01495
2.379	-0.01492
2.378	-0.01486
2.377	-0.01483
2.376	-0.01483
2.375	-0.01483
2.374	-0.01477
2.373	-0.01474
2.372	-0.01474
2.371	-0.01474
2.37	-0.01468
2.369	-0.01468
2.368	-0.01468
2.367	-0.01468
2.366	-0.01468
2.365	-0.01465
2.364	-0.01458
2.363	-0.01458
2.362	-0.01452
2.361	-0.01452
2.36	-0.01455
2.359	-0.01455
2.358	-0.01455
2.357	-0.01458
2.356	-0.01455
2.355	-0.01452
2.354	-0.01458
2.353	-0.01458
2.352	-0.01458
2.351	-0.01455
2.35	-0.01458
2.349	-0.01458
2.348	-0.01458
2.347	-0.01462
2.346	-0.01462
2.345	-0.01462
2.344	-0.01465
2.343	-0.01465
2.342	-0.01465
2.341	-0.01468
2.34	-0.01471
2.339	-0.01471
2.338	-0.01474
2.337	-0.01471
2.336	-0.01477
2.335	-0.01477
2.334	-0.01477
2.333	-0.0148
2.332	-0.01483
2.331	-0.01489
2.33	-0.01486
2.329	-0.01492
2.328	-0.01492
2.327	-0.01498
2.326	-0.01501
2.325	-0.01504
2.324	-0.01507
2.323	-0.01504
2.322	-0.0151
2.321	-0.0151
2.32	-0.01516
2.319	-0.01523
2.318	-0.01519
2.317	-0.01526
2.316	-0.01529
2.315	-0.01535
2.314	-0.01538
2.313	-0.01538
2.312	-0.01547
2.311	-0.01547
2.31	-0.01547
2.309	-0.01553
2.308	-0.01559
2.307	-0.01562
2.306	-0.01565
2.305	-0.01568
2.304	-0.01574
2.303	-0.01577
2.302	-0.0158
2.301	-0.0159
2.3	-0.0159
2.299	-0.01599
2.298	-0.01605
2.297	-0.01605
2.296	-0.01611
2.295	-0.01617
2.294	-0.01623
2.293	-0.01626
2.292	-0.01626
2.291	-0.01632
2.29	-0.01638
2.289	-0.01645
2.288	-0.01651
2.287	-0.01657
2.286	-0.01657
2.285	-0.01663
2.284	-0.01669
2.283	-0.01675
2.282	-0.01684
2.281	-0.01687
2.28	-0.01693
2.279	-0.01696
2.278	-0.01702
2.277	-0.01712
2.276	-0.01718
2.275	-0.01724
2.274	-0.0173
2.273	-0.01733
2.272	-0.01739
2.271	-0.01745
2.27	-0.01751
2.269	-0.01757
2.268	-0.01766
2.267	-0.0177
2.266	-0.01776
2.265	-0.01779
2.264	-0.01788
2.263	-0.01797
2.262	-0.01806
2.261	-0.01809
2.26	-0.01818
2.259	-0.01831
2.258	-0.01834
2.257	-0.0184
2.256	-0.01843
2.255	-0.01852
2.254	-0.01858
2.253	-0.01867
2.252	-0.01873
2.251	-0.01879
2.25	-0.01888
2.249	-0.01895
2.248	-0.01904
2.247	-0.0191
2.246	-0.01916
2.245	-0.01925
2.244	-0.01931
2.243	-0.0194
2.242	-0.01949
2.241	-0.01956
2.24	-0.01962
2.239	-0.01968
2.238	-0.0198
2.237	-0.01986
2.236	-0.01992
2.235	-0.02001
2.234	-0.0201
2.233	-0.0202
2.232	-0.02029
2.231	-0.02035
2.23	-0.02041
2.229	-0.0205
2.228	-0.02059
2.227	-0.02065
2.226	-0.02078
2.225	-0.02087
2.224	-0.02096
2.223	-0.02102
2.222	-0.02114
2.221	-0.0212
2.22	-0.02129
2.219	-0.02139
2.218	-0.02145
2.217	-0.02154
2.216	-0.02169
2.215	-0.02175
2.214	-0.02184
2.213	-0.02196
2.212	-0.02203
2.211	-0.02212
2.21	-0.02221
2.209	-0.0223
2.208	-0.02236
2.207	-0.02248
2.206	-0.0226
2.205	-0.02267
2.204	-0.02273
2.203	-0.02285
2.202	-0.02297
2.201	-0.02303
2.2	-0.02315
2.199	-0.02321
2.198	-0.02331
2.197	-0.02343
2.196	-0.02352
2.195	-0.02361
2.194	-0.02373
2.193	-0.02379
2.192	-0.02386
2.191	-0.02395
2.19	-0.02407
2.189	-0.02422
2.188	-0.02428
2.187	-0.02437
2.186	-0.02443
2.185	-0.02453
2.184	-0.02465
2.183	-0.02477
2.182	-0.02483
2.181	-0.02489
2.18	-0.02498
2.179	-0.02508
2.178	-0.02514
2.177	-0.02526
2.176	-0.02535
2.175	-0.02544
2.174	-0.02553
2.173	-0.02559
2.172	-0.02572
2.171	-0.02578
2.17	-0.0259
2.169	-0.02599
2.168	-0.02608
2.167	-0.02614
2.166	-0.02623
2.165	-0.02636
2.164	-0.02642
2.163	-0.02651
2.162	-0.02657
2.161	-0.02669
2.16	-0.02681
2.159	-0.02687
2.158	-0.02697
2.157	-0.02703
2.156	-0.02712
2.155	-0.02721
2.154	-0.0273
2.153	-0.02739
2.152	-0.02745
2.151	-0.02755
2.15	-0.02764
2.149	-0.02773
2.148	-0.02779
2.147	-0.02788
2.146	-0.02797
2.145	-0.02806
2.144	-0.02812
2.143	-0.02819
2.142	-0.02825
2.141	-0.02834
2.14	-0.02843
2.139	-0.02849
2.138	-0.02858
2.137	-0.02867
2.136	-0.02876
2.135	-0.0288
2.134	-0.02889
2.133	-0.02895
2.132	-0.02901
2.131	-0.0291
2.13	-0.02919
2.129	-0.02925
2.128	-0.02934
2.127	-0.02944
2.126	-0.0295
2.125	-0.0295
2.124	-0.02956
2.123	-0.02965
2.122	-0.02971
2.121	-0.0298
2.12	-0.02989
2.119	-0.02992
2.118	-0.02998
2.117	-0.03005
2.116	-0.03008
2.115	-0.0302
2.114	-0.03026
2.113	-0.03029
2.112	-0.03038
2.111	-0.03041
2.11	-0.0305
2.109	-0.03053
2.108	-0.03059
2.107	-0.03066
2.106	-0.03072
2.105	-0.03081
2.104	-0.03084
2.103	-0.0309
2.102	-0.0309
2.101	-0.03099
2.1	-0.03105
2.099	-0.03108
2.098	-0.03111
2.097	-0.03117
2.096	-0.03127
2.095	-0.03127
2.094	-0.03139
2.093	-0.03139
2.092	-0.03145
2.091	-0.03151
2.09	-0.03157
2.089	-0.0316
2.088	-0.03163
2.087	-0.03169
2.086	-0.03172
2.085	-0.03178
2.084	-0.03184
2.083	-0.03184
2.082	-0.03194
2.081	-0.03197
2.08	-0.032
2.079	-0.03206
2.078	-0.03209
2.077	-0.03215
2.076	-0.03218
2.075	-0.03221
2.074	-0.03227
2.073	-0.03227
2.072	-0.03233
2.071	-0.03239
2.07	-0.03239
2.069	-0.03245
2.068	-0.03252
2.067	-0.03252
2.066	-0.03261
2.065	-0.03261
2.064	-0.03264
2.063	-0.03267
2.062	-0.0327
2.061	-0.03276
2.06	-0.03282
2.059	-0.03282
2.058	-0.03288
2.057	-0.03291
2.056	-0.03294
2.055	-0.03303
2.054	-0.03306
2.053	-0.03313
2.052	-0.0331
2.051	-0.03316
2.05	-0.03319
2.049	-0.03325
2.048	-0.03328
2.047	-0.03331
2.046	-0.03334
2.045	-0.0334
2.044	-0.03346
2.043	-0.03349
2.042	-0.03349
2.041	-0.03352
2.04	-0.03361
2.039	-0.03355
2.038	-0.03361
2.037	-0.03367
2.036	-0.03374
2.035	-0.03377
2.034	-0.0338
2.033	-0.03383
2.032	-0.03386
2.031	-0.03395
2.03	-0.03398
2.029	-0.03398
2.028	-0.03401
2.027	-0.03407
2.026	-0.03413
2.025	-0.03416
2.024	-0.03422
2.023	-0.03425
2.022	-0.03428
2.021	-0.03431
2.02	-0.03438
2.019	-0.03444
2.018	-0.03447
2.017	-0.03453
2.016	-0.03453
2.015	-0.03456
2.014	-0.03459
2.013	-0.03468
2.012	-0.03474
2.011	-0.03477
2.01	-0.03483
2.009	-0.03483
2.008	-0.03489
2.007	-0.03492
2.006	-0.03499
2.005	-0.03505
2.004	-0.03508
2.003	-0.03514
2.002	-0.0352
2.001	-0.03526
2	-0.03465
2.001	-0.03328
2.002	-0.03218
2.003	-0.03117
2.004	-0.03029
2.005	-0.02944
2.006	-0.02864
2.007	-0.02782
2.008	-0.02706
2.009	-0.02639
2.01	-0.02572
2.011	-0.02501
2.012	-0.02437
2.013	-0.0237
2.014	-0.02312
2.015	-0.02251
2.016	-0.02193
2.017	-0.02135
2.018	-0.02081
2.019	-0.02029
2.02	-0.01977
2.021	-0.01919
2.022	-0.0187
2.023	-0.01818
2.024	-0.0177
2.025	-0.0173
2.026	-0.01681
2.027	-0.01635
2.028	-0.01593
2.029	-0.01547
2.03	-0.01504
2.031	-0.01465
2.032	-0.01425
2.033	-0.01385
2.034	-0.01352
2.035	-0.01318
2.036	-0.01282
2.037	-0.0124
2.038	-0.01206
2.039	-0.0117
2.04	-0.01133
2.041	-0.011
2.042	-0.0107
2.043	-0.01038
2.044	-0.01003
2.045	-0.00973
2.046	-0.00938
2.047	-0.00909
2.048	-0.00879
2.049	-0.00853
2.05	-0.00824
2.051	-0.00795
2.052	-0.00766
2.053	-0.00738
2.054	-0.00708
2.055	-0.00682
2.056	-0.00658
2.057	-0.00633
2.058	-0.00607
2.059	-0.00579
2.06	-0.00554
2.061	-0.00531
2.062	-0.00512
2.063	-0.00488
2.064	-0.00467
2.065	-0.00444
2.066	-0.00421
2.067	-0.00398
2.068	-0.00379
2.069	-0.00357
2.07	-0.00338
2.071	-0.00321
2.072	-0.00294
2.073	-0.00276
2.074	-0.0026
2.075	-0.00241
2.076	-0.0022
2.077	-0.00199
2.078	-0.00182
2.079	-0.00168
2.08	-0.00147
2.081	-0.00132
2.082	-0.00116
2.083	-0.000998
2.084	-0.0008375
2.085	-0.0006774
2.086	-0.0004987
2.087	-0.000352
2.088	-0.0002035
2.089	-4.857e-05
2.09	0.0001091
2.091	0.0002667
2.092	0.0003988
2.093	0.0005387
2.094	0.0006854
2.095	0.0007931
2.096	0.0009492
2.097	0.00109
2.098	0.0012
2.099	0.00133
2.1	0.00146
2.101	0.0016
2.102	0.0017
2.103	0.00184
2.104	0.00198
2.105	0.00208
2.106	0.00218
2.107	0.00229
2.108	0.00242
2.109	0.00254
2.11	0.00265
2.111	0.00278
2.112	0.00287
2.113	0.00297
2.114	0.00307
2.115	0.00318
2.116	0.00331
2.117	0.00341
2.118	0.00349
2.119	0.00357
2.12	0.00371
2.121	0.00374
2.122	0.00388
2.123	0.00395
2.124	0.00406
2.125	0.00413
2.126	0.00425
2.127	0.00432
2.128	0.00437
2.129	0.00446
2.13	0.00457
2.131	0.00467
2.132	0.00474
2.133	0.00484
2.134	0.00491
2.135	0.00498
2.136	0.00504
2.137	0.00515
2.138	0.00518
2.139	0.0053
2.14	0.00539
2.141	0.00542
2.142	0.00546
2.143	0.00555
2.144	0.00564
2.145	0.0057
2.146	0.00577
2.147	0.00583
2.148	0.00589
2.149	0.00596
2.15	0.00604
2.151	0.00613
2.152	0.00621
2.153	0.00626
2.154	0.00628
2.155	0.00635
2.156	0.00641
2.157	0.00652
2.158	0.00656
2.159	0.00661
2.16	0.00667
2.161	0.00674
2.162	0.00681
2.163	0.00682
2.164	0.00687
2.165	0.00692
2.166	0.00697
2.167	0.00701
2.168	0.00707
2.169	0.00712
2.17	0.00716
2.171	0.00724
2.172	0.00726
2.173	0.00732
2.174	0.00738
2.175	0.00746
2.176	0.00752
2.177	0.00755
2.178	0.00757
2.179	0.0076
2.18	0.00765
2.181	0.00771
2.182	0.00778
2.183	0.00783
2.184	0.00787
2.185	0.00789
2.186	0.00792
2.187	0.00797
2.188	0.00804
2.189	0.00807
2.19	0.00808
2.191	0.00813
2.192	0.00817
2.193	0.00821
2.194	0.00828
2.195	0.00831
2.196	0.00834
2.197	0.00835
2.198	0.00839
2.199	0.00843
2.2	0.0085
2.201	0.00852
2.202	0.00855
2.203	0.00861
2.204	0.00862
2.205	0.00864
2.206	0.00871
2.207	0.00874
2.208	0.00875
2.209	0.00878
2.21	0.00881
2.211	0.00884
2.212	0.00888
2.213	0.00891
2.214	0.00897
2.215	0.00898
2.216	0.009
2.217	0.00906
2.218	0.00907
2.219	0.0091
2.22	0.00914
2.221	0.00918
2.222	0.00919
2.223	0.0092
2.224	0.00923
2.225	0.00928
2.226	0.00934
2.227	0.00935
2.228	0.00934
2.229	0.00937
2.23	0.00942
2.231	0.00947
2.232	0.00951
2.233	0.00951
2.234	0.0095
2.235	0.00954
2.236	0.00958
2.237	0.00962
2.238	0.00964
2.239	0.00962
2.24	0.00967
2.241	0.00972
2.242	0.00973
2.243	0.00971
2.244	0.00977
2.245	0.00982
2.246	0.00983
2.247	0.00981
2.248	0.00985
2.249	0.00991
2.25	0.00993
2.251	0.00993
2.252	0.00996
2.253	0.00999
2.254	0.01002
2.255	0.01002
2.256	0.01004
2.257	0.01007
2.258	0.0101
2.259	0.01012
2.26	0.01013
2.261	0.01015
2.262	0.0102
2.263	0.01023
2.264	0.01022
2.265	0.01023
2.266	0.01025
2.267	0.01028
2.268	0.01028
2.269	0.01031
2.27	0.01035
2.271	0.01038
2.272	0.0104
2.273	0.0104
2.274	0.0104
2.275	0.01044
2.276	0.01047
2.277	0.01051
2.278	0.01052
2.279	0.01051
2.28	0.01052
2.281	0.01054
2.282	0.01057
2.283	0.01058
2.284	0.01062
2.285	0.01065
2.286	0.01065
2.287	0.01067
2.288	0.0107
2.289	0.0107
2.29	0.01071
2.291	0.0107
2.292	0.01071
2.293	0.01074
2.294	0.01075
2.295	0.01076
2.296	0.01079
2.297	0.01084
2.298	0.01086
2.299	0.01085
2.3	0.01085
2.301	0.01087
2.302	0.01089
2.303	0.01092
2.304	0.01094
2.305	0.01093
2.306	0.01095
2.307	0.01098
2.308	0.011
2.309	0.01101
2.31	0.01099
2.311	0.01098
2.312	0.01105
2.313	0.01108
2.314	0.01109
2.315	0.01111
2.316	0.01113
2.317	0.0111
2.318	0.01115
2.319	0.01115
2.32	0.01118
2.321	0.01119
2.322	0.01119
2.323	0.01119
2.324	0.01123
2.325	0.01125
2.326	0.01125
2.327	0.01126
2.328	0.01128
2.329	0.01129
2.33	0.01132
2.331	0.01132
2.332	0.01132
2.333	0.01134
2.334	0.01137
2.335	0.01139
2.336	0.01142
2.337	0.01141
2.338	0.01143
2.339	0.01141
2.34	0.01143
2.341	0.01146
2.342	0.01149
2.343	0.0115
2.344	0.01152
2.345	0.01152
2.346	0.01155
2.347	0.01156
2.348	0.01157
2.349	0.01159
2.35	0.01158
2.351	0.01162
2.352	0.01161
2.353	0.01163
2.354	0.01166
2.355	0.01164
2.356	0.01168
2.357	0.0117
2.358	0.0117
2.359	0.0117
2.36	0.01171
2.361	0.01173
2.362	0.01168
2.363	0.01172
2.364	0.01172
2.365	0.01175
2.366	0.01176
2.367	0.01177
2.368	0.01177
2.369	0.01182
2.37	0.01184
2.371	0.01182
2.372	0.01182
2.373	0.01185
2.374	0.01186
2.375	0.0119
2.376	0.01192
2.377	0.01195
2.378	0.01195
2.379	0.01193
2.38	0.01194
2.381	0.01199
2.382	0.01199
2.383	0.01204
2.384	0.01201
2.385	0.01203
2.386	0.01205
2.387	0.01205
2.388	0.01207
2.389	0.01209
2.39	0.0121
2.391	0.01211
2.392	0.01215
2.393	0.01217
2.394	0.0122
2.395	0.01222
2.396	0.01219
2.397	0.01224
2.398	0.01226
2.399	0.01226
2.4	0.01226
2.401	0.01231
2.402	0.01234
2.403	0.01235
2.404	0.01234
2.405	0.01237
2.406	0.0124
2.407	0.01242
2.408	0.01245
2.409	0.01243
2.41	0.01245
2.411	0.01248
2.412	0.01254
2.413	0.01253
2.414	0.01253
2.415	0.01254
2.416	0.01258
2.417	0.01259
2.418	0.01264
2.419	0.01263
2.42	0.01264
2.421	0.01268
2.422	0.01267
2.423	0.01271
2.424	0.01277
2.425	0.01279
2.426	0.0128
2.427	0.01284
2.428	0.01285
2.429	0.01286
2.43	0.01289
2.431	0.01293
2.432	0.01294
2.433	0.01294
2.434	0.01298
2.435	0.01301
2.436	0.01301
2.437	0.01305
2.438	0.0131
2.439	0.01311
2.44	0.01313
2.441	0.01314
2.442	0.01315
2.443	0.01321
2.444	0.01321
2.445	0.01325
2.446	0.01329
2.447	0.01329
2.448	0.01331
2.449	0.01338
2.45	0.01341
2.451	0.0134
2.452	0.01341
2.453	0.01344
2.454	0.01347
2.455	0.0135
2.456	0.01354
2.457	0.01357
2.458	0.01357
2.459	0.01363
2.46	0.01368
2.461	0.01369
2.462	0.01369
2.463	0.01373
2.464	0.01379
2.465	0.01382
2.466	0.01384
2.467	0.01389
2.468	0.01389
2.469	0.01392
2.47	0.01394
2.471	0.01398
2.472	0.01403
2.473	0.01408
2.474	0.01409
2.475	0.01413
2.476	0.01415
2.477	0.01414
2.478	0.01421
2.479	0.01426
2.48	0.01428
2.481	0.01429
2.482	0.01432
2.483	0.01433
2.484	0.01437
2.485	0.01441
2.486	0.01443
2.487	0.01447
2.488	0.0145
2.489	0.01454
2.49	0.0146
2.491	0.01462
2.492	0.01464
2.493	0.01466
2.494	0.01471
2.495	0.01475
2.496	0.01475
2.497	0.01479
2.498	0.01485
2.499	0.01485
2.5	0.01488
2.501	0.01489
2.502	0.01495
2.503	0.015
2.504	0.01504
2.505	0.01508
2.506	0.01511
2.507	0.01513
2.508	0.01517
2.509	0.01516
2.51	0.01522
2.511	0.01526
2.512	0.01526
2.513	0.01533
2.514	0.01535
2.515	0.01533
2.516	0.01537
2.517	0.01542
2.518	0.01545
2.519	0.01546
2.52	0.01552
2.521	0.01555
2.522	0.01555
2.523	0.01559
2.524	0.01562
2.525	0.01564
2.526	0.0157
2.527	0.01574
2.528	0.01576
2.529	0.01579
2.53	0.01583
2.531	0.01585
2.532	0.01587
2.533	0.01591
2.534	0.01592
2.535	0.0159
2.536	0.01593
2.537	0.01598
2.538	0.01601
2.539	0.01604
2.54	0.01608
2.541	0.0161
2.542	0.01614
2.543	0.01617
2.544	0.01618
2.545	0.01616
2.546	0.0162
2.547	0.01624
2.548	0.01624
2.549	0.01626
2.55	0.0163
2.551	0.01633
2.552	0.01632
2.553	0.01633
2.554	0.01636
2.555	0.01637
2.556	0.01639
2.557	0.01643
2.558	0.01646
2.559	0.01647
2.56	0.01647
2.561	0.01649
2.562	0.01648
2.563	0.01649
2.564	0.01652
2.565	0.01653
2.566	0.01655
2.567	0.01659
2.568	0.01663
2.569	0.01662
2.57	0.01661
2.571	0.0166
2.572	0.0166
2.573	0.0166
2.574	0.0166
2.575	0.01664
2.576	0.01666
2.577	0.01666
2.578	0.01666
2.579	0.01666
2.58	0.01664
2.581	0.01661
2.582	0.01662
2.583	0.01663
2.584	0.01667
2.585	0.01666
2.586	0.01663
2.587	0.01663
2.588	0.01659
2.589	0.01662
2.59	0.01662
2.591	0.01659
2.592	0.01661
2.593	0.01661
2.594	0.01658
2.595	0.01655
2.596	0.01655
2.597	0.01653
2.598	0.01648
2.599	0.01644
2.6	0.01644
2.601	0.01642
2.602	0.01642
2.603	0.0164
2.604	0.01634
2.605	0.01634
2.606	0.0163
2.607	0.01628
2.608	0.01627
2.609	0.01621
2.61	0.01616
2.611	0.01615
2.612	0.01614
2.613	0.01611
2.614	0.01608
2.615	0.01603
2.616	0.01597
2.617	0.01593
2.618	0.01592
2.619	0.01588
2.62	0.01584
2.621	0.01577
2.622	0.0157
2.623	0.01568
2.624	0.01566
2.625	0.01562
2.626	0.01555
2.627	0.01548
2.628	0.01544
2.629	0.01541
2.63	0.01532
2.631	0.0153
2.632	0.01524
2.633	0.01519
2.634	0.01513
2.635	0.01505
2.636	0.01498
2.637	0.01492
2.638	0.01489
2.639	0.01486
2.64	0.01479
2.641	0.01471
2.642	0.01466
2.643	0.01459
2.644	0.01456
2.645	0.0145
2.646	0.0144
2.647	0.01433
2.648	0.01429
2.649	0.01424
2.65	0.01417
2.651	0.01409
2.652	0.01403
2.653	0.01398
2.654	0.01391
2.655	0.01384
2.656	0.01373
2.657	0.01368
2.658	0.01364
2.659	0.01356
2.66	0.01349
2.661	0.01343
2.662	0.0134
2.663	0.01333
2.664	0.01326
2.665	0.01321
2.666	0.01314
2.667	0.01305
2.668	0.01299
2.669	0.01295
2.67	0.01292
2.671	0.01283
2.672	0.01276
2.673	0.01271
2.674	0.01265
2.675	0.01259
2.676	0.01253
2.677	0.01247
2.678	0.01239
2.679	0.01233
2.68	0.01226
2.681	0.01223
2.682	0.01218
2.683	0.01214
2.684	0.01208
2.685	0.01201
2.686	0.01196
2.687	0.01191
2.688	0.0119
2.689	0.01185
2.69	0.01178
2.691	0.01175
2.692	0.01171
2.693	0.01168
2.694	0.01162
2.695	0.01155
2.696	0.01152
2.697	0.0115
2.698	0.01144
2.699	0.0114
2.7	0.01138
2.701	0.01136
2.702	0.01134
2.703	0.01129
2.704	0.01123
2.705	0.01118
2.706	0.01118
2.707	0.01117
2.708	0.0111
2.709	0.0111
2.71	0.01105
2.711	0.01102
2.712	0.011
2.713	0.01099
2.714	0.01099
2.715	0.01095
2.716	0.0109
2.717	0.01087
2.718	0.01085
2.719	0.01086
2.72	0.01085
2.721	0.01082
2.722	0.01076
2.723	0.01074
2.724	0.01073
2.725	0.01074
2.726	0.01071
2.727	0.01065
2.728	0.01068
2.729	0.01069
2.73	0.01065
2.731	0.01062
2.732	0.0106
2.733	0.01062
2.734	0.01059
2.735	0.01058
2.736	0.01055
2.737	0.01054
2.738	0.01052
2.739	0.01049
2.74	0.01048
2.741	0.01052
2.742	0.0105
2.743	0.01048
2.744	0.01048
2.745	0.01046
2.746	0.01043
2.747	0.01041
2.748	0.01043
2.749	0.01039
2.75	0.01037
2.751	0.01037
2.752	0.01038
2.753	0.01033
2.754	0.01031
2.755	0.01033
2.756	0.01032
2.757	0.01032
2.758	0.01031
2.759	0.0103
2.76	0.01029
2.761	0.01027
2.762	0.01025
2.763	0.01023
2.764	0.01021
2.765	0.01022
2.766	0.01022
2.767	0.01022
2.768	0.0102
2.769	0.01017
2.77	0.01015
2.771	0.01009
2.772	0.01007
2.773	0.0101
2.774	0.01007
2.775	0.01008
2.776	0.01006
2.777	0.01006
2.778	0.01005
2.779	0.01007
2.78	0.01009
2.781	0.01007
2.782	0.01004
2.783	0.01003
2.784	0.01004
2.785	0.01004
2.786	0.01001
2.787	0.01003
2.788	0.01001
2.789	0.01
2.79	0.00997
2.791	0.00998
2.792	0.00996
2.793	0.00998
2.794	0.00998
2.795	0.00997
2.796	0.00997
2.797	0.00996
2.798	0.00995
2.799	0.00997
2.8	0.00994
2.801	0.00997
2.802	0.00997
2.803	0.00993
2.804	0.00996
2.805	0.00997
2.806	0.00997
2.807	0.00999
2.808	0.01
2.809	0.00997
2.81	0.00998
2.811	0.00999
2.812	0.00996
2.813	0.01001
2.814	0.01003
2.815	0.01002
2.816	0.00999
2.817	0.01002
2.818	0.01003
2.819	0.01006
2.82	0.01006
2.821	0.01012
2.822	0.01011
2.823	0.01009
2.824	0.01014
2.825	0.01018
2.826	0.01019
2.827	0.01022
2.828	0.01024
2.829	0.01025
2.83	0.01024
2.831	0.01029
2.832	0.01032
2.833	0.01031
2.834	0.01029
2.835	0.0103
2.836	0.01033
2.837	0.01035
2.838	0.01039
2.839	0.0104
2.84	0.01044
2.841	0.01046
2.842	0.01046
2.843	0.01045
2.844	0.01044
2.845	0.01047
2.846	0.01052
2.847	0.01049
2.848	0.01056
2.849	0.01057
2.85	0.01059
2.851	0.01057
2.852	0.01056
2.853	0.01061
2.854	0.01063
2.855	0.01064
2.856	0.01068
2.857	0.01068
2.858	0.01071
2.859	0.01071
2.86	0.01069
2.861	0.01074
2.862	0.01072
2.863	0.01075
2.864	0.01078
2.865	0.01077
2.866	0.01079
2.867	0.01081
2.868	0.01084
2.869	0.01087
2.87	0.01088
2.871	0.0109
2.872	0.01092
2.873	0.01091
2.874	0.01099
2.875	0.01098
2.876	0.01099
2.877	0.01103
2.878	0.01106
2.879	0.01105
2.88	0.01106
2.881	0.0111
2.882	0.01112
2.883	0.01113
2.884	0.01119
2.885	0.0112
2.886	0.01123
2.887	0.01127
2.888	0.01129
2.889	0.01131
2.89	0.01137
2.891	0.01139
2.892	0.01139
2.893	0.01141
2.894	0.01143
2.895	0.01147
2.896	0.01149
2.897	0.01153
2.898	0.0116
2.899	0.01163
2.9	0.01163
2.901	0.01168
2.902	0.01172
2.903	0.01172
2.904	0.01176
2.905	0.0118
2.906	0.01184
2.907	0.01186
2.908	0.01191
2.909	0.01194
2.91	0.01197
2.911	0.01206
2.912	0.01211
2.913	0.01214
2.914	0.01216
2.915	0.01218
2.916	0.01223
2.917	0.01229
2.918	0.01231
2.919	0.0124
2.92	0.01244
2.921	0.01249
2.922	0.01251
2.923	0.01254
2.924	0.0126
2.925	0.01265
2.926	0.01271
2.927	0.01272
2.928	0.01278
2.929	0.01282
2.93	0.01291
2.931	0.01297
2.932	0.01297
2.933	0.01307
2.934	0.01309
2.935	0.01313
2.936	0.01318
2.937	0.01325
2.938	0.01332
2.939	0.01337
2.94	0.01341
2.941	0.01349
2.942	0.01352
2.943	0.01358
2.944	0.01367
2.945	0.0137
2.946	0.01375
2.947	0.01382
2.948	0.01391
2.949	0.01397
2.95	0.01401
2.951	0.01408
2.952	0.01417
2.953	0.01422
2.954	0.01426
2.955	0.01434
2.956	0.01442
2.957	0.01447
2.958	0.01451
[truncated: 2,001 more rows]

## Sheet: Figure4b
Voltage/V	Current/mA cm-2
2.9403	-1.5454e-05
2.938	-1.5474e-05
2.93724	-1.5478e-05
2.93494	-1.5488e-05
2.93188	-1.551e-05
2.92958	-1.5508e-05
2.92805	-1.5484e-05
2.92576	-1.5517e-05
2.92423	-1.5489e-05
2.92193	-1.5507e-05
2.9204	-1.5544e-05
2.91734	-1.5542e-05
2.91581	-1.557e-05
2.91428	-1.5566e-05
2.91198	-1.5563e-05
2.91045	-1.5592e-05
2.90739	-1.5581e-05
2.90662	-1.5621e-05
2.90356	-1.5625e-05
2.90203	-1.5625e-05
2.89974	-1.5632e-05
2.8982	-1.5615e-05
2.89667	-1.5635e-05
2.89438	-1.5605e-05
2.89208	-1.5666e-05
2.88979	-1.5675e-05
2.88826	-1.5684e-05
2.88596	-1.5552e-05
2.88366	-1.5614e-05
2.88137	-1.5665e-05
2.87984	-1.5684e-05
2.87831	-1.5701e-05
2.87677	-1.572e-05
2.87371	-1.573e-05
2.87218	-1.5712e-05
2.87065	-1.5691e-05
2.86759	-1.5757e-05
2.86683	-1.5766e-05
2.86453	-1.5749e-05
2.86223	-1.5668e-05
2.85994	-1.5732e-05
2.85841	-1.5758e-05
2.85611	-1.5751e-05
2.85381	-1.5796e-05
2.85228	-1.5792e-05
2.84999	-1.5816e-05
2.84769	-1.5847e-05
2.84616	-1.5825e-05
2.84463	-1.585e-05
2.84233	-1.5859e-05
2.84004	-1.5862e-05
2.83851	-1.5888e-05
2.83621	-1.5887e-05
2.83315	-1.5922e-05
2.83238	-1.5904e-05
2.83009	-1.591e-05
2.82779	-1.5929e-05
2.82703	-1.5946e-05
2.82473	-1.5952e-05
2.82167	-1.5951e-05
2.82014	-1.5999e-05
2.81784	-1.6009e-05
2.81708	-1.5998e-05
2.81402	-1.5992e-05
2.81172	-1.603e-05
2.81019	-1.6046e-05
2.80866	-1.6066e-05
2.8056	-1.6051e-05
2.80407	-1.6094e-05
2.80254	-1.6078e-05
2.80101	-1.6096e-05
2.79871	-1.6125e-05
2.79641	-1.6134e-05
2.79335	-1.6154e-05
2.79182	-1.6163e-05
2.79029	-1.6184e-05
2.78799	-1.6196e-05
2.78646	-1.6183e-05
2.7834	-1.62e-05
2.78187	-1.6228e-05
2.77958	-1.6226e-05
2.77728	-1.6231e-05
2.77651	-1.6267e-05
2.77422	-1.6294e-05
2.77192	-1.6279e-05
2.76963	-1.6276e-05
2.7681	-1.6309e-05
2.7658	-1.6329e-05
2.7635	-1.6354e-05
2.76197	-1.6352e-05
2.75968	-1.6374e-05
2.75738	-1.6385e-05
2.75585	-1.6394e-05
2.75432	-1.6412e-05
2.75202	-1.6451e-05
2.75049	-1.6467e-05
2.74896	-1.646e-05
2.7459	-1.6477e-05
2.74437	-1.6483e-05
2.74207	-1.6509e-05
2.73978	-1.6537e-05
2.73748	-1.6534e-05
2.73595	-1.6573e-05
2.73442	-1.655e-05
2.73136	-1.6576e-05
2.72983	-1.6606e-05
2.72753	-1.6624e-05
2.726	-1.6635e-05
2.7237	-1.6639e-05
2.72141	-1.6684e-05
2.71988	-1.6691e-05
2.71835	-1.6696e-05
2.71605	-1.6596e-05
2.71376	-1.6633e-05
2.71146	-1.6714e-05
2.70993	-1.6731e-05
2.70763	-1.678e-05
2.7061	-1.6771e-05
2.70381	-1.6804e-05
2.70151	-1.6792e-05
2.70074	-1.6849e-05
2.69768	-1.6856e-05
2.69692	-1.691e-05
2.69385	-1.6901e-05
2.69232	-1.6949e-05
2.69003	-1.6939e-05
2.68773	-1.6924e-05
2.68544	-1.6983e-05
2.68391	-1.7004e-05
2.68161	-1.7054e-05
2.68008	-1.706e-05
2.67855	-1.71e-05
2.67549	-1.7113e-05
2.67396	-1.7134e-05
2.67242	-1.7135e-05
2.66936	-1.72e-05
2.66783	-1.7208e-05
2.6663	-1.7229e-05
2.66324	-1.7256e-05
2.66095	-1.725e-05
2.65941	-1.7285e-05
2.65788	-1.7321e-05
2.65559	-1.736e-05
2.65406	-1.7369e-05
2.65176	-1.7398e-05
2.64946	-1.7427e-05
2.64717	-1.7426e-05
2.64564	-1.7474e-05
2.64334	-1.75e-05
2.64258	-1.752e-05
2.63875	-1.7547e-05
2.63799	-1.759e-05
2.63569	-1.7618e-05
2.63416	-1.7613e-05
2.6311	-1.7638e-05
2.62957	-1.7691e-05
2.62803	-1.7719e-05
2.62574	-1.775e-05
2.62344	-1.7794e-05
2.62191	-1.7827e-05
2.61962	-1.7852e-05
2.61732	-1.7848e-05
2.61502	-1.7874e-05
2.61426	-1.7912e-05
2.6112	-1.7971e-05
2.60967	-1.8003e-05
2.60737	-1.8021e-05
2.60507	-1.8067e-05
2.60431	-1.8078e-05
2.60201	-1.8118e-05
2.59895	-1.8162e-05
2.59742	-1.8211e-05
2.59513	-1.8279e-05
2.5913	-1.8042e-05
2.5913	-1.825e-05
2.58977	-1.829e-05
2.58747	-1.8353e-05
2.58518	-1.8387e-05
2.58288	-1.8455e-05
2.58135	-1.8505e-05
2.57982	-1.8532e-05
2.57829	-1.8577e-05
2.57599	-1.8615e-05
2.57369	-1.8666e-05
2.57216	-1.8716e-05
2.56987	-1.8752e-05
2.56834	-1.8815e-05
2.56604	-1.8828e-05
2.56375	-1.8892e-05
2.56145	-1.8957e-05
2.55992	-1.8997e-05
2.55762	-1.9029e-05
2.55533	-1.9118e-05
2.5538	-1.9156e-05
2.55073	-1.923e-05
2.5492	-1.9287e-05
2.54767	-1.9326e-05
2.54614	-1.9368e-05
2.54308	-1.9417e-05
2.54155	-1.9532e-05
2.53925	-1.959e-05
2.53772	-1.9653e-05
2.53543	-1.9695e-05
2.5339	-1.9765e-05
2.53236	-1.9821e-05
2.5293	-1.9884e-05
2.52777	-1.9983e-05
2.52548	-2.0051e-05
2.52318	-2.0107e-05
2.52089	-2.0198e-05
2.51935	-2.025e-05
2.51782	-2.0305e-05
2.51476	-2.0406e-05
2.51323	-2.0491e-05
2.51094	-2.0581e-05
2.50941	-2.0644e-05
2.50787	-2.071e-05
2.50634	-2.0816e-05
2.50328	-2.0895e-05
2.50175	-2.1399e-05
2.49946	-2.1506e-05
2.49716	-2.1606e-05
2.49486	-2.1698e-05
2.49257	-2.179e-05
2.49027	-2.1882e-05
2.48951	-2.199e-05
2.48721	-2.2082e-05
2.48491	-2.2182e-05
2.48262	-2.2305e-05
2.48185	-2.2397e-05
2.47956	-2.2512e-05
2.47726	-2.2627e-05
2.47573	-2.2742e-05
2.47343	-2.285e-05
2.47114	-2.2957e-05
2.46884	-2.3088e-05
2.46808	-2.3211e-05
2.46425	-2.3333e-05
2.46348	-2.3464e-05
2.46195	-2.3602e-05
2.45889	-2.3679e-05
2.45736	-2.3856e-05
2.45583	-2.3948e-05
2.45277	-2.4132e-05
2.45047	-2.427e-05
2.44894	-2.4385e-05
2.44741	-2.4546e-05
2.44511	-2.4662e-05
2.44282	-2.4708e-05
2.44205	-2.4938e-05
2.43976	-2.5092e-05
2.4367	-2.526e-05
2.4344	-2.5414e-05
2.43287	-2.5583e-05
2.43057	-2.5752e-05
2.42904	-2.5921e-05
2.42675	-2.609e-05
2.42522	-2.6259e-05
2.42292	-2.6435e-05
2.42139	-2.6612e-05
2.41833	-2.6796e-05
2.41756	-2.6919e-05
2.4145	-2.7111e-05
2.41374	-2.7318e-05
2.41144	-2.7525e-05
2.40914	-2.7717e-05
2.40761	-2.7932e-05
2.40532	-2.8116e-05
2.40302	-2.8324e-05
2.40073	-2.8531e-05
2.39919	-2.8746e-05
2.39766	-2.8953e-05
2.3946	-2.9145e-05
2.39307	-2.9368e-05
2.39077	-2.9544e-05
2.38924	-2.979e-05
2.38695	-3.0028e-05
2.38542	-3.0251e-05
2.38236	-3.0489e-05
2.38006	-3.0704e-05
2.3793	-3.0934e-05
2.377	-3.118e-05
2.37547	-3.1349e-05
2.37241	-3.1671e-05
2.37011	-3.1917e-05
2.36858	-3.2162e-05
2.36628	-3.2408e-05
2.36475	-3.26e-05
2.36246	-3.2915e-05
2.36169	-3.3107e-05
2.35787	-3.3445e-05
2.35633	-3.3706e-05
2.3548	-3.3974e-05
2.35251	-3.4258e-05
2.35098	-3.4466e-05
2.34792	-3.4803e-05
2.34639	-3.5088e-05
2.34485	-3.5372e-05
2.34332	-3.5656e-05
2.34026	-3.5932e-05
2.33797	-3.6216e-05
2.33644	-3.6531e-05
2.33567	-3.6823e-05
2.33184	-3.7122e-05
2.33108	-3.7429e-05
2.32802	-3.7736e-05
2.32649	-3.7967e-05
2.32496	-3.8266e-05
2.32266	-3.8665e-05
2.32036	-3.8926e-05
2.31883	-3.9203e-05
2.3173	-3.9517e-05
2.31424	-3.9886e-05
2.31271	-4.0254e-05
2.31041	-4.0546e-05
2.30812	-4.0915e-05
2.30582	-4.1245e-05
2.30506	-4.1506e-05
2.30199	-4.1913e-05
2.30046	-4.2258e-05
2.29817	-4.2535e-05
2.29587	-4.2949e-05
2.29511	-4.3287e-05
2.29281	-4.364e-05
2.28975	-4.3986e-05
2.28898	-4.4262e-05
2.28592	-4.4607e-05
2.28439	-4.5045e-05
2.28286	-4.5421e-05
2.2798	-4.5759e-05
2.27903	-4.6128e-05
2.27597	-4.6496e-05
2.27521	-4.6872e-05
2.27215	-4.7225e-05
2.26985	-4.7594e-05
2.26832	-4.7878e-05
2.26679	-4.8346e-05
2.26373	-4.8723e-05
2.2622	-4.8961e-05
2.26067	-4.936e-05
2.25913	-4.9713e-05
2.25607	-5.0151e-05
2.25378	-5.0527e-05
2.25225	-5.0803e-05
2.25148	-5.131e-05
2.24842	-5.1686e-05
2.24689	-5.207e-05
2.24536	-5.2477e-05
2.2423	-5.2868e-05
2.24153	-5.326e-05
2.2377	-5.3544e-05
2.23617	-5.4043e-05
2.23541	-5.4327e-05
2.23311	-5.4841e-05
2.23005	-5.5125e-05
2.22852	-5.5525e-05
2.22622	-5.6047e-05
2.22546	-5.6446e-05
2.2224	-5.6784e-05
2.2201	-5.7191e-05
2.21781	-5.7651e-05
2.21627	-5.7935e-05
2.21398	-5.8457e-05
2.21245	-5.8811e-05
2.21015	-5.9171e-05
2.20862	-5.9693e-05
2.20709	-6.0123e-05
2.20479	-6.0384e-05
2.20326	-6.0945e-05
2.19651	-6.1359e-05
2.19445	-6.1644e-05
2.19253	-6.2089e-05
2.19047	-6.2549e-05
2.18856	-6.3041e-05
2.18657	-6.3463e-05
2.1845	-6.3885e-05
2.18259	-6.4323e-05
2.1806	-6.4745e-05
2.17846	-6.5144e-05
2.1767	-6.5413e-05
2.17478	-6.5881e-05
2.17264	-6.6196e-05
2.17065	-6.6772e-05
2.16866	-6.721e-05
2.16667	-6.7647e-05
2.16461	-6.8085e-05
2.16262	-6.8515e-05
2.16063	-6.8968e-05
2.15864	-6.9344e-05
2.15673	-6.9666e-05
2.15481	-7.0165e-05
2.15282	-7.0473e-05
2.15076	-7.1087e-05
2.14885	-7.1532e-05
2.14678	-7.1993e-05
2.14479	-7.2453e-05
2.1428	-7.2899e-05
2.14073	-7.3367e-05
2.13875	-7.3812e-05
2.13676	-7.4273e-05
2.13477	-7.4733e-05
2.1327	-7.5018e-05
2.13071	-7.5639e-05
2.12872	-7.5962e-05
2.12673	-7.6553e-05
2.12474	-7.7014e-05
2.12268	-7.7482e-05
2.12069	-7.792e-05
2.11878	-7.8373e-05
2.11671	-7.8825e-05
2.11472	-7.9271e-05
2.11273	-7.9724e-05
2.11074	-8.0161e-05
2.10868	-8.0584e-05
2.10669	-8.086e-05
2.1047	-8.1451e-05
2.10271	-8.1896e-05
2.10072	-8.2319e-05
2.09865	-8.2726e-05
2.09659	-8.2971e-05
2.09467	-8.3447e-05
2.09261	-8.3969e-05
2.09062	-8.4353e-05
2.08863	-8.4745e-05
2.08672	-8.5136e-05
2.08473	-8.5528e-05
2.08258	-8.585e-05
2.08059	-8.6065e-05
2.07861	-8.6595e-05
2.07662	-8.6948e-05
2.07463	-8.7202e-05
2.07256	-8.7562e-05
2.07057	-8.7939e-05
2.06858	-8.8246e-05
2.06659	-8.856e-05
2.06453	-8.8676e-05
2.06254	-8.9159e-05
2.06062	-8.9413e-05
2.05856	-8.9681e-05
2.05657	-8.995e-05
2.05458	-9.0188e-05
2.05251	-9.0357e-05
2.05052	-9.0641e-05
2.04854	-9.0779e-05
2.04655	-9.1102e-05
2.04456	-9.1309e-05
2.04257	-9.1432e-05
2.0405	-9.1685e-05
2.03851	-9.1869e-05
2.03668	-9.1869e-05
2.03476	-9.2046e-05
2.03277	-9.2184e-05
2.03071	-9.2376e-05
2.02872	-9.2507e-05
2.02673	-9.2622e-05
2.02474	-9.276e-05
2.02275	-9.2867e-05
2.02068	-9.299e-05
2.0187	-9.2975e-05
2.01663	-9.3198e-05
2.01464	-9.3282e-05
2.01265	-9.3336e-05
2.01097	-9.2806e-05
2.01296	-8.942e-05
2.01487	-8.6679e-05
2.01686	-8.4568e-05
2.01885	-8.2265e-05
2.02091	-8.0407e-05
2.02283	-7.8465e-05
2.02482	-7.6607e-05
2.02688	-7.4841e-05
2.0288	-7.2975e-05
2.03078	-7.1463e-05
2.03277	-6.9881e-05
2.03484	-6.8331e-05
2.03683	-6.6872e-05
2.03874	-6.5413e-05
2.04081	-6.4008e-05
2.04287	-6.2649e-05
2.04479	-6.1244e-05
2.04678	-6.0054e-05
2.04877	-5.8811e-05
2.05068	-5.7605e-05
2.05274	-5.6431e-05
2.05466	-5.5225e-05
2.05665	-5.415e-05
2.05856	-5.3076e-05
2.06062	-5.1939e-05
2.06261	-5.0864e-05
2.0646	-4.9951e-05
2.06659	-4.8968e-05
2.06851	-4.7901e-05
2.0705	-4.7033e-05
2.07241	-4.6105e-05
2.0744	-4.5191e-05
2.07639	-4.4293e-05
2.07838	-4.3333e-05
2.08044	-4.255e-05
2.08228	-4.1698e-05
2.08434	-4.0823e-05
2.08641	-4.0047e-05
2.0884	-3.9203e-05
2.09031	-3.845e-05
2.09238	-3.7682e-05
2.09429	-3.6922e-05
2.0962	-3.6132e-05
2.09827	-3.5433e-05
2.10026	-3.4704e-05
2.10225	-3.3982e-05
2.10416	-3.3276e-05
2.10615	-3.2569e-05
2.10822	-3.1878e-05
2.11013	-3.121e-05
2.11204	-3.0527e-05
2.11418	-2.9821e-05
2.1161	-2.9214e-05
2.11809	-2.85e-05
2.12	-2.794e-05
2.12207	-2.7295e-05
2.1239	-2.6635e-05
2.12597	-2.6005e-05
2.12788	-2.5422e-05
2.12995	-2.4861e-05
2.13194	-2.4201e-05
2.13377	-2.3594e-05
2.13576	-2.3019e-05
2.13775	-2.2481e-05
2.13974	-2.1905e-05
2.14165	-2.1345e-05
2.1438	-2.0754e-05
2.14571	-2.0178e-05
2.1477	-1.9595e-05
2.14976	-1.9073e-05
2.15168	-1.8512e-05
2.15351	-1.7975e-05
2.15566	-1.7437e-05
2.15757	-1.6536e-05
2.15948	-1.5988e-05
2.16147	-1.5443e-05
2.16346	-1.4927e-05
2.16545	-1.4377e-05
2.16744	-1.3912e-05
2.16943	-1.3368e-05
2.17142	-1.2917e-05
2.17341	-1.2396e-05
2.17532	-1.1888e-05
2.17731	-1.1399e-05
2.1793	-1.09e-05
2.18136	-1.0433e-05
2.18328	-9.9918e-06
2.18527	-9.5206e-06
2.18726	-9.0478e-06
2.18924	-8.5988e-06
2.19108	-8.1482e-06
2.19315	-7.7284e-06
2.19514	-7.284e-06
2.19705	-6.8864e-06
2.19904	-6.4743e-06
2.20118	-6.0514e-06
2.20309	-5.6476e-06
2.20508	-5.2232e-06
2.207	-4.8218e-06
2.20906	-4.4664e-06
2.21097	-4.0888e-06
2.21289	-3.7296e-06
2.21495	-3.3566e-06
2.21679	-3.0173e-06
2.2187	-2.6658e-06
2.22084	-2.3296e-06
2.22268	-2.0088e-06
2.22475	-1.6941e-06
2.22681	-1.4697e-06
2.22865	-1.1504e-06
2.23072	-8.3105e-07
2.23263	-5.3765e-07
2.23469	-2.2637e-07
2.23668	6.0276e-08
2.23844	2.0134e-07
2.24036	5.2367e-07
2.24235	8.1883e-07
2.24441	1.088e-06
2.24625	1.3722e-06
2.24824	1.6313e-06
2.2503	1.8897e-06
2.25214	2.1328e-06
2.25413	2.4375e-06
2.25604	2.6647e-06
2.25803	2.9241e-06
2.25994	3.1797e-06
2.26201	3.4283e-06
2.264	3.6555e-06
2.26584	3.8766e-06
2.2679	4.1007e-06
2.26989	4.3309e-06
2.27188	4.5551e-06
2.27379	4.7861e-06
2.27571	4.9956e-06
2.27777	5.1852e-06
2.27968	5.3986e-06
2.28167	5.5935e-06
2.28359	5.8169e-06
2.28558	6.0302e-06
2.28764	6.2375e-06
2.28955	6.4608e-06
2.29131	6.5276e-06
2.2933	6.774e-06
2.29537	6.9497e-06
2.29736	7.1616e-06
2.2992	7.3657e-06
2.30126	7.5684e-06
2.30325	7.771e-06
2.30516	7.9368e-06
2.30723	8.1179e-06
2.30914	8.3136e-06
2.31113	8.5401e-06
2.31312	8.6966e-06
2.31511	8.9039e-06
2.31695	9.0735e-06
2.31894	9.2416e-06
2.32092	9.4365e-06
2.32291	9.6177e-06
2.32498	9.8272e-06
2.32682	9.9899e-06
2.3288	1.018e-05
2.33087	1.0381e-05
2.33278	1.0526e-05
2.33477	1.0707e-05
2.33676	1.0883e-05
2.33883	1.1067e-05
2.34067	1.124e-05
2.34266	1.1431e-05
2.34472	1.1589e-05
2.34663	1.1761e-05
2.34855	1.1936e-05
2.35061	1.2108e-05
2.35245	1.2255e-05
2.35451	1.2434e-05
2.35643	1.2655e-05
2.35834	1.2807e-05
2.36041	1.2957e-05
2.36247	1.3116e-05
2.36431	1.3298e-05
2.36637	1.3482e-05
2.36829	1.363e-05
2.37028	1.3811e-05
2.37211	1.3962e-05
2.37426	1.4157e-05
2.37609	1.4323e-05
2.37816	1.4452e-05
2.38007	1.4665e-05
2.38198	1.4795e-05
2.38397	1.4967e-05
2.38604	1.5142e-05
2.38803	1.5326e-05
2.39002	1.5471e-05
2.39185	1.563e-05
2.39384	1.5794e-05
2.39591	1.5977e-05
2.3979	1.6123e-05
2.39973	1.6121e-05
2.40172	1.6386e-05
2.40364	1.6554e-05
2.40555	1.6718e-05
2.40754	1.6873e-05
2.40953	1.7069e-05
2.41144	1.7207e-05
2.41343	1.7354e-05
2.41534	1.7555e-05
2.41741	1.7681e-05
2.41932	1.7821e-05
2.42139	1.8012e-05
2.4233	1.8182e-05
2.42529	1.8369e-05
2.4272	1.8519e-05
2.42919	1.8655e-05
2.43118	1.8796e-05
2.43317	1.8962e-05
2.43516	1.9128e-05
2.43707	1.9286e-05
2.43906	1.9453e-05
2.44105	1.9591e-05
2.44304	1.9775e-05
2.44495	1.9892e-05
2.44694	2.0061e-05
2.44893	2.0187e-05
2.45092	2.0405e-05
2.45291	2.0505e-05
2.45482	2.0701e-05
2.45666	2.0765e-05
2.45873	2.0589e-05
2.46072	2.0758e-05
2.46263	2.0934e-05
2.46469	2.1088e-05
2.46668	2.1241e-05
2.46867	2.1403e-05
2.47059	2.1548e-05
2.47258	2.1664e-05
2.47457	2.184e-05
2.47648	2.1994e-05
2.47847	2.2147e-05
2.48046	2.2301e-05
2.48245	2.247e-05
2.48444	2.2608e-05
2.48627	2.2761e-05
2.48826	2.2907e-05
2.49017	2.3015e-05
2.49216	2.3099e-05
2.49392	2.3268e-05
2.49599	2.3437e-05
2.4979	2.356e-05
2.49997	2.3721e-05
2.50188	2.3875e-05
2.50395	2.4036e-05
2.50578	2.4174e-05
2.50777	2.4335e-05
2.50976	2.4481e-05
2.51175	2.4635e-05
2.51366	2.4765e-05
2.51558	2.4919e-05
2.51764	2.5057e-05
2.51963	2.5211e-05
2.52162	2.5356e-05
2.52361	2.5495e-05
2.52552	2.5594e-05
2.52751	2.5794e-05
2.5295	2.5879e-05
2.53149	2.6063e-05
2.53348	2.6216e-05
2.53539	2.6347e-05
2.53723	2.637e-05
2.53922	2.6531e-05
2.54113	2.6677e-05
2.54305	2.6823e-05
2.54511	2.693e-05
2.54702	2.7107e-05
2.54901	2.7253e-05
2.551	2.7391e-05
2.55276	2.7429e-05
2.55475	2.7583e-05
2.55674	2.7652e-05
2.55873	2.7836e-05
2.56072	2.8005e-05
2.56263	2.8074e-05
2.5647	2.8274e-05
2.56661	2.8343e-05
2.5686	2.8504e-05
2.57051	2.8673e-05
2.57258	2.8796e-05
2.57449	2.8865e-05
2.57648	2.8988e-05
2.57855	2.9126e-05
2.58054	2.931e-05
2.5823	2.928e-05
2.58421	2.9433e-05
2.5862	2.961e-05
2.58819	2.9748e-05
2.59018	2.9848e-05
2.59209	2.9971e-05
2.59416	3.0116e-05
2.59615	3.0178e-05
2.59814	3.0362e-05
2.60012	3.0485e-05
2.60204	3.0562e-05
2.6038	3.0592e-05
2.60579	3.0692e-05
2.6077	3.0876e-05
2.60969	3.0999e-05
2.61175	3.1084e-05
2.61367	3.1222e-05
2.61566	3.1345e-05
2.61765	3.1452e-05
2.61964	3.1567e-05
2.62155	3.1683e-05
2.62354	3.1729e-05
2.62553	3.1898e-05
2.62752	3.2005e-05
2.62935	3.2066e-05
2.63134	3.2228e-05
2.63333	3.2304e-05
2.63532	3.2443e-05
2.63731	3.2527e-05
2.6393	3.2635e-05
2.64121	3.2757e-05
2.6432	3.285e-05
2.64519	3.2965e-05
2.64718	3.3049e-05
2.64917	3.3095e-05
2.65116	3.3218e-05
2.653	3.3364e-05
2.65506	3.3456e-05
2.65705	3.3556e-05
2.65904	3.3602e-05
2.66103	3.3755e-05
2.66287	3.3848e-05
2.66486	3.3909e-05
2.66684	3.4001e-05
2.66868	3.394e-05
2.67059	3.4139e-05
2.67258	3.4239e-05
2.6745	3.4316e-05
2.67656	3.4431e-05
2.67847	3.4516e-05
2.68039	3.4546e-05
2.6823	3.4623e-05
2.68429	3.4669e-05
2.6862	3.4823e-05
2.68819	3.4899e-05
2.6901	3.5007e-05
2.69209	3.5091e-05
2.69416	3.5153e-05
2.69607	3.5207e-05
2.69799	3.5352e-05
2.69997	3.5437e-05
2.70204	3.5475e-05
2.70395	3.5544e-05
2.70587	3.569e-05
2.70786	3.5759e-05
2.70992	3.5851e-05
2.71176	3.5944e-05
2.71382	3.602e-05
2.71581	3.6097e-05
2.7178	3.6189e-05
2.71979	3.6266e-05
2.72171	3.6274e-05
2.72369	3.6427e-05
2.72561	3.6458e-05
2.7276	3.6581e-05
2.72959	3.6665e-05
2.73158	3.6734e-05
2.73356	3.6811e-05
2.73548	3.6826e-05
2.73762	3.6957e-05
2.74284	3.7057e-05
2.74513	3.7118e-05
2.74667	3.7195e-05
2.7482	3.718e-05
2.75049	3.7341e-05
2.75279	3.7418e-05
2.75508	3.7479e-05
2.75585	3.7471e-05
2.75815	3.7548e-05
2.76044	3.7694e-05
2.76197	3.7725e-05
2.76427	3.7794e-05
2.76656	3.7755e-05
2.7681	3.7886e-05
2.76963	3.797e-05
2.77192	3.8032e-05
2.77422	3.8039e-05
2.77575	3.817e-05
2.77804	3.8231e-05
2.78034	3.83e-05
2.78187	3.8362e-05
2.78264	3.8423e-05
2.78646	3.8454e-05
2.78799	3.8492e-05
2.78952	3.86e-05
2.79182	3.8638e-05
2.79335	3.8723e-05
2.79641	3.8707e-05
2.79641	3.8761e-05
2.80024	3.8815e-05
2.80177	3.8945e-05
2.8033	3.8945e-05
2.8056	3.9061e-05
2.80789	3.9107e-05
2.80942	3.9153e-05
2.81095	3.9214e-05
2.81249	3.926e-05
2.81555	3.9306e-05
2.81784	3.9283e-05
2.81937	3.9368e-05
2.82167	3.9406e-05
2.82396	3.9483e-05
2.8255	3.9521e-05
2.82779	3.9567e-05
2.82932	3.9598e-05
2.83162	3.9636e-05
2.83315	3.959e-05
2.83545	3.9705e-05
2.83621	3.9736e-05
2.83927	3.9782e-05
2.8408	3.979e-05
2.8431	3.9828e-05
2.84463	3.9851e-05
2.84693	3.9874e-05
2.84846	3.9897e-05
2.85075	3.992e-05
2.85228	3.9928e-05
2.85535	3.9959e-05
2.85764	3.9966e-05
2.85917	3.9974e-05
2.86147	3.9966e-05
2.863	3.9997e-05
2.8653	3.9997e-05
2.86683	3.9997e-05
2.86912	4.0005e-05
2.86989	3.9997e-05
2.87295	3.9936e-05
2.87448	3.992e-05
2.87601	3.9943e-05
2.87831	3.9951e-05
2.8806	3.989e-05
2.88213	3.9928e-05
2.88443	3.992e-05
2.88596	3.9882e-05
2.88826	3.9828e-05
2.89055	3.9828e-05
2.89285	3.9805e-05
2.89438	3.9752e-05
2.89667	3.9652e-05
2.8982	3.9682e-05
2.9005	3.9629e-05
2.9028	3.959e-05
2.90433	3.9498e-05
2.90662	3.9398e-05
2.90815	3.9437e-05
2.90969	3.936e-05
2.91198	3.9299e-05
2.91351	3.9229e-05
2.91581	3.9084e-05
2.9181	3.9014e-05
2.91963	3.8945e-05
2.92193	3.8861e-05
2.92346	3.8815e-05
2.92576	3.8677e-05
2.92729	3.8646e-05
2.92958	3.8554e-05
2.93188	3.8454e-05
2.93418	3.8339e-05
2.93571	3.8239e-05
2.93647	3.8116e-05
2.93953	3.7932e-05
2.94183	3.7871e-05
2.94336	3.7755e-05
2.94566	3.7633e-05
2.94795	3.7487e-05
2.94948	3.7372e-05
2.95178	3.7226e-05
2.95331	3.7034e-05
2.95561	3.6919e-05
2.95714	3.6765e-05
2.95943	3.6627e-05
2.96096	3.642e-05
2.96326	3.6289e-05
2.96556	3.6097e-05
2.96709	3.5928e-05
2.96938	3.5798e-05
2.97168	3.5621e-05
2.97244	3.5122e-05
2.97627	3.5176e-05
2.97704	3.4984e-05
2.9778	3.4777e-05
2.98086	3.4631e-05
2.98316	3.4431e-05
2.98469	3.4239e-05
2.98699	3.4047e-05
2.98852	3.3848e-05
2.99005	3.3579e-05
2.99234	3.3433e-05
2.99464	3.321e-05
2.99617	3.3018e-05
2.9977	3.2757e-05
3.00076	3.2535e-05
3.00229	3.2389e-05
3.00459	3.2128e-05
3.00688	3.1951e-05
3.00918	3.1721e-05
3.00995	3.1544e-05
3.01224	3.1314e-05
3.01377	3.1045e-05
3.0153	3.0884e-05
3.01837	3.0638e-05
3.0199	3.037e-05
3.02219	3.0132e-05
3.02372	2.9978e-05
3.02525	2.9694e-05
3.02755	2.951e-05
3.02908	2.931e-05
3.03214	2.9095e-05
3.03367	2.8911e-05
3.0352	2.8704e-05
3.0375	2.8512e-05
3.0398	2.8297e-05
3.04133	2.8097e-05
3.04286	2.7898e-05
3.04515	2.7721e-05
3.04745	2.7514e-05
3.04898	2.7268e-05
3.05128	2.7138e-05
3.05357	2.6953e-05
3.0551	2.6754e-05
3.05663	2.6592e-05
3.05893	2.6331e-05
3.06123	2.614e-05
3.06276	2.6009e-05
3.06429	2.5832e-05
3.06582	2.5571e-05
3.06888	2.5456e-05
3.07041	2.5264e-05
3.07118	2.5095e-05
3.07347	2.495e-05
3.07653	2.4857e-05
3.07883	2.4742e-05
3.08112	2.4596e-05
3.08342	2.4481e-05
3.08495	2.4343e-05
3.08648	2.422e-05
3.08725	2.4097e-05
3.08954	2.3975e-05
3.09184	2.3859e-05
3.09413	2.376e-05
3.09643	2.3614e-05
3.09796	2.3568e-05
3.10102	2.3422e-05
3.10179	2.3337e-05
3.10409	2.3299e-05
3.10562	2.323e-05
3.10791	2.3084e-05
3.10944	2.2992e-05
3.11174	2.2984e-05
3.11404	2.2923e-05
3.1148	2.2892e-05
3.1171	2.2808e-05
3.11939	2.2815e-05
3.12169	2.2777e-05
3.12398	2.2708e-05
3.12475	2.2685e-05
3.12705	2.2723e-05
3.12934	2.2692e-05
3.13164	2.2692e-05
3.13317	2.2677e-05
3.13547	2.2639e-05
3.13699	2.2677e-05
3.13929	2.2692e-05
3.14159	2.2685e-05
3.14312	2.2692e-05
3.14541	2.2669e-05
3.14695	2.27e-05
3.14924	2.2738e-05
3.15154	2.2738e-05
3.15307	2.2769e-05
3.1546	2.2754e-05
3.15689	2.2761e-05
3.15919	2.2815e-05
3.16072	2.2838e-05
3.16302	2.2808e-05
3.16455	2.2854e-05
3.16684	2.2823e-05
3.16914	2.2884e-05
3.17067	2.29e-05
3.17297	2.2907e-05
3.1745	2.29e-05
3.17679	2.2861e-05
3.17756	2.2892e-05
3.17986	2.2915e-05
3.18292	2.2915e-05
3.18445	2.2915e-05
3.18598	2.2915e-05
3.18827	2.2907e-05
3.1898	2.2892e-05
3.1921	2.2892e-05
3.1944	2.2884e-05
3.19593	2.2831e-05
3.19822	2.2823e-05
3.19975	2.2823e-05
3.20282	2.28e-05
3.20358	2.2823e-05
3.20511	2.28e-05
3.20817	2.2746e-05
3.21047	2.2777e-05
3.212	2.2746e-05
3.2143	2.2738e-05
3.21659	2.2677e-05
3.21812	2.2669e-05
3.21965	2.26e-05
3.22118	2.2616e-05
3.22424	2.2608e-05
3.22578	2.2585e-05
3.22731	2.25e-05
3.2296	2.2508e-05
3.2319	2.2477e-05
3.23343	2.2462e-05
3.23496	2.2431e-05
3.23802	2.2401e-05
3.23955	2.2362e-05
3.24108	2.2316e-05
3.24415	2.2301e-05
3.24568	2.227e-05
3.24797	2.2232e-05
3.2495	2.2163e-05
3.25103	2.2155e-05
3.25333	2.214e-05
3.25563	2.2094e-05
3.25716	2.2047e-05
3.25945	2.1994e-05
3.26098	2.1994e-05
3.26251	2.1955e-05
3.26558	2.1925e-05
3.26711	2.1886e-05
3.2694	2.1856e-05
3.27093	2.1771e-05
3.2717	2.1763e-05
3.27552	2.1748e-05
3.27705	2.1671e-05
3.27859	2.1625e-05
3.28012	2.1641e-05
3.28241	2.1556e-05
3.28471	2.1572e-05
3.28624	2.1518e-05
3.28854	2.1502e-05
3.29083	2.1464e-05
3.2916	2.1433e-05
3.29466	2.1349e-05
3.29619	2.1357e-05
3.29772	2.1326e-05
3.30002	2.1295e-05
3.30231	2.1264e-05
3.30461	2.1218e-05
3.30614	2.118e-05
3.30844	2.1165e-05
3.31073	2.1134e-05
3.3115	2.1065e-05
3.31379	2.1065e-05
3.31609	2.1042e-05
3.31838	2.1011e-05
3.31915	2.098e-05
3.32221	2.0965e-05
3.32374	2.0927e-05
3.32604	2.0888e-05
3.32757	2.0858e-05
3.33063	2.085e-05
3.33216	2.0811e-05
3.33446	2.075e-05
3.33599	2.0781e-05
3.33752	2.0742e-05
3.33905	2.0719e-05
3.34134	2.0635e-05
3.34364	2.0673e-05
3.34594	2.0666e-05
3.3467	2.0627e-05
3.34976	2.0489e-05
3.35129	2.0535e-05
3.35359	2.052e-05
3.35512	2.0512e-05
3.35742	2.0466e-05
3.35895	2.0466e-05
3.36124	2.042e-05
3.36201	2.0451e-05
3.36431	2.0435e-05
3.36737	2.0428e-05
3.3689	2.0366e-05
3.37119	2.0389e-05
3.37272	2.0389e-05
3.37426	2.0366e-05
3.37655	2.0328e-05
3.37885	2.0335e-05
3.38038	2.0305e-05
3.38267	2.0282e-05
3.38497	2.0266e-05
3.38573	2.0305e-05
3.3888	2.0289e-05
3.38956	2.0274e-05
3.39262	2.0266e-05
3.39492	2.0259e-05
3.39569	2.0266e-05
3.39875	2.022e-05
3.40104	2.0151e-05
3.40257	2.0197e-05
3.40487	2.0205e-05
3.40563	2.0174e-05
3.4087	2.0205e-05
3.41023	2.0205e-05
3.41252	2.0167e-05
3.41405	2.0197e-05
3.41635	2.0167e-05
3.41865	2.019e-05
3.42018	2.0174e-05
3.42247	2.0205e-05
3.424	2.0205e-05
3.4263	2.012e-05
3.42783	2.0136e-05
3.43013	2.0159e-05
3.43166	2.0136e-05
3.43319	2.0174e-05
3.43548	2.0182e-05
3.43778	2.019e-05
3.44008	2.0213e-05
3.44084	2.0167e-05
3.44237	2.0213e-05
3.4462	2.0236e-05
3.4462	2.0228e-05
3.44926	2.0213e-05
3.45156	2.0243e-05
3.45232	2.0228e-05
3.45538	2.0266e-05
3.45768	2.0274e-05
3.45921	2.0297e-05
3.46151	2.0259e-05
3.46304	2.0259e-05
3.46533	2.032e-05
3.4661	2.0312e-05
3.46839	2.032e-05
3.47069	2.0358e-05
3.47375	2.0374e-05
3.47528	2.0389e-05
3.47605	2.0397e-05
3.47834	2.0397e-05
3.48064	2.0435e-05
3.48294	2.0451e-05
3.48447	2.0466e-05
3.48676	2.0481e-05
3.48829	2.0451e-05
3.49059	2.0512e-05
3.49289	2.0504e-05
3.49441	2.0543e-05
3.49595	2.0558e-05
3.49901	2.0535e-05
3.49977	2.0558e-05
3.5013	2.0581e-05
3.5036	2.0643e-05
3.50666	2.065e-05
3.50819	2.0635e-05
3.51049	2.0704e-05
3.51202	2.0719e-05
3.51432	2.0712e-05
3.51584	2.0742e-05
3.51738	2.0773e-05
3.51967	2.0811e-05
3.52197	2.0819e-05
3.5235	2.0796e-05
3.5258	2.0865e-05
3.52733	2.0896e-05
3.53039	2.0911e-05
3.53115	2.0881e-05
3.53345	2.0957e-05
3.53498	2.0973e-05
3.53727	2.098e-05
3.53881	2.0996e-05
3.54187	2.1057e-05
3.54416	2.108e-05
3.54646	2.1103e-05
3.54723	2.1134e-05
3.54952	2.1172e-05
3.55182	2.1188e-05
3.55411	2.1218e-05
3.55488	2.1241e-05
3.55794	2.1257e-05
3.56024	2.1303e-05
3.561	2.1334e-05
3.5633	2.1241e-05
3.56483	2.1326e-05
3.56866	2.1364e-05
3.56866	2.141e-05
3.57172	2.1441e-05
3.57172	2.1449e-05
3.57478	2.151e-05
3.57707	2.1533e-05
3.57784	2.1579e-05
3.5809	2.1618e-05
3.58167	2.1656e-05
3.58396	2.1456e-05
3.58549	2.1664e-05
3.58779	2.1717e-05
3.59008	2.1725e-05
3.59238	2.1809e-05
3.59391	2.1856e-05
3.59621	2.1886e-05
3.59774	2.1932e-05
3.6008	2.1978e-05
3.60233	2.2009e-05
3.60463	2.2017e-05
3.60692	2.2063e-05
3.60845	2.2132e-05
3.60998	2.2178e-05
3.61228	2.2224e-05
3.61381	2.2232e-05
3.61534	2.2285e-05
3.6184	2.2332e-05
3.61993	2.2339e-05
3.623	2.2431e-05
3.623	2.2462e-05
3.62606	2.2516e-05
3.62835	2.2562e-05
3.62912	2.26e-05
3.63141	2.2623e-05
3.63371	2.2692e-05
3.63524	2.2731e-05
3.6383	2.2769e-05
3.63907	2.2831e-05
3.64213	2.2877e-05
3.64289	2.293e-05
3.64596	2.2984e-05
3.64749	2.3023e-05
3.65055	2.3069e-05
3.65208	2.313e-05
3.65284	2.3168e-05
3.65514	2.3214e-05
3.65744	2.3276e-05
3.65897	2.333e-05
3.66126	2.336e-05
3.66279	2.3422e-05
3.66586	2.3475e-05
3.66815	2.3506e-05
3.66892	2.3583e-05
3.67121	2.3621e-05
3.67274	2.369e-05
3.6758	2.3729e-05
3.67657	2.379e-05
3.67887	2.3844e-05
3.68116	2.3905e-05
3.68269	2.3921e-05
3.68499	2.4021e-05
3.68652	2.4082e-05
3.68882	2.4105e-05
3.69111	2.4189e-05
3.69264	2.4228e-05
3.69494	2.432e-05
3.69647	2.4343e-05
3.69876	2.4427e-05
3.7003	2.4481e-05
3.70336	2.4504e-05
3.70412	2.4612e-05
3.70718	2.4673e-05
3.70871	2.4742e-05
3.71101	2.4804e-05
3.7156	2.4827e-05
3.71407	2.4934e-05
3.71713	2.5003e-05
3.7179	2.5042e-05
3.72096	2.5126e-05
3.72249	2.5149e-05
3.72402	2.528e-05
3.72555	2.5349e-05
3.72785	2.5318e-05
3.73015	2.5418e-05
3.73168	2.5495e-05
3.73321	2.5525e-05
3.7355	2.5648e-05
3.73856	2.5725e-05
3.74086	2.5763e-05
3.74162	2.5886e-05
3.74316	2.5963e-05
3.74622	2.6032e-05
3.74775	2.6109e-05
3.74928	2.6201e-05
3.75081	2.6239e-05
3.75464	2.6293e-05
3.7554	2.6424e-05
3.75693	2.6516e-05
3.75923	2.6554e-05
3.76076	2.6677e-05
3.76382	2.6761e-05
3.76535	2.6807e-05
3.76688	2.6923e-05
3.76994	2.7007e-05
3.77147	2.7099e-05
3.773	2.7176e-05
3.7753	2.7245e-05
3.7776	2.736e-05
3.77989	2.7452e-05
3.78066	2.7544e-05
3.78372	2.7629e-05
3.78601	2.7713e-05
3.78755	2.7752e-05
3.78984	2.7913e-05
3.79137	2.799e-05
3.7929	2.8082e-05
3.7952	2.8189e-05
3.79673	2.8282e-05
3.79826	2.8328e-05
3.80132	2.8466e-05
3.80285	2.8543e-05
3.80515	2.8612e-05
3.80591	2.8765e-05
3.80821	2.8857e-05
3.81051	2.8957e-05
3.8128	2.9057e-05
3.81433	2.918e-05
3.81663	2.9272e-05
3.81816	2.9341e-05
3.82046	2.9495e-05
3.82275	2.961e-05
3.82352	2.9717e-05
3.82581	2.9763e-05
3.82964	2.994e-05
3.83117	3.0032e-05
3.83347	3.0155e-05
3.83423	3.027e-05
3.83653	3.0377e-05
3.83883	3.05e-05
3.84112	3.0615e-05
3.84189	3.0731e-05
3.84418	3.0761e-05
3.84571	3.0869e-05
3.84724	3.1038e-05
3.84954	3.1138e-05
3.85184	3.1268e-05
3.8549	3.1422e-05
3.85566	3.1529e-05
3.85719	3.1614e-05
3.85949	3.1729e-05
3.86102	3.1928e-05
3.86408	3.2059e-05
3.86561	3.2197e-05
3.86791	3.2335e-05
3.8702	3.2481e-05
3.87327	3.2542e-05
3.87327	3.2757e-05
3.8748	3.2888e-05
3.87633	3.3011e-05
3.87862	3.3164e-05
3.88015	3.3303e-05
3.88245	3.3433e-05
3.88551	3.3594e-05
3.88704	3.3732e-05
3.88934	3.3878e-05
3.89163	3.4024e-05
3.89317	3.4178e-05
3.89623	3.4339e-05
3.89776	3.4493e-05
3.90005	3.4654e-05
3.90082	3.4746e-05
3.90388	3.4976e-05
3.90465	3.513e-05
3.90618	3.5299e-05
3.90924	3.5237e-05
3.91077	3.5537e-05
3.91306	3.5729e-05
3.9146	3.5913e-05
3.91689	3.6051e-05
3.91842	3.6205e-05
3.92072	3.645e-05
3.92148	3.6496e-05
3.92301	3.6719e-05
3.92531	3.6842e-05
3.92761	3.711e-05
3.93067	3.731e-05
3.9322	3.7433e-05
3.93373	3.7686e-05
3.93526	3.7886e-05
3.93832	3.8016e-05
3.93985	3.8224e-05
3.94138	3.8492e-05
3.94291	3.87e-05
3.94674	3.8922e-05
3.94751	3.9053e-05
3.9498	3.9345e-05
3.9521	3.956e-05
3.95363	3.979e-05
3.95516	4.0005e-05
3.95746	4.0228e-05
3.95898	4.0442e-05
3.96052	4.0673e-05
3.96358	4.0918e-05
3.96511	4.1149e-05
3.9674	4.1394e-05
3.9697	4.141e-05
3.97123	4.1725e-05
3.97276	4.2016e-05
3.97582	4.2262e-05
3.97735	4.2554e-05
3.97888	4.2746e-05
3.98118	4.3076e-05
3.98271	4.3337e-05
3.98501	4.3529e-05
3.9873	4.3751e-05
3.98807	4.3982e-05
3.99036	4.4358e-05
3.99266	4.465e-05
3.99496	4.488e-05
3.99649	4.5218e-05
3.99802	4.5517e-05
3.99955	4.5817e-05
4.00185	4.6108e-05
4.00491	4.6423e-05
4.00338	4.359e-05
4.00261	4.197e-05
3.99802	4.0558e-05
3.99649	3.9291e-05
3.99572	3.8124e-05
3.99343	3.7018e-05
3.99036	3.5974e-05
3.98883	3.493e-05
3.98654	3.4017e-05
3.98501	3.3065e-05
3.98271	3.2228e-05
3.98118	3.1383e-05
3.97812	3.0577e-05
3.97659	2.9786e-05
3.97506	2.9026e-05
3.97276	2.8228e-05
3.97123	2.756e-05
3.96817	2.6854e-05
3.96587	2.6193e-05
3.96434	2.5502e-05
3.96281	2.4888e-05
3.96128	2.4251e-05
3.95822	2.3652e-05
3.95746	2.3038e-05
3.95439	2.2477e-05
3.9521	2.1902e-05
3.95057	2.1349e-05
3.94827	2.0819e-05
3.94597	2.0297e-05
3.94444	1.9775e-05
3.94215	1.9291e-05
3.93985	1.8746e-05
3.93832	1.8286e-05
3.93526	1.7802e-05
3.93373	1.7357e-05
3.9322	1.6896e-05
3.9299	1.6428e-05
3.92761	1.6178e-05
3.92531	1.5832e-05
3.92072	1.5591e-05
3.92072	1.5049e-05
3.91919	1.4653e-05
3.91612	1.4235e-05
3.91612	1.3874e-05
3.91383	1.3499e-05
3.91077	1.3126e-05
3.90924	1.2724e-05
3.90694	1.2375e-05
3.90618	1.2054e-05
3.90235	1.1696e-05
3.90082	1.1387e-05
3.89929	1.1056e-05
3.89776	1.0736e-05
3.8947	1.04e-05
3.8924	1.0095e-05
3.89087	9.7796e-06
3.88857	9.5033e-06
3.88628	9.2216e-06
3.88475	8.9338e-06
3.88245	8.656e-06
3.88015	8.3735e-06
3.87862	8.0742e-06
3.87633	7.8309e-06
3.87403	7.596e-06
3.8725	7.3228e-06
3.8702	7.058e-06
3.86867	6.8093e-06
3.86714	6.5614e-06
3.86408	6.3219e-06
3.86179	6.064e-06
3.86026	5.8368e-06
3.85796	5.602e-06
3.85643	5.3917e-06
3.85413	5.1499e-06
3.85184	4.9196e-06
3.84954	4.7086e-06
3.84877	4.496e-06
3.84571	4.2841e-06
3.84342	4.1015e-06
3.84189	3.8804e-06
3.84036	3.6801e-06
3.83729	3.4997e-06
3.83576	3.3124e-06
3.83347	3.1259e-06
3.83194	2.9509e-06
3.83117	2.7598e-06
3.82734	2.591e-06
3.82505	2.4037e-06
3.82428	2.2249e-06
3.82122	2.0476e-06
3.81893	1.8902e-06
3.8174	1.7252e-06
3.81586	1.4204e-06
3.81357	1.3726e-06
3.81051	1.205e-06
3.80898	1.0541e-06
3.80744	8.8284e-07
3.80515	7.45e-07
3.80285	5.9834e-07
3.80056	4.4569e-07
3.79979	2.9243e-07
3.79673	1.4186e-07
3.7952	2.3975e-08
3.7929	-1.5998e-07
3.79214	-2.748e-07
3.78908	-4.1877e-07
3.78678	-5.3896e-07
3.78601	-6.7817e-07
3.78295	-8.0619e-07
3.78066	-9.3351e-07
3.77913	-1.0622e-06
3.77683	-1.1923e-06
3.77454	-1.3111e-06
3.77377	-1.4385e-06
3.77071	-1.5627e-06
3.76918	-1.6857e-06
3.76765	-1.7924e-06
3.76535	-1.9202e-06
3.76305	-2.0287e-06
3.76076	-1.9267e-06
3.75846	-2.1777e-06
3.75693	-2.2859e-06
3.7554	-2.4164e-06
3.75234	-2.5422e-06
3.75157	-2.619e-06
3.74851	-2.7387e-06
3.74851	-2.7479e-06
3.74469	-2.9114e-06
3.74239	-3.012e-06
3.74009	-3.1302e-06
3.73856	-3.2107e-06
3.73703	-3.3228e-06
3.73397	-3.4448e-06
3.73168	-3.5446e-06
3.72938	-3.6383e-06
3.72861	-3.7273e-06
3.72632	-3.8225e-06
3.72402	-3.9245e-06
3.72173	-4.0481e-06
3.72019	-4.1095e-06
3.7179	-4.2277e-06
3.71637	-4.3006e-06
3.71407	-4.4027e-06
3.71178	-4.4618e-06
3.70948	-4.5347e-06
3.70795	-4.6522e-06
3.70642	-4.7212e-06
3.70336	-4.7918e-06
3.70183	-4.8793e-06
3.69953	-4.9753e-06
3.69723	-5.0597e-06
3.6957	-5.1388e-06
3.69341	-5.2055e-06
3.69264	-5.2884e-06
3.69035	-5.3759e-06
3.68729	-5.4558e-06
3.68652	-5.5225e-06
3.68346	-5.6131e-06
3.68116	-5.6745e-06
3.67963	-5.709e-06
3.67733	-5.7873e-06
3.6758	-5.8687e-06
3.67351	-5.937e-06
3.67121	-6.0099e-06
3.66968	-6.0007e-06
3.66739	-6.1174e-06
3.66586	-6.1826e-06
3.66356	-6.2739e-06
3.66203	-6.3591e-06
3.65973	-6.4221e-06
3.65667	-6.4827e-06
3.65514	-6.5533e-06
3.65361	-6.6362e-06
3.65131	-6.6976e-06
3.64902	-6.7559e-06
3.64749	-6.8281e-06
3.64519	-6.8864e-06
3.64366	-6.9463e-06
3.6406	-7.0353e-06
3.63907	-7.1013e-06
3.63677	-7.1604e-06
3.63524	-7.2203e-06
3.63218	-7.3024e-06
3.63065	-7.3377e-06
3.62835	-7.3807e-06
3.62682	-7.4436e-06
3.62453	-7.5104e-06
3.623	-7.5987e-06
3.6207	-7.6539e-06
3.61917	-7.6992e-06
3.61687	-7.7691e-06
3.61458	-7.7975e-06
3.61305	-7.8712e-06
3.61075	-7.9126e-06
3.60845	-7.9986e-06
3.60616	-8.0369e-06
3.60463	-8.0899e-06
3.60233	-8.1429e-06
3.60157	-8.1935e-06
3.5985	-8.2334e-06
3.59621	-8.3133e-06
3.59391	-8.3301e-06
3.59162	-8.4015e-06
3.59008	-8.4568e-06
3.58855	-8.4959e-06
3.58626	-8.5665e-06
3.58549	-8.5873e-06
3.58243	-8.654e-06
3.58014	-8.6947e-06
3.57784	-8.7615e-06
3.57631	-8.7707e-06
3.57325	-8.8252e-06
3.57248	-8.8774e-06
3.57019	-8.9442e-06
3.56789	-8.9718e-06
3.56559	-9.0432e-06
3.56253	-9.0938e-06
3.56177	-9.1245e-06
3.56024	-9.1744e-06
3.55718	-9.1614e-06
3.55564	-9.2212e-06
3.55411	-9.2519e-06
3.55182	-9.3509e-06
3.54952	-9.3947e-06
3.54723	-9.4154e-06
3.54493	-9.4791e-06
3.5434	-9.5236e-06
3.5411	-9.5735e-06
3.53957	-9.6096e-06
3.53727	-9.5451e-06
3.53575	-9.5896e-06
3.53345	-9.6365e-06
3.53115	-9.7025e-06
3.52962	-9.7493e-06
3.52733	-9.803e-06
3.5258	-9.8429e-06
3.52273	-9.8859e-06
3.5212	-9.9373e-06
3.51891	-9.9749e-06
3.51738	-9.9995e-06
3.51508	-1.0049e-05
3.51278	-1.0075e-05
3.51049	-1.0105e-05
3.50819	-1.0165e-05
3.50666	-1.021e-05
3.50513	-1.0248e-05
3.50283	-1.0281e-05
3.50054	-1.0323e-05
3.49901	-1.037e-05
3.49748	-1.028e-05
3.49518	-1.0376e-05
3.49289	-1.0418e-05
3.49135	-1.0458e-05
3.48906	-1.0507e-05
3.486	-1.0544e-05
3.48523	-1.0586e-05
3.48217	-1.0619e-05
3.48064	-1.0659e-05
3.47758	-1.0693e-05
3.47605	-1.073e-05
3.47528	-1.0752e-05
3.47299	-1.0811e-05
3.47146	-1.0841e-05
3.46839	-1.0864e-05
3.4661	-1.0904e-05
3.46457	-1.0938e-05
3.46227	-1.0964e-05
3.46074	-1.099e-05
3.45768	-1.0986e-05
3.45615	-1.1023e-05
3.45385	-1.1052e-05
3.45232	-1.1082e-05
3.45002	-1.1116e-05
3.44849	-1.1135e-05
3.4462	-1.1177e-05
3.4439	-1.1215e-05
3.44237	-1.1239e-05
3.43931	-1.1277e-05
3.43855	-1.131e-05
3.43625	-1.1375e-05
3.43472	-1.1406e-05
3.43242	-1.1432e-05
3.43013	-1.1458e-05
3.42859	-1.1479e-05
3.42553	-1.1501e-05
3.424	-1.1541e-05
3.42247	-1.1577e-05
3.41941	-1.16e-05
3.41788	-1.1631e-05
3.41558	-1.1668e-05
3.41405	-1.1715e-05
3.41252	-1.1745e-05
3.40946	-1.1772e-05
3.40716	-1.1795e-05
3.40563	-1.1787e-05
3.4041	-1.1815e-05
3.40181	-1.1832e-05
3.39951	-1.1875e-05
3.39722	-1.1895e-05
3.39569	-1.1956e-05
3.39415	-1.199e-05
3.39186	-1.1978e-05
3.38956	-1.2026e-05
3.38956	-1.1923e-05
3.38573	-1.2019e-05
3.3842	-1.2079e-05
3.38114	-1.2099e-05
3.37885	-1.2129e-05
3.37732	-1.2162e-05
3.37579	-1.216e-05
3.37272	-1.2214e-05
3.37119	-1.2255e-05
3.3689	-1.2256e-05
3.36737	-1.2294e-05
3.36507	-1.2278e-05
3.36354	-1.2304e-05
3.36048	-1.2323e-05
3.35818	-1.234e-05
3.35742	-1.2393e-05
3.35512	-1.2406e-05
3.35283	-1.2443e-05
3.35129	-1.2449e-05
3.349	-1.2489e-05
3.3467	-1.2514e-05
3.34441	-1.2519e-05
3.34288	-1.255e-05
3.34058	-1.2583e-05
3.33905	-1.2592e-05
3.33599	-1.2631e-05
3.33446	-1.2654e-05
3.33216	-1.267e-05
3.32986	-1.2682e-05
3.3291	-1.2679e-05
3.3268	-1.2692e-05
3.32451	-1.275e-05
3.32145	-1.2775e-05
3.31991	-1.2788e-05
3.31762	-1.2826e-05
3.31609	-1.2842e-05
3.31456	-1.2731e-05
3.31226	-1.2836e-05
3.30997	-1.2878e-05
3.30767	-1.2896e-05
3.30614	-1.2918e-05
3.30384	-1.2742e-05
3.30155	-1.2833e-05
3.30002	-1.2909e-05
3.29848	-1.2865e-05
3.29466	-1.2968e-05
3.29389	-1.2908e-05
3.2916	-1.2968e-05
3.29083	-1.3034e-05
3.28854	-1.3008e-05
3.28624	-1.3044e-05
3.28471	-1.309e-05
3.28241	-1.3083e-05
3.27935	-1.3105e-05
3.27705	-1.2955e-05
3.27552	-1.3027e-05
3.27399	-1.3056e-05
3.27093	-1.3034e-05
3.2694	-1.3091e-05
3.26787	-1.3113e-05
3.26558	-1.3128e-05
3.26328	-1.3118e-05
3.26175	-1.3151e-05
3.26022	-1.3179e-05
3.25716	-1.3179e-05
3.25486	-1.3214e-05
3.25333	-1.3248e-05
3.25103	-1.3254e-05
3.24874	-1.3268e-05
3.24644	-1.3268e-05
3.24567	-1.3296e-05
3.24338	-1.3308e-05
3.24185	-1.3348e-05
3.23879	-1.3344e-05
3.23726	-1.336e-05
3.23496	-1.338e-05
3.23266	-1.3384e-05
3.23037	-1.3392e-05
3.2296	-1.3432e-05
3.22654	-1.3465e-05
3.22501	-1.3427e-05
3.22348	-1.3476e-05
3.22195	-1.3479e-05
3.21965	-1.3504e-05
3.21736	-1.3511e-05
3.2143	-1.3522e-05
3.212	-1.3541e-05
3.21047	-1.3572e-05
3.20894	-1.3562e-05
3.20741	-1.3595e-05
3.20435	-1.3598e-05
3.20282	-1.362e-05
3.20052	-1.3596e-05
3.19899	-1.3628e-05
3.19593	-1.3653e-05
3.19363	-1.364e-05
3.1921	-1.3682e-05
3.1898	-1.3621e-05
3.18904	-1.3649e-05
3.18674	-1.3666e-05
3.18445	-1.3681e-05
3.18292	-1.3719e-05
3.18062	-1.3721e-05
3.17756	-1.3727e-05
3.17679	-1.3764e-05
3.1745	-1.377e-05
3.1722	-1.3809e-05
3.17067	-1.3806e-05
3.16914	-1.3799e-05
3.16608	-1.3825e-05
3.16378	-1.3832e-05
3.16225	-1.3841e-05
3.16072	-1.3846e-05
3.15996	-1.3788e-05
3.15613	-1.3824e-05
3.15383	-1.3849e-05
3.1523	-1.3849e-05
3.15077	-1.3879e-05
3.14771	-1.3892e-05
3.14618	-1.391e-05
3.14465	-1.3924e-05
3.14235	-1.3922e-05
3.14006	-1.3947e-05
3.13853	-1.3954e-05
3.13623	-1.3963e-05
3.13317	-1.3942e-05
3.13164	-1.4005e-05
3.13087	-1.3994e-05
3.12858	-1.402e-05
3.12628	-1.4027e-05
3.12245	-1.4015e-05
3.12169	-1.4032e-05
3.12016	-1.4032e-05
3.1171	-1.4038e-05
3.11633	-1.4075e-05
3.11327	-1.4089e-05
3.11174	-1.4074e-05
3.11021	-1.4093e-05
3.10715	-1.4109e-05
3.10485	-1.4108e-05
3.10409	-1.412e-05
3.10179	-1.4133e-05
3.09949	-1.4123e-05
3.0972	-1.4133e-05
3.0949	-1.4156e-05
3.09337	-1.4141e-05
3.09107	-1.4158e-05
3.08954	-1.4093e-05
3.08801	-1.4126e-05
3.08572	-1.4148e-05
3.08342	-1.4179e-05
3.08189	-1.4192e-05
3.07883	-1.4196e-05
3.07653	-1.4195e-05
3.07347	-1.4005e-05
3.07347	-1.4159e-05
3.07194	-1.4174e-05
3.07041	-1.4212e-05
3.06735	-1.4221e-05
3.06429	-1.4191e-05
3.06429	-1.4238e-05
3.06046	-1.4251e-05
3.05893	-1.4243e-05
3.05663	-1.4283e-05
3.0551	-1.4265e-05
3.05281	-1.4282e-05
3.05051	-1.4285e-05
3.04898	-1.4318e-05
3.04668	-1.4323e-05
3.04592	-1.4331e-05
3.04286	-1.4319e-05
3.04133	-1.4338e-05
3.03903	-1.4321e-05
3.0375	-1.4332e-05
3.0352	-1.4381e-05
3.03214	-1.4341e-05
3.02985	-1.4394e-05
3.02985	-1.4407e-05
3.02678	-1.44e-05
3.02372	-1.4411e-05
3.02372	-1.417e-05
3.02143	-1.4337e-05
3.01837	-1.4362e-05
3.01683	-1.4395e-05
3.01454	-1.4407e-05
3.01301	-1.441e-05
3.01148	-1.4432e-05
3.00918	-1.4424e-05
3.00688	-1.4454e-05
3.00459	-1.4453e-05
3.00306	-1.4469e-05
3	-1.4483e-05
2.9977	-1.4472e-05
2.99617	-1.4465e-05
2.99464	-1.4495e-05
2.99158	-1.4516e-05
2.99081	-1.447e-05
2.98775	-1.4532e-05
2.98545	-1.4533e-05
2.98469	-1.4541e-05
2.98163	-1.4535e-05
2.9801	-1.4527e-05
2.97933	-1.457e-05
2.97627	-1.4545e-05
2.97551	-1.4537e-05
2.97321	-1.4517e-05
2.97168	-1.4559e-05
2.97015	-1.4545e-05
2.96709	-1.4552e-05
2.96479	-1.4567e-05
2.96326	-1.454e-05
2.9602	-1.4554e-05
2.95943	-1.4556e-05
2.95714	-1.4583e-05
2.95484	-1.4566e-05
2.95331	-1.4595e-05
2.95178	-1.4572e-05
2.94795	-1.4593e-05
2.94642	-1.4592e-05
2.94566	-1.4599e-05
[truncated: 1 more rows]

## Sheet: Figure4c
1st		2nd		10th		100th
Specific capacity/mAh g-1	Voltage/V	Specific capacity/mAh g-1	Voltage/V	Specific capacity/mAh g-1	Voltage/V	Specific capacity/mAh g-1	Voltage/V
0	2.8708	0.2085	2.2023	0	2.0073	0	2.0133
0.2064	3.0281	0.4172	2.2514	0.21	2.2365	0.2086	2.2145
0.4151	3.0944	0.6259	2.2819	0.41	2.286	0.4172	2.2529
0.6238	3.1446	0.8345	2.3061	0.62	2.3191	0.6258	2.2789
0.8325	3.1859	1.0432	2.3265	0.83	2.3462	0.8344	2.3008
1.0412	3.2209	1.2519	2.3444	1.04	2.37	1.043	2.3198
1.2498	3.251	1.4606	2.3607	1.25	2.3909	1.2516	2.3377
1.4585	3.2778	1.6693	2.376	1.46	2.4106	1.4602	2.3544
1.6671	3.302	1.8778	2.3901	1.67	2.4288	1.6687	2.3697
1.8757	3.3232	2.0865	2.4035	1.88	2.4463	1.8773	2.3845
2.0844	3.3433	2.2951	2.4165	2.08	2.4627	2.0858	2.3983
2.293	3.3615	2.5037	2.4292	2.29	2.4783	2.2943	2.4117
2.5017	3.379	2.7123	2.4415	2.5	2.4932	2.5029	2.4247
2.7103	3.3946	2.9209	2.4534	2.71	2.5081	2.7115	2.4374
2.9189	3.4098	3.1295	2.4649	2.92	2.5222	2.92	2.4493
3.1275	3.424	3.3381	2.4761	3.13	2.5363	3.1286	2.4612
3.3361	3.4374	3.5467	2.4872	3.34	2.5497	3.3372	2.4727
3.5448	3.45	3.7553	2.4976	3.55	2.5631	3.5457	2.4835
3.7534	3.4623	3.9638	2.5084	3.75	2.5765	3.7542	2.4947
3.9621	3.4742	4.1724	2.5192	3.96	2.5895	3.9628	2.5055
4.1707	3.4857	4.381	2.5296	4.17	2.6022	4.1714	2.5162
4.3794	3.4965	4.5895	2.5401	4.38	2.6148	4.3799	2.5267
4.588	3.5069	4.7981	2.5501	4.59	2.6275	4.5885	2.5367
4.7967	3.5174	5.0066	2.5605	4.8	2.6398	4.797	2.5471
5.0053	3.5274	5.2152	2.5706	5.01	2.652	5.0056	2.5572
5.2139	3.5367	5.4238	2.581	5.21	2.6643	5.2141	2.5672
5.4226	3.5464	5.6323	2.591	5.42	2.6766	5.4226	2.5765
5.6312	3.5557	5.8408	2.6011	5.63	2.6889	5.6312	2.5866
5.8398	3.5642	6.0493	2.6115	5.84	2.7011	5.8397	2.5962
6.0484	3.5732	6.2579	2.6219	6.05	2.7134	6.0483	2.6059
6.257	3.5817	6.4664	2.6319	6.26	2.7253	6.2569	2.6152
6.4656	3.5895	6.675	2.642	6.47	2.7376	6.4654	2.6245
6.6742	3.5981	6.8836	2.6524	6.67	2.7499	6.6739	2.6342
6.8827	3.6063	7.0921	2.6628	6.88	2.7629	6.8825	2.6431
7.0913	3.6137	7.3007	2.6732	7.09	2.7755	7.091	2.6528
7.2998	3.6215	7.5093	2.6833	7.3	2.7886	7.2996	2.6621
7.5084	3.629	7.7179	2.6937	7.51	2.8012	7.5082	2.671
7.717	3.6364	7.9264	2.7045	7.72	2.8146	7.7168	2.6807
7.9255	3.6435	8.135	2.7153	7.93	2.828	7.9254	2.69
8.134	3.6509	8.3436	2.7261	8.14	2.8414	8.134	2.6993
8.3425	3.658	8.5521	2.7365	8.34	2.8555	8.3426	2.7078
8.551	3.6647	8.7607	2.7476	8.55	2.8697	8.5512	2.7171
8.7595	3.6718	8.9693	2.7584	8.76	2.8845	8.7598	2.7264
8.968	3.6781	9.1778	2.7703	8.97	2.8998	8.9685	2.7354
9.1765	3.6848	9.3863	2.7819	9.18	2.9151	9.1771	2.7447
9.385	3.6911	9.5948	2.7934	9.39	2.9311	9.3856	2.754
9.5935	3.697	9.8033	2.8046	9.59	2.947	9.5942	2.764
9.8021	3.7034	10.0118	2.8161	9.8	2.9634	9.8028	2.7733
10.0106	3.7093	10.2204	2.828	10.01	2.9809	10.0114	2.783
10.2191	3.7156	10.4289	2.8399	10.22	2.998	10.22	2.793
10.4277	3.7212	10.6375	2.8518	10.43	3.0155	10.4285	2.8027
10.6363	3.7272	10.846	2.8641	10.64	3.0337	10.6371	2.8131
10.8449	3.7328	11.0545	2.8764	10.85	3.0516	10.8458	2.8239
11.0535	3.7387	11.263	2.889	11.06	3.0691	11.0544	2.8351
11.2621	3.7439	11.4715	2.9017	11.26	3.0866	11.263	2.8462
11.4706	3.7495	11.6801	2.9143	11.47	3.1026	11.4715	2.8578
11.6792	3.7551	11.8886	2.9273	11.68	3.1171	11.6801	2.87
11.8878	3.7603	12.0971	2.94	11.89	3.1297	11.8887	2.8827
12.0964	3.7659	12.3055	2.9523	12.1	3.142	12.0974	2.8957
12.305	3.7711	12.5139	2.9642	12.31	3.1539	12.3061	2.9095
12.5136	3.7759	12.7224	2.9761	12.52	3.1658	12.5147	2.9232
12.7222	3.7815	12.9308	2.9872	12.72	3.1777	12.7233	2.9377
12.9308	3.7863	13.1393	2.998	12.93	3.19	12.9319	2.953
13.1394	3.7915	13.3477	3.0081	13.14	3.2026	13.1405	2.9683
13.3479	3.7964	13.5562	3.0174	13.35	3.2156	13.349	2.9835
13.5565	3.8012	13.7647	3.0263	13.56	3.2287	13.5576	2.9995
13.765	3.8064	13.9731	3.0341	13.77	3.2421	13.7661	3.0155
13.9735	3.8109	14.1817	3.0412	13.98	3.2555	13.9747	3.0322
14.1821	3.8157	14.3902	3.0479	14.18	3.2692	14.1833	3.0486
14.3906	3.8209	14.5987	3.0538	14.39	3.283	14.3919	3.0654
14.5991	3.8254	14.8073	3.059	14.6	3.2971	14.6004	3.0825
14.8077	3.8299	15.0158	3.0639	14.81	3.3116	14.809	3.1
15.0162	3.8347	15.2243	3.068	15.02	3.3261	15.0176	3.1171
15.2249	3.8392	15.4329	3.0724	15.23	3.3406	15.2263	3.1345
15.4334	3.8436	15.6414	3.0758	15.44	3.3552	15.4349	3.1524
15.6421	3.8485	15.85	3.0787	15.64	3.37	15.6434	3.1699
15.8506	3.8526	16.0585	3.0817	15.85	3.3845	15.852	3.1877
16.0592	3.857	16.267	3.0847	16.06	3.3994	16.0606	3.206
16.2678	3.8615	16.4755	3.0877	16.27	3.4143	16.2691	3.2242
16.4765	3.8652	16.684	3.0899	16.48	3.4296	16.4777	3.2424
16.6851	3.8693	16.8925	3.0921	16.69	3.4448	16.6862	3.261
16.8937	3.8738	17.101	3.0944	16.9	3.4597	16.8947	3.2796
17.1023	3.8775	17.3095	3.0966	17.1	3.4746	17.1033	3.299
17.3109	3.8812	17.5179	3.0988	17.31	3.4898	17.3118	3.3176
17.5194	3.8853	17.7265	3.1011	17.52	3.5047	17.5204	3.3366
17.728	3.889	17.935	3.1029	17.73	3.5192	17.7289	3.3563
17.9365	3.8927	18.1435	3.1048	17.94	3.5341	17.9375	3.3752
18.1452	3.8965	18.352	3.107	18.15	3.5486	18.146	3.395
18.3537	3.9002	18.5606	3.1085	18.36	3.5631	18.3546	3.4143
18.5623	3.9039	18.7691	3.1107	18.56	3.578	18.5632	3.4337
18.7708	3.9072	18.9777	3.113	18.77	3.5921	18.7717	3.453
18.9794	3.911	19.1862	3.1148	18.98	3.6063	18.9803	3.4727
19.1879	3.9143	19.3947	3.1167	19.19	3.6208	19.1888	3.4917
19.3964	3.9177	19.6032	3.1186	19.4	3.6345	19.3974	3.5107
19.6049	3.921	19.8117	3.1204	19.61	3.6483	19.606	3.53
19.8135	3.9244	20.0203	3.1223	19.82	3.6625	19.8145	3.549
20.022	3.9273	20.2288	3.1241	20.03	3.6758	20.023	3.568
20.2306	3.9303	20.4373	3.1264	20.23	3.6896	20.2316	3.5866
20.4391	3.9333	20.6458	3.1286	20.44	3.703	20.4402	3.6052
20.6476	3.9363	20.8543	3.1308	20.65	3.716	20.6487	3.6234
20.8561	3.9396	21.0628	3.1331	20.86	3.7294	20.8573	3.6412
21.0646	3.9426	21.2713	3.1353	21.07	3.7424	21.0658	3.6595
21.2731	3.9452	21.4798	3.1379	21.28	3.7551	21.2743	3.677
21.4816	3.9478	21.6884	3.1405	21.49	3.7677	21.4829	3.6941
21.69	3.9508	21.8968	3.1427	21.69	3.7804	21.6914	3.7112
21.8985	3.9534	22.1053	3.1457	21.9	3.7927	21.9	3.7279
22.107	3.9556	22.3138	3.1483	22.11	3.8049	22.1086	3.7443
22.3156	3.9582	22.5223	3.1509	22.32	3.8165	22.3172	3.7599
22.5241	3.9604	22.7308	3.1539	22.53	3.8284	22.5258	3.7755
22.7326	3.9627	22.9393	3.1569	22.74	3.8399	22.7345	3.7912
22.9412	3.9653	23.1478	3.1598	22.95	3.8511	22.943	3.8061
23.1497	3.9671	23.3563	3.1625	23.15	3.8622	23.1517	3.8206
23.3582	3.969	23.5649	3.1662	23.36	3.873	23.3603	3.8347
23.5669	3.9712	23.7735	3.1691	23.57	3.8831	23.5689	3.8485
23.7754	3.9731	23.982	3.1725	23.78	3.8931	23.7775	3.8622
23.9839	3.975	24.1905	3.1755	23.99	3.9028	23.9861	3.8752
24.1925	3.9764	24.3991	3.1792	24.2	3.9121	24.1947	3.8879
24.401	3.9787	24.6076	3.1825	24.41	3.9206	24.4033	3.9002
24.6096	3.9802	24.8162	3.1859	24.61	3.9292	24.6119	3.9117
24.8182	3.982	25.0247	3.1889	24.82	3.9374	24.8206	3.9225
25.0268	3.9835	25.2332	3.1926	25.03	3.9448	25.0292	3.9325
25.2353	3.9854	25.4417	3.1959	25.24	3.9523	25.2378	3.9422
25.4439	3.9869	25.6503	3.1993	25.45	3.959	25.4464	3.9511
25.6524	3.988	25.8588	3.2023	25.66	3.9656	25.655	3.959
25.8611	3.9895	26.0674	3.206	25.87	3.9716	25.8636	3.966
26.0697	3.9913	26.276	3.209	26.07	3.9776	26.0723	3.9723
26.2783	3.9928	26.4845	3.2123	26.28	3.9831	26.2808	3.9787
26.4869	3.9939	26.6931	3.2156	26.49	3.988	26.4894	3.9839
26.6955	3.9954	26.9017	3.219	26.7	3.9932	26.698	3.9887
26.9041	3.9969	27.1103	3.2223	26.91	3.9976	26.9065	3.9932
27.1126	3.998	27.3189	3.2253	27.02	4.0002	27.115	3.9973
27.3212	3.9995	27.5275	3.2287		--	27.2839	4.0002
27.4269	4.0002	27.736	3.232	0	3.985		--
	--	27.9446	3.2354	0.21	3.7488	0	3.9854
0	3.9828	28.1531	3.2383	0.41	3.6643	0.2082	3.8247
0.125	3.8358	28.3617	3.2417	0.62	3.5962	0.4165	3.7655
0.2499	3.7848	28.5703	3.2447	0.83	3.5382	0.6247	3.7123
0.3749	3.7454	28.7789	3.2484	1.04	3.4883	0.833	3.6595
0.4998	3.7116	28.9874	3.2514	1.25	3.443	1.0412	3.6093
0.6248	3.6811	29.1959	3.2543	1.46	3.4013	1.2494	3.562
0.7497	3.6531	29.4045	3.2573	1.66	3.3622	1.4576	3.5185
0.8747	3.6275	29.613	3.261	1.87	3.325	1.6659	3.4768
0.9996	3.6026	29.8215	3.264	2.08	3.2901	1.8741	3.4374
1.1246	3.5795	30.0301	3.267	2.29	3.2558	2.0824	3.3994
1.2495	3.5575	30.2387	3.2703	2.5	3.2231	2.2906	3.3626
1.3745	3.536	30.4471	3.2737	2.71	3.1907	2.4988	3.3273
1.4995	3.5155	30.6556	3.2767	2.91	3.1598	2.707	3.293
1.6244	3.4954	30.8642	3.2796	3.12	3.1293	2.9153	3.2595
1.7494	3.4761	31.0726	3.2826	3.33	3.0988	3.1235	3.2272
1.8743	3.4571	31.2811	3.2863	3.54	3.0698	3.3318	3.1952
1.9993	3.4389	31.4895	3.2893	3.75	3.0408	3.54	3.1639
2.1242	3.4206	31.698	3.2923	3.96	3.0125	3.7482	3.1338
2.2492	3.4028	31.9066	3.2953	4.16	2.9846	3.9564	3.104
2.3741	3.3857	32.1151	3.2986	4.37	2.9571	4.1646	3.0743
2.4991	3.3686	32.3236	3.3016	4.58	2.9292	4.3729	3.0456
2.624	3.3514	32.5321	3.3046	4.79	2.9024	4.5811	3.0174
2.749	3.3351	32.7407	3.3079	5	2.876	4.7893	2.9898
2.8739	3.3187	32.9492	3.3109	5.2	2.8496	4.9976	2.9623
2.9989	3.3027	33.1577	3.3142	5.41	2.8243	5.2058	2.9351
3.1238	3.2863	33.3663	3.3176	5.62	2.7986	5.414	2.9084
3.2487	3.2707	33.5749	3.3209	5.83	2.7733	5.6223	2.8819
3.3737	3.2555	33.7835	3.3243	6.04	2.7484	5.8304	2.8559
3.4986	3.2402	33.9921	3.328	6.25	2.7238	6.0386	2.8299
3.6235	3.225	34.2007	3.3313	6.45	2.6993	6.2468	2.8042
3.7485	3.2101	34.4093	3.3347	6.66	2.6758	6.455	2.7785
3.8734	3.1948	34.6178	3.3388	6.87	2.6524	6.6632	2.7532
3.9983	3.1803	34.8264	3.3421	7.08	2.629	6.8714	2.7287
4.1233	3.1654	35.0349	3.3459	7.29	2.6063	7.0796	2.7034
4.2482	3.1509	35.2434	3.35	7.5	2.5847	7.2878	2.6784
4.3731	3.1368	35.4519	3.354	7.7	2.5631	7.496	2.6539
4.498	3.1223	35.6603	3.3581	7.91	2.5427	7.7042	2.6293
4.623	3.1081	35.8689	3.3622	8.12	2.5229	7.9124	2.6052
4.7479	3.094	36.0774	3.3667	8.33	2.5043	8.1205	2.5817
4.8728	3.0799	36.2859	3.3708	8.54	2.4861	8.3288	2.5579
4.9978	3.0657	36.4944	3.3752	8.74	2.4694	8.5369	2.5348
5.1227	3.0516	36.703	3.3797	8.95	2.4537	8.7452	2.5125
5.2476	3.0378	36.9115	3.3845	9.16	2.4392	8.9534	2.4913
5.3726	3.0237	37.1199	3.389	9.37	2.4255	9.1615	2.4709
5.4975	3.0099	37.3284	3.3938	9.58	2.4125	9.3697	2.4519
5.6225	2.9954	37.5369	3.3987	9.79	2.4002	9.5779	2.434
5.7474	2.9816	37.7454	3.4035	9.99	2.3886	9.786	2.4177
5.8724	2.9679	37.9539	3.4087	10.2	2.3779	9.9942	2.4028
5.9973	2.9545	38.1624	3.4132	10.41	2.3678	10.2023	2.389
6.1222	2.9407	38.3709	3.4184	10.62	2.3585	10.4105	2.376
6.2472	2.9273	38.5794	3.4232	10.83	2.3492	10.6186	2.3641
6.3721	2.9136	38.7879	3.4281	11.04	2.3406	10.8268	2.3529
6.497	2.9002	38.9964	3.4333	11.24	2.3328	11.0349	2.3425
6.622	2.8872	39.2049	3.4385	11.45	2.3247	11.2431	2.3332
6.7469	2.8741	39.4134	3.4433	11.66	2.3176	11.4513	2.3239
6.8718	2.8611	39.6219	3.4485	11.87	2.3101	11.6594	2.3154
6.9968	2.8485	39.8304	3.4537	12.08	2.3031	11.8676	2.3072
7.1217	2.8358	40.0389	3.4593	12.28	2.2964	12.0758	2.2994
7.2466	2.8232	40.2475	3.4642	12.49	2.2897	12.2839	2.2919
7.3715	2.8113	40.4559	3.4697	12.7	2.2837	12.4921	2.2848
7.4964	2.7994	40.6645	3.4753	12.91	2.2778	12.7003	2.2781
7.6213	2.7875	40.873	3.4805	13.12	2.2715	12.9085	2.2715
7.7463	2.7763	41.0815	3.4861	13.33	2.2662	13.1167	2.2651
7.8712	2.7648	41.29	3.4913	13.53	2.2603	13.3248	2.2588
7.9961	2.7543	41.4985	3.4969	13.74	2.2551	13.533	2.2532
8.121	2.7439	41.7071	3.5025	13.95	2.2495	13.7411	2.2473
8.2459	2.7339	41.9156	3.5081	14.16	2.2443	13.9493	2.2417
8.3708	2.7238	42.1241	3.5136	14.37	2.2395	14.1574	2.2361
8.4958	2.7149	42.3326	3.5192	14.58	2.2343	14.3655	2.2313
8.6207	2.706	42.5411	3.5252	14.78	2.2294	14.5737	2.2264
8.7456	2.6974	42.7496	3.5308	14.99	2.225	14.7819	2.2212
8.8705	2.6896	42.9582	3.5363	15.2	2.2197	14.99	2.2168
8.9955	2.6818	43.1667	3.5427	15.41	2.2153	15.1982	2.2123
9.1204	2.6747	43.3753	3.5482	15.62	2.2108	15.4063	2.2075
9.2453	2.6677	43.5838	3.5542	15.82	2.2063	15.6145	2.2034
9.3702	2.6613	43.7922	3.5598	16.03	2.2019	15.8227	2.1993
9.4952	2.6546	44.0007	3.5661	16.24	2.1978	16.0308	2.1948
9.6201	2.6491	44.2091	3.5717	16.45	2.1933	16.239	2.1911
9.745	2.6431	44.4176	3.5773	16.66	2.1892	16.4471	2.187
9.8699	2.6379	44.6262	3.5832	16.87	2.1851	16.6553	2.1829
9.9949	2.6327	44.8347	3.5892	17.07	2.1811	16.8635	2.1792
10.1198	2.6279	45.0433	3.5951	17.28	2.177	17.0717	2.1755
10.2447	2.623	45.2519	3.6007	17.49	2.1732	17.2798	2.1718
10.3696	2.6186	45.4604	3.6066	17.7	2.1691	17.488	2.1677
10.4945	2.6145	45.669	3.6126	17.91	2.1654	17.6961	2.1643
10.6194	2.6104	45.8776	3.6186	18.11	2.1617	17.9043	2.161
10.7444	2.6059	46.0862	3.6241	18.32	2.158	18.1124	2.1572
10.8693	2.6026	46.2947	3.6301	18.53	2.1539	18.3206	2.1535
10.9942	2.5988	46.5032	3.6364	18.74	2.1502	18.5287	2.1502
11.1191	2.5955	46.7117	3.642	18.95	2.1465	18.7368	2.1468
11.2441	2.5918	46.9203	3.6483	19.16	2.1424	18.945	2.1431
11.369	2.5884	47.1288	3.6543	19.36	2.1386	19.1531	2.1398
11.4939	2.5854	47.3374	3.6602	19.57	2.1349	19.3613	2.1364
11.6188	2.5825	47.546	3.6662	19.78	2.1308	19.5693	2.1334
11.7437	2.5791	47.7547	3.6725	19.99	2.1275	19.7775	2.1293
11.8687	2.5765	47.9632	3.6784	20.2	2.1238	19.9856	2.126
11.9936	2.5735	48.1718	3.6848	20.41	2.12	20.1938	2.123
12.1185	2.5709	48.3803	3.6907	20.61	2.1159	20.402	2.1197
12.2434	2.5683	48.5889	3.6967	20.82	2.1122	20.6101	2.1156
12.3684	2.5657	48.7975	3.703	21.03	2.1085	20.8182	2.1126
12.4933	2.5635	49.0061	3.709	21.24	2.1048	21.0263	2.1093
12.6182	2.5613	49.2147	3.7149	21.45	2.1007	21.2345	2.1055
12.7431	2.559	49.4232	3.7209	21.65	2.097	21.4426	2.1018
12.868	2.5568	49.6317	3.7272	21.86	2.0933	21.6508	2.0985
12.993	2.5542	49.8402	3.7331	22.07	2.0892	21.8589	2.0951
13.1179	2.5523	50.0488	3.7391	22.28	2.0854	22.0671	2.0918
13.2428	2.5505	50.2573	3.745	22.49	2.0817	22.2753	2.088
13.3678	2.5482	50.4658	3.751	22.7	2.0776	22.4834	2.0847
13.4927	2.5464	50.6744	3.7566	22.9	2.0735	22.6916	2.0813
13.6176	2.5445	50.883	3.7622	23.11	2.0698	22.8997	2.0776
13.7426	2.5427	51.0915	3.7681	23.32	2.0661	23.1079	2.0739
13.8675	2.5404	51.3001	3.7737	23.53	2.062	23.316	2.0706
13.9924	2.5389	51.5087	3.7796	23.74	2.0583	23.5242	2.0672
14.1173	2.5371	51.7173	3.7852	23.95	2.0546	23.7323	2.0631
14.2423	2.5352	51.9258	3.7904	24.15	2.0505	23.9405	2.0594
14.3672	2.5337	52.1343	3.7964	24.36	2.0468	24.1486	2.0561
14.4921	2.5319	52.3429	3.8016	24.57	2.043	24.3568	2.0523
14.617	2.5304	52.5514	3.8075	24.78	2.0397	24.5649	2.0482
14.7419	2.5289	52.7599	3.8127	24.99	2.0356	24.7731	2.0445
14.8668	2.527	52.9685	3.8183	25.19	2.0319	24.9813	2.0408
14.9918	2.5255	53.1771	3.8239	25.4	2.0281	25.1894	2.0367
15.1167	2.5241	53.3857	3.8291	25.61	2.0244	25.3976	2.033
15.2416	2.5226	53.5943	3.8343	25.82	2.0207	25.6057	2.0293
15.3665	2.5211	53.8028	3.8399	26.03	2.0174	25.8138	2.0248
15.4914	2.5196	54.0114	3.8451	26.24	2.0136	26.0219	2.0211
15.6164	2.5185	54.22	3.85	26.44	2.0095	26.23	2.017
15.7413	2.517	54.4286	3.8552	26.65	2.0058	26.4381	2.0133
15.8662	2.5159	54.6372	3.8604	26.86	2.0025	26.6462	2.0088
15.9911	2.514	54.8457	3.8652	27	1.9999	26.8544	2.0051
16.1161	2.5129	55.0543	3.87			27.0625	2.0014
16.241	2.5118	55.2629	3.8752			27.1221	1.9999
16.3659	2.5107	55.4715	3.8801
16.4908	2.5095	55.68	3.8853
16.6158	2.5084	55.8885	3.8898
16.7407	2.5077	56.097	3.8942
16.8656	2.5066	56.3055	3.8991
16.9906	2.5055	56.514	3.9035
17.1155	2.5043	56.7225	3.908
17.2404	2.5032	56.9311	3.9125
17.3653	2.5025	57.1397	3.9162
17.4903	2.501	57.3483	3.9203
17.6152	2.4999	57.5569	3.9247
17.7401	2.4988	57.7655	3.9284
17.8651	2.4976	57.974	3.9325
17.99	2.4969	58.1826	3.9363
18.1149	2.4958	58.3913	3.9404
18.2398	2.4947	58.5999	3.9437
18.3647	2.4936	58.8085	3.9474
18.4897	2.4928	59.0171	3.9515
18.6145	2.4913	59.2257	3.9549
18.7394	2.4906	59.4343	3.9586
18.8644	2.4895	59.6428	3.9619
18.9893	2.488	59.8515	3.9656
19.1142	2.4869	60.0601	3.969
19.2391	2.4857	60.2686	3.9723
19.364	2.4846	60.4772	3.9757
19.489	2.4831	60.6858	3.9794
19.6139	2.482	60.8944	3.9828
19.7388	2.4813	61.1029	3.9861
19.8637	2.4802	61.3114	3.9891
19.9886	2.479	61.5199	3.9924
20.1135	2.4779	61.7285	3.9958
20.2385	2.4768	61.937	3.9988
20.3634	2.4757	62.0142	4.0002
20.4883	2.4742		--
20.6132	2.4735	0	3.9824
20.7382	2.4723	0.2082	3.7383
20.8631	2.4712	0.4165	3.6639
20.988	2.4701	0.6248	3.6081
21.1129	2.469	0.8331	3.5613
21.2379	2.4679	1.0413	3.5203
21.3628	2.4668	1.2496	3.4839
21.4877	2.4656	1.4579	3.45
21.6126	2.4645	1.6661	3.4184
21.7375	2.4634	1.8744	3.3886
21.8624	2.4619	2.0827	3.3607
21.9873	2.4608	2.291	3.3336
22.1123	2.4597	2.4992	3.3075
22.2372	2.4586	2.7075	3.2826
22.3621	2.4575	2.9158	3.2581
22.487	2.456	3.124	3.2346
22.6119	2.4549	3.3322	3.2116
22.7368	2.4537	3.5405	3.1892
22.8617	2.4526	3.7487	3.1669
22.9867	2.4515	3.9569	3.1457
23.1116	2.4504	4.1652	3.1241
23.2365	2.4485	4.3734	3.1033
23.3614	2.4474	4.5816	3.0825
23.4864	2.4463	4.7898	3.0616
23.6113	2.4452	4.998	3.0415
23.7362	2.4441	5.2062	3.0215
23.8611	2.443	5.4144	3.0017
23.9861	2.4422	5.6225	2.982
24.111	2.4411	5.8307	2.9627
24.2359	2.44	6.0389	2.943
24.3608	2.4389	6.2471	2.924
24.4858	2.4377	6.4553	2.905
24.6107	2.437	6.6635	2.886
24.7356	2.4355	6.8717	2.8678
24.8606	2.434	7.08	2.8492
24.9855	2.4333	7.2882	2.831
25.1104	2.4322	7.4964	2.8135
25.2354	2.4311	7.7046	2.7956
25.3603	2.4299	7.9129	2.7785
25.4852	2.4288	8.1211	2.7614
25.6102	2.4277	8.3293	2.745
25.7351	2.4266	8.5376	2.729
25.86	2.4255	8.7458	2.713
25.985	2.4244	8.954	2.6978
26.1099	2.4236	9.1622	2.6829
26.2348	2.4221	9.3705	2.6684
26.3597	2.421	9.5787	2.6546
26.4847	2.4199	9.7869	2.6412
26.6096	2.4188	9.9951	2.6282
26.7345	2.4177	10.2033	2.6156
26.8594	2.4165	10.4115	2.6033
26.9844	2.4154	10.6197	2.5918
27.1093	2.4143	10.828	2.5806
27.2342	2.4132	11.0362	2.5702
27.3592	2.4121	11.2444	2.5598
27.4841	2.4113	11.4526	2.5497
27.609	2.4102	11.6607	2.5401
27.734	2.4095	11.8689	2.5311
27.8589	2.408	12.0771	2.5222
27.9838	2.4069	12.2853	2.5133
28.1087	2.4061	12.4935	2.5055
28.2337	2.405	12.7017	2.4976
28.3586	2.4043	12.9099	2.4902
28.4835	2.4031	13.118	2.4831
28.6084	2.4024	13.3262	2.4764
28.7334	2.4013	13.5344	2.4697
28.8583	2.4002	13.7426	2.4638
28.9832	2.3994	13.9508	2.4575
29.1081	2.3983	14.1591	2.4519
29.2331	2.3976	14.3673	2.4459
29.358	2.3965	14.5755	2.4407
29.483	2.395	14.7837	2.4351
29.6079	2.3942	14.9919	2.4303
29.7328	2.3931	15.2002	2.4255
29.8577	2.3924	15.4084	2.4203
29.9827	2.3912	15.6166	2.4158
30.1076	2.3901	15.8248	2.4113
30.2325	2.389	16.0331	2.4069
30.3574	2.3883	16.2413	2.4028
30.4824	2.3872	16.4495	2.3983
30.6073	2.3864	16.6577	2.3942
30.7322	2.3853	16.8659	2.3901
30.8571	2.3842	17.0742	2.3864
30.982	2.3831	17.2824	2.3823
31.1069	2.3819	17.4906	2.3786
31.2319	2.3808	17.6988	2.3749
31.3568	2.3801	17.907	2.3715
31.4817	2.379	18.1152	2.3678
31.6066	2.3782	18.3234	2.3641
31.7316	2.3771	18.5315	2.3607
31.8565	2.3764	18.7397	2.3578
31.9814	2.3752	18.9479	2.354
32.1063	2.3745	19.1561	2.3511
32.2312	2.3738	19.3643	2.3481
32.3561	2.3726	19.5725	2.3451
32.4811	2.3719	19.7807	2.3418
32.606	2.3712	19.9888	2.3392
32.7309	2.37	20.197	2.3362
32.8558	2.3689	20.4052	2.3332
32.9807	2.3678	20.6135	2.3306
33.1057	2.3671	20.8217	2.3276
33.2306	2.3659	21.0299	2.325
33.3555	2.3648	21.238	2.3224
33.4804	2.3641	21.4462	2.3194
33.6053	2.363	21.6544	2.3168
33.7303	2.3622	21.8626	2.3142
33.8552	2.3611	22.0708	2.3116
33.9801	2.36	22.279	2.309
34.105	2.3593	22.4872	2.3064
34.2299	2.3581	22.6954	2.3038
34.3548	2.3574	22.9036	2.3008
34.4797	2.3559	23.1117	2.2982
34.6046	2.3548	23.3199	2.2956
34.7295	2.3537	23.5281	2.2934
34.8544	2.3529	23.7363	2.2908
34.9793	2.3518	23.9445	2.2878
35.1043	2.3507	24.1527	2.2852
35.2292	2.3496	24.3608	2.283
35.3541	2.3488	24.569	2.2804
35.479	2.3477	24.7772	2.2778
35.6039	2.3466	24.9854	2.2748
35.7288	2.3459	25.1935	2.2726
35.8538	2.3451	25.4017	2.27
35.9787	2.344	25.6099	2.2677
36.1036	2.3425	25.8181	2.2651
36.2285	2.3418	26.0263	2.2625
36.3535	2.3406	26.2345	2.2599
36.4784	2.3395	26.4427	2.2577
36.6033	2.3384	26.6508	2.2551
36.7282	2.3377	26.8591	2.2529
36.8532	2.3366	27.0673	2.2499
36.9781	2.3354	27.2754	2.2476
37.1031	2.3343	27.4836	2.245
37.228	2.3332	27.6917	2.2428
37.3529	2.3325	27.8999	2.2402
37.4778	2.3313	28.108	2.238
37.6027	2.3302	28.3162	2.235
37.7276	2.3287	28.5244	2.2324
37.8526	2.3276	28.7326	2.2302
37.9775	2.3265	28.9407	2.2276
38.1024	2.3254	29.1489	2.225
38.2273	2.3239	29.3571	2.222
38.3522	2.3228	29.5652	2.2197
38.4771	2.3217	29.7734	2.2168
38.602	2.3206	29.9816	2.2145
38.7269	2.3194	30.1897	2.2119
38.8518	2.318	30.3979	2.209
38.9768	2.3168	30.606	2.2063
39.1017	2.3154	30.8142	2.2037
39.2266	2.3142	31.0224	2.2011
39.3516	2.3131	31.2305	2.1989
39.4765	2.312	31.4386	2.1959
39.6014	2.3109	31.6468	2.1933
39.7263	2.3094	31.8549	2.1911
39.8513	2.3083	32.0631	2.1885
39.9762	2.3072	32.2713	2.1863
40.1011	2.3061	32.4794	2.1833
40.226	2.3046	32.6876	2.1807
40.3509	2.3031	32.8957	2.1784
40.4758	2.302	33.1039	2.1758
40.6007	2.3005	33.3121	2.1736
40.7256	2.2994	33.5203	2.171
40.8505	2.2982	33.7284	2.1684
40.9754	2.2968	33.9366	2.1658
41.1003	2.2956	34.1448	2.1632
41.2252	2.2941	34.353	2.1606
41.3501	2.2927	34.5612	2.158
41.475	2.2915	34.7694	2.1554
41.5999	2.2897	34.9776	2.1528
41.7248	2.2882	35.1858	2.1502
41.8498	2.2871	35.3939	2.1476
41.9746	2.2856	35.6021	2.145
42.0996	2.2841	35.8103	2.142
42.2245	2.2826	36.0185	2.1394
42.3494	2.2811	36.2267	2.1368
42.4743	2.2796	36.4348	2.1342
42.5992	2.2781	36.643	2.1316
42.7241	2.277	36.8512	2.1286
42.849	2.2752	37.0593	2.126
42.974	2.2737	37.2675	2.1234
43.0989	2.2722	37.4756	2.1208
43.2238	2.2711	37.6838	2.1182
43.3487	2.2696	37.8919	2.1152
43.4736	2.2681	38.1001	2.1126
43.5985	2.2666	38.3083	2.11
43.7234	2.2651	38.5164	2.1074
43.8483	2.264	38.7246	2.1052
43.9733	2.2622	38.9328	2.1022
44.0982	2.2607	39.1409	2.0996
44.2231	2.2592	39.3491	2.097
44.348	2.2577	39.5573	2.0944
44.4729	2.2562	39.7654	2.0918
44.5978	2.2547	39.9736	2.0888
44.7227	2.2532	40.1818	2.0862
44.8476	2.2517	40.39	2.0836
44.9725	2.2495	40.5981	2.081
45.0974	2.248	40.8063	2.0776
45.2223	2.2465	41.0145	2.075
45.3472	2.245	41.2227	2.0724
45.4721	2.2436	41.4308	2.0698
45.597	2.2421	41.639	2.0668
45.7219	2.2402	41.8471	2.0639
45.8468	2.2387	42.0553	2.0613
45.9717	2.2372	42.2634	2.0583
46.0966	2.2354	42.4716	2.0557
46.2215	2.2335	42.6798	2.0527
46.3464	2.232	42.8879	2.0497
46.4713	2.2305	43.096	2.0471
46.5962	2.2287	43.3042	2.0445
46.7211	2.2276	43.5123	2.0415
46.8461	2.2257	43.7205	2.0389
46.9709	2.2242	43.9287	2.036
47.0958	2.2223	44.1369	2.0334
47.2207	2.2209	44.3451	2.0308
47.3456	2.2194	44.5532	2.0285
47.4705	2.2179	44.7614	2.0255
47.5955	2.2164	44.9696	2.0226
47.7204	2.2149	45.1777	2.0203
47.8453	2.2134	45.3859	2.0177
47.9702	2.2119	45.594	2.0148
48.0951	2.2101	45.8022	2.0122
48.22	2.2082	46.0104	2.0092
48.3449	2.2067	46.2185	2.0069
48.4698	2.2052	46.4267	2.004
48.5948	2.2037	46.6348	2.0014
48.7197	2.2019	46.741	1.9999
48.8446	2.2004
48.9695	2.1985
49.0944	2.1967
49.2193	2.1952
49.3442	2.1933
49.4691	2.1918
49.594	2.19
49.7189	2.1885
49.8437	2.1866
49.9686	2.1851
50.0935	2.1829
50.2184	2.1814
50.3433	2.1796
50.4682	2.1781
50.5931	2.1766
50.718	2.1747
50.8429	2.1732
50.9678	2.1718
51.0927	2.1699
51.2176	2.168
51.3425	2.1665
51.4674	2.1647
51.5924	2.1632
51.7173	2.1617
51.8422	2.1598
51.9671	2.158
52.092	2.1561
52.2169	2.1543
52.3418	2.1524
52.4667	2.1509
52.5916	2.1491
52.7165	2.1472
52.8414	2.1457
52.9663	2.1435
53.0913	2.1416
53.2162	2.1398
53.3411	2.1379
53.466	2.136
53.5909	2.1342
53.7158	2.1323
53.8407	2.1301
53.9656	2.1282
54.0905	2.1264
54.2154	2.1245
54.3403	2.1226
54.4652	2.1212
54.5901	2.1189
54.715	2.1171
54.8399	2.1152
54.9648	2.1133
55.0897	2.1115
55.2147	2.1096
55.3396	2.1078
55.4645	2.1059
55.5894	2.1033
55.7143	2.1014
55.8393	2.0996
55.9642	2.0977
56.0891	2.0959
56.214	2.0936
56.3389	2.0918
56.4638	2.0895
56.5887	2.0873
56.7136	2.0854
56.8385	2.0832
56.9634	2.0813
57.0883	2.0791
57.2132	2.0769
57.3382	2.0747
57.4631	2.0724
57.588	2.0706
57.7129	2.0683
57.8378	2.0661
57.9627	2.0639
58.0876	2.062
58.2125	2.0601
58.3374	2.0579
58.4623	2.0561
58.5872	2.0538
58.712	2.052
58.8369	2.0494
58.9618	2.0475
59.0867	2.0453
59.2116	2.0434
59.3365	2.0412
59.4614	2.0393
59.5863	2.0367
59.7112	2.0348
59.8361	2.0326
59.961	2.0304
60.0859	2.0281
60.2108	2.0263
60.3357	2.0237
60.4606	2.0215
60.5855	2.0192
60.7104	2.017
60.8353	2.0148
60.9602	2.0129
61.0851	2.0099
61.21	2.0077
61.3348	2.0058
61.4597	2.0036
61.5846	2.0014
61.6533	1.9999

## Sheet: Figure4d
cycle	discharge capacity/mAh g-1	charge capacity/mAh g-1	Coulombic effciency
1	61.6555	27.4269	224.799
2	46.741	62.0142	75.3715
3	37.9743	41.3399	91.8588
4	34.0542	35.2537	96.5975
5	31.6347	32.479	97.4007
6	29.8106	30.2815	98.445
7	29.0553	29.0712	99.9455
8	27.932	28.2924	98.726
9	27.3949	27.3331	100.226
10	26.9963	27.0154	99.9293
11	26.3087	26.4621	99.4204
12	26.0273	26.0176	100.037
13	25.4776	25.6561	99.3042
14	25.0282	25.0842	99.7766
15	25.1799	24.8885	101.171
16	24.5373	25.0751	97.8551
17	24.5168	24.1979	101.318
18	24.7831	24.515	101.094
19	24.6413	24.7095	99.724
20	24.3955	24.4621	99.7279
21	24.5593	24.3811	100.731
22	24.5211	24.5204	100.003
23	24.2218	24.351	99.4698
24	24.1428	24.1745	99.8687
25	24.1538	24.1016	100.216
26	24.0332	24.098	99.7313
27	24.1539	24.04	100.474
28	24.2365	24.2107	100.107
29	24.0515	24.1792	99.4719
30	24.1351	24.0413	100.391
31	24.2616	24.2341	100.113
32	24.0294	24.2197	99.2143
33	24.1185	24.0123	100.442
34	24.3068	24.2256	100.335
35	24.109	24.2587	99.3828
36	24.1217	24.0863	100.147
37	24.2928	24.2206	100.298
38	24.1561	24.3238	99.3103
39	24.3219	24.1948	100.525
40	24.5451	24.4535	100.375
41	24.3702	24.5642	99.2103
42	24.3823	24.3562	100.107
43	24.6139	24.5087	100.429
44	24.4603	24.6202	99.3504
45	24.4902	24.4725	100.072
46	24.688	24.6249	100.256
47	24.5687	24.7362	99.3231
48	24.5578	24.5293	100.116
49	24.7325	24.6836	100.198
50	24.6859	24.7976	99.5497
51	24.6222	24.6691	99.8099
52	24.7299	24.6867	100.175
53	24.6844	24.8035	99.5199
54	24.6577	24.7019	99.821
55	24.9599	24.8142	100.587
56	24.8277	24.9989	99.3151
57	24.7833	24.8298	99.8125
58	25.0911	24.931	100.642
59	24.9465	25.1373	99.2409
60	24.8817	24.9407	99.7635
61	25.2148	25.0463	100.673
62	25.08	25.2787	99.2139
63	25.0955	25.0858	100.039
64	25.3836	25.2452	100.548
65	25.2742	25.4594	99.2724
66	25.2642	25.2581	100.024
67	25.4244	25.3804	100.173
68	25.5344	25.5334	100.004
69	25.4097	25.5903	99.2943
70	25.4625	25.4204	100.166
71	25.6208	25.5985	100.087
72	25.4803	25.6548	99.3199
73	25.5865	25.5294	100.224
74	25.761	25.6931	100.264
75	25.6176	25.7829	99.3588
76	25.8992	25.7435	100.605
77	25.8277	26.0181	99.2683
78	25.8095	25.7905	100.074
79	25.8346	25.8892	99.789
80	25.8303	25.9011	99.7265
81	25.9385	25.9029	100.137
82	26.2138	26.0834	100.5
83	26.2776	26.3549	99.7067
84	26.1055	26.2361	99.5022
85	26.2894	26.2221	100.257
86	26.3794	26.4378	99.7791
87	26.3312	26.3564	99.9042
88	26.5844	26.4994	100.321
89	26.4629	26.6561	99.2752
90	26.5019	26.4702	100.12
91	26.7547	26.676	100.295
92	26.5574	26.7765	99.1815
93	26.6733	26.6164	100.214
94	26.8195	26.8123	100.027
95	26.6617	26.8143	99.4308
96	26.8901	26.7701	100.448
97	27.0315	27.0391	99.9718
98	26.8544	26.9858	99.5132
99	27.1908	27.0351	100.576
100	27.1221	27.2839	99.4071

## Sheet: Figure4e
pristine		10th		50th		100th
Z'/Ω	-Z''/Ω	Z'/Ω	-Z''/Ω	Z'/Ω	-Z''/Ω	Z'/Ω	-Z''/Ω
66.597	13.388	67.066	9.5029	64.414	12.68	60.336	5.8044
56.36	14.926	58.035	11.623	60.991	10.023	58.939	3.6884
51.991	12.258	53.343	9.2502	56.351	7.8521	58.316	1.9546
48.586	10.158	49.601	7.588	52.712	6.4168	58.197	0.44307
46.954	7.3309	47.841	5.2401	50.871	4.2576	58.484	-0.84171
46.088	5.3039	46.928	3.5954	50.014	2.6934	59.043	-1.797
45.639	3.5962	46.488	2.1799	49.602	1.3436	59.679	-2.4353
45.548	2.1587	46.422	0.95452	49.629	0.16051	60.313	-2.9094
45.717	1.0197	46.651	0.00057091	49.942	-0.76522	60.974	-3.3492
46.001	0.17119	47.003	-0.71019	50.392	-1.4382	61.434	-3.7622
46.305	-0.46303	47.374	-1.2398	50.847	-1.9343	62.008	-4.159
46.618	-0.97456	47.731	-1.6685	51.303	-2.3394	62.601	-4.5774
46.892	-1.4589	48.062	-2.0851	51.718	-2.7246	63.254	-5.0581
47.204	-1.9594	48.424	-2.5319	52.157	-3.1529	63.904	-5.5261
47.547	-2.4418	48.809	-2.9732	52.631	-3.57	64.713	-6.0909
47.902	-2.9309	49.211	-3.4358	53.107	-4.0126	65.556	-6.7081
48.348	-3.4365	49.673	-3.9291	53.661	-4.4781	66.532	-7.3517
48.845	-3.9796	50.221	-4.4618	54.284	-4.9915	67.581	-8.03
49.424	-4.5629	50.842	-5.0582	54.992	-5.571	68.729	-8.719
50.091	-5.1697	51.568	-5.6715	55.807	-6.1686	69.993	-9.4218
50.865	-5.7915	52.399	-6.307	56.711	-6.7865	71.335	-10.134
51.699	-6.4403	53.313	-6.9708	57.693	-7.4335	72.76	-10.885
52.642	-7.1023	54.324	-7.6435	58.79	-8.0606	74.269	-11.697
53.689	-7.7772	55.431	-8.3373	59.97	-8.6976	75.854	-12.562
54.828	-8.4759	56.626	-9.0457	61.206	-9.3626	77.493	-13.556
56.063	-9.1998	57.904	-9.7798	62.526	-10.048	79.27	-14.611
57.388	-9.9488	59.252	-10.557	63.908	-10.791	81.143	-15.843
58.807	-10.712	60.676	-11.392	65.345	-11.582	83.149	-17.245
60.286	-11.538	62.167	-12.313	66.86	-12.492	85.302	-18.857
61.863	-12.41	63.753	-13.342	68.468	-13.506	87.703	-20.66
63.52	-13.395	65.441	-14.519	70.176	-14.689	90.236	-22.721
65.278	-14.475	67.253	-15.872	72.029	-16.018	93.1	-25.025
67.214	-15.731	69.235	-17.421	74.057	-17.541	96.232	-27.55
69.19	-17.077	71.366	-19.15	76.231	-19.255	99.461	-31.09
71.444	-18.65	73.687	-21.178	78.646	-21.237	103.52	-33.522
73.803	-20.372	76.316	-23.404	81.317	-23.383	107.88	-37.627
76.394	-22.367	79.19	-25.956	84.269	-25.848	112.19	-41.263
79.313	-24.565	82.387	-28.844	87.536	-28.625	120.92	-49.659
82.34	-26.99	85.996	-32.118	91.165	-31.64	123.88	-50.759
85.945	-29.791	89.903	-35.74	95.221	-35.16	131.41	-56.575
89.706	-32.742	94.329	-39.848	99.707	-38.933	146.42	-68.899
94.089	-36.107	99.269	-44.443	104.73	-43.187	155.87	-76.553
98.859	-39.833	104.81	-49.585	110.32	-47.867	166.04	-85.231
104.07	-43.618	111.06	-55.369	116.53	-53.091	177.32	-92.826
110	-48.746	117.9	-61.665	123.36	-58.811	189.99	-101.97
116.27	-53.331	125.68	-68.896	131.12	-65.039	203.75	-112.03
123.38	-58.645	134.37	-76.869	139.65	-71.948	218.83	-123.12
131.04	-64.813	144.07	-85.708	149.09	-79.467	235.58	-134.9
139.7	-71.151	154.95	-95.524	159.57	-87.793	253.91	-147.67
149.28	-78.239	167.08	-106.53	171.19	-96.883	273.92	-161.7
159.71	-86.012	180.64	-118.65	184.02	-106.78	295.96	-176.7
171.17	-94.638	195.8	-132.06	198.23	-117.68	319.91	-192.97
183.92	-103.97	212.8	-146.91	213.81	-129.6	345.95	-210.85
197.94	-114	231.67	-163.37	231.01	-142.53	373.84	-229.81
213.32	-125.05	252.74	-181.41	250.03	-156.71	405.55	-250.43
230.37	-136.95	276.3	-201.59	270.76	-172.16	438.94	-273.15
249.01	-149.88	302.39	-223.58	293.72	-189.17	475.91	-298.35
269.49	-163.77	331.9	-248.18	318.79	-207.65
292.39	-179.19	364.36	-274.81	336.58	-224.33
316.54	-195.13	400.11	-303.59	376.93	-250.19
345.86	-212.95	440.41	-336.35	409.7	-274.37
373.28	-232.64	484.69	-371.41	445.38	-302.9
406.76	-252.58			484.77	-331.06
440.84	-275.91
480.95	-297.04

## Sheet: Figure4f
Pristine		After 1st discharge		After 1st charge		After 100th cycles
2theta/°	Intensity/a.u.	2theta/°	Intensity/a.u.	2theta/°	Intensity/a.u.	2theta/°	Intensity/a.u.
10.0001	827.683	10.0001	668.323	10.0001	848.288	10.0001	716.178
10.0103	822.552	10.0103	666.798	10.0103	849.731	10.0103	719.244
10.0206	818.117	10.0206	665.49	10.0206	851.321	10.0206	722.18
10.0308	814.379	10.0308	664.4	10.0308	853.058	10.0308	724.985
10.041	811.338	10.041	663.527	10.041	854.941	10.041	727.659
10.0512	808.992	10.0512	662.873	10.0512	856.97	10.0512	730.203
10.0615	807.343	10.0615	662.436	10.0615	859.146	10.0615	732.616
10.0717	806.39	10.0717	662.217	10.0717	861.468	10.0717	734.899
10.0819	806.134	10.0819	662.215	10.0819	863.937	10.0819	737.051
10.0922	806.574	10.0922	662.432	10.0922	866.553	10.0922	739.073
10.1024	807.71	10.1024	662.866	10.1024	869.314	10.1024	740.964
10.1126	810.699	10.1126	666.996	10.1126	874.134	10.1126	744.497
10.1228	813.556	10.1228	670.241	10.1228	876.223	10.1228	752.039
10.1331	821.431	10.1331	667.764	10.1331	884.134	10.1331	757.803
10.1433	825.272	10.1433	667.406	10.1433	886.228	10.1433	761.559
10.1535	828.69	10.1535	666.85	10.1535	885.553	10.1535	757.884
10.1638	835.103	10.1638	667.793	10.1638	881.792	10.1638	756.19
10.174	837.916	10.174	667.036	10.174	886.869	10.174	752.159
10.1842	837.583	10.1842	667.389	10.1842	887.606	10.1842	744.771
10.1944	836.218	10.1944	670.289	10.1944	887.544	10.1944	740.874
10.2047	838.137	10.2047	669.543	10.2047	885.207	10.2047	735.389
10.2149	836.97	10.2149	668.882	10.2149	884.02	10.2149	732.496
10.2251	834.826	10.2251	668.398	10.2251	880.549	10.2251	733.971
10.2354	828.496	10.2354	667.773	10.2354	877.189	10.2354	731.93
10.2456	823.756	10.2456	666.706	10.2456	871.883	10.2456	733.702
10.2558	818.308	10.2558	661.665	10.2558	865.735	10.2558	733.688
10.266	817.753	10.266	665.844	10.266	864.118	10.266	733.145
10.2763	821.934	10.2763	664.418	10.2763	863.093	10.2763	737.271
10.2865	817.795	10.2865	661.405	10.2865	857.83	10.2865	728.732
10.2967	815.578	10.2967	657.441	10.2967	857.729	10.2967	728.281
10.3069	811.284	10.3069	655.268	10.3069	854.381	10.3069	725.61
10.3172	812.726	10.3172	658.157	10.3172	858.034	10.3172	731.434
10.3274	814.843	10.3274	656.359	10.3274	863.962	10.3274	733.398
10.3376	817.489	10.3376	655.179	10.3376	873.191	10.3376	735.362
10.3479	817.845	10.3479	656.407	10.3479	876.868	10.3479	737.255
10.3581	821.983	10.3581	657.178	10.3581	878.717	10.3581	735.881
10.3683	823.989	10.3683	663.616	10.3683	888.78	10.3683	736.517
10.3785	821.336	10.3785	665.821	10.3785	896.086	10.3785	738.795
10.3888	823.284	10.3888	666.91	10.3888	900.776	10.3888	741.283
10.399	825.13	10.399	669.571	10.399	905.158	10.399	746.355
10.4092	827.41	10.4092	676.371	10.4092	907.814	10.4092	748.132
10.4195	829.344	10.4195	676.202	10.4195	911.826	10.4195	749.219
10.4297	830.504	10.4297	677.453	10.4297	916.277	10.4297	754.986
10.4399	830.536	10.4399	678.924	10.4399	919.331	10.4399	759.368
10.4501	828.973	10.4501	678.099	10.4501	917.729	10.4501	758.261
10.4604	827.95	10.4604	677.961	10.4604	916.132	10.4604	756.96
10.4706	828.061	10.4706	680.741	10.4706	918.675	10.4706	757.563
10.4808	822.324	10.4808	678.428	10.4808	915.86	10.4808	759.906
10.4911	819.196	10.4911	672.093	10.4911	913.309	10.4911	754.211
10.5013	819.629	10.5013	672.104	10.5013	913.566	10.5013	754.864
10.5115	820.905	10.5115	674.635	10.5115	912.441	10.5115	760.461
10.5217	822.955	10.5217	676.09	10.5217	918.803	10.5217	761.286
10.532	828.437	10.532	671.893	10.532	925.209	10.532	756.89
10.5422	832.551	10.5422	672.367	10.5422	931.374	10.5422	757.421
10.5524	837.761	10.5524	674.45	10.5524	932.306	10.5524	763.695
10.5627	841.767	10.5627	678.35	10.5627	934.975	10.5627	760.598
10.5729	841.014	10.5729	683.635	10.5729	939.403	10.5729	761.305
10.5831	843.019	10.5831	683.976	10.5831	937.89	10.5831	763.329
10.5933	847.463	10.5933	686.379	10.5933	936.426	10.5933	762.563
10.6036	851.856	10.6036	693.201	10.6036	937.034	10.6036	761.364
10.6138	855.664	10.6138	695.495	10.6138	938.361	10.6138	760.299
10.624	857.374	10.624	697.03	10.624	937.748	10.624	762.86
10.6343	859.719	10.6343	702.229	10.6343	939.587	10.6343	764.394
10.6445	858.828	10.6445	705.043	10.6445	938.086	10.6445	765.247
10.6547	857.507	10.6547	704.445	10.6547	933.631	10.6547	761.07
10.6649	856.334	10.6649	702.991	10.6649	927.197	10.6649	760.275
10.6752	853.333	10.6752	702.143	10.6752	930.524	10.6752	758.512
10.6854	848.731	10.6854	703.575	10.6854	926.984	10.6854	759.003
10.6956	851.509	10.6956	701.381	10.6956	927.125	10.6956	757.682
10.7059	850.576	10.7059	702.587	10.7059	929.113	10.7059	760.888
10.7161	854.369	10.7161	699.327	10.7161	932.198	10.7161	762.959
10.7263	859.049	10.7263	697.422	10.7263	937.245	10.7263	757.286
10.7365	861.848	10.7365	697.912	10.7365	940.509	10.7365	758.548
10.7468	865.114	10.7468	701.341	10.7468	938.1	10.7468	763.921
10.757	871.038	10.757	699.899	10.757	939.947	10.757	771.676
10.7672	871.25	10.7672	706.279	10.7672	945.11	10.7672	771.069
10.7774	869.138	10.7774	709.671	10.7774	945.032	10.7774	776.253
10.7877	872.415	10.7877	713.293	10.7877	945.13	10.7877	778.93
10.7979	876.106	10.7979	718.934	10.7979	950.679	10.7979	777.998
10.8081	880.452	10.8081	720.527	10.8081	956.963	10.8081	781.981
10.8184	881.895	10.8184	723.641	10.8184	956.467	10.8184	786.982
10.8286	882.589	10.8286	727.926	10.8286	956.101	10.8286	789.756
10.8388	888.666	10.8388	730.918	10.8388	960.049	10.8388	792.356
10.849	885.675	10.849	732.539	10.849	961.161	10.849	794.447
10.8593	885.157	10.8593	730.59	10.8593	963.669	10.8593	792.622
10.8695	881.829	10.8695	731.911	10.8695	963.699	10.8695	792.006
10.8797	878.042	10.8797	732.258	10.8797	970.434	10.8797	790.23
10.89	877.553	10.89	731.986	10.89	970.491	10.89	791.588
10.9002	883.606	10.9002	729.694	10.9002	973.052	10.9002	792.87
10.9104	885.502	10.9104	725.8	10.9104	975.803	10.9104	792.427
10.9206	886.707	10.9206	723.61	10.9206	977.102	10.9206	791.499
10.9309	886.523	10.9309	722.11	10.9309	979.978	10.9309	791.33
10.9411	885.897	10.9411	723.714	10.9411	983.259	10.9411	793.718
10.9513	886.149	10.9513	721.91	10.9513	984.962	10.9513	794.896
10.9616	883.906	10.9616	718.203	10.9616	991.192	10.9616	798.683
10.9718	883.566	10.9718	726.975	10.9718	992.251	10.9718	796.972
10.982	878.95	10.982	727.263	10.982	989.628	10.982	799.611
10.9922	879.58	10.9922	729.087	10.9922	995.355	10.9922	798.304
11.0025	879.429	11.0025	726.998	11.0025	995.92	11.0025	793.818
11.0127	881.337	11.0127	728.411	11.0127	989.153	11.0127	795.213
11.0229	885.546	11.0229	732.761	11.0229	988.166	11.0229	791.92
11.0332	887.253	11.0332	733.817	11.0332	988.559	11.0332	793.469
11.0434	884.648	11.0434	737.118	11.0434	993.613	11.0434	796.286
11.0536	883.495	11.0536	742.132	11.0536	995.918	11.0536	795.757
11.0638	890.638	11.0638	740.331	11.0638	1003.29	11.0638	795.578
11.0741	890.49	11.0741	744.435	11.0741	1004.11	11.0741	793.808
11.0843	895.837	11.0843	739.877	11.0843	1009.83	11.0843	793.12
11.0945	902.519	11.0945	742.704	11.0945	1009.45	11.0945	795.338
11.1048	904.556	11.1048	744.602	11.1048	1014.15	11.1048	798.411
11.115	903.605	11.115	745.206	11.115	1018.04	11.115	800.271
11.1252	903.917	11.1252	744.485	11.1252	1021.73	11.1252	805.897
11.1354	901.952	11.1354	745.071	11.1354	1025.13	11.1354	810.207
11.1457	898.694	11.1457	748.127	11.1457	1032.12	11.1457	813.202
11.1559	894.612	11.1559	747.891	11.1559	1028.2	11.1559	817.14
11.1661	891.592	11.1661	749.638	11.1661	1028.65	11.1661	822.953
11.1764	891.334	11.1764	750.167	11.1764	1027.97	11.1764	827.209
11.1866	887.149	11.1866	748.027	11.1866	1025.96	11.1866	830.9
11.1968	887.942	11.1968	749.789	11.1968	1022.46	11.1968	833.923
11.207	891.557	11.207	747.476	11.207	1015.07	11.207	833.737
11.2173	896.703	11.2173	754.383	11.2173	1016.72	11.2173	829.691
11.2275	901.19	11.2275	757.365	11.2275	1017.09	11.2275	830.287
11.2377	904.05	11.2377	761.006	11.2377	1016.15	11.2377	834.294
11.248	906.231	11.248	760.626	11.248	1016.47	11.248	836.385
11.2582	914.096	11.2582	763.433	11.2582	1019.08	11.2582	837.7
11.2684	911.896	11.2684	761.441	11.2684	1022.46	11.2684	834.196
11.2786	909.131	11.2786	766.401	11.2786	1014.84	11.2786	834.653
11.2889	910.187	11.2889	769.646	11.2889	1016.45	11.2889	837.868
11.2991	909.8	11.2991	777.783	11.2991	1014.31	11.2991	842.578
11.3093	909.727	11.3093	775.316	11.3093	1019.26	11.3093	839.607
11.3195	909.305	11.3195	779.797	11.3195	1024.49	11.3195	838.841
11.3298	909.695	11.3298	783.542	11.3298	1021.78	11.3298	836.401
11.34	906.404	11.34	786.511	11.34	1021.38	11.34	835.551
11.3502	902.26	11.3502	784.265	11.3502	1026.77	11.3502	839.739
11.3605	906.028	11.3605	782.713	11.3605	1022.38	11.3605	839.814
11.3707	902.922	11.3707	785.175	11.3707	1029.4	11.3707	840.084
11.3809	904.505	11.3809	778.703	11.3809	1030.13	11.3809	842.313
11.3911	907.349	11.3911	781.348	11.3911	1031.86	11.3911	840.42
11.4014	907.683	11.4014	782.516	11.4014	1034.78	11.4014	845.003
11.4116	909.093	11.4116	783.261	11.4116	1039.38	11.4116	844.871
11.4218	912.433	11.4218	788.461	11.4218	1044.63	11.4218	838.555
11.4321	912.654	11.4321	788.081	11.4321	1041.73	11.4321	845.385
11.4423	914.214	11.4423	788.434	11.4423	1043.51	11.4423	850
11.4525	910.808	11.4525	785.23	11.4525	1040.96	11.4525	859.182
11.4627	909.241	11.4627	790.362	11.4627	1039.78	11.4627	862.014
11.473	907.044	11.473	790.225	11.473	1033.43	11.473	863.095
11.4832	909.306	11.4832	792.368	11.4832	1030.43	11.4832	869.729
11.4934	911.662	11.4934	793.831	11.4934	1035.12	11.4934	870.454
11.5037	908.975	11.5037	792.394	11.5037	1035.28	11.5037	873.823
11.5139	912.22	11.5139	794.224	11.5139	1035.89	11.5139	866.032
11.5241	913.871	11.5241	800.888	11.5241	1040.14	11.5241	866.178
11.5343	917.171	11.5343	802.997	11.5343	1036.27	11.5343	865.145
11.5446	914.739	11.5446	801.059	11.5446	1039.64	11.5446	867.929
11.5548	911.328	11.5548	798.509	11.5548	1042.61	11.5548	869.893
11.565	916.284	11.565	802.067	11.565	1041.55	11.565	862.022
11.5753	910.516	11.5753	802.676	11.5753	1044.25	11.5753	863.239
11.5855	913.866	11.5855	806.476	11.5855	1044.48	11.5855	862.834
11.5957	911.396	11.5957	812.067	11.5957	1047.71	11.5957	863.964
11.6059	912.588	11.6059	812.386	11.6059	1052.29	11.6059	861.779
11.6162	911.568	11.6162	813.036	11.6162	1048.67	11.6162	858.739
11.6264	909.385	11.6264	815.866	11.6264	1049.35	11.6264	860.625
11.6366	906.828	11.6366	810.619	11.6366	1052.47	11.6366	869.693
11.6469	903.933	11.6469	807.624	11.6469	1054.2	11.6469	874.954
11.6571	900.544	11.6571	807.308	11.6571	1052.51	11.6571	882.565
11.6673	901.318	11.6673	809.406	11.6673	1050.3	11.6673	881.976
11.6775	899.815	11.6775	810.42	11.6775	1052.24	11.6775	886.343
11.6878	899.563	11.6878	807.774	11.6878	1051.36	11.6878	887.546
11.698	899.841	11.698	810.748	11.698	1050.92	11.698	888.409
11.7082	887.937	11.7082	813.867	11.7082	1052.29	11.7082	893.401
11.7185	889.249	11.7185	815.424	11.7185	1055.3	11.7185	897.502
11.7287	889.73	11.7287	811.944	11.7287	1055.95	11.7287	901.39
11.7389	885.697	11.7389	806.882	11.7389	1054.41	11.7389	899.771
11.7491	881.845	11.7491	806.704	11.7491	1055.87	11.7491	896.24
11.7594	885.533	11.7594	805.157	11.7594	1057.13	11.7594	894.194
11.7696	889.859	11.7696	809.578	11.7696	1054.22	11.7696	889.103
11.7798	895.837	11.7798	809.541	11.7798	1060.45	11.7798	892.363
11.7901	899.151	11.7901	812.356	11.7901	1064.15	11.7901	892.142
11.8003	900.6	11.8003	805.372	11.8003	1067.75	11.8003	891.276
11.8105	906.883	11.8105	803.123	11.8105	1068.88	11.8105	886.576
11.8207	900.6	11.8207	800.91	11.8207	1069.38	11.8207	893.757
11.831	897.39	11.831	798.78	11.831	1070.53	11.831	900.809
11.8412	898.979	11.8412	789.669	11.8412	1070.74	11.8412	902.02
11.8514	900.841	11.8514	791.741	11.8514	1063.14	11.8514	905.873
11.8616	900.956	11.8616	792.973	11.8616	1061.88	11.8616	908.224
11.8719	897.144	11.8719	795.089	11.8719	1054.7	11.8719	910.246
11.8821	896.957	11.8821	796.889	11.8821	1053.22	11.8821	912.373
11.8923	894.116	11.8923	793.74	11.8923	1055.55	11.8923	917.759
11.9026	890.825	11.9026	801.924	11.9026	1058.98	11.9026	922.518
11.9128	883.03	11.9128	802.523	11.9128	1062.38	11.9128	924.958
11.923	884.684	11.923	801.39	11.923	1059.93	11.923	925.892
11.9332	885.302	11.9332	803.467	11.9332	1057.49	11.9332	918.989
11.9435	884.766	11.9435	806.249	11.9435	1062.67	11.9435	917.068
11.9537	887.568	11.9537	809.901	11.9537	1059.33	11.9537	912.525
11.9639	893.887	11.9639	814.939	11.9639	1066	11.9639	913.297
11.9742	892.939	11.9742	819.613	11.9742	1067.33	11.9742	910.678
11.9844	893.097	11.9844	817.702	11.9844	1070.32	11.9844	911.792
11.9946	887.413	11.9946	819.03	11.9946	1069.27	11.9946	908.186
12.0048	885.764	12.0048	816.422	12.0048	1065.77	12.0048	907.094
12.0151	874.409	12.0151	818.421	12.0151	1062.97	12.0151	906.438
12.0253	864.307	12.0253	815.991	12.0253	1059.77	12.0253	908.451
12.0355	860.355	12.0355	812.883	12.0355	1054.62	12.0355	905.123
12.0458	859.379	12.0458	806.795	12.0458	1045.49	12.0458	903.419
12.056	861.776	12.056	808.206	12.056	1038.27	12.056	901.219
12.0662	856.968	12.0662	804.256	12.0662	1042.13	12.0662	897.237
12.0764	855.599	12.0764	800.454	12.0764	1040.41	12.0764	898.782
12.0867	855.827	12.0867	798.914	12.0867	1043.97	12.0867	901.677
12.0969	850.838	12.0969	794.026	12.0969	1046.91	12.0969	906.146
12.1071	852.781	12.1071	792.565	12.1071	1044.29	12.1071	904.499
12.1174	853.934	12.1174	784.513	12.1174	1039.76	12.1174	904.5
12.1276	855.751	12.1276	781.101	12.1276	1039.39	12.1276	906.55
12.1378	857.488	12.1378	780.704	12.1378	1041.05	12.1378	904.958
12.148	861.967	12.148	774.978	12.148	1039.43	12.148	902.947
12.1583	866.871	12.1583	774.164	12.1583	1037.73	12.1583	898.374
12.1685	866.737	12.1685	775.125	12.1685	1043.25	12.1685	897.58
12.1787	867.857	12.1787	771.035	12.1787	1036.44	12.1787	895.965
12.189	863.65	12.189	770.542	12.189	1031.78	12.189	894.264
12.1992	857.86	12.1992	771.628	12.1992	1031.45	12.1992	891.664
12.2094	849.978	12.2094	771.717	12.2094	1026.85	12.2094	893.208
12.2196	836.727	12.2196	774.823	12.2196	1025.08	12.2196	888.156
12.2299	836.202	12.2299	777.967	12.2299	1026.7	12.2299	886.932
12.2401	834.265	12.2401	782.793	12.2401	1028.9	12.2401	885.656
12.2503	834.428	12.2503	782.73	12.2503	1027.26	12.2503	889.101
12.2606	834.37	12.2606	785.714	12.2606	1032.33	12.2606	889.893
12.2708	831.221	12.2708	785.28	12.2708	1033.68	12.2708	897.256
12.281	828.702	12.281	785.685	12.281	1030.89	12.281	903.055
12.2912	824.081	12.2912	784.598	12.2912	1024.86	12.2912	910.618
12.3015	820.391	12.3015	780.513	12.3015	1024.21	12.3015	916.141
12.3117	822.524	12.3117	777.895	12.3117	1027.56	12.3117	919.55
12.3219	820.805	12.3219	777.449	12.3219	1028.07	12.3219	923.789
12.3321	818.987	12.3321	778.797	12.3321	1030.62	12.3321	923.892
12.3424	816.33	12.3424	776.461	12.3424	1030.14	12.3424	921.407
12.3526	818.067	12.3526	773.294	12.3526	1030.56	12.3526	917.25
12.3628	820.518	12.3628	772.384	12.3628	1028.07	12.3628	917.517
12.3731	820.45	12.3731	766.297	12.3731	1021.37	12.3731	909.069
12.3833	821.747	12.3833	765.517	12.3833	1019.33	12.3833	903.265
12.3935	816.597	12.3935	765.927	12.3935	1012.56	12.3935	894.883
12.4037	817.217	12.4037	764.925	12.4037	1010.04	12.4037	890.635
12.414	814.335	12.414	768.739	12.414	1008.75	12.414	888.498
12.4242	810.69	12.4242	765.909	12.4242	1006.38	12.4242	883.91
12.4344	806.492	12.4344	763.82	12.4344	1008.83	12.4344	880.194
12.4447	801.809	12.4447	764.122	12.4447	1008.16	12.4447	883.513
12.4549	796.271	12.4549	755.737	12.4549	1003.52	12.4549	883.73
12.4651	794.175	12.4651	752.558	12.4651	997.123	12.4651	884.77
12.4753	791.467	12.4753	749.853	12.4753	986.53	12.4753	891.047
12.4856	789.43	12.4856	751.038	12.4856	985.498	12.4856	893.165
12.4958	787.707	12.4958	751.078	12.4958	983.95	12.4958	894.978
12.506	789.462	12.506	754.198	12.506	981.793	12.506	897.623
12.5163	791.425	12.5163	754.461	12.5163	982.796	12.5163	896.159
12.5265	788.092	12.5265	758.285	12.5265	983.245	12.5265	899.015
12.5367	787.77	12.5367	759.891	12.5367	980.8	12.5367	899
12.5469	790.35	12.5469	758.262	12.5469	977.765	12.5469	899.654
12.5572	795.594	12.5572	759.112	12.5572	973.856	12.5572	898.309
12.5674	800.35	12.5674	759.814	12.5674	967.079	12.5674	900.413
12.5776	797.954	12.5776	759.845	12.5776	967.354	12.5776	896.432
12.5879	801.917	12.5879	761.751	12.5879	972.907	12.5879	899.123
12.5981	804.002	12.5981	762.622	12.5981	966.622	12.5981	902.15
12.6083	807.669	12.6083	757.393	12.6083	971.362	12.6083	904.405
12.6185	800.757	12.6185	752.574	12.6185	973.707	12.6185	904.282
12.6288	796.53	12.6288	747.724	12.6288	974.732	12.6288	904.429
12.639	789.607	12.639	739.82	12.639	974.22	12.639	900.231
12.6492	788.647	12.6492	737.867	12.6492	973.856	12.6492	902.607
12.6595	784.218	12.6595	731.585	12.6595	974.771	12.6595	897.402
12.6697	783.895	12.6697	731.291	12.6697	978.884	12.6697	898.824
12.6799	780.603	12.6799	730.639	12.6799	979.162	12.6799	901.913
12.6901	781.273	12.6901	730.833	12.6901	979.441	12.6901	896.148
12.7004	777.135	12.7004	730.558	12.7004	976.333	12.7004	889.543
12.7106	775.477	12.7106	729.084	12.7106	974.972	12.7106	889.655
12.7208	773.768	12.7208	726.237	12.7208	978.554	12.7208	882.635
12.7311	767.21	12.7311	727.641	12.7311	970.249	12.7311	878.86
12.7413	771.06	12.7413	729.227	12.7413	964.41	12.7413	875.318
12.7515	771.817	12.7515	725.265	12.7515	962.542	12.7515	873.558
12.7617	768.24	12.7617	723.781	12.7617	962.534	12.7617	874.428
12.772	765.812	12.772	723.642	12.772	958.484	12.772	877.671
12.7822	759.099	12.7822	720.258	12.7822	958.137	12.7822	874.571
12.7924	763.115	12.7924	717.787	12.7924	959.097	12.7924	875.249
12.8027	763.699	12.8027	714.14	12.8027	954.73	12.8027	874.518
12.8129	762.962	12.8129	705.059	12.8129	956.208	12.8129	873.824
12.8231	758.426	12.8231	700.973	12.8231	953.265	12.8231	874.797
12.8333	759.852	12.8333	704.484	12.8333	954.659	12.8333	871.285
12.8436	758.791	12.8436	695.401	12.8436	952.776	12.8436	868.522
12.8538	759.696	12.8538	694.166	12.8538	954.417	12.8538	865.619
12.864	758.561	12.864	693.628	12.864	959.425	12.864	865.972
12.8742	758.063	12.8742	688.904	12.8742	958.118	12.8742	869.972
12.8845	754.114	12.8845	689.209	12.8845	953.762	12.8845	872.499
12.8947	752.81	12.8947	689.084	12.8947	954.191	12.8947	871.344
12.9049	744.648	12.9049	690.554	12.9049	951.115	12.9049	872.342
12.9152	743.745	12.9152	690.745	12.9152	950.122	12.9152	873.34
12.9254	742.931	12.9254	693.689	12.9254	952.064	12.9254	868.009
12.9356	737.991	12.9356	697.175	12.9356	942.311	12.9356	867.862
12.9458	738.839	12.9458	698.539	12.9458	942.856	12.9458	865.611
12.9561	733.069	12.9561	696.107	12.9561	943.353	12.9561	868.368
12.9663	732.466	12.9663	699.486	12.9663	940.739	12.9663	870.321
12.9765	727.773	12.9765	701.373	12.9765	933.192	12.9765	869.197
12.9868	727.025	12.9868	699.126	12.9868	930.879	12.9868	866.301
12.997	731.646	12.997	694.659	12.997	929.253	12.997	869.033
13.0072	732.738	13.0072	688.62	13.0072	919.577	13.0072	871.16
13.0174	731.588	13.0174	683.063	13.0174	913.186	13.0174	870.175
13.0277	731.687	13.0277	677.929	13.0277	904.227	13.0277	865.362
13.0379	734.369	13.0379	673.336	13.0379	901.021	13.0379	860.482
13.0481	735.703	13.0481	660.531	13.0481	896.625	13.0481	864.487
13.0584	732.518	13.0584	655.128	13.0584	892.072	13.0584	860.289
13.0686	734.019	13.0686	645.842	13.0686	892.909	13.0686	860.566
13.0788	728.672	13.0788	638.907	13.0788	891.797	13.0788	862.765
13.089	726.353	13.089	639.065	13.089	894.948	13.089	861.792
13.0993	726.177	13.0993	634.932	13.0993	896.091	13.0993	854.2
13.1095	724.067	13.1095	634.565	13.1095	888.908	13.1095	849.713
13.1197	721.162	13.1197	638.065	13.1197	893.045	13.1197	840.362
13.13	720.36	13.13	636.025	13.13	897.521	13.13	838.629
13.1402	715.529	13.1402	629.58	13.1402	895.821	13.1402	839.532
13.1504	714.393	13.1504	632.737	13.1504	895.874	13.1504	837.774
13.1606	716.361	13.1606	632.232	13.1606	898.442	13.1606	840.371
13.1709	717.447	13.1709	632.425	13.1709	898.454	13.1709	840.51
13.1811	716.412	13.1811	630.717	13.1811	896.645	13.1811	840.998
13.1913	720.183	13.1913	627.747	13.1913	897.629	13.1913	842.521
13.2016	723.436	13.2016	627.334	13.2016	894.369	13.2016	844.593
13.2118	725.569	13.2118	626.098	13.2118	893.01	13.2118	843.469
13.222	727.37	13.222	626.489	13.222	892.485	13.222	842.887
13.2322	732.409	13.2322	625.669	13.2322	893.319	13.2322	845.246
13.2425	733.369	13.2425	625.849	13.2425	893.421	13.2425	849.684
13.2527	734.849	13.2527	625.042	13.2527	898.698	13.2527	853.305
13.2629	730.575	13.2629	627.134	13.2629	902.031	13.2629	851.165
13.2732	731.094	13.2732	626.815	13.2732	909.493	13.2732	855.084
13.2834	730.925	13.2834	630.381	13.2834	912.9	13.2834	857.105
13.2936	734.968	13.2936	635.772	13.2936	913.089	13.2936	854.261
13.3038	733.256	13.3038	639.022	13.3038	910.623	13.3038	851.986
13.3141	731.03	13.3141	640.767	13.3141	911.031	13.3141	851.483
13.3243	727.995	13.3243	643.506	13.3243	917.836	13.3243	851.877
13.3345	726.107	13.3345	638.451	13.3345	923.299	13.3345	853.97
13.3448	718.279	13.3448	632.923	13.3448	921.619	13.3448	855.963
13.355	713.289	13.355	637.61	13.355	915.414	13.355	853.018
13.3652	711.203	13.3652	634.307	13.3652	915.884	13.3652	853.044
13.3754	707.77	13.3754	631.761	13.3754	913.22	13.3754	852.712
13.3857	701.06	13.3857	630.178	13.3857	909.24	13.3857	851.136
13.3959	699.799	13.3959	630.765	13.3959	908.041	13.3959	844.634
13.4061	695.951	13.4061	630.54	13.4061	899.1	13.4061	842.754
13.4163	691.715	13.4163	628.809	13.4163	901.997	13.4163	839.427
13.4266	689.473	13.4266	631.975	13.4266	896.743	13.4266	842.674
13.4368	690.204	13.4368	632.807	13.4368	896.244	13.4368	841.395
13.447	688.669	13.447	630.317	13.447	894.834	13.447	841.241
13.4573	688.56	13.4573	628.407	13.4573	899.588	13.4573	843.719
13.4675	686.003	13.4675	630.498	13.4675	901.911	13.4675	837.806
13.4777	691.204	13.4777	634.124	13.4777	901.432	13.4777	840.097
13.4879	697.691	13.4879	635.447	13.4879	899.253	13.4879	837.853
13.4982	699.968	13.4982	642.434	13.4982	902.531	13.4982	833.534
13.5084	698.444	13.5084	645.062	13.5084	912.372	13.5084	832.593
13.5186	700.298	13.5186	646.183	13.5186	915.035	13.5186	827.353
13.5289	701.891	13.5289	651.133	13.5289	918.952	13.5289	827.77
13.5391	704.639	13.5391	651.599	13.5391	915.294	13.5391	824.371
13.5493	704.176	13.5493	653.865	13.5493	909.964	13.5493	826.535
13.5595	706.068	13.5595	655.938	13.5595	907.071	13.5595	827.074
13.5698	708.798	13.5698	655.731	13.5698	906.48	13.5698	832.224
13.58	711.087	13.58	654.534	13.58	898.984	13.58	837.431
13.5902	708.199	13.5902	655.913	13.5902	891.892	13.5902	840.178
13.6005	711.192	13.6005	654.805	13.6005	892.5	13.6005	845.735
13.6107	706.442	13.6107	654.948	13.6107	886.001	13.6107	851.4
13.6209	706.383	13.6209	654.548	13.6209	884.185	13.6209	856.534
13.6311	701.369	13.6311	658.84	13.6311	885.255	13.6311	866.733
13.6414	699.417	13.6414	654.305	13.6414	881.731	13.6414	866.362
13.6516	698.983	13.6516	652.558	13.6516	881.796	13.6516	866.323
13.6618	696.814	13.6618	653.661	13.6618	879.837	13.6618	868.438
13.6721	700.645	13.6721	655.421	13.6721	880.327	13.6721	858.728
13.6823	701.092	13.6823	658.999	13.6823	879.29	13.6823	861.059
13.6925	702.227	13.6925	659.016	13.6925	879.849	13.6925	854.811
13.7027	699.841	13.7027	660.231	13.7027	885.738	13.7027	851.137
13.713	696.05	13.713	663.057	13.713	890.258	13.713	846.283
13.7232	694.696	13.7232	663.653	13.7232	889.943	13.7232	840.428
13.7334	691.378	13.7334	666.414	13.7334	892.579	13.7334	833.188
13.7437	694.11	13.7437	664.213	13.7437	892.978	13.7437	829.501
13.7539	695.565	13.7539	665.09	13.7539	897.61	13.7539	827.321
13.7641	696.873	13.7641	659.309	13.7641	900.696	13.7641	824.121
13.7743	698.795	13.7743	659.044	13.7743	896.901	13.7743	826.258
13.7846	702.195	13.7846	658.795	13.7846	893.404	13.7846	833.718
13.7948	704.744	13.7948	657.476	13.7948	894.613	13.7948	834.275
13.805	703.467	13.805	654.952	13.805	896.817	13.805	839.932
13.8153	702.903	13.8153	659.902	13.8153	891.728	13.8153	840.712
13.8255	704.907	13.8255	658.559	13.8255	888.559	13.8255	842.71
13.8357	703.735	13.8357	661.058	13.8357	894.434	13.8357	846.334
13.8459	711.168	13.8459	660.058	13.8459	884.708	13.8459	846.154
13.8562	719.842	13.8562	667.026	13.8562	887.675	13.8562	845.451
13.8664	723.5	13.8664	668.034	13.8664	888.281	13.8664	852.122
13.8766	727.192	13.8766	672.192	13.8766	886.12	13.8766	847.739
13.8868	726.01	13.8868	675.854	13.8868	889.392	13.8868	849.286
13.8971	727.66	13.8971	675.836	13.8971	891.558	13.8971	849.906
13.9073	726.34	13.9073	678.615	13.9073	895.306	13.9073	847.222
13.9175	725.919	13.9175	680.829	13.9175	897.084	13.9175	841.751
13.9278	721.926	13.9278	680.848	13.9278	899.917	13.9278	838.645
13.938	718.708	13.938	682.003	13.938	901.166	13.938	835.846
13.9482	719.037	13.9482	678.823	13.9482	903.013	13.9482	831.883
13.9584	721.014	13.9584	679.776	13.9584	904.766	13.9584	830.764
13.9687	721.416	13.9687	677.386	13.9687	900.379	13.9687	827.426
13.9789	726.15	13.9789	677.316	13.9789	897.021	13.9789	832.03
13.9891	726.409	13.9891	678.155	13.9891	896.143	13.9891	836.95
13.9994	730.014	13.9994	676.401	13.9994	897.943	13.9994	838.061
14.0096	727.809	14.0096	675.968	14.0096	894.756	14.0096	841.564
14.0198	733.162	14.0198	679.816	14.0198	894.038	14.0198	843.532
14.03	736.545	14.03	679.525	14.03	897.243	14.03	843.421
14.0403	738.661	14.0403	680.907	14.0403	901.007	14.0403	849.657
14.0505	746.411	14.0505	685.878	14.0505	898.945	14.0505	852.574
14.0607	751.791	14.0607	687.364	14.0607	904.424	14.0607	851.666
14.071	749.137	14.071	687.244	14.071	907.837	14.071	855.236
14.0812	754.772	14.0812	693.592	14.0812	907.349	14.0812	850.864
14.0914	752.917	14.0914	693.606	14.0914	918.08	14.0914	852.819
14.1016	753.586	14.1016	696.573	14.1016	918.206	14.1016	856.744
14.1119	752.485	14.1119	701.104	14.1119	919.29	14.1119	852.244
14.1221	753.175	14.1221	702.864	14.1221	917.426	14.1221	856.65
14.1323	748.428	14.1323	709.535	14.1323	920.821	14.1323	855.043
14.1426	746.848	14.1426	714.063	14.1426	922.539	14.1426	856.355
14.1528	745.134	14.1528	713.826	14.1528	920.763	14.1528	852.165
14.163	747.056	14.163	719.16	14.163	918.768	14.163	855.295
14.1732	749.956	14.1732	719.873	14.1732	917.383	14.1732	851.886
14.1835	748.95	14.1835	721.596	14.1835	917.579	14.1835	855.388
14.1937	742.005	14.1937	727.02	14.1937	914.695	14.1937	858.229
14.2039	745.885	14.2039	723.157	14.2039	915.281	14.2039	859.619
14.2142	744.257	14.2142	722.334	14.2142	908.231	14.2142	857.557
14.2244	749.251	14.2244	723.929	14.2244	909.06	14.2244	858.681
14.2346	750.468	14.2346	725.008	14.2346	905.138	14.2346	857.083
14.2448	754.751	14.2448	723.194	14.2448	902.632	14.2448	858.64
14.2551	759.375	14.2551	720.434	14.2551	902.551	14.2551	854.772
14.2653	761.783	14.2653	717.835	14.2653	899.642	14.2653	852.026
14.2755	762.127	14.2755	718.923	14.2755	898.21	14.2755	851.586
14.2858	769.114	14.2858	723.793	14.2858	898.022	14.2858	852.302
14.296	766.047	14.296	723.488	14.296	899.17	14.296	851.797
14.3062	771.632	14.3062	728.491	14.3062	897.771	14.3062	854.703
14.3164	779.893	14.3164	730.227	14.3164	900.658	14.3164	854.235
14.3267	785.257	14.3267	737.259	14.3267	898.927	14.3267	856.171
14.3369	785.525	14.3369	741.255	14.3369	904.196	14.3369	857.307
14.3471	786.412	14.3471	744.184	14.3471	908.503	14.3471	857.261
14.3574	786.258	14.3574	747.291	14.3574	910.758	14.3574	858.3
14.3676	786.21	14.3676	749.902	14.3676	913.227	14.3676	861.674
14.3778	785.729	14.3778	748.238	14.3778	914.189	14.3778	860.838
14.388	785.381	14.388	751.016	14.388	913.634	14.388	863.684
14.3983	785.96	14.3983	750.88	14.3983	916.751	14.3983	866.446
14.4085	791.837	14.4085	749.089	14.4085	916.552	14.4085	867.976
14.4187	791.085	14.4187	755.649	14.4187	911.438	14.4187	869.939
14.4289	796.698	14.4289	759.033	14.4289	916.037	14.4289	871.398
14.4392	795.586	14.4392	761.059	14.4392	915.021	14.4392	869.566
14.4494	796.422	14.4494	758.071	14.4494	913.635	14.4494	865.519
14.4596	797.401	14.4596	758.65	14.4596	912.48	14.4596	862.46
14.4699	801.001	14.4699	763.113	14.4699	909.084	14.4699	863.739
14.4801	804.906	14.4801	759.289	14.4801	907.659	14.4801	863.575
14.4903	812.354	14.4903	763.938	14.4903	906.683	14.4903	862.573
14.5005	816.103	14.5005	764.312	14.5005	902.957	14.5005	859.784
14.5108	825.088	14.5108	769.733	14.5108	903.974	14.5108	863.328
14.521	827.814	14.521	773.501	14.521	902.386	14.521	861.37
14.5312	828.93	14.5312	773.474	14.5312	901.93	14.5312	858.799
14.5415	832.18	14.5415	770.631	14.5415	907.445	14.5415	864.664
14.5517	832.974	14.5517	772.594	14.5517	909.987	14.5517	860.146
14.5619	832.666	14.5619	768.853	14.5619	905.115	14.5619	862.834
14.5721	828.525	14.5721	764.971	14.5721	901.875	14.5721	865.532
14.5824	829.846	14.5824	772.046	14.5824	904.659	14.5824	863.381
14.5926	828.007	14.5926	776.611	14.5926	908.009	14.5926	862.506
14.6028	824.948	14.6028	779.015	14.6028	912.533	14.6028	865.374
14.6131	819.646	14.6131	785.036	14.6131	912.485	14.6131	863.173
14.6233	815.276	14.6233	790.133	14.6233	911.96	14.6233	859.166
14.6335	820.281	14.6335	791.176	14.6335	915.072	14.6335	857.622
14.6437	815.526	14.6437	791.871	14.6437	914.496	14.6437	854.86
14.654	820.033	14.654	797.895	14.654	911.756	14.654	856.959
14.6642	819.501	14.6642	802.285	14.6642	917.907	14.6642	859.803
14.6744	825.02	14.6744	802.944	14.6744	919.22	14.6744	861.799
14.6847	824.538	14.6847	803.521	14.6847	918.289	14.6847	861.18
14.6949	823.427	14.6949	812.027	14.6949	916.611	14.6949	860.156
14.7051	822.001	14.7051	816.284	14.7051	919.751	14.7051	861.048
14.7153	824.056	14.7153	820.4	14.7153	920.307	14.7153	863.606
14.7256	824.075	14.7256	819.242	14.7256	921.529	14.7256	861.936
14.7358	824.888	14.7358	817.049	14.7358	919.246	14.7358	864.026
14.746	823.957	14.746	816.548	14.746	915.053	14.746	869.403
14.7563	822.872	14.7563	815.565	14.7563	915.657	14.7563	867.462
14.7665	818.777	14.7665	816.144	14.7665	909.766	14.7665	872.084
14.7767	811.474	14.7767	817.712	14.7767	911.111	14.7767	870.896
14.7869	809.667	14.7869	822.053	14.7869	910.789	14.7869	869.307
14.7972	802.16	14.7972	817.287	14.7972	907.609	14.7972	871.304
14.8074	796.394	14.8074	819.597	14.8074	905.536	14.8074	871.138
14.8176	793.567	14.8176	816.976	14.8176	902.719	14.8176	868.296
14.8279	796.33	14.8279	818.055	14.8279	900.346	14.8279	869.222
14.8381	797.304	14.8381	816.303	14.8381	897.648	14.8381	870.629
14.8483	794.544	14.8483	813.711	14.8483	897.376	14.8483	871.892
14.8585	796.782	14.8585	813.787	14.8585	896.008	14.8585	873.471
14.8688	791.993	14.8688	813.796	14.8688	897.316	14.8688	872.179
14.879	792.348	14.879	814.108	14.879	892.84	14.879	871.809
14.8892	784.648	14.8892	811.843	14.8892	888.098	14.8892	872.788
14.8995	785.506	14.8995	811.172	14.8995	888.719	14.8995	870.974
14.9097	786.128	14.9097	811.449	14.9097	890.267	14.9097	869.654
14.9199	785.311	14.9199	809.517	14.9199	887.357	14.9199	868.109
14.9301	777.605	14.9301	805.375	14.9301	882.003	14.9301	861.445
14.9404	773.404	14.9404	804.779	14.9404	876.75	14.9404	863.439
14.9506	769.564	14.9506	799.183	14.9506	877.065	14.9506	861.286
14.9608	764.275	14.9608	796.932	14.9608	879.059	14.9608	861.631
14.971	759.381	14.971	802.297	14.971	873.969	14.971	864.621
14.9813	755.423	14.9813	799.6	14.9813	874.611	14.9813	860.683
14.9915	751.658	14.9915	801.847	14.9915	873.471	14.9915	857.858
15.0017	754.008	15.0017	800.806	15.0017	880.83	15.0017	862.277
15.012	750.934	15.012	802.666	15.012	879.982	15.012	865.059
15.0222	753.235	15.0222	801.76	15.0222	882.295	15.0222	868.871
15.0324	753.375	15.0324	798.593	15.0324	883.818	15.0324	872.496
15.0426	751.543	15.0426	797.604	15.0426	886.026	15.0426	871.466
15.0529	752.44	15.0529	798.274	15.0529	886.725	15.0529	874.169
15.0631	749.885	15.0631	801.778	15.0631	887.96	15.0631	877.422
15.0733	751.899	15.0733	808.539	15.0733	886.647	15.0733	877.585
15.0836	755.667	15.0836	806.695	15.0836	886.045	15.0836	883.411
15.0938	758.033	15.0938	804.641	15.0938	886.562	15.0938	887.325
15.104	761.807	15.104	811.046	15.104	888.009	15.104	887.441
15.1142	763.382	15.1142	814.746	15.1142	886.263	15.1142	886.067
15.1245	761.108	15.1245	810.472	15.1245	880.552	15.1245	881.357
15.1347	760.244	15.1347	805.288	15.1347	876.155	15.1347	877.471
15.1449	760.212	15.1449	806.564	15.1449	874.789	15.1449	879.527
15.1552	758.088	15.1552	803.233	15.1552	877.376	15.1552	876.539
15.1654	757.546	15.1654	804.298	15.1654	876.952	15.1654	879.96
15.1756	755.678	15.1756	802.06	15.1756	876.294	15.1756	879.288
15.1858	753.944	15.1858	798.711	15.1858	878.438	15.1858	876.681
15.1961	752.096	15.1961	796.727	15.1961	875.027	15.1961	878.489
15.2063	755.15	15.2063	791.345	15.2063	872.118	15.2063	884.543
15.2165	752.47	15.2165	787.426	15.2165	872.214	15.2165	884.323
15.2268	753.047	15.2268	784.343	15.2268	876.305	15.2268	880.01
15.237	746.966	15.237	777.184	15.237	875.935	15.237	874.018
15.2472	741.469	15.2472	781.073	15.2472	871.329	15.2472	873.441
15.2574	738.379	15.2574	781.896	15.2574	868.889	15.2574	875.165
15.2677	737.118	15.2677	780.606	15.2677	866.85	15.2677	875.233
15.2779	738.754	15.2779	780.774	15.2779	866.986	15.2779	875.968
15.2881	737.718	15.2881	782.059	15.2881	869.157	15.2881	877.275
15.2984	732.276	15.2984	783.173	15.2984	869.286	15.2984	872.566
15.3086	727.608	15.3086	789.737	15.3086	868.66	15.3086	871.273
15.3188	728.418	15.3188	788.928	15.3188	870.316	15.3188	865.867
15.329	725.306	15.329	780.84	15.329	873.279	15.329	859.987
15.3393	722.633	15.3393	784.195	15.3393	873.477	15.3393	856.79
15.3495	721.05	15.3495	785.17	15.3495	880.851	15.3495	853.149
15.3597	720.325	15.3597	785.755	15.3597	885.863	15.3597	847.44
15.37	719.654	15.37	784.224	15.37	888.031	15.37	847.689
15.3802	721.462	15.3802	779.788	15.3802	887.506	15.3802	845.108
15.3904	723.298	15.3904	782.017	15.3904	886.283	15.3904	844.793
15.4006	725.652	15.4006	779.374	15.4006	885.666	15.4006	844.533
15.4109	726.986	15.4109	776.331	15.4109	885.942	15.4109	837.648
15.4211	730.777	15.4211	775.195	15.4211	891.57	15.4211	837.568
15.4313	731.085	15.4313	775.477	15.4313	884.546	15.4313	835.968
15.4415	728.292	15.4415	775.795	15.4415	877.756	15.4415	837.751
15.4518	729.098	15.4518	776.213	15.4518	870.862	15.4518	846.585
15.462	730.604	15.462	777.589	15.462	867.767	15.462	851.743
15.4722	729.173	15.4722	772.286	15.4722	865.337	15.4722	859.547
15.4825	723.787	15.4825	773.214	15.4825	867.614	15.4825	867.514
15.4927	720.919	15.4927	773.635	15.4927	865.989	15.4927	867.451
15.5029	718.546	15.5029	770.77	15.5029	871.954	15.5029	868.269
15.5131	714.61	15.5131	775.194	15.5131	873.361	15.5131	871.1
15.5234	712.328	15.5234	767.796	15.5234	878.54	15.5234	869.532
15.5336	710.428	15.5336	764.294	15.5336	883.511	15.5336	867.961
15.5438	707.03	15.5438	767.551	15.5438	882.724	15.5438	864.104
15.5541	709.699	15.5541	769.585	15.5541	886.376	15.5541	861.172
15.5643	707.819	15.5643	772.919	15.5643	889.585	15.5643	855.395
15.5745	710.739	15.5745	770.355	15.5745	894.596	15.5745	857.98
15.5847	712.556	15.5847	769.954	15.5847	890.634	15.5847	855.042
15.595	711.163	15.595	768.28	15.595	888.775	15.595	849.356
15.6052	711.594	15.6052	767.115	15.6052	890.199	15.6052	843.87
15.6154	712.849	15.6154	767.105	15.6154	886.138	15.6154	841.894
15.6257	716.336	15.6257	772.19	15.6257	889.144	15.6257	841.467
15.6359	716.411	15.6359	773.588	15.6359	884.88	15.6359	843.16
15.6461	716.917	15.6461	775.261	15.6461	884.399	15.6461	842.594
15.6563	714.459	15.6563	778.501	15.6563	880.323	15.6563	842.181
15.6666	711.096	15.6666	779.312	15.6666	878.725	15.6666	850.365
15.6768	705.302	15.6768	777.083	15.6768	879.535	15.6768	851.757
15.687	700.884	15.687	776.198	15.687	876.574	15.687	848.787
15.6973	701.21	15.6973	775.684	15.6973	875.916	15.6973	849.758
15.7075	700.76	15.7075	774.521	15.7075	878.354	15.7075	847.408
15.7177	697.053	15.7177	778.907	15.7177	874.071	15.7177	848.925
15.7279	696.853	15.7279	776.828	15.7279	876.864	15.7279	849.111
15.7382	699.613	15.7382	778.411	15.7382	870.952	15.7382	851.273
15.7484	698.449	15.7484	782.602	15.7484	867.942	15.7484	855.013
15.7586	700.03	15.7586	790.409	15.7586	868.374	15.7586	855.918
15.7689	697.889	15.7689	790.103	15.7689	871.054	15.7689	854.329
15.7791	703.327	15.7791	786.866	15.7791	867.509	15.7791	855.789
15.7893	703.765	15.7893	787.438	15.7893	863.035	15.7893	857.192
15.7995	704.954	15.7995	781.107	15.7995	866.764	15.7995	853.088
15.8098	699.925	15.8098	776.157	15.8098	871.464	15.8098	851.823
15.82	700.341	15.82	773.593	15.82	872.299	15.82	853.173
15.8302	700.486	15.8302	776.239	15.8302	876.771	15.8302	850.177
15.8405	700.009	15.8405	773.99	15.8405	878.382	15.8405	846.462
15.8507	698.518	15.8507	772.151	15.8507	884.072	15.8507	840.015
15.8609	693.973	15.8609	769.459	15.8609	889.668	15.8609	843.102
15.8711	688.784	15.8711	762.825	15.8711	892.654	15.8711	847.338
15.8814	683.736	15.8814	762.626	15.8814	895.596	15.8814	840.703
15.8916	687.68	15.8916	760.782	15.8916	888.973	15.8916	837.387
15.9018	687.789	15.9018	763.907	15.9018	891.761	15.9018	839.064
15.9121	691.861	15.9121	767.64	15.9121	892.054	15.9121	836.762
15.9223	696.301	15.9223	773.589	15.9223	891.704	15.9223	839.99
15.9325	698.394	15.9325	772.086	15.9325	892.881	15.9325	842.163
15.9427	698.547	15.9427	771.913	15.9427	887.174	15.9427	845.655
15.953	698.357	15.953	775.378	15.953	883.697	15.953	848.913
15.9632	698.478	15.9632	777.749	15.9632	884.854	15.9632	847.593
15.9734	703.492	15.9734	778.224	15.9734	878.469	15.9734	850.228
15.9836	705.518	15.9836	776.623	15.9836	879.096	15.9836	852.562
15.9939	702.754	15.9939	772.2	15.9939	879.606	15.9939	857.675
16.0041	704.028	16.0041	768.039	16.0041	878.466	16.0041	853.503
16.0143	699.173	16.0143	771.078	16.0143	875.028	16.0143	856.417
16.0246	700.178	16.0246	770.379	16.0246	874.601	16.0246	860.492
16.0348	698.756	16.0348	772.405	16.0348	874.907	16.0348	862.097
16.045	699.03	16.045	767.669	16.045	874.491	16.045	860.014
16.0552	700.275	16.0552	765.737	16.0552	876.995	16.0552	867.28
16.0655	698.285	16.0655	764.533	16.0655	876.554	16.0655	871.797
16.0757	694.517	16.0757	762.757	16.0757	869.854	16.0757	869.096
16.0859	695.035	16.0859	769.407	16.0859	865.955	16.0859	866.174
16.0962	698.086	16.0962	771.759	16.0962	859.991	16.0962	865.02
16.1064	696.228	16.1064	772.174	16.1064	864.802	16.1064	866.781
16.1166	701.378	16.1166	769.336	16.1166	862.294	16.1166	868.934
16.1268	704.762	16.1268	765.452	16.1268	861.493	16.1268	868.146
16.1371	703.08	16.1371	762.884	16.1371	862.07	16.1371	864.889
16.1473	701.254	16.1473	760.252	16.1473	865.794	16.1473	861.381
16.1575	699.281	16.1575	759.645	16.1575	867.224	16.1575	857.265
16.1678	701.248	16.1678	758.207	16.1678	874.911	16.1678	849.951
16.178	702.572	16.178	760.584	16.178	875.903	16.178	849.045
16.1882	700.059	16.1882	760.941	16.1882	883.448	16.1882	844.708
16.1984	702.146	16.1984	761.651	16.1984	887.133	16.1984	843.637
16.2087	701.189	16.2087	765.836	16.2087	889.184	16.2087	836.448
16.2189	699.756	16.2189	768.161	16.2189	892.425	16.2189	839.731
16.2291	699.72	16.2291	765.661	16.2291	896.93	16.2291	840.442
16.2394	699.106	16.2394	768.982	16.2394	894.004	16.2394	841.43
16.2496	700.973	16.2496	768.064	16.2496	890.161	16.2496	837.434
16.2598	704.014	16.2598	769.617	16.2598	891.423	16.2598	841.827
16.27	700.722	16.27	768.786	16.27	891.664	16.27	846.075
16.2803	700.514	16.2803	773.09	16.2803	889.201	16.2803	847.981
16.2905	701.499	16.2905	774.272	16.2905	892.616	16.2905	851.657
16.3007	705.314	16.3007	772.027	16.3007	891.036	16.3007	857.023
16.311	703.52	16.311	769.577	16.311	888.763	16.311	858.964
16.3212	705.76	16.3212	767.019	16.3212	884.164	16.3212	856.878
16.3314	707.509	16.3314	766.431	16.3314	889.063	16.3314	858.901
16.3416	704.715	16.3416	764.095	16.3416	893.717	16.3416	858.889
16.3519	701.413	16.3519	761.033	16.3519	897.965	16.3519	854.947
16.3621	698.936	16.3621	761.249	16.3621	894.01	16.3621	850.036
16.3723	699.069	16.3723	758.907	16.3723	899.305	16.3723	846.203
16.3826	698.154	16.3826	761.035	16.3826	898.051	16.3826	847.581
16.3928	695.187	16.3928	761.761	16.3928	903.048	16.3928	844.997
16.403	693.326	16.403	760.183	16.403	902.595	16.403	843.573
16.4132	690.646	16.4132	760.437	16.4132	901.655	16.4132	841.449
16.4235	692.863	16.4235	766.513	16.4235	899.801	16.4235	841.753
16.4337	693.735	16.4337	770.083	16.4337	901.824	16.4337	839.973
16.4439	692.334	16.4439	772.671	16.4439	899.805	16.4439	840.279
16.4541	696.571	16.4541	775.049	16.4541	900.384	16.4541	837.477
16.4644	698.652	16.4644	780.899	16.4644	906.533	16.4644	838.502
16.4746	697.799	16.4746	784.392	16.4746	908.101	16.4746	840.707
16.4848	698.48	16.4848	787.076	16.4848	907.106	16.4848	837.641
16.4951	698.9	16.4951	785.184	16.4951	906.591	16.4951	839.419
16.5053	700.309	16.5053	788.729	16.5053	901.76	16.5053	841.352
16.5155	698.005	16.5155	793.233	16.5155	901.099	16.5155	843.918
16.5257	700.236	16.5257	793.708	16.5257	907.188	16.5257	841.413
16.536	704.038	16.536	791.588	16.536	912.123	16.536	847.132
16.5462	702.82	16.5462	788.392	16.5462	909.903	16.5462	847.62
16.5564	705.645	16.5564	784.438	16.5564	909.405	16.5564	849.737
16.5667	705.222	16.5667	776.412	16.5667	910.646	16.5667	850.993
16.5769	705.145	16.5769	770.045	16.5769	911.179	16.5769	853.124
16.5871	708.618	16.5871	767.234	16.5871	902.134	16.5871	858.521
16.5973	707.249	16.5973	762.754	16.5973	900.707	16.5973	861.057
16.6076	706.393	16.6076	757.018	16.6076	896.579	16.6076	870.184
16.6178	708.234	16.6178	758.342	16.6178	895.751	16.6178	869.301
16.628	712.705	16.628	759.251	16.628	896.518	16.628	870.633
16.6383	713.147	16.6383	756.774	16.6383	896.619	16.6383	873.186
16.6485	711.376	16.6485	752.449	16.6485	897.408	16.6485	872.173
16.6587	717.345	16.6587	751.883	16.6587	902.426	16.6587	872.809
16.6689	715.642	16.6689	751.07	16.6689	903.246	16.6689	868.996
16.6792	712.955	16.6792	748.905	16.6792	901.956	16.6792	870.74
16.6894	709.759	16.6894	754.375	16.6894	905.88	16.6894	872.662
16.6996	705.393	16.6996	758.127	16.6996	903.971	16.6996	875.246
16.7099	703.18	16.7099	764.183	16.7099	907.079	16.7099	875.185
16.7201	704.19	16.7201	768.277	16.7201	908.533	16.7201	873.135
16.7303	707.108	16.7303	772.66	16.7303	912.448	16.7303	871.347
16.7405	709.565	16.7405	776.183	16.7405	908.411	16.7405	873.431
16.7508	705.267	16.7508	777.638	16.7508	908.234	16.7508	872.625
16.761	707.739	16.761	777.664	16.761	912.532	16.761	874.308
16.7712	705.566	16.7712	777.281	16.7712	911.78	16.7712	874.338
16.7815	706.181	16.7815	786.047	16.7815	904.652	16.7815	872.374
16.7917	708.04	16.7917	789.606	16.7917	900.351	16.7917	874.291
16.8019	706.519	16.8019	791.98	16.8019	902.485	16.8019	876.805
16.8121	703.991	16.8121	793.158	16.8121	903.521	16.8121	880.536
16.8224	706.36	16.8224	792.766	16.8224	904.223	16.8224	876.507
16.8326	707.958	16.8326	792.598	16.8326	908.073	16.8326	876.655
16.8428	708.172	16.8428	787.687	16.8428	911.469	16.8428	874.99
16.8531	709.697	16.8531	785.166	16.8531	917.54	16.8531	870.211
16.8633	713.585	16.8633	787.229	16.8633	920.858	16.8633	870.896
16.8735	708.431	16.8735	787.235	16.8735	920.398	16.8735	869.644
16.8837	703.083	16.8837	791.888	16.8837	923.743	16.8837	875.217
16.894	699.834	16.894	793.899	16.894	924.814	16.894	881.197
16.9042	700.799	16.9042	790.813	16.9042	926.031	16.9042	882.207
16.9144	704.122	16.9144	789.43	16.9144	932.137	16.9144	881.275
16.9247	705.918	16.9247	789.023	16.9247	931.291	16.9247	883.477
16.9349	704.792	16.9349	793.727	16.9349	934.517	16.9349	888.795
16.9451	703.568	16.9451	792.991	16.9451	936.738	16.9451	882.308
16.9553	700.147	16.9553	791.68	16.9553	939.913	16.9553	882.32
16.9656	701.304	16.9656	792.083	16.9656	937.425	16.9656	886.384
16.9758	697.584	16.9758	795.465	16.9758	928.591	16.9758	885.252
16.986	696.366	16.986	802.257	16.986	927.076	16.986	882.712
16.9962	697.265	16.9962	801.42	16.9962	927.199	16.9962	882.725
17.0065	697.608	17.0065	802.97	17.0065	926.563	17.0065	883.87
17.0167	695.516	17.0167	803.594	17.0167	922.782	17.0167	879.6
17.0269	698.158	17.0269	801.984	17.0269	921.823	17.0269	875.464
17.0372	703.837	17.0372	807.628	17.0372	923.97	17.0372	873.161
17.0474	705.206	17.0474	805.796	17.0474	923.109	17.0474	870.211
17.0576	709.33	17.0576	807.783	17.0576	921.693	17.0576	868.729
17.0678	711.817	17.0678	812.962	17.0678	918.546	17.0678	869.453
17.0781	710.514	17.0781	810.283	17.0781	917.299	17.0781	871.614
17.0883	712.302	17.0883	809.126	17.0883	916.194	17.0883	875.359
17.0985	713.686	17.0985	810.032	17.0985	920.923	17.0985	879.366
17.1088	717.863	17.1088	810.946	17.1088	927.167	17.1088	876.405
17.119	715.793	17.119	807.251	17.119	929.157	17.119	882.207
17.1292	714.145	17.1292	805.452	17.1292	931.167	17.1292	886.225
17.1394	713.292	17.1394	802.33	17.1394	936.507	17.1394	886.861
17.1497	715.85	17.1497	802.272	17.1497	941.352	17.1497	885.488
17.1599	710.176	17.1599	801.128	17.1599	944.527	17.1599	890.076
17.1701	707.318	17.1701	800.729	17.1701	943.34	17.1701	891.449
17.1804	705.871	17.1804	801.725	17.1804	949.486	17.1804	888.991
17.1906	705.261	17.1906	797.188	17.1906	954.62	17.1906	892.296
17.2008	700.734	17.2008	799.19	17.2008	957.879	17.2008	891.452
17.211	703.197	17.211	802.589	17.211	959.931	17.211	891.035
17.2213	703.949	17.2213	801.327	17.2213	954.451	17.2213	889.241
17.2315	710.367	17.2315	801.551	17.2315	959.319	17.2315	885.617
17.2417	716.89	17.2417	802.57	17.2417	954.273	17.2417	890.708
17.252	716.004	17.252	798.746	17.252	948.574	17.252	887.65
17.2622	720.813	17.2622	795.732	17.2622	944.959	17.2622	886.131
17.2724	724.113	17.2724	797.867	17.2724	941.238	17.2724	880.487
17.2826	722.81	17.2826	792.847	17.2826	942.772	17.2826	878.833
17.2929	723.274	17.2929	792.395	17.2929	942.758	17.2929	878.583
17.3031	721.159	17.3031	798.148	17.3031	943.242	17.3031	880.791
17.3133	720.047	17.3133	797.714	17.3133	945.771	17.3133	881.514
17.3236	717.671	17.3236	797.75	17.3236	948.046	17.3236	888.57
17.3338	719.899	17.3338	796.026	17.3338	951.705	17.3338	888.815
17.344	717.737	17.344	796.086	17.344	955.054	17.344	888.258
17.3542	716.41	17.3542	800.713	17.3542	954.205	17.3542	891.425
17.3645	715.822	17.3645	804.563	17.3645	956.703	17.3645	888.372
17.3747	717.446	17.3747	810.635	17.3747	953.072	17.3747	889.612
17.3849	712.656	17.3849	812.958	17.3849	958.292	17.3849	887.088
17.3952	712.218	17.3952	813.939	17.3952	960.198	17.3952	889.743
17.4054	711.778	17.4054	824.995	17.4054	965.186	17.4054	885.519
17.4156	715.456	17.4156	829.797	17.4156	966.918	17.4156	880.591
17.4258	719.124	17.4258	830.071	17.4258	960.019	17.4258	879.856
17.4361	720.965	17.4361	826.969	17.4361	960.028	17.4361	878.408
17.4463	720.575	17.4463	824.262	17.4463	951.375	17.4463	886.972
17.4565	721.922	17.4565	821.404	17.4565	947.522	17.4565	884.684
17.4668	723.722	17.4668	820.653	17.4668	951.434	17.4668	881.926
17.477	720.691	17.477	821.139	17.477	953.207	17.477	884.707
17.4872	716.893	17.4872	818.821	17.4872	953.774	17.4872	889.393
17.4974	719.799	17.4974	817.541	17.4974	952.296	17.4974	899.589
17.5077	717.584	17.5077	818.805	17.5077	952.084	17.5077	905.147
17.5179	714.888	17.5179	816.96	17.5179	953.912	17.5179	909.037
17.5281	717.266	17.5281	813.694	17.5281	954.63	17.5281	911.606
17.5383	719.057	17.5383	810.571	17.5383	952.56	17.5383	913.46
17.5486	715.151	17.5486	809.317	17.5486	947.916	17.5486	912.652
17.5588	716.96	17.5588	814.313	17.5588	945.359	17.5588	913.873
17.569	719.245	17.569	818.16	17.569	947.75	17.569	913.295
17.5793	718.37	17.5793	822.819	17.5793	950.89	17.5793	913.318
17.5895	717.995	17.5895	820.404	17.5895	960.207	17.5895	909.574
17.5997	721.337	17.5997	824.22	17.5997	967.447	17.5997	907.191
17.6099	720.733	17.6099	829.951	17.6099	967.402	17.6099	899.374
17.6202	723.601	17.6202	830.448	17.6202	973.104	17.6202	896.067
17.6304	726.839	17.6304	830.36	17.6304	967.57	17.6304	900.516
17.6406	727.411	17.6406	824.375	17.6406	970.114	17.6406	902.137
17.6509	724.844	17.6509	827.73	17.6509	970.356	17.6509	902.818
17.6611	722.008	17.6611	829.822	17.6611	975.324	17.6611	901.287
17.6713	721.531	17.6713	829.569	17.6713	984.281	17.6713	901.294
17.6815	718.973	17.6815	830.262	17.6815	983.333	17.6815	905.781
17.6918	723.803	17.6918	833.548	17.6918	983.401	17.6918	912.273
17.702	727.608	17.702	836.813	17.702	981.556	17.702	916.185
17.7122	727.155	17.7122	835.037	17.7122	984.781	17.7122	915.008
17.7225	729.62	17.7225	835.506	17.7225	983.021	17.7225	916.888
17.7327	733.576	17.7327	830.865	17.7327	985.714	17.7327	920.348
17.7429	734.367	17.7429	832.984	17.7429	987.08	17.7429	922.14
17.7531	735.075	17.7531	833.594	17.7531	986.211	17.7531	921.916
17.7634	736.264	17.7634	835.52	17.7634	990.887	17.7634	918.548
17.7736	737.706	17.7736	836.868	17.7736	994.41	17.7736	919.249
17.7838	737.958	17.7838	840.78	17.7838	1000.72	17.7838	913.543
17.7941	741.386	17.7941	838.247	17.7941	1003.5	17.7941	913.159
17.8043	740.17	17.8043	841.347	17.8043	1006.6	17.8043	907.314
17.8145	744.635	17.8145	845.683	17.8145	1009.81	17.8145	905.216
17.8247	749.373	17.8247	844.43	17.8247	1015.19	17.8247	903.652
17.835	748.947	17.835	845.826	17.835	1013.09	17.835	899.904
17.8452	749.817	17.8452	841.287	17.8452	1019	17.8452	896.169
17.8554	747.155	17.8554	842.642	17.8554	1022.54	17.8554	893.584
17.8657	751.996	17.8657	843.949	17.8657	1028.74	17.8657	894.73
17.8759	756.794	17.8759	843.093	17.8759	1027.57	17.8759	894.026
17.8861	753.568	17.8861	847.771	17.8861	1026.75	17.8861	892.911
17.8963	754.825	17.8963	849.458	17.8963	1027.71	17.8963	893.581
17.9066	755.875	17.9066	846.776	17.9066	1028.2	17.9066	896.771
17.9168	756.945	17.9168	842.239	17.9168	1027.8	17.9168	906.922
17.927	755.345	17.927	839.814	17.927	1022.27	17.927	913.726
17.9373	754.257	17.9373	837.01	17.9373	1019.85	17.9373	915.124
17.9475	757.65	17.9475	837.351	17.9475	1022.73	17.9475	919.991
17.9577	758.47	17.9577	837.233	17.9577	1020.27	17.9577	923.402
17.9679	752.463	17.9679	835.293	17.9679	1025.74	17.9679	925.35
17.9782	747.393	17.9782	835.676	17.9782	1032.36	17.9782	932.415
17.9884	744.355	17.9884	832.501	17.9884	1033.65	17.9884	936.696
17.9986	746.873	17.9986	830.942	17.9986	1035.78	17.9986	941.609
18.0088	743.16	18.0088	833.779	18.0088	1041.18	18.0088	942.579
18.0191	744.566	18.0191	835.861	18.0191	1045.47	18.0191	948.917
18.0293	744.409	18.0293	841.167	18.0293	1041.25	18.0293	949.533
18.0395	744.27	18.0395	841.888	18.0395	1041.24	18.0395	953.12
18.0498	743.573	18.0498	841.433	18.0498	1040.63	18.0498	956.544
18.06	743.596	18.06	846.786	18.06	1040.79	18.06	960.935
18.0702	746.115	18.0702	851.392	18.0702	1041.18	18.0702	957.577
18.0804	741.581	18.0804	852.925	18.0804	1042.08	18.0804	957.642
18.0907	739.306	18.0907	856.386	18.0907	1043.66	18.0907	957.453
18.1009	741.782	18.1009	859.289	18.1009	1041.93	18.1009	958.007
18.1111	741.328	18.1111	863.511	18.1111	1040.61	18.1111	962.929
18.1214	742.05	18.1214	868.213	18.1214	1032.73	18.1214	961.54
18.1316	737.604	18.1316	869.122	18.1316	1032.82	18.1316	953.281
18.1418	738.818	18.1418	872.383	18.1418	1031.74	18.1418	946.534
18.152	742.014	18.152	873.647	18.152	1035.8	18.152	948.623
18.1623	741.224	18.1623	875.586	18.1623	1035.26	18.1623	943.806
18.1725	738.772	18.1725	871.406	18.1725	1037.97	18.1725	938.919
18.1827	738.649	18.1827	868.674	18.1827	1037.81	18.1827	934.01
18.193	741.328	18.193	867.871	18.193	1032.51	18.193	929.724
18.2032	742.79	18.2032	870.097	18.2032	1030.57	18.2032	928.088
18.2134	743.361	18.2134	871.585	18.2134	1032.64	18.2134	928.945
18.2236	746.72	18.2236	871.253	18.2236	1027.94	18.2236	931.955
18.2339	752.207	18.2339	872.869	18.2339	1027	18.2339	936.397
18.2441	756.057	18.2441	865.609	18.2441	1031.35	18.2441	938.286
18.2543	758.24	18.2543	864.151	18.2543	1034.93	18.2543	943.495
18.2646	763.693	18.2646	861.398	18.2646	1042.1	18.2646	951.493
18.2748	769.106	18.2748	859.479	18.2748	1044.38	18.2748	953.437
18.285	769.195	18.285	856.654	18.285	1048.53	18.285	961.849
18.2952	772.228	18.2952	856.1	18.2952	1052.96	18.2952	966.804
18.3055	773.823	18.3055	857.504	18.3055	1059.06	18.3055	969.375
18.3157	778.323	18.3157	856.719	18.3157	1065.04	18.3157	975.73
18.3259	779.446	18.3259	855.371	18.3259	1063.68	18.3259	971.78
18.3362	776.932	18.3362	858.949	18.3362	1070.64	18.3362	971.069
18.3464	778.029	18.3464	865.639	18.3464	1067.92	18.3464	972.091
18.3566	781.191	18.3566	863.186	18.3566	1073.21	18.3566	976.346
18.3668	777.361	18.3668	864.123	18.3668	1075.15	18.3668	977.959
18.3771	776.688	18.3771	863.526	18.3771	1071.67	18.3771	982.368
18.3873	770.74	18.3873	867.635	18.3873	1068.59	18.3873	981.766
18.3975	771.245	18.3975	866.659	18.3975	1065.49	18.3975	983.964
18.4078	771.788	18.4078	869.501	18.4078	1067.66	18.4078	989.562
18.418	771.881	18.418	874.13	18.418	1075.3	18.418	986.735
18.4282	770.48	18.4282	878.768	18.4282	1081.03	18.4282	985.953
18.4384	773.511	18.4384	885.776	18.4384	1084.22	18.4384	986.968
18.4487	772.379	18.4487	886.574	18.4487	1091.91	18.4487	984.23
18.4589	772.181	18.4589	888.756	18.4589	1094.87	18.4589	986.071
18.4691	773.277	18.4691	888.847	18.4691	1097.85	18.4691	982.459
18.4794	768.739	18.4794	889.171	18.4794	1098.83	18.4794	977.325
18.4896	769.553	18.4896	892.244	18.4896	1103.92	18.4896	977.498
18.4998	769.955	18.4998	894.372	18.4998	1106.82	18.4998	975.649
18.51	771.298	18.51	899.416	18.51	1107.97	18.51	975.361
18.5203	774.485	18.5203	898.463	18.5203	1105.7	18.5203	974.763
18.5305	769.525	18.5305	900.062	18.5305	1098.55	18.5305	969.141
18.5407	770.131	18.5407	906.316	18.5407	1094.99	18.5407	964.578
18.5509	765.239	18.5509	904.38	18.5509	1095.66	18.5509	968.646
18.5612	764.719	18.5612	894.037	18.5612	1097.1	18.5612	972.824
18.5714	758.886	18.5714	899.831	18.5714	1093.49	18.5714	974.999
18.5816	765.563	18.5816	896.72	18.5816	1086.61	18.5816	980.297
18.5919	764.266	18.5919	895.628	18.5919	1088.3	18.5919	982.763
18.6021	770.601	18.6021	892.246	18.6021	1095.92	18.6021	983.671
18.6123	768.163	18.6123	897.981	18.6123	1096.94	18.6123	986.883
18.6225	766.934	18.6225	898.167	18.6225	1097.64	18.6225	987.84
18.6328	768.627	18.6328	900.211	18.6328	1099.85	18.6328	987.649
18.643	773.347	18.643	902.732	18.643	1095.93	18.643	986.055
18.6532	772.636	18.6532	897.942	18.6532	1099.51	18.6532	984.171
18.6635	770.427	18.6635	901.059	18.6635	1098.32	18.6635	983.47
18.6737	771.315	18.6737	901.052	18.6737	1099.27	18.6737	991.969
18.6839	776.18	18.6839	903.022	18.6839	1100.24	18.6839	999.144
18.6941	781.151	18.6941	909.444	18.6941	1102.96	18.6941	1009.86
18.7044	781.461	18.7044	909.087	18.7044	1101	18.7044	1010.47
18.7146	784.806	18.7146	908.841	18.7146	1099.41	18.7146	1015.6
18.7248	784.165	18.7248	902.72	18.7248	1099.03	18.7248	1018.5
18.7351	782.592	18.7351	903.526	18.7351	1097.04	18.7351	1017.29
18.7453	784.576	18.7453	904.722	18.7453	1096.82	18.7453	1013.97
18.7555	782.2	18.7555	904.225	18.7555	1108.14	18.7555	1016.53
18.7657	783.548	18.7657	903.958	18.7657	1111	18.7657	1010.41
18.776	786.738	18.776	907.225	18.776	1115.01	18.776	1014.12
18.7862	794.404	18.7862	905.206	18.7862	1117.75	18.7862	1013.65
18.7964	795.606	18.7964	907.11	18.7964	1120.73	18.7964	1011.56
18.8067	800.559	18.8067	909.806	18.8067	1123.27	18.8067	1004.7
18.8169	797.534	18.8169	914.911	18.8169	1119.69	18.8169	1004.4
18.8271	800.733	18.8271	911.784	18.8271	1125.32	18.8271	1003.63
18.8373	799.624	18.8373	915.003	18.8373	1128.94	18.8373	994.756
18.8476	799.404	18.8476	916.407	18.8476	1131.73	18.8476	992.182
18.8578	797.25	18.8578	918.474	18.8578	1133.52	18.8578	993.822
18.868	798.563	18.868	920.433	18.868	1142.34	18.868	1002.36
18.8783	804.767	18.8783	924.438	18.8783	1144.61	18.8783	1013.77
18.8885	808.923	18.8885	922.988	18.8885	1149.13	18.8885	1013.57
18.8987	805.6	18.8987	921.228	18.8987	1152.37	18.8987	1019.19
18.9089	808.652	18.9089	923.399	18.9089	1154.43	18.9089	1022.76
18.9192	809.453	18.9192	922.741	18.9192	1159.54	18.9192	1026.33
18.9294	811.567	18.9294	920.683	18.9294	1159.98	18.9294	1026.5
18.9396	815.536	18.9396	922.734	18.9396	1156.9	18.9396	1027.04
18.9499	819.348	18.9499	928.178	18.9499	1154.68	18.9499	1028.07
18.9601	820.238	18.9601	929.968	18.9601	1158.42	18.9601	1027.82
18.9703	822.617	18.9703	927.276	18.9703	1153.29	18.9703	1031.9
18.9805	828.137	18.9805	925.418	18.9805	1146.81	18.9805	1037.68
18.9908	834.253	18.9908	921.612	18.9908	1140.96	18.9908	1031.13
19.001	835.748	19.001	924.32	19.001	1139.26	19.001	1031.19
19.0112	838.176	19.0112	924.339	19.0112	1137.5	19.0112	1023.79
19.0215	836.482	19.0215	922.466	19.0215	1141.62	19.0215	1025.39
19.0317	830.36	19.0317	918.104	19.0317	1140.65	19.0317	1026.48
19.0419	830.365	19.0419	921.016	19.0419	1142.57	19.0419	1028.47
19.0521	832.358	19.0521	921.186	19.0521	1150.13	19.0521	1030.41
19.0624	834.699	19.0624	924.748	19.0624	1156.23	19.0624	1032.25
19.0726	834.176	19.0726	920.282	19.0726	1165.69	19.0726	1030.47
19.0828	835.705	19.0828	920.101	19.0828	1172.51	19.0828	1029.95
19.093	835.227	19.093	918.88	19.093	1174.08	19.093	1032.19
19.1033	836.813	19.1033	921.124	19.1033	1179.49	19.1033	1037.28
19.1135	840.325	19.1135	927.143	19.1135	1187.54	19.1135	1037.73
19.1237	842.161	19.1237	929.018	19.1237	1190.33	19.1237	1032.77
19.134	849.093	19.134	932.895	19.134	1181.28	19.134	1038.3
19.1442	847.634	19.1442	941.695	19.1442	1180.67	19.1442	1043.21
19.1544	844.789	19.1544	945.112	19.1544	1180.72	19.1544	1046.05
19.1646	837.199	19.1646	943.374	19.1646	1182.35	19.1646	1048.7
19.1749	837.44	19.1749	947.284	19.1749	1179.86	19.1749	1051.92
19.1851	837.536	19.1851	947.485	19.1851	1178.46	19.1851	1052.85
19.1953	834.389	19.1953	948.31	19.1953	1177.49	19.1953	1051.01
19.2056	828.992	19.2056	953.695	19.2056	1172.47	19.2056	1054.14
19.2158	829.695	19.2158	950.404	19.2158	1168.41	19.2158	1057.21
19.226	828.277	19.226	947.888	19.226	1167.75	19.226	1062.05
19.2362	824.478	19.2362	949.344	19.2362	1168.44	19.2362	1064.64
19.2465	829.578	19.2465	948.231	19.2465	1167.84	19.2465	1068.44
19.2567	830.043	19.2567	942.464	19.2567	1170.25	19.2567	1065.66
19.2669	827.673	19.2669	940.219	19.2669	1170.32	19.2669	1061.91
19.2772	828.431	19.2772	934.331	19.2772	1172.33	19.2772	1057.08
19.2874	828.299	19.2874	937.485	19.2874	1176.16	19.2874	1060.22
19.2976	827.87	19.2976	936.95	19.2976	1174.9	19.2976	1061.92
19.3078	830.079	19.3078	935.386	19.3078	1181.93	19.3078	1058.45
19.3181	832.989	19.3181	939.297	19.3181	1183.33	19.3181	1054.1
19.3283	837.89	19.3283	939.098	19.3283	1184.75	19.3283	1049.77
19.3385	840.68	19.3385	938.239	19.3385	1178.27	19.3385	1049.56
19.3488	839.349	19.3488	940.214	19.3488	1183.79	19.3488	1044.32
19.359	843.242	19.359	941.067	19.359	1185.91	19.359	1045.56
19.3692	845.149	19.3692	942.946	19.3692	1189	19.3692	1042.57
19.3794	849.233	19.3794	944.466	19.3794	1187.81	19.3794	1042.6
19.3897	848.269	19.3897	942.926	19.3897	1188.26	19.3897	1045.22
19.3999	847.449	19.3999	945.782	19.3999	1182.94	19.3999	1043.83
19.4101	851.842	19.4101	946.937	19.4101	1177.77	19.4101	1049.94
19.4204	861.625	19.4204	946.075	19.4204	1179.86	19.4204	1052.23
19.4306	866.412	19.4306	948.912	19.4306	1184.61	19.4306	1053.3
19.4408	867.726	19.4408	952.829	19.4408	1182.22	19.4408	1056.36
19.451	864.832	19.451	951.41	19.451	1178.21	19.451	1063.44
19.4613	862.797	19.4613	952.364	19.4613	1181.17	19.4613	1060.28
19.4715	858.779	19.4715	961.025	19.4715	1186.3	19.4715	1060.41
19.4817	860.166	19.4817	963.927	19.4817	1190.17	19.4817	1060.76
19.492	850.977	19.492	968.016	19.492	1194.76	19.492	1061.31
19.5022	849.392	19.5022	970.611	19.5022	1197.18	19.5022	1064.32
19.5124	849.771	19.5124	971.786	19.5124	1200.62	19.5124	1064.3
19.5226	849.509	19.5226	972.863	19.5226	1197.82	19.5226	1059.92
19.5329	850.923	19.5329	964.486	19.5329	1201.07	19.5329	1058.45
19.5431	848.918	19.5431	966.131	19.5431	1197.58	19.5431	1054.04
19.5533	851.138	19.5533	967.554	19.5533	1194.65	19.5533	1053.74
19.5635	850.092	19.5635	968.007	19.5635	1194.81	19.5635	1052.01
19.5738	845.704	19.5738	960.48	19.5738	1193.16	19.5738	1050.62
19.584	845.401	19.584	963.205	19.584	1189.15	19.584	1052.63
19.5942	843.648	19.5942	961.062	19.5942	1188.75	19.5942	1054.35
19.6045	845.676	19.6045	966.312	19.6045	1188.09	19.6045	1057.47
19.6147	850.596	19.6147	971.429	19.6147	1189.45	19.6147	1064.94
19.6249	856.31	19.6249	971.017	19.6249	1195.34	19.6249	1070.66
19.6351	860.275	19.6351	973.688	19.6351	1194.67	19.6351	1074.78
19.6454	858.544	19.6454	980.39	19.6454	1191.09	19.6454	1080.79
19.6556	860.145	19.6556	980.419	19.6556	1200.03	19.6556	1085.48
19.6658	863.737	19.6658	982.532	19.6658	1203.76	19.6658	1082.08
19.6761	869.507	19.6761	983.061	19.6761	1207.06	19.6761	1085.64
19.6863	869.992	19.6863	984.365	19.6863	1204.69	19.6863	1090.63
19.6965	867.54	19.6965	985.033	19.6965	1211.39	19.6965	1095.43
19.7067	875.8	19.7067	988.997	19.7067	1215	19.7067	1099.82
19.717	875.194	19.717	983.959	19.717	1214.13	19.717	1106.04
19.7272	877.744	19.7272	986.521	19.7272	1210.5	19.7272	1106.28
19.7374	881.071	19.7374	985.298	19.7374	1216.79	19.7374	1104.71
19.7477	878.398	19.7477	987.586	19.7477	1220.08	19.7477	1098.8
19.7579	877.396	19.7579	985.687	19.7579	1214.9	19.7579	1097.14
19.7681	874.865	19.7681	984.913	19.7681	1217.3	19.7681	1091.05
19.7783	871.37	19.7783	988.169	19.7783	1219.26	19.7783	1094.11
19.7886	868.947	19.7886	985.835	19.7886	1220.25	19.7886	1095.76
19.7988	860.982	19.7988	983.355	19.7988	1227.37	19.7988	1096.42
19.809	856.073	19.809	983.806	19.809	1232.01	19.809	1100.23
19.8193	848.822	19.8193	980.14	19.8193	1232.9	19.8193	1097.07
19.8295	847.06	19.8295	972.063	19.8295	1235.35	19.8295	1095.56
19.8397	845.787	19.8397	971.289	19.8397	1238.46	19.8397	1097.23
19.8499	842.06	19.8499	970.64	19.8499	1248.25	19.8499	1096.23
19.8602	843.263	19.8602	960.194	19.8602	1248.76	19.8602	1092.94
19.8704	840.391	19.8704	956.649	19.8704	1246.05	19.8704	1092.59
19.8806	843.931	19.8806	952.55	19.8806	1244.87	19.8806	1097.35
19.8909	843.362	19.8909	953.632	19.8909	1243.47	19.8909	1106.27
19.9011	854.853	19.9011	951.035	19.9011	1244.81	19.9011	1110.05
19.9113	864.268	19.9113	951.952	19.9113	1242.35	19.9113	1113.2
19.9215	865.385	19.9215	950.63	19.9215	1233.62	19.9215	1123.41
19.9318	875.138	19.9318	955.086	19.9318	1236.73	19.9318	1121.76
19.942	881.645	19.942	957.974	19.942	1239.1	19.942	1121.88
19.9522	884.699	19.9522	957.793	19.9522	1238.71	19.9522	1123.49
19.9625	889.299	19.9625	961.514	19.9625	1233.72	19.9625	1119.78
19.9727	893.936	19.9727	966.126	19.9727	1234.38	19.9727	1116.27
19.9829	891.925	19.9829	966.872	19.9829	1236.03	19.9829	1114.48
19.9931	892.69	19.9931	959.541	19.9931	1240.64	19.9931	1113.07
20.0034	894.215	20.0034	963.502	20.0034	1244.24	20.0034	1113.61
20.0136	893.1	20.0136	959.909	20.0136	1237.47	20.0136	1106.67
20.0238	890.415	20.0238	958.03	20.0238	1238.18	20.0238	1101.92
20.0341	892.288	20.0341	953.916	20.0341	1240.31	20.0341	1103.98
20.0443	891.634	20.0443	957.272	20.0443	1240.62	20.0443	1104.6
20.0545	887.402	20.0545	960.355	20.0545	1241.14	20.0545	1094.74
20.0647	881.8	20.0647	962.642	20.0647	1231.58	20.0647	1096.97
20.075	878.643	20.075	965.303	20.075	1235.52	20.075	1097.78
20.0852	876.87	20.0852	966.648	20.0852	1231.96	20.0852	1097.88
20.0954	872.561	20.0954	968.74	20.0954	1230.44	20.0954	1103.7
20.1056	878.214	20.1056	968.896	20.1056	1231.47	20.1056	1105.69
20.1159	874.718	20.1159	968.818	20.1159	1233.92	20.1159	1107.88
20.1261	875.564	20.1261	972.111	20.1261	1235.62	20.1261	1113.37
20.1363	877.851	20.1363	977.844	20.1363	1237.26	20.1363	1116.06
20.1466	875.398	20.1466	980.422	20.1466	1232.33	20.1466	1119.13
20.1568	876.445	20.1568	982.863	20.1568	1238.94	20.1568	1115.9
20.167	878.056	20.167	982.91	20.167	1240.85	20.167	1112.5
20.1772	881.001	20.1772	982.371	20.1772	1240.62	20.1772	1113.94
20.1875	884.001	20.1875	976.914	20.1875	1239.99	20.1875	1114.58
20.1977	888.478	20.1977	974.448	20.1977	1241.71	20.1977	1115.24
20.2079	888.061	20.2079	972.839	20.2079	1236.73	20.2079	1114.39
20.2182	884.24	20.2182	972.444	20.2182	1233.27	20.2182	1113.42
20.2284	883.957	20.2284	970.42	20.2284	1238.79	20.2284	1110.04
20.2386	885.73	20.2386	969.262	20.2386	1234.9	20.2386	1107.52
20.2488	882.372	20.2488	971.687	20.2488	1230.02	20.2488	1099.73
20.2591	879.923	20.2591	971.327	20.2591	1230.06	20.2591	1092.82
20.2693	877.71	20.2693	968.904	20.2693	1221.54	20.2693	1092.99
20.2795	876.396	20.2795	969.751	20.2795	1222.06	20.2795	1091.64
20.2898	873.962	20.2898	969.056	20.2898	1217.61	20.2898	1091.78
20.3	870.635	20.3	965.285	20.3	1215.82	20.3	1097.11
20.3102	872.261	20.3102	967.176	20.3102	1214.32	20.3102	1099.2
20.3204	871.479	20.3204	970.346	20.3204	1216.59	20.3204	1099.72
20.3307	873.061	20.3307	975.345	20.3307	1212.56	20.3307	1104.54
20.3409	873.671	20.3409	978.563	20.3409	1209.67	20.3409	1104.74
20.3511	869.009	20.3511	981.928	20.3511	1208.34	20.3511	1105.38
20.3614	870.348	20.3614	983.749	20.3614	1209.77	20.3614	1110.99
20.3716	869.952	20.3716	984.054	20.3716	1205.12	20.3716	1116.95
20.3818	872.31	20.3818	985.407	20.3818	1199.97	20.3818	1122.13
20.392	869.466	20.392	982.224	20.392	1201.48	20.392	1123.06
20.4023	866.329	20.4023	978.568	20.4023	1204.23	20.4023	1123.87
20.4125	860.919	20.4125	980.207	20.4125	1210.61	20.4125	1122.29
20.4227	858.838	20.4227	983.62	20.4227	1215.15	20.4227	1125.97
20.433	862.147	20.433	983.116	20.433	1216.16	20.433	1116.33
20.4432	861.652	20.4432	984.25	20.4432	1217.37	20.4432	1120.29
20.4534	861.773	20.4534	985.553	20.4534	1221.27	20.4534	1115.99
20.4636	867.817	20.4636	983.253	20.4636	1222.7	20.4636	1114.06
20.4739	872.446	20.4739	984.287	20.4739	1224.23	20.4739	1114.15
20.4841	873.032	20.4841	985.77	20.4841	1229.73	20.4841	1116.04
20.4943	872.566	20.4943	978.807	20.4943	1230.87	20.4943	1112.95
20.5046	868.367	20.5046	975.474	20.5046	1226.71	20.5046	1114.56
20.5148	871.181	20.5148	982.668	20.5148	1231.07	20.5148	1108.46
20.525	873.708	20.525	981.264	20.525	1231.9	20.525	1107.73
20.5352	874.304	20.5352	977.884	20.5352	1226.53	20.5352	1108.43
20.5455	876.467	20.5455	976.469	20.5455	1225.4	20.5455	1107.46
20.5557	868.733	20.5557	975.906	20.5557	1219.24	20.5557	1112.28
20.5659	866.139	20.5659	974.295	20.5659	1211.06	20.5659	1115.93
20.5762	871.879	20.5762	972.109	20.5762	1210.76	20.5762	1116.19
20.5864	870.363	20.5864	969.166	20.5864	1210.77	20.5864	1116.53
20.5966	870.317	20.5966	965.037	20.5966	1211.45	20.5966	1115.12
20.6068	869.191	20.6068	957.715	20.6068	1206.6	20.6068	1116.93
20.6171	866.945	20.6171	954.383	20.6171	1207.55	20.6171	1115.61
20.6273	864.358	20.6273	952.443	20.6273	1205.98	20.6273	1119.81
20.6375	867.518	20.6375	951.63	20.6375	1205.5	20.6375	1118.26
20.6477	866.367	20.6477	953.183	20.6477	1210.13	20.6477	1119.87
20.658	870.164	20.658	949.262	20.658	1211.54	20.658	1115.82
20.6682	874.52	20.6682	945.389	20.6682	1214.57	20.6682	1114.7
20.6784	874.033	20.6784	946.05	20.6784	1214.09	20.6784	1117.88
20.6887	868.854	20.6887	944.53	20.6887	1216.11	20.6887	1117.33
20.6989	867.908	20.6989	947.308	20.6989	1213.59	20.6989	1116.07
20.7091	862.195	20.7091	949.798	20.7091	1210.38	20.7091	1120.2
20.7193	864.403	20.7193	953.691	20.7193	1210.12	20.7193	1116.79
20.7296	863.621	20.7296	948.652	20.7296	1206.57	20.7296	1121.28
20.7398	859.514	20.7398	947.814	20.7398	1202.72	20.7398	1118.63
20.75	859.109	20.75	950.61	20.75	1205.61	20.75	1122.25
20.7603	856.64	20.7603	953.614	20.7603	1203.16	20.7603	1119.98
20.7705	860.04	20.7705	954.557	20.7705	1201.71	20.7705	1120.08
20.7807	866.312	20.7807	953.204	20.7807	1206.33	20.7807	1120.34
20.7909	864.067	20.7909	954.412	20.7909	1203	20.7909	1118.49
20.8012	863.89	20.8012	948.225	20.8012	1202.82	20.8012	1118.63
20.8114	857.999	20.8114	947.551	20.8114	1199.72	20.8114	1119.8
20.8216	854.586	20.8216	949.321	20.8216	1199.82	20.8216	1121.26
20.8319	854.918	20.8319	958.274	20.8319	1198.21	20.8319	1124.63
20.8421	858.769	20.8421	964.259	20.8421	1197.56	20.8421	1116.37
20.8523	859.745	20.8523	970.918	20.8523	1194.56	20.8523	1111.08
20.8625	862.143	20.8625	967.501	20.8625	1192.9	20.8625	1108.84
20.8728	859.36	20.8728	965.439	20.8728	1189.83	20.8728	1108.52
20.883	854.152	20.883	968.858	20.883	1189.28	20.883	1107.93
20.8932	852.919	20.8932	971.127	20.8932	1188.54	20.8932	1102.42
20.9035	851.03	20.9035	972.431	20.9035	1185.89	20.9035	1107.03
20.9137	847.886	20.9137	966.042	20.9137	1181.59	20.9137	1106.74
20.9239	847.342	20.9239	959.657	20.9239	1179.73	20.9239	1104.27
20.9341	846.451	20.9341	954.826	20.9341	1180.02	20.9341	1103.64
20.9444	846.036	20.9444	952.432	20.9444	1177.69	20.9444	1096.77
20.9546	848.248	20.9546	949.524	20.9546	1182.41	20.9546	1099.63
20.9648	848.026	20.9648	950.204	20.9648	1184.08	20.9648	1095.58
20.9751	849.26	20.9751	947.554	20.9751	1189.05	20.9751	1098.07
20.9853	847.775	20.9853	944.735	20.9853	1191.51	20.9853	1094.65
20.9955	846.921	20.9955	939.009	20.9955	1191.25	20.9955	1095.41
21.0057	843.756	21.0057	936.327	21.0057	1192.83	21.0057	1095.16
21.016	839.936	21.016	942.561	21.016	1188.2	21.016	1098.06
21.0262	843.484	21.0262	941.954	21.0262	1183.74	21.0262	1100.02
21.0364	849.108	21.0364	946.662	21.0364	1180.63	21.0364	1100.04
21.0467	852.135	21.0467	942.464	21.0467	1176.44	21.0467	1096.16
21.0569	857.469	21.0569	943.537	21.0569	1167.59	21.0569	1100.37
21.0671	857.543	21.0671	939.759	21.0671	1166.95	21.0671	1099.97
21.0773	855.018	21.0773	940.184	21.0773	1164.66	21.0773	1097.94
21.0876	857.009	21.0876	940.948	21.0876	1164.36	21.0876	1097.26
21.0978	858.024	21.0978	939.7	21.0978	1155.97	21.0978	1096.19
21.108	857.642	21.108	939.184	21.108	1151.24	21.108	1101.88
21.1182	853.369	21.1182	937.442	21.1182	1144.24	21.1182	1099.18
21.1285	853.014	21.1285	933.291	21.1285	1142.1	21.1285	1099.37
21.1387	853.391	21.1387	934.109	21.1387	1138.47	21.1387	1099.77
21.1489	852.479	21.1489	932.953	21.1489	1136.64	21.1489	1095.97
21.1592	847.263	21.1592	933.232	21.1592	1141.72	21.1592	1099.59
21.1694	847.264	21.1694	935.403	21.1694	1144.92	21.1694	1093.54
21.1796	842.584	21.1796	929.529	21.1796	1143.35	21.1796	1089.73
21.1898	835.577	21.1898	922.891	21.1898	1143.45	21.1898	1088.15
21.2001	837.139	21.2001	922.069	21.2001	1144.97	21.2001	1086.79
21.2103	836.19	21.2103	922.428	21.2103	1146.65	21.2103	1084.13
21.2205	833.972	21.2205	922.137	21.2205	1146.48	21.2205	1086.51
21.2308	838.166	21.2308	919.411	21.2308	1144.23	21.2308	1084.41
21.241	838.327	21.241	922.387	21.241	1145.13	21.241	1087.94
21.2512	835.033	21.2512	918.855	21.2512	1145.66	21.2512	1089.82
21.2614	836.213	21.2614	921.995	21.2614	1139.71	21.2614	1090.04
21.2717	829.451	21.2717	917.275	21.2717	1147.21	21.2717	1086.1
21.2819	827.507	21.2819	911.059	21.2819	1147.66	21.2819	1084.81
21.2921	827.015	21.2921	904.469	21.2921	1148.85	21.2921	1085.38
21.3024	826.436	21.3024	904.922	21.3024	1146.69	21.3024	1084
21.3126	826.1	21.3126	908.347	21.3126	1142.25	21.3126	1082.05
21.3228	828.053	21.3228	904.844	21.3228	1144.93	21.3228	1078.25
21.333	829.458	21.333	905.107	21.333	1146.27	21.333	1077.96
21.3433	828.596	21.3433	904.904	21.3433	1138.12	21.3433	1081.14
21.3535	829.583	21.3535	906.916	21.3535	1134.11	21.3535	1078.57
21.3637	830.863	21.3637	906.572	21.3637	1137.36	21.3637	1072.99
21.374	833.735	21.374	907.196	21.374	1137.75	21.374	1068.99
21.3842	829.173	21.3842	906.727	21.3842	1141.46	21.3842	1069.7
21.3944	831.388	21.3944	907.863	21.3944	1142.46	21.3944	1069.75
21.4046	838.737	21.4046	912.694	21.4046	1144.11	21.4046	1060.53
21.4149	834.825	21.4149	912.733	21.4149	1142.68	21.4149	1062.03
21.4251	834.954	21.4251	916.207	21.4251	1138.81	21.4251	1063.24
21.4353	832.031	21.4353	916.584	21.4353	1134.31	21.4353	1065.6
21.4456	827.684	21.4456	918.263	21.4456	1131.88	21.4456	1069.76
21.4558	819.867	21.4558	917.176	21.4558	1128.73	21.4558	1066.27
21.466	815.42	21.466	917.174	21.466	1126.7	21.466	1070.04
21.4762	809.853	21.4762	910.999	21.4762	1129.24	21.4762	1069.04
21.4865	807.739	21.4865	906.303	21.4865	1126.61	21.4865	1070.33
21.4967	805.005	21.4967	906.207	21.4967	1126.19	21.4967	1067.71
21.5069	805.871	21.5069	911.04	21.5069	1123.24	21.5069	1064.65
21.5172	804.397	21.5172	913.289	21.5172	1120.69	21.5172	1061.21
21.5274	805.498	21.5274	909.062	21.5274	1125	21.5274	1061.51
21.5376	802.755	21.5376	913.576	21.5376	1121.14	21.5376	1061.71
21.5478	805.695	21.5478	911.796	21.5478	1118.74	21.5478	1064.01
21.5581	807.009	21.5581	915.26	21.5581	1125.03	21.5581	1059.32
21.5683	806.382	21.5683	908.471	21.5683	1129.85	21.5683	1059.43
21.5785	808.943	21.5785	907.347	21.5785	1134.41	21.5785	1062.31
21.5888	807.516	21.5888	906.097	21.5888	1134.9	21.5888	1059.53
21.599	811.988	21.599	898.724	21.599	1133.81	21.599	1056.68
21.6092	812.095	21.6092	898.576	21.6092	1133.7	21.6092	1054.72
21.6194	809.04	21.6194	895.948	21.6194	1128.14	21.6194	1056.61
21.6297	807.198	21.6297	894.193	21.6297	1123.99	21.6297	1058.09
21.6399	807.125	21.6399	886.185	21.6399	1114.61	21.6399	1060.83
21.6501	807.094	21.6501	883.38	21.6501	1113.87	21.6501	1058.45
21.6603	806.066	21.6603	882.298	21.6603	1109.24	21.6603	1058.61
21.6706	806.038	21.6706	878.55	21.6706	1104.58	21.6706	1060.85
21.6808	806.124	21.6808	873.236	21.6808	1102.13	21.6808	1056.52
21.691	807.716	21.691	870.139	21.691	1102.71	21.691	1049.02
21.7013	812.161	21.7013	872.461	21.7013	1101.96	21.7013	1041.75
21.7115	811.762	21.7115	871.546	21.7115	1100.75	21.7115	1036.28
21.7217	812.05	21.7217	865.445	21.7217	1103.64	21.7217	1030.7
21.7319	811.266	21.7319	866.597	21.7319	1102.07	21.7319	1032.23
21.7422	810.381	21.7422	871.924	21.7422	1103.35	21.7422	1029.88
21.7524	809.828	21.7524	874.844	21.7524	1100.73	21.7524	1030.59
21.7626	809.521	21.7626	879.165	21.7626	1101.09	21.7626	1029.93
21.7729	805.597	21.7729	875.854	21.7729	1099.21	21.7729	1027.55
21.7831	802.794	21.7831	880.269	21.7831	1099.37	21.7831	1027.83
21.7933	797.29	21.7933	883.398	21.7933	1093.99	21.7933	1031.92
21.8035	795.571	21.8035	886.428	21.8035	1091.97	21.8035	1038.07
21.8138	794.074	21.8138	890.135	21.8138	1087.77	21.8138	1043.69
21.824	792.81	21.824	886.868	21.824	1083.35	21.824	1046.78
21.8342	788.127	21.8342	888.101	21.8342	1084	21.8342	1049.27
21.8445	792.701	21.8445	882.358	21.8445	1077.34	21.8445	1050.79
21.8547	792.259	21.8547	883.203	21.8547	1076.65	21.8547	1048.93
21.8649	792.088	21.8649	883.247	21.8649	1073.15	21.8649	1046.93
21.8751	792.509	21.8751	882.748	21.8751	1075.52	21.8751	1044.55
21.8854	795.878	21.8854	882.865	21.8854	1079.36	21.8854	1040.36
21.8956	799.069	21.8956	881.754	21.8956	1074.74	21.8956	1034.65
21.9058	797.27	21.9058	879.565	21.9058	1070.91	21.9058	1034.02
21.9161	791.447	21.9161	877.812	21.9161	1068.62	21.9161	1034.45
21.9263	792.226	21.9263	874.992	21.9263	1072.3	21.9263	1030.31
21.9365	788.734	21.9365	877.779	21.9365	1066.13	21.9365	1030.31
21.9467	788.148	21.9467	874.374	21.9467	1065.41	21.9467	1025.78
21.957	789.492	21.957	872.267	21.957	1058.09	21.957	1029.22
21.9672	787.331	21.9672	868.738	21.9672	1058.14	21.9672	1027.98
21.9774	783.394	21.9774	860.258	21.9774	1057.72	21.9774	1023.86
21.9877	778.199	21.9877	858.715	21.9877	1054.16	21.9877	1032.58
21.9979	779.793	21.9979	853.971	21.9979	1052.14	21.9979	1033.24
22.0081	779.964	22.0081	852.888	22.0081	1053.35	22.0081	1033.78
22.0183	780.299	22.0183	847.808	22.0183	1054.53	22.0183	1030.54
22.0286	781.19	22.0286	846.73	22.0286	1055.79	22.0286	1025.53
22.0388	780.677	22.0388	844.177	22.0388	1055.6	22.0388	1024.84
22.049	781.258	22.049	838.797	22.049	1052.34	22.049	1022.22
22.0593	781.379	22.0593	839.327	22.0593	1049.97	22.0593	1020.63
22.0695	781.026	22.0695	842.398	22.0695	1049.13	22.0695	1017.44
22.0797	781.141	22.0797	839.499	22.0797	1048.04	22.0797	1021.46
22.0899	783.813	22.0899	839.262	22.0899	1044.29	22.0899	1018.54
22.1002	779.305	22.1002	840.687	22.1002	1040.01	22.1002	1019.45
22.1104	776.507	22.1104	839.667	22.1104	1037.55	22.1104	1016.96
22.1206	775.093	22.1206	842.612	22.1206	1036.98	22.1206	1014.39
22.1308	776.024	22.1308	835.049	22.1308	1033.35	22.1308	1008.23
22.1411	773.437	22.1411	833.31	22.1411	1026.45	22.1411	1006.14
22.1513	771.197	22.1513	832.222	22.1513	1023.49	22.1513	1004.47
22.1615	773.855	22.1615	835.596	22.1615	1019.82	22.1615	1002.15
22.1718	770.142	22.1718	839.785	22.1718	1018.73	22.1718	995.956
22.182	769.544	22.182	836.81	22.182	1023.14	22.182	991.161
22.1922	764.269	22.1922	843.077	22.1922	1014.6	22.1922	991.209
22.2024	761.644	22.2024	844.816	22.2024	1012.88	22.2024	982.563
22.2127	757.18	22.2127	846.76	22.2127	1012.62	22.2127	981.681
22.2229	754.691	22.2229	843.257	22.2229	1011.83	22.2229	980.003
22.2331	754.51	22.2331	842.923	22.2331	1014.15	22.2331	976.58
22.2434	750.428	22.2434	840.328	22.2434	1009.61	22.2434	978.675
22.2536	745.823	22.2536	835.47	22.2536	1008.79	22.2536	975.354
22.2638	745.971	22.2638	836.994	22.2638	1001.82	22.2638	976.29
22.274	741.924	22.274	834.859	22.274	1004.71	22.274	973.524
22.2843	741.221	22.2843	828.182	22.2843	1006.98	22.2843	976.013
22.2945	738.795	22.2945	825.719	22.2945	1009.26	22.2945	972.069
22.3047	733.886	22.3047	821.12	22.3047	1006.35	22.3047	969.425
22.315	731.112	22.315	815.524	22.315	1003.37	22.315	964.391
22.3252	731.667	22.3252	809.014	22.3252	1001.33	22.3252	967.907
22.3354	729.591	22.3354	797.706	22.3354	995.606	22.3354	965.281
22.3456	725.135	22.3456	798.617	22.3456	995.017	22.3456	959.675
22.3559	726.3	22.3559	801.924	22.3559	990.393	22.3559	956.935
22.3661	728.097	22.3661	804.721	22.3661	984.988	22.3661	952.394
22.3763	726.739	22.3763	808.716	22.3763	980.242	22.3763	956.038
22.3866	725.176	22.3866	812.273	22.3866	976.415	22.3866	954.883
22.3968	724.792	22.3968	818.007	22.3968	964.833	22.3968	953.917
22.407	723.072	22.407	816.551	22.407	963.594	22.407	949.858
22.4172	718.77	22.4172	815.585	22.4172	957.698	22.4172	949.45
22.4275	720.269	22.4275	817.643	22.4275	954.196	22.4275	945.922
22.4377	718.957	22.4377	820.829	22.4377	953.308	22.4377	942.753
22.4479	718.276	22.4479	816.436	22.4479	947.099	22.4479	946.065
22.4582	717.044	22.4582	815.646	22.4582	943.802	22.4582	949.79
22.4684	720.212	22.4684	819.195	22.4684	939.874	22.4684	948.889
22.4786	720.3	22.4786	815.443	22.4786	947.421	22.4786	946.397
22.4888	721.467	22.4888	814.34	22.4888	948.321	22.4888	943.938
22.4991	718.796	22.4991	807.051	22.4991	948.787	22.4991	940.563
22.5093	711.315	22.5093	799.445	22.5093	949.292	22.5093	939.017
22.5195	704.083	22.5195	796.426	22.5195	946.233	22.5195	940.26
22.5298	704.327	22.5298	790.677	22.5298	943.089	22.5298	942.278
22.54	700.782	22.54	785.247	22.54	942.132	22.54	933.053
22.5502	698.914	22.5502	783.951	22.5502	942.219	22.5502	933.88
22.5604	699.491	22.5604	778.64	22.5604	931.352	22.5604	931.598
22.5707	697.872	22.5707	775.082	22.5707	926.983	22.5707	934.71
22.5809	697.05	22.5809	770.237	22.5809	923.831	22.5809	938.446
22.5911	692.286	22.5911	770.036	22.5911	915.418	22.5911	934.858
22.6014	692.697	22.6014	767.498	22.6014	911.931	22.6014	929.662
22.6116	684.543	22.6116	767.442	22.6116	907.516	22.6116	927.617
22.6218	680.945	22.6218	767.83	22.6218	906.898	22.6218	931.242
22.632	684.556	22.632	767.655	22.632	908.871	22.632	930.634
22.6423	682.773	22.6423	760.775	22.6423	912.715	22.6423	934.658
22.6525	684.392	22.6525	757.576	22.6525	911.302	22.6525	932.521
22.6627	685.291	22.6627	760.871	22.6627	908.308	22.6627	934.446
22.6729	690.868	22.6729	760.236	22.6729	907.157	22.6729	932.234
22.6832	693.231	22.6832	760.073	22.6832	912.436	22.6832	930.198
22.6934	695.293	22.6934	763.471	22.6934	911.595	22.6934	932.554
22.7036	691.4	22.7036	761.273	22.7036	908.027	22.7036	933.326
22.7139	684.199	22.7139	765.571	22.7139	906.03	22.7139	932.189
22.7241	685.527	22.7241	771.214	22.7241	899.955	22.7241	928.463
22.7343	694.022	22.7343	769	22.7343	899.13	22.7343	927.945
22.7445	692.414	22.7445	767.365	22.7445	902.312	22.7445	922.663
22.7548	691.713	22.7548	767.833	22.7548	896.987	22.7548	923.437
22.765	692.474	22.765	763.564	22.765	890.701	22.765	913.648
22.7752	688.975	22.7752	763.034	22.7752	892.26	22.7752	916.483
22.7855	683.697	22.7855	755.514	22.7855	890.642	22.7855	908.936
22.7957	679.832	22.7957	755.296	22.7957	886.324	22.7957	899.792
22.8059	677.448	22.8059	751.391	22.8059	882.765	22.8059	892.984
22.8161	674.155	22.8161	745.989	22.8161	879.477	22.8161	888.712
22.8264	675.133	22.8264	741.836	22.8264	879.514	22.8264	888.861
22.8366	676.054	22.8366	737.837	22.8366	879.309	22.8366	881.299
22.8468	676.686	22.8468	736.9	22.8468	879.962	22.8468	877.199
22.8571	673.442	22.8571	739.796	22.8571	875.657	22.8571	868.757
22.8673	673.342	22.8673	734.449	22.8673	871.774	22.8673	871.026
22.8775	672.776	22.8775	735.306	22.8775	868.731	22.8775	872.578
22.8877	669.764	22.8877	736.372	22.8877	867.066	22.8877	870.546
22.898	667.238	22.898	732.807	22.898	861.524	22.898	870.228
22.9082	661.736	22.9082	729.898	22.9082	859.017	22.9082	864.203
22.9184	656.607	22.9184	734.848	22.9184	857.721	22.9184	859.44
22.9287	656.108	22.9287	730.764	22.9287	856.809	22.9287	858.365
22.9389	656.299	22.9389	724.05	22.9389	855.972	22.9389	863.225
22.9491	651.826	22.9491	723.753	22.9491	857.181	22.9491	855.87
22.9593	648.47	22.9593	721.321	22.9593	852.869	22.9593	855.252
22.9696	646.868	22.9696	712.754	22.9696	854.377	22.9696	856.291
22.9798	642.757	22.9798	711.328	22.9798	854.394	22.9798	860.055
22.99	639.923	22.99	707.085	22.99	847.791	22.99	853.881
23.0003	640.103	23.0003	703.205	23.0003	841.365	23.0003	848.5
23.0105	640.6	23.0105	696.558	23.0105	836.093	23.0105	847.129
23.0207	637.829	23.0207	696.724	23.0207	840.499	23.0207	842.633
23.0309	639.861	23.0309	698.702	23.0309	842.015	23.0309	848.438
23.0412	640.896	23.0412	699.417	23.0412	846.723	23.0412	845.474
23.0514	640.235	23.0514	702.221	23.0514	844.417	23.0514	842.218
23.0616	634.805	23.0616	699.448	23.0616	842.948	23.0616	841.51
23.0719	632.492	23.0719	694.951	23.0719	840.338	23.0719	844.721
23.0821	627.949	23.0821	694.892	23.0821	838.226	23.0821	848.583
23.0923	624.702	23.0923	695.505	23.0923	836.64	23.0923	841.5
23.1025	622.688	23.1025	692.853	23.1025	835.541	23.1025	844.782
23.1128	621.491	23.1128	694.947	23.1128	835.58	23.1128	846.815
23.123	615.891	23.123	696.136	23.123	833.158	23.123	845.458
23.1332	615.244	23.1332	693.785	23.1332	830.36	23.1332	846.861
23.1435	618.532	23.1435	688.3	23.1435	824.501	23.1435	847.283
23.1537	619.308	23.1537	686.547	23.1537	822.001	23.1537	840.146
23.1639	613.286	23.1639	685.298	23.1639	823.084	23.1639	841.475
23.1741	614.909	23.1741	684.022	23.1741	822.771	23.1741	839.092
23.1844	615.545	23.1844	688.051	23.1844	816.854	23.1844	825.191
23.1946	610.115	23.1946	687.327	23.1946	811.903	23.1946	814.541
23.2048	609.704	23.2048	685.434	23.2048	812.485	23.2048	811.29
23.215	609.945	23.215	686.463	23.215	814.881	23.215	808.032
23.2253	608.941	23.2253	686.426	23.2253	813.355	23.2253	801.466
23.2355	613.522	23.2355	682.648	23.2355	808.244	23.2355	802.238
23.2457	612.478	23.2457	682.676	23.2457	806.692	23.2457	792.261
23.256	611.522	23.256	682.126	23.256	797.425	23.256	788.682
23.2662	608.848	23.2662	679.871	23.2662	795.1	23.2662	787.799
23.2764	609.367	23.2764	678.049	23.2764	793.143	23.2764	785.136
23.2866	612.092	23.2866	676.847	23.2866	791.905	23.2866	787.871
23.2969	610.528	23.2969	675.817	23.2969	789.176	23.2969	782.392
23.3071	611.516	23.3071	675.88	23.3071	783.338	23.3071	788.208
23.3173	608.718	23.3173	671.453	23.3173	780.861	23.3173	786.687
23.3276	601.078	23.3276	668.764	23.3276	776.559	23.3276	784.171
23.3378	601.398	23.3378	669.669	23.3378	770.35	23.3378	783.595
23.348	601.64	23.348	662.494	23.348	763.437	23.348	785.627
23.3582	597.313	23.3582	664.571	23.3582	767.068	23.3582	780.159
23.3685	589.445	23.3685	664.76	23.3685	772.184	23.3685	775.178
23.3787	591.083	23.3787	662.492	23.3787	771.881	23.3787	771.553
23.3889	583.397	23.3889	663.846	23.3889	766.525	23.3889	767.205
23.3992	581.938	23.3992	664.032	23.3992	766.495	23.3992	771.313
23.4094	580.362	23.4094	662.938	23.4094	763.393	23.4094	776.129
23.4196	582.843	23.4196	659.644	23.4196	760.537	23.4196	772.31
23.4298	582.256	23.4298	656.754	23.4298	757.086	23.4298	768.752
23.4401	582.127	23.4401	659.738	23.4401	753.894	23.4401	772.237
23.4503	582.132	23.4503	660.411	23.4503	751.067	23.4503	768.571
23.4605	578.452	23.4605	661.095	23.4605	751.961	23.4605	769.464
23.4708	579.826	23.4708	659.439	23.4708	754.952	23.4708	768.492
23.481	581.115	23.481	656.418	23.481	754.673	23.481	768.721
23.4912	580.863	23.4912	652.988	23.4912	757.519	23.4912	766.487
23.5014	575.366	23.5014	649.204	23.5014	756.08	23.5014	764.163
23.5117	573.452	23.5117	648.751	23.5117	752.57	23.5117	766.364
23.5219	571.432	23.5219	646.686	23.5219	754.905	23.5219	764.262
23.5321	566.483	23.5321	649.332	23.5321	753.423	23.5321	764.191
23.5424	569.016	23.5424	650.374	23.5424	751.878	23.5424	759.136
23.5526	564.608	23.5526	645.78	23.5526	753.676	23.5526	756.683
23.5628	557.375	23.5628	645.902	23.5628	757.165	23.5628	754.399
23.573	554.53	23.573	647.117	23.573	758.821	23.573	751.16
23.5833	557.707	23.5833	647.693	23.5833	758.861	23.5833	753.177
23.5935	549.942	23.5935	645.45	23.5935	755.975	23.5935	752.241
23.6037	552.157	23.6037	644.353	23.6037	755.384	23.6037	752.178
23.614	550.042	23.614	642.804	23.614	755.929	23.614	749.52
23.6242	553.761	23.6242	640.217	23.6242	753.853	23.6242	742.622
23.6344	553.585	23.6344	639.465	23.6344	751.674	23.6344	738.875
23.6446	554.547	23.6446	637.638	23.6446	748.635	23.6446	738.374
23.6549	551.968	23.6549	636.863	23.6549	749.167	23.6549	734.424
23.6651	550.49	23.6651	632.214	23.6651	750.284	23.6651	733.508
23.6753	552.667	23.6753	626.397	23.6753	747.355	23.6753	737.083
23.6855	549.155	23.6855	625.83	23.6855	745.569	23.6855	738.104
23.6958	549.218	23.6958	625.313	23.6958	745.298	23.6958	733.358
23.706	547.123	23.706	627.579	23.706	741.22	23.706	737.721
23.7162	545.984	23.7162	631.929	23.7162	738.526	23.7162	731.986
23.7265	546.208	23.7265	635.496	23.7265	739.907	23.7265	728.293
23.7367	543.5	23.7367	636.287	23.7367	735.384	23.7367	730.056
23.7469	542.572	23.7469	634.96	23.7469	731.814	23.7469	726.63
23.7571	534.159	23.7571	632.682	23.7571	730.493	23.7571	728.771
23.7674	532.051	23.7674	633.358	23.7674	725.637	23.7674	734.013
23.7776	531.24	23.7776	634.497	23.7776	725.428	23.7776	731.293
23.7878	532.049	23.7878	635.308	23.7878	723.892	23.7878	731.661
23.7981	527.978	23.7981	630.381	23.7981	725.855	23.7981	729.888
23.8083	528.727	23.8083	628.304	23.8083	727.77	23.8083	728.164
23.8185	532.598	23.8185	622.214	23.8185	730.577	23.8185	725.114
23.8287	535.004	23.8287	616.22	23.8287	729.831	23.8287	718.881
23.839	535.244	23.839	615.321	23.839	729.626	23.839	714.63
23.8492	535.426	23.8492	613.045	23.8492	729.417	23.8492	714.859
23.8594	534.198	23.8594	613.502	23.8594	731.815	23.8594	713.197
23.8697	535.307	23.8697	608.131	23.8697	731.858	23.8697	710.426
23.8799	533.123	23.8799	609.024	23.8799	734.005	23.8799	709.221
23.8901	531.37	23.8901	612.148	23.8901	734.653	23.8901	704.945
23.9003	530.349	23.9003	611.056	23.9003	731.641	23.9003	703.271
23.9106	526.648	23.9106	612.972	23.9106	730.87	23.9106	702.17
23.9208	527.623	23.9208	615.059	23.9208	729.163	23.9208	696.605
23.931	528.402	23.931	614.132	23.931	725.873	23.931	697.552
23.9413	528.415	23.9413	613.884	23.9413	723.57	23.9413	698.86
23.9515	526.676	23.9515	611.654	23.9515	721.8	23.9515	695.804
23.9617	522.997	23.9617	610.241	23.9617	717.184	23.9617	697.149
23.9719	523.368	23.9719	610.273	23.9719	710.928	23.9719	695.682
23.9822	522.777	23.9822	608.89	23.9822	708.873	23.9822	694.833
23.9924	525.075	23.9924	611.428	23.9924	706.894	23.9924	695.313
24.0026	526.763	24.0026	609.443	24.0026	708.512	24.0026	695.607
24.0129	530.292	24.0129	609.011	24.0129	705.898	24.0129	696.35
24.0231	534.509	24.0231	609.606	24.0231	705.331	24.0231	691.415
24.0333	533.656	24.0333	610.581	24.0333	705.061	24.0333	688.821
24.0435	533.807	24.0435	611.827	24.0435	704.353	24.0435	686.9
24.0538	535.092	24.0538	610.798	24.0538	705.416	24.0538	687.124
24.064	534.671	24.064	609.063	24.064	707.334	24.064	688.994
24.0742	534.433	24.0742	607.699	24.0742	709.541	24.0742	686.653
24.0845	534.602	24.0845	604.604	24.0845	710.177	24.0845	689.43
24.0947	534.007	24.0947	608.484	24.0947	708.887	24.0947	691.03
24.1049	534.208	24.1049	607.63	24.1049	710.063	24.1049	694.884
24.1151	535.162	24.1151	608.192	24.1151	714.964	24.1151	692.034
24.1254	534.543	24.1254	609.357	24.1254	716.483	24.1254	692.727
24.1356	531.543	24.1356	607.075	24.1356	717.872	24.1356	690.363
24.1458	531.522	24.1458	602.57	24.1458	721.215	24.1458	689.352
24.1561	528.358	24.1561	598.986	24.1561	720.99	24.1561	684.859
24.1663	524.531	24.1663	600.658	24.1663	718.811	24.1663	683.046
24.1765	519.018	24.1765	602.755	24.1765	716.129	24.1765	682
24.1867	519.878	24.1867	598.665	24.1867	716.719	24.1867	682.382
24.197	515.918	24.197	596.243	24.197	710.979	24.197	678.386
24.2072	517.305	24.2072	596.696	24.2072	709.084	24.2072	674.255
24.2174	513.792	24.2174	592.701	24.2174	700.575	24.2174	665.73
24.2276	509.67	24.2276	590.964	24.2276	700.283	24.2276	655.212
24.2379	504.271	24.2379	587.053	24.2379	698.541	24.2379	657.028
24.2481	497.019	24.2481	580.879	24.2481	699.041	24.2481	654.015
24.2583	493.426	24.2583	581.604	24.2583	695.081	24.2583	652.907
24.2686	492.165	24.2686	578.434	24.2686	692.627	24.2686	656.569
24.2788	490.553	24.2788	577.46	24.2788	693.171	24.2788	653.446
24.289	493.6	24.289	575.446	24.289	691.204	24.289	657.303
24.2992	492.437	24.2992	581.02	24.2992	693.576	24.2992	655.865
24.3095	495.342	24.3095	579.732	24.3095	699.198	24.3095	655.818
24.3197	499.327	24.3197	581.927	24.3197	701.473	24.3197	654.882
24.3299	500.31	24.3299	582.69	24.3299	703.979	24.3299	658.186
24.3402	509.426	24.3402	582.242	24.3402	708.669	24.3402	659.57
24.3504	513.338	24.3504	584.491	24.3504	712.771	24.3504	658.548
24.3606	514.8	24.3606	589.203	24.3606	718.037	24.3606	658.468
24.3708	517.417	24.3708	593.39	24.3708	715.823	24.3708	661.405
24.3811	515.596	24.3811	592.323	24.3811	718.043	24.3811	660.678
24.3913	517.084	24.3913	587.809	24.3913	721.891	24.3913	657.312
24.4015	514.608	24.4015	587.796	24.4015	721.354	24.4015	655.897
24.4118	515.68	24.4118	590.409	24.4118	721.2	24.4118	654.704
24.422	511.155	24.422	587.636	24.422	719.124	24.422	647.926
24.4322	506.899	24.4322	585.878	24.4322	721.103	24.4322	645.44
24.4424	501.347	24.4424	580.446	24.4424	721.731	24.4424	650.259
24.4527	495.21	24.4527	576.409	24.4527	723.139	24.4527	647.133
24.4629	494.855	24.4629	577.219	24.4629	720.494	24.4629	643.848
24.4731	493.918	24.4731	576.076	24.4731	720.694	24.4731	644.164
24.4834	494.248	24.4834	574.805	24.4834	715.084	24.4834	638.482
24.4936	495.829	24.4936	570.287	24.4936	712.178	24.4936	637.806
24.5038	495.015	24.5038	571.168	24.5038	713.809	24.5038	633.492
24.514	502.826	24.514	569.787	24.514	710.751	24.514	630.556
24.5243	507.866	24.5243	572.402	24.5243	710.358	24.5243	627.777
24.5345	508.469	24.5345	570.478	24.5345	711.828	24.5345	626.904
24.5447	510.149	24.5447	574.758	24.5447	710.539	24.5447	624.553
24.555	508.037	24.555	574.085	24.555	710.528	24.555	622.97
24.5652	508.227	24.5652	573.723	24.5652	710.031	24.5652	625.211
24.5754	507.323	24.5754	569.998	24.5754	707.499	24.5754	631.142
24.5856	503.892	24.5856	567.766	24.5856	709.266	24.5856	635.343
24.5959	501.963	24.5959	569.862	24.5959	707.693	24.5959	636.972
24.6061	503.822	24.6061	569.428	24.6061	703.913	24.6061	641.042
24.6163	501.884	24.6163	566.669	24.6163	698.922	24.6163	640.263
24.6266	500.381	24.6266	565.092	24.6266	697.641	24.6266	640.704
24.6368	501.921	24.6368	562.401	24.6368	694.515	24.6368	644.343
24.647	502.796	24.647	557.296	24.647	694.058	24.647	651.378
24.6572	501.475	24.6572	558.734	24.6572	695.371	24.6572	652.727
24.6675	501.649	24.6675	559.25	24.6675	694.698	24.6675	651.376
24.6777	501.673	24.6777	559.721	24.6777	695.456	24.6777	653.043
24.6879	500.296	24.6879	558.587	24.6879	690.971	24.6879	652.661
24.6982	501.815	24.6982	555.718	24.6982	692.294	24.6982	653.484
24.7084	499.47	24.7084	560.671	24.7084	694.415	24.7084	649.016
24.7186	500.039	24.7186	561.869	24.7186	693.39	24.7186	645.793
24.7288	498.278	24.7288	566.121	24.7288	694.838	24.7288	645.31
24.7391	495.529	24.7391	568.623	24.7391	694.684	24.7391	645.599
24.7493	495.76	24.7493	569.627	24.7493	691.626	24.7493	650.049
24.7595	499.117	24.7595	568.322	24.7595	694.656	24.7595	650.001
24.7697	499.628	24.7697	570.483	24.7697	697.293	24.7697	652.822
24.78	496.78	24.78	567.434	24.78	696.353	24.78	654.562
24.7902	495.635	24.7902	566.321	24.7902	696.293	24.7902	651.349
24.8004	494.209	24.8004	565.565	24.8004	695.698	24.8004	643.551
24.8107	493.33	24.8107	563.245	24.8107	697.83	24.8107	642.823
24.8209	492.233	24.8209	562.71	24.8209	695.973	24.8209	637.981
24.8311	494.016	24.8311	563.809	24.8311	696.997	24.8311	638.637
24.8413	496.494	24.8413	561.184	24.8413	693.673	24.8413	638.028
24.8516	496.459	24.8516	556.449	24.8516	697.203	24.8516	638.389
24.8618	496.233	24.8618	557.588	24.8618	701.579	24.8618	640.837
24.872	497.455	24.872	555.032	24.872	702.873	24.872	638.202
24.8823	496.912	24.8823	555.797	24.8823	705.725	24.8823	638.937
24.8925	495.897	24.8925	554.792	24.8925	704.844	24.8925	638.184
24.9027	492.71	24.9027	555.43	24.9027	707.442	24.9027	634.108
24.9129	488.143	24.9129	553.002	24.9129	710.499	24.9129	631.356
24.9232	491.476	24.9232	554.144	24.9232	707.475	24.9232	635.712
24.9334	492.475	24.9334	556.358	24.9334	705.663	24.9334	635.979
24.9436	493.638	24.9436	557.977	24.9436	704.791	24.9436	634.23
24.9539	496.703	24.9539	557.438	24.9539	704.325	24.9539	635.164
24.9641	496.347	24.9641	559.601	24.9641	710.222	24.9641	630.171
24.9743	493.024	24.9743	560.581	24.9743	712.054	24.9743	632.337
24.9845	491.861	24.9845	561.097	24.9845	712.864	24.9845	627.77
24.9948	491.454	24.9948	563.8	24.9948	716.063	24.9948	626.485
25.005	486.06	25.005	564.441	25.005	715.945	25.005	620.632
25.0152	484.677	25.0152	565.505	25.0152	716.238	25.0152	620.711
25.0255	486.025	25.0255	565.327	25.0255	710.759	25.0255	615.312
25.0357	486.978	25.0357	566.785	25.0357	710.787	25.0357	617.896
25.0459	490.309	25.0459	565.305	25.0459	710.842	25.0459	615.038
25.0561	491.958	25.0561	564.997	25.0561	713.908	25.0561	618.975
25.0664	495.344	25.0664	565.844	25.0664	709.485	25.0664	618.91
25.0766	497.821	25.0766	564.975	25.0766	702.907	25.0766	620.449
25.0868	502.557	25.0868	563.351	25.0868	703.682	25.0868	618.987
25.0971	498.863	25.0971	557.078	25.0971	699.004	25.0971	617.281
25.1073	493.885	25.1073	558.66	25.1073	697.108	25.1073	615.786
25.1175	494.407	25.1175	556.37	25.1175	695.277	25.1175	616.633
25.1277	495.707	25.1277	559.428	25.1277	693.526	25.1277	617.978
25.138	495.187	25.138	554.297	25.138	692.541	25.138	614.897
25.1482	492.78	25.1482	552.554	25.1482	695.333	25.1482	618.124
25.1584	490.532	25.1584	553.945	25.1584	694.372	25.1584	620.448
25.1687	490.726	25.1687	556.167	25.1687	697.775	25.1687	620.61
25.1789	490.348	25.1789	558.431	25.1789	702.208	25.1789	622.049
25.1891	490.512	25.1891	555.435	25.1891	708.226	25.1891	620.941
25.1993	487.168	25.1993	553.817	25.1993	708.755	25.1993	617.762
25.2096	485.464	25.2096	552.62	25.2096	705.449	25.2096	617.045
25.2198	486.272	25.2198	550.25	25.2198	708.031	25.2198	618.441
25.23	490.358	25.23	547.765	25.23	712.224	25.23	620.488
25.2402	491.692	25.2402	550.774	25.2402	712.361	25.2402	625.472
25.2505	494.834	25.2505	552.578	25.2505	711.506	25.2505	622.191
25.2607	501.025	25.2607	554.396	25.2607	706.66	25.2607	623.25
25.2709	505.645	25.2709	555.781	25.2709	699.565	25.2709	623.252
25.2812	506.18	25.2812	558.91	25.2812	698.189	25.2812	624.855
25.2914	505.18	25.2914	562.002	25.2914	702.964	25.2914	617.412
25.3016	495.88	25.3016	565.213	25.3016	700.328	25.3016	615.225
25.3118	492.779	25.3118	567.565	25.3118	705.696	25.3118	614.087
25.3221	490.17	25.3221	567.888	25.3221	706.778	25.3221	608.2
25.3323	491.363	25.3323	565.281	25.3323	709.138	25.3323	603.929
25.3425	488.975	25.3425	558.716	25.3425	704.86	25.3425	600.058
25.3528	485.994	25.3528	557.269	25.3528	704.838	25.3528	597.992
25.363	488.331	25.363	558.043	25.363	701.895	25.363	595.221
25.3732	487.289	25.3732	557.266	25.3732	706.641	25.3732	595.598
25.3834	485.415	25.3834	552.273	25.3834	708.566	25.3834	594.685
25.3937	486.574	25.3937	548.163	25.3937	709.902	25.3937	594.429
25.4039	486.87	25.4039	549.458	25.4039	706.067	25.4039	590.263
25.4141	489.714	25.4141	547.689	25.4141	709.236	25.4141	595.266
25.4244	490.955	25.4244	543.227	25.4244	716.748	25.4244	592.589
25.4346	495.397	25.4346	545.215	25.4346	720.545	25.4346	595.618
25.4448	496.075	25.4448	550.937	25.4448	716.441	25.4448	600.96
25.455	500.829	25.455	551.44	25.455	718	25.455	604.012
25.4653	506.348	25.4653	554.32	25.4653	715.514	25.4653	608.838
25.4755	501.435	25.4755	556.201	25.4755	713.539	25.4755	615.094
25.4857	498.381	25.4857	558.031	25.4857	715.597	25.4857	616.477
25.496	495.076	25.496	556.396	25.496	717.154	25.496	617.677
25.5062	492.452	25.5062	555.145	25.5062	716.015	25.5062	619.997
25.5164	491.16	25.5164	553.246	25.5164	719.34	25.5164	623.472
25.5266	492.714	25.5266	551.487	25.5266	717.601	25.5266	623.189
25.5369	494.828	25.5369	550.019	25.5369	718.711	25.5369	623.309
25.5471	493.769	25.5471	545.109	25.5471	714.863	25.5471	619.172
25.5573	493.396	25.5573	540.621	25.5573	710.707	25.5573	620.072
25.5676	492.079	25.5676	541.881	25.5676	714	25.5676	621.014
25.5778	489.828	25.5778	545.331	25.5778	716.527	25.5778	621.543
25.588	490.073	25.588	546.732	25.588	717.736	25.588	616.446
25.5982	489.636	25.5982	550.352	25.5982	724.447	25.5982	610.922
25.6085	488.984	25.6085	556.472	25.6085	722.465	25.6085	607.445
25.6187	490.333	25.6187	557.719	25.6187	728.421	25.6187	606.037
25.6289	490.141	25.6289	561.729	25.6289	727.145	25.6289	603.184
25.6392	493.381	25.6392	565.63	25.6392	727.513	25.6392	605.91
25.6494	494.742	25.6494	566.253	25.6494	727.226	25.6494	608.696
25.6596	495.174	25.6596	565.94	25.6596	728.143	25.6596	607.217
25.6698	493.317	25.6698	568.345	25.6698	721.499	25.6698	607.287
25.6801	487.606	25.6801	568.681	25.6801	721.274	25.6801	607.456
25.6903	487.5	25.6903	569.185	25.6903	724.071	25.6903	607.967
25.7005	485.296	25.7005	565.613	25.7005	724.874	25.7005	604.568
25.7108	484.398	25.7108	565.748	25.7108	729.697	25.7108	606.402
25.721	485.585	25.721	562.572	25.721	729.128	25.721	608.491
25.7312	488.593	25.7312	560.164	25.7312	730.856	25.7312	603.342
25.7414	489.661	25.7414	559.09	25.7414	730.38	25.7414	599.678
25.7517	491.863	25.7517	554.216	25.7517	730.308	25.7517	599.84
25.7619	488.973	25.7619	551.093	25.7619	732.124	25.7619	604.55
25.7721	486.538	25.7721	553.915	25.7721	736.551	25.7721	602.07
25.7823	487.732	25.7823	552.63	25.7823	739.093	25.7823	601.941
25.7926	487.948	25.7926	551.849	25.7926	739.362	25.7926	607.179
25.8028	488.696	25.8028	550.043	25.8028	739.867	25.8028	606.915
25.813	491.482	25.813	549.229	25.813	734.338	25.813	613.94
25.8233	493.974	25.8233	548.528	25.8233	739.892	25.8233	618.348
25.8335	497.61	25.8335	547.61	25.8335	737.81	25.8335	623.096
25.8437	500.712	25.8437	547.677	25.8437	740.944	25.8437	623.172
25.8539	503.301	25.8539	551.65	25.8539	743.833	25.8539	621.459
25.8642	499.721	25.8642	553.828	25.8642	742.041	25.8642	624.782
25.8744	499.747	25.8744	557.495	25.8744	739.472	25.8744	629.822
25.8846	497.375	25.8846	561.432	25.8846	742.536	25.8846	629.451
25.8949	498.096	25.8949	560.959	25.8949	742.403	25.8949	626.622
25.9051	496.946	25.9051	559.336	25.9051	745.805	25.9051	624.968
25.9153	500.394	25.9153	560.956	25.9153	745.619	25.9153	626.843
25.9255	503.419	25.9255	563.596	25.9255	739.002	25.9255	623.823
25.9358	503.317	25.9358	567.392	25.9358	743.145	25.9358	618.237
25.946	505.912	25.946	568.607	25.946	740.678	25.946	618.147
25.9562	506.106	25.9562	572.583	25.9562	739.109	25.9562	618.695
25.9665	500.651	25.9665	573.299	25.9665	739.777	25.9665	614.37
25.9767	502.087	25.9767	575.596	25.9767	738.983	25.9767	614.749
25.9869	504.489	25.9869	575.395	25.9869	740.74	25.9869	615.264
25.9971	503.232	25.9971	572.141	25.9971	735.852	25.9971	615.347
26.0074	504.793	26.0074	569.996	26.0074	739.468	26.0074	612.662
26.0176	509.253	26.0176	570.166	26.0176	740.012	26.0176	615.704
26.0278	513.287	26.0278	570.93	26.0278	739.594	26.0278	615.618
26.0381	518.043	26.0381	570.095	26.0381	738.767	26.0381	615.536
26.0483	518.932	26.0483	570.856	26.0483	739.144	26.0483	609.552
26.0585	520.603	26.0585	568.478	26.0585	738.372	26.0585	610.48
26.0687	518.454	26.0687	561.639	26.0687	738.997	26.0687	616.919
26.079	523.32	26.079	559.48	26.079	736.975	26.079	619.077
26.0892	519.782	26.0892	557.024	26.0892	741.61	26.0892	619.286
26.0994	524.643	26.0994	558.268	26.0994	744.659	26.0994	621.454
26.1097	525.203	26.1097	559.541	26.1097	749.77	26.1097	625.719
26.1199	528.787	26.1199	564.039	26.1199	746.637	26.1199	625.094
26.1301	529.855	26.1301	565.532	26.1301	751.822	26.1301	622.857
26.1403	530.475	26.1403	565.385	26.1403	756.067	26.1403	623.086
26.1506	532.719	26.1506	566.608	26.1506	758.308	26.1506	625.056
26.1608	527.255	26.1608	571.586	26.1608	763.177	26.1608	626.341
26.171	523.05	26.171	574.425	26.171	767.284	26.171	626.298
26.1813	522.154	26.1813	575.077	26.1813	765.104	26.1813	625.893
26.1915	518.567	26.1915	574.736	26.1915	762.629	26.1915	620.962
26.2017	515.913	26.2017	570.721	26.2017	761.787	26.2017	620.805
26.2119	514.222	26.2119	570.756	26.2119	764.309	26.2119	621.143
26.2222	516.068	26.2222	571.486	26.2222	758.563	26.2222	622.815
26.2324	513.848	26.2324	573.99	26.2324	755.2	26.2324	622.214
26.2426	510.762	26.2426	571.88	26.2426	755.187	26.2426	617.652
26.2529	508.434	26.2529	569.715	26.2529	753.581	26.2529	615.577
26.2631	506.061	26.2631	568.647	26.2631	751.083	26.2631	614.822
26.2733	503.846	26.2733	569.615	26.2733	749.433	26.2733	615.021
26.2835	501.54	26.2835	572.827	26.2835	747.896	26.2835	615.341
26.2938	498.513	26.2938	576.142	26.2938	749.946	26.2938	615.646
26.304	501.973	26.304	581.897	26.304	749.462	26.304	612.449
26.3142	501.679	26.3142	585.817	26.3142	746.577	26.3142	606.613
26.3244	506.891	26.3244	585.978	26.3244	749.67	26.3244	604.272
26.3347	509.068	26.3347	586.919	26.3347	757.706	26.3347	605.597
26.3449	508.03	26.3449	588.956	26.3449	760.727	26.3449	610.808
26.3551	507.136	26.3551	591.976	26.3551	766.91	26.3551	612.6
26.3654	510.021	26.3654	591.297	26.3654	768.864	26.3654	613.856
26.3756	514.544	26.3756	592.008	26.3756	764.42	26.3756	615.239
26.3858	518.874	26.3858	591.818	26.3858	764.314	26.3858	612.816
26.396	521.828	26.396	594.953	26.396	769.803	26.396	616.477
26.4063	523.802	26.4063	592.361	26.4063	770.457	26.4063	617.444
26.4165	523.083	26.4165	592.836	26.4165	770.202	26.4165	618.27
26.4267	527.959	26.4267	591.654	26.4267	770.143	26.4267	621.882
26.437	526.579	26.437	588.685	26.437	770.08	26.437	620.237
26.4472	527.838	26.4472	584.785	26.4472	771.329	26.4472	615.801
26.4574	527.621	26.4574	583.875	26.4574	770.543	26.4574	613.192
26.4676	527.985	26.4676	582.231	26.4676	768.342	26.4676	607.198
26.4779	524.921	26.4779	577.397	26.4779	767.524	26.4779	610.015
26.4881	526.589	26.4881	574.664	26.4881	768.802	26.4881	613.33
26.4983	528.309	26.4983	572.412	26.4983	768.79	26.4983	613.264
26.5086	529.244	26.5086	572.279	26.5086	773.157	26.5086	612.362
26.5188	529.713	26.5188	570.796	26.5188	771.826	26.5188	612.372
26.529	530.447	26.529	567.285	26.529	776.072	26.529	619.81
26.5392	527.124	26.5392	570.789	26.5392	777.401	26.5392	625.104
26.5495	528.18	26.5495	569.696	26.5495	774.987	26.5495	629.142
26.5597	529.228	26.5597	568.302	26.5597	768.25	26.5597	631.18
26.5699	537.668	26.5699	569.765	26.5699	763.995	26.5699	634.178
26.5802	537.197	26.5802	577.04	26.5802	762.676	26.5802	635.169
26.5904	534.576	26.5904	581.832	26.5904	762.995	26.5904	632.054
26.6006	533.611	26.6006	583.29	26.6006	760.367	26.6006	632.974
26.6108	532.224	26.6108	587.43	26.6108	750.355	26.6108	630.286
26.6211	532.997	26.6211	591.241	26.6211	750.155	26.6211	632.503
26.6313	535.348	26.6313	588.723	26.6313	748.155	26.6313	627.71
26.6415	535.972	26.6415	586.742	26.6415	750.507	26.6415	626.113
26.6518	539.528	26.6518	587.897	26.6518	752.555	26.6518	618.798
26.662	540.706	26.662	585.685	26.662	751.593	26.662	618.324
26.6722	539.241	26.6722	584.173	26.6722	757.161	26.6722	621.404
26.6824	540.376	26.6824	584.805	26.6824	759.056	26.6824	626.903
26.6927	542.856	26.6927	584.939	26.6927	766.541	26.6927	627.551
26.7029	543.527	26.7029	586.846	26.7029	769.534	26.7029	628.067
26.7131	542.203	26.7131	587.288	26.7131	768.825	26.7131	631.576
26.7234	541.655	26.7234	585.446	26.7234	764.902	26.7234	631.802
26.7336	541.787	26.7336	586.724	26.7336	765.462	26.7336	633.175
26.7438	541.462	26.7438	587.019	26.7438	764.479	26.7438	632.182
26.754	544.373	26.754	587.056	26.754	761.3	26.754	628.261
26.7643	540.302	26.7643	588.204	26.7643	754.069	26.7643	627.712
26.7745	541.546	26.7745	591.673	26.7745	752.126	26.7745	625.686
26.7847	534.51	26.7847	592.387	26.7847	750.875	26.7847	623.393
26.7949	528.01	26.7949	592.326	26.7949	742.701	26.7949	620.544
26.8052	527.81	26.8052	593.483	26.8052	740.88	26.8052	620.375
26.8154	525.68	26.8154	595.432	26.8154	738.871	26.8154	617.855
26.8256	526.163	26.8256	593.294	26.8256	741.084	26.8256	616.543
26.8359	528.239	26.8359	587.03	26.8359	743.489	26.8359	614.262
26.8461	528.25	26.8461	582.428	26.8461	747.864	26.8461	618.309
26.8563	527.87	26.8563	579.92	26.8563	749.252	26.8563	615.797
26.8665	524.844	26.8665	579.856	26.8665	750.944	26.8665	620.255
26.8768	524.082	26.8768	580.631	26.8768	758.03	26.8768	617.439
26.887	529.514	26.887	582.727	26.887	758.426	26.887	617.388
26.8972	529.299	26.8972	577.989	26.8972	761.164	26.8972	617.856
26.9075	530.603	26.9075	582.399	26.9075	762.566	26.9075	614.99
26.9177	532.25	26.9177	581.745	26.9177	761.64	26.9177	615.325
26.9279	534.072	26.9279	581.612	26.9279	766.427	26.9279	611.924
26.9381	536.593	26.9381	579.469	26.9381	772.336	26.9381	612.329
26.9484	536.208	26.9484	576.967	26.9484	767.374	26.9484	608.943
26.9586	535.69	26.9586	574.397	26.9586	761.362	26.9586	604.867
26.9688	533.574	26.9688	574.712	26.9688	752.885	26.9688	604.321
26.9791	533.537	26.9791	571.951	26.9791	747.784	26.9791	603.546
26.9893	532.914	26.9893	573.711	26.9893	744.279	26.9893	605.524
26.9995	529.752	26.9995	573.202	26.9995	741.397	26.9995	607.266
27.0097	532.632	27.0097	574.059	27.0097	739.923	27.0097	608.848
27.02	533.758	27.02	573.303	27.02	735.922	27.02	607.984
27.0302	538.083	27.0302	576.184	27.0302	731.293	27.0302	611.625
27.0404	538.412	27.0404	573.269	27.0404	730.42	27.0404	618.998
27.0507	534.242	27.0507	574.575	27.0507	730.128	27.0507	621.969
27.0609	531.323	27.0609	574.287	27.0609	730.682	27.0609	620.015
27.0711	529.233	27.0711	577.507	27.0711	729.261	27.0711	619.287
27.0813	532.215	27.0813	579.116	27.0813	731.751	27.0813	615.46
27.0916	532.611	27.0916	580.699	27.0916	734.269	27.0916	615.07
27.1018	531.248	27.1018	585.141	27.1018	737.991	27.1018	616.326
27.112	532.072	27.112	585.958	27.112	739.897	27.112	614.398
27.1223	529.87	27.1223	587.969	27.1223	741.682	27.1223	615.89
27.1325	527.287	27.1325	584.458	27.1325	748.446	27.1325	616.877
27.1427	525.324	27.1427	583.578	27.1427	747.534	27.1427	614.985
27.1529	524.704	27.1529	584.238	27.1529	739.15	27.1529	607.369
27.1632	522.315	27.1632	583.706	27.1632	741.163	27.1632	604.997
27.1734	522.473	27.1734	586.935	27.1734	740.218	27.1734	606.287
27.1836	523.09	27.1836	583.702	27.1836	738.481	27.1836	601.863
27.1939	528.12	27.1939	588.003	27.1939	736.146	27.1939	601.617
27.2041	527.847	27.2041	586.683	27.2041	736.429	27.2041	603.12
27.2143	530.028	27.2143	583.81	27.2143	735.751	27.2143	604.425
27.2245	529.501	27.2245	583.531	27.2245	736.119	27.2245	603.145
27.2348	527.07	27.2348	584.48	27.2348	732.598	27.2348	603.879
27.245	524.585	27.245	578.889	27.245	732.97	27.245	604.341
27.2552	524.938	27.2552	577.374	27.2552	733.968	27.2552	601.079
27.2655	524.919	27.2655	571.623	27.2655	735.242	27.2655	596.254
27.2757	525.231	27.2757	570.315	27.2757	734.59	27.2757	595.377
27.2859	527.726	27.2859	567.639	27.2859	737.322	27.2859	594.953
27.2961	525.728	27.2961	565.113	27.2961	735.018	27.2961	596.437
27.3064	524.898	27.3064	568.44	27.3064	731.537	27.3064	600.028
27.3166	524.239	27.3166	563.855	27.3166	729.008	27.3166	600.397
27.3268	519.675	27.3268	563.196	27.3268	732.627	27.3268	600.27
27.337	519.056	27.337	556.494	27.337	732.465	27.337	601.702
27.3473	520.298	27.3473	558.609	27.3473	730.476	27.3473	598.223
27.3575	521.045	27.3575	555.234	27.3575	730.078	27.3575	597.442
27.3677	517.382	27.3677	556.312	27.3677	736.066	27.3677	599.521
27.378	517.457	27.378	560.234	27.378	733.663	27.378	599.272
27.3882	516.953	27.3882	563.222	27.3882	731.339	27.3882	595.669
27.3984	519.428	27.3984	568.576	27.3984	730.32	27.3984	597.494
27.4086	515.542	27.4086	570.803	27.4086	734.615	27.4086	596.955
27.4189	516.029	27.4189	573.866	27.4189	734.431	27.4189	591.964
27.4291	515.872	27.4291	577.563	27.4291	736.069	27.4291	588.653
27.4393	518.261	27.4393	578.296	27.4393	731.746	27.4393	584.883
27.4496	522.545	27.4496	578.722	27.4496	734.214	27.4496	586
27.4598	520.299	27.4598	578.768	27.4598	739.744	27.4598	578.862
27.47	518.894	27.47	578.301	27.47	741.596	27.47	576.704
27.4802	524.204	27.4802	576.745	27.4802	742.495	27.4802	577.596
27.4905	524.755	27.4905	575.087	27.4905	743.137	27.4905	579.43
27.5007	526.132	27.5007	576.524	27.5007	741.708	27.5007	578.231
27.5109	526.222	27.5109	581.322	27.5109	741.477	27.5109	574.556
27.5212	525.418	27.5212	577.907	27.5212	743.455	27.5212	574.78
27.5314	529.339	27.5314	573.71	27.5314	741.553	27.5314	575.411
27.5416	529.502	27.5416	570.635	27.5416	741.251	27.5416	572.164
27.5518	534.219	27.5518	568.703	27.5518	742.833	27.5518	569.918
27.5621	532.574	27.5621	563.05	27.5621	742.688	27.5621	568.884
27.5723	531.795	27.5723	564.981	27.5723	740.399	27.5723	569.391
27.5825	528.111	27.5825	563.209	27.5825	738.525	27.5825	571.422
27.5928	526.894	27.5928	560.575	27.5928	736.362	27.5928	574.064
27.603	527.665	27.603	560.239	27.603	734.412	27.603	572.469
27.6132	524.791	27.6132	558.645	27.6132	736.202	27.6132	570.939
27.6234	528.039	27.6234	555.178	27.6234	731.255	27.6234	568.777
27.6337	526.385	27.6337	552.917	27.6337	731.595	27.6337	572.154
27.6439	528.286	27.6439	553.975	27.6439	724.184	27.6439	571.946
27.6541	529.075	27.6541	555.919	27.6541	728.665	27.6541	569.853
27.6644	527.273	27.6644	555.99	27.6644	726.441	27.6644	565.735
27.6746	527.939	27.6746	558.472	27.6746	723.163	27.6746	570.505
27.6848	532.429	27.6848	557.252	27.6848	724.979	27.6848	568.827
27.695	530.992	27.695	559.328	27.695	724.58	27.695	563.775
27.7053	531.317	27.7053	563.216	27.7053	726.966	27.7053	554.233
27.7155	530.292	27.7155	567.814	27.7155	727.41	27.7155	547.845
27.7257	528.585	27.7257	569.229	27.7257	729.328	27.7257	543.398
27.736	533.978	27.736	570.305	27.736	726.705	27.736	539.85
27.7462	535.657	27.7462	569.218	27.7462	731.299	27.7462	536.195
27.7564	538.971	27.7564	566.457	27.7564	732.884	27.7564	538.119
27.7666	538.414	27.7666	563.376	27.7666	731.883	27.7666	535.562
27.7769	536.858	27.7769	560.459	27.7769	733.88	27.7769	535.421
27.7871	535.676	27.7871	553.289	27.7871	738.33	27.7871	541.498
27.7973	536.925	27.7973	549.424	27.7973	738.594	27.7973	543.281
27.8075	537.403	27.8075	545.591	27.8075	740.341	27.8075	543.975
27.8178	535.318	27.8178	543.752	27.8178	742.008	27.8178	548.056
27.828	539.224	27.828	539.669	27.828	739.035	27.828	548.943
27.8382	539.153	27.8382	542.379	27.8382	737.906	27.8382	550.951
27.8485	537.853	27.8485	540.948	27.8485	738.858	27.8485	551.268
27.8587	538.096	27.8587	544.006	27.8587	740.53	27.8587	549.984
27.8689	537.147	27.8689	544.815	27.8689	732.26	27.8689	551.2
27.8791	537.633	27.8791	545.576	27.8791	732.558	27.8791	552.931
27.8894	538.549	27.8894	544.242	27.8894	732.002	27.8894	549.301
27.8996	538.733	27.8996	547.358	27.8996	729.321	27.8996	549.106
27.9098	535.393	27.9098	553.344	27.9098	728.279	27.9098	547.102
27.9201	533.762	27.9201	553.934	27.9201	724.14	27.9201	549.806
27.9303	532.621	27.9303	558.78	27.9303	721.598	27.9303	553.116
27.9405	538.869	27.9405	561.729	27.9405	720.733	27.9405	556.847
27.9507	540.116	27.9507	562.025	27.9507	722.12	27.9507	559.278
27.961	538.091	27.961	563.029	27.961	715.334	27.961	562.285
27.9712	539.948	27.9712	564.739	27.9712	713.745	27.9712	559.698
27.9814	540.856	27.9814	561.748	27.9814	714.993	27.9814	564.404
27.9917	538.984	27.9917	562.037	27.9917	713.786	27.9917	571.749
28.0019	537.688	28.0019	561.273	28.0019	713.965	28.0019	570.699
28.0121	535.294	28.0121	563.534	28.0121	720.491	28.0121	570.854
28.0223	537.994	28.0223	563.915	28.0223	722.764	28.0223	568.062
28.0326	538.454	28.0326	558.917	28.0326	729.34	28.0326	562.969
28.0428	537.727	28.0428	558.465	28.0428	730.789	28.0428	560.501
28.053	533.777	28.053	554.262	28.053	732.42	28.053	554.696
28.0633	534.087	28.0633	558.586	28.0633	729.378	28.0633	550.24
28.0735	534.06	28.0735	555.619	28.0735	727.357	28.0735	543.144
28.0837	530.787	28.0837	557.519	28.0837	729.299	28.0837	540.673
28.0939	529.382	28.0939	556.585	28.0939	729.471	28.0939	533.475
28.1042	528.451	28.1042	558.868	28.1042	727.386	28.1042	532.338
28.1144	525.397	28.1144	559.97	28.1144	726.633	28.1144	528.524
28.1246	526.691	28.1246	553.818	28.1246	723.908	28.1246	527.785
28.1349	526.932	28.1349	557.394	28.1349	721.941	28.1349	526.416
28.1451	525.871	28.1451	554.555	28.1451	722.405	28.1451	524.253
28.1553	520.727	28.1553	550.264	28.1553	719.308	28.1553	527.141
28.1655	522.984	28.1655	549.895	28.1655	716.065	28.1655	525.097
28.1758	526.143	28.1758	551.576	28.1758	719.26	28.1758	523.333
28.186	526.89	28.186	548.14	28.186	719.484	28.186	526.083
28.1962	523.995	28.1962	549.764	28.1962	721.607	28.1962	525.832
28.2065	524.873	28.2065	547.489	28.2065	726.34	28.2065	529.636
28.2167	527.551	28.2167	545.578	28.2167	728.706	28.2167	531.273
28.2269	531.11	28.2269	542.255	28.2269	730.748	28.2269	533.238
28.2371	528.878	28.2371	543.434	28.2371	738.094	28.2371	534.029
28.2474	529.615	28.2474	542.15	28.2474	732.12	28.2474	533.69
28.2576	527.724	28.2576	542.841	28.2576	729.011	28.2576	532.625
28.2678	526.093	28.2678	545.387	28.2678	727.667	28.2678	531.016
28.2781	526.038	28.2781	544.402	28.2781	727.12	28.2781	530.925
28.2883	525.978	28.2883	545.813	28.2883	724.903	28.2883	534.711
28.2985	528.7	28.2985	546.041	28.2985	723.467	28.2985	536.642
28.3087	530.047	28.3087	547.583	28.3087	721.875	28.3087	538.937
28.319	526.092	28.319	546.422	28.319	720.074	28.319	540.252
28.3292	526.674	28.3292	539.225	28.3292	718.822	28.3292	540.957
28.3394	525.116	28.3394	542.27	28.3394	718.073	28.3394	535.649
28.3496	524.541	28.3496	540.21	28.3496	721.897	28.3496	535.035
28.3599	526.454	28.3599	538.52	28.3599	723.193	28.3599	533.055
28.3701	529.351	28.3701	542.542	28.3701	722.432	28.3701	524.946
28.3803	533.367	28.3803	546.365	28.3803	724.799	28.3803	523.551
28.3906	534.756	28.3906	548.435	28.3906	724.292	28.3906	520.863
28.4008	532.097	28.4008	550.594	28.4008	726.99	28.4008	517.475
28.411	531.034	28.411	547.119	28.411	729.564	28.411	518.529
28.4212	533.778	28.4212	543.485	28.4212	730.534	28.4212	513.924
28.4315	533.044	28.4315	547.612	28.4315	738.135	28.4315	515.83
28.4417	534.265	28.4417	545.549	28.4417	738.066	28.4417	514.169
28.4519	535.43	28.4519	541.854	28.4519	730.412	28.4519	514.363
28.4622	536.619	28.4622	539.75	28.4622	731.878	28.4622	515.601
28.4724	538.518	28.4724	536.185	28.4724	732.914	28.4724	513.419
28.4826	540.38	28.4826	536.071	28.4826	730.024	28.4826	516.392
28.4928	538.078	28.4928	534.473	28.4928	728.238	28.4928	517.827
28.5031	537.471	28.5031	533.217	28.5031	728.874	28.5031	518.339
28.5133	536.87	28.5133	528.628	28.5133	729.953	28.5133	515.323
28.5235	532.089	28.5235	524.257	28.5235	728.568	28.5235	516.416
28.5338	529.045	28.5338	525.519	28.5338	729.85	28.5338	516.023
28.544	529.236	28.544	531.611	28.544	727.108	28.544	510.839
28.5542	526.434	28.5542	534.493	28.5542	724.454	28.5542	514.329
28.5644	525.828	28.5644	537.704	28.5644	722.956	28.5644	513.863
28.5747	522.385	28.5747	542.781	28.5747	716.91	28.5747	512.639
28.5849	523.947	28.5849	545.097	28.5849	713.887	28.5849	513.672
28.5951	522.024	28.5951	548.129	28.5951	709.259	28.5951	508.844
28.6054	519.272	28.6054	546.691	28.6054	708.352	28.6054	506.489
28.6156	520.316	28.6156	543.211	28.6156	709.914	28.6156	509.595
28.6258	518.627	28.6258	540.936	28.6258	710.44	28.6258	513.486
28.636	516.974	28.636	544.01	28.636	710.603	28.636	516.472
28.6463	517.696	28.6463	540.467	28.6463	708.749	28.6463	514.168
28.6565	518.861	28.6565	543.781	28.6565	707.463	28.6565	510.789
28.6667	518.059	28.6667	544.395	28.6667	711.751	28.6667	505.365
28.677	516.631	28.677	544.194	28.677	713.497	28.677	498.169
28.6872	514.715	28.6872	543.875	28.6872	709.849	28.6872	497.948
28.6974	511.217	28.6974	544.321	28.6974	713.621	28.6974	497.66
28.7076	512.384	28.7076	545.142	28.7076	715.334	28.7076	501.808
28.7179	511.2	28.7179	544.517	28.7179	721.578	28.7179	503.067
28.7281	507.15	28.7281	548.193	28.7281	727.965	28.7281	508.933
28.7383	504.029	28.7383	552.245	28.7383	732.868	28.7383	512.161
28.7486	505.027	28.7486	550.183	28.7486	731.852	28.7486	512.198
28.7588	505.479	28.7588	550.82	28.7588	733.942	28.7588	516.51
28.769	508.079	28.769	550.416	28.769	736.722	28.769	516.102
28.7792	509.597	28.7792	550.242	28.7792	731.324	28.7792	516.529
28.7895	515.195	28.7895	550.211	28.7895	729.635	28.7895	515.118
28.7997	522.481	28.7997	549.633	28.7997	730.557	28.7997	516.747
28.8099	526.957	28.8099	546.728	28.8099	731.915	28.8099	518.101
28.8202	530.151	28.8202	543.871	28.8202	736.296	28.8202	519.49
28.8304	528.248	28.8304	540.792	28.8304	734.748	28.8304	519.772
28.8406	530.651	28.8406	543.037	28.8406	735.879	28.8406	517.386
28.8508	531.836	28.8508	541.483	28.8508	734.668	28.8508	512.619
28.8611	529.52	28.8611	538.821	28.8611	734.117	28.8611	504.576
28.8713	526.648	28.8713	537.856	28.8713	736.26	28.8713	501.285
28.8815	523.275	28.8815	533.382	28.8815	737.638	28.8815	499.045
28.8917	524.672	28.8917	530.656	28.8917	732.048	28.8917	500.237
28.902	519.155	28.902	533.043	28.902	738.775	28.902	504.33
28.9122	517.997	28.9122	530.721	28.9122	739.852	28.9122	508.272
28.9224	517.235	28.9224	530.044	28.9224	742.921	28.9224	511.982
28.9327	515.599	28.9327	532.612	28.9327	746.082	28.9327	515.448
28.9429	516.888	28.9429	532.133	28.9429	748.116	28.9429	514.082
28.9531	516.373	28.9531	534.989	28.9531	749.424	28.9531	514.015
28.9633	521.593	28.9633	536.449	28.9633	751.355	28.9633	517.133
28.9736	522.827	28.9736	537.369	28.9736	746.402	28.9736	513.51
28.9838	529.525	28.9838	537.274	28.9838	743.907	28.9838	516.027
28.994	534.763	28.994	538.61	28.994	746.426	28.994	517.764
29.0043	541.416	29.0043	538.378	29.0043	747.927	29.0043	522.68
29.0145	541.86	29.0145	536.727	29.0145	748.838	29.0145	520.677
29.0247	545.06	29.0247	537.807	29.0247	751.603	29.0247	519.672
29.0349	545.007	29.0349	537.721	29.0349	749.58	29.0349	521.833
29.0452	547.386	29.0452	539.579	29.0452	751.389	29.0452	519.383
29.0554	545.506	29.0554	532.521	29.0554	753.561	29.0554	513.011
29.0656	543.997	29.0656	527.456	29.0656	752.909	29.0656	508.425
29.0759	543.884	29.0759	523.222	29.0759	749.594	29.0759	502.65
29.0861	547.558	29.0861	516.964	29.0861	746.224	29.0861	499.552
29.0963	550.837	29.0963	515.532	29.0963	742.114	29.0963	497.229
29.1065	551.263	29.1065	515.474	29.1065	740.745	29.1065	497.387
29.1168	554.671	29.1168	510.963	29.1168	739.149	29.1168	495.685
29.127	560.725	29.127	513.578	29.127	737.603	29.127	497.928
29.1372	562.579	29.1372	513.05	29.1372	739.985	29.1372	497.233
29.1475	563.285	29.1475	513.485	29.1475	741.49	29.1475	495.368
29.1577	566.01	29.1577	515.387	29.1577	744.147	29.1577	498.645
29.1679	573.166	29.1679	512.912	29.1679	747.314	29.1679	502.965
29.1781	577.572	29.1781	515.309	29.1781	751.179	29.1781	508.894
29.1884	582.235	29.1884	518.494	29.1884	757.747	29.1884	513.48
29.1986	585.137	29.1986	517.552	29.1986	761.895	29.1986	517.476
29.2088	590.013	29.2088	521.274	29.2088	769.557	29.2088	520.858
29.2191	592.132	29.2191	523.353	29.2191	772.671	29.2191	520.287
29.2293	596.566	29.2293	527.991	29.2293	782.026	29.2293	525.761
29.2395	597.059	29.2395	524.991	29.2395	784.621	29.2395	527.077
29.2497	599.611	29.2497	522.648	29.2497	787.754	29.2497	524.697
29.26	602.982	29.26	523.065	29.26	791.839	29.26	524.945
29.2702	609.195	29.2702	522.326	29.2702	791.803	29.2702	526.817
29.2804	613.348	29.2804	520.597	29.2804	792.346	29.2804	523.134
29.2907	619.637	29.2907	523.408	29.2907	798.123	29.2907	528.268
29.3009	627.086	29.3009	525.925	29.3009	798.846	29.3009	530.127
29.3111	627.592	29.3111	525.474	29.3111	796.369	29.3111	531.034
29.3213	625.307	29.3213	526.101	29.3213	795.841	29.3213	531.053
29.3316	629.52	29.3316	531.796	29.3316	795.184	29.3316	532.907
29.3418	630.031	29.3418	531.55	29.3418	795.086	29.3418	534.6
29.352	629.287	29.352	536.088	29.352	799.296	29.352	533.343
29.3622	629.421	29.3622	538.742	29.3622	806.621	29.3622	539.629
29.3725	631.483	29.3725	541.728	29.3725	808.972	29.3725	544.354
29.3827	632.75	29.3827	544.962	29.3827	812.123	29.3827	543.749
29.3929	635.446	29.3929	546.843	29.3929	815.327	29.3929	542.282
29.4032	643.167	29.4032	544.484	29.4032	818.926	29.4032	542.081
29.4134	642.689	29.4134	551.63	29.4134	820.191	29.4134	543.532
29.4236	643.754	29.4236	551.701	29.4236	819.981	29.4236	545.508
29.4338	643.217	29.4338	551.689	29.4338	820.564	29.4338	550.385
29.4441	648.561	29.4441	549.398	29.4441	817.813	29.4441	551.578
29.4543	648.546	29.4543	552.056	29.4543	815.583	29.4543	554.646
29.4645	653.159	29.4645	557.818	29.4645	823.873	29.4645	560.137
29.4748	651.85	29.4748	558.107	29.4748	833.881	29.4748	565.955
29.485	647.465	29.485	561.264	29.485	839.167	29.485	567.675
29.4952	647.784	29.4952	565.909	29.4952	844.462	29.4952	575.465
29.5054	646.317	29.5054	572.587	29.5054	845.69	29.5054	580.812
29.5157	635.834	29.5157	576.23	29.5157	849.575	29.5157	581.988
29.5259	630.26	29.5259	576.505	29.5259	852.31	29.5259	585.265
29.5361	626.811	29.5361	580.145	29.5361	854.692	29.5361	591.164
29.5464	619.804	29.5464	578.729	29.5464	858.159	29.5464	595.214
29.5566	615.878	29.5566	584.206	29.5566	862.371	29.5566	599.209
29.5668	612.245	29.5668	586.665	29.5668	867.178	29.5668	606.283
29.577	616.552	29.577	588.593	29.577	868.624	29.577	608.821
29.5873	620.24	29.5873	592.24	29.5873	876.098	29.5873	605.094
29.5975	623.47	29.5975	593.01	29.5975	876.65	29.5975	606.955
29.6077	622.865	29.6077	596.881	29.6077	876.254	29.6077	608.423
29.618	618.108	29.618	603.866	29.618	872.957	29.618	615.757
29.6282	620.627	29.6282	609.742	29.6282	876.11	29.6282	618.56
29.6384	620.224	29.6384	616.128	29.6384	869.099	29.6384	620.543
29.6486	619.022	29.6486	624.102	29.6486	870.599	29.6486	625.415
29.6589	611.287	29.6589	631.814	29.6589	872.356	29.6589	629.043
29.6691	612.41	29.6691	638.01	29.6691	875.278	29.6691	629.801
29.6793	607.229	29.6793	648.225	29.6793	876.393	29.6793	631.856
29.6896	596.458	29.6896	655.873	29.6896	876.226	29.6896	633.761
29.6998	588.153	29.6998	663.538	29.6998	876.104	29.6998	638.163
29.71	580.917	29.71	667.083	29.71	882.573	29.71	641.301
29.7202	572.665	29.7202	668.69	29.7202	883.318	29.7202	645.058
29.7305	564.716	29.7305	669.402	29.7305	883.321	29.7305	649.873
29.7407	559.544	29.7407	676.424	29.7407	881.635	29.7407	651.24
29.7509	558.316	29.7509	676.809	29.7509	887.034	29.7509	649.52
29.7612	557.891	29.7612	684.733	29.7612	889.298	29.7612	650.893
29.7714	552.282	29.7714	689.265	29.7714	895.742	29.7714	649.595
29.7816	552.814	29.7816	691.197	29.7816	899.237	29.7816	647.94
29.7918	548.653	29.7918	696.818	29.7918	900.185	29.7918	645.793
29.8021	541.792	29.8021	696.896	29.8021	901.867	29.8021	649.99
29.8123	536.041	29.8123	701.144	29.8123	908.667	29.8123	654.547
29.8225	534.746	29.8225	703.874	29.8225	906.841	29.8225	653.713
29.8328	530.552	29.8328	705.446	29.8328	904.998	29.8328	646.843
29.843	526.5	29.843	711.318	29.843	897.414	29.843	643.071
29.8532	523.805	29.8532	718.208	29.8532	894.251	29.8532	638.63
29.8634	521.314	29.8634	716.704	29.8634	889.035	29.8634	634.635
29.8737	519.667	29.8737	713.506	29.8737	883.334	29.8737	629.864
29.8839	514.754	29.8839	717.739	29.8839	884.288	29.8839	631.354
29.8941	506.911	29.8941	715.33	29.8941	876.923	29.8941	635.08
29.9043	507.603	29.9043	711.631	29.9043	871.594	29.9043	638.32
29.9146	506.979	29.9146	708.144	29.9146	873.312	29.9146	639.416
29.9248	506.931	29.9248	708.919	29.9248	867.724	29.9248	636.632
29.935	507.813	29.935	711.968	29.935	868.621	29.935	633.354
29.9453	508.173	29.9453	713.721	29.9453	864.161	29.9453	625.263
29.9555	506.025	29.9555	717.769	29.9555	861.381	29.9555	623.738
29.9657	501.154	29.9657	718.097	29.9657	856.071	29.9657	620.305
29.9759	499.684	29.9759	720.958	29.9759	850.768	29.9759	619.132
29.9862	502.236	29.9862	718.875	29.9862	846.83	29.9862	619.171
29.9964	500.801	29.9964	721.403	29.9964	844.909	29.9964	617.513
30.0066	497.31	30.0066	714.663	30.0066	844.994	30.0066	614.746
30.0169	497.176	30.0169	713.223	30.0169	839.731	30.0169	607.725
30.0271	498.246	30.0271	710.172	30.0271	833.646	30.0271	596.653
30.0373	493.699	30.0373	713.823	30.0373	827.337	30.0373	591.781
30.0475	495.917	30.0475	716.22	30.0475	818.772	30.0475	586.679
30.0578	493.584	30.0578	711.576	30.0578	815.096	30.0578	582.139
30.068	489.42	30.068	705.524	30.068	813.256	30.068	581.317
30.0782	488.066	30.0782	704.312	30.0782	814.714	30.0782	582.569
30.0885	488.646	30.0885	702.835	30.0885	811.809	30.0885	583.06
30.0987	486.936	30.0987	701.24	30.0987	807.701	30.0987	580.249
30.1089	486.827	30.1089	696.832	30.1089	810.171	30.1089	578.882
30.1191	482.824	30.1191	692.578	30.1191	813.78	30.1191	574.838
30.1294	482.912	30.1294	689.846	30.1294	812.484	30.1294	572.74
30.1396	480.365	30.1396	690.512	30.1396	808.296	30.1396	570.86
30.1498	477.101	30.1498	687.056	30.1498	800.932	30.1498	570.468
30.1601	475.495	30.1601	682.313	30.1601	793.572	30.1601	572.991
30.1703	477.009	30.1703	671.272	30.1703	788.038	30.1703	568.604
30.1805	481.457	30.1805	668.307	30.1805	785.396	30.1805	570.101
30.1907	483.166	30.1907	662.841	30.1907	786.107	30.1907	565.246
30.201	482.039	30.201	657.578	30.201	785.535	30.201	559.621
30.2112	480.82	30.2112	650.043	30.2112	775.013	30.2112	553.33
30.2214	482.213	30.2214	650.127	30.2214	767.313	30.2214	549.104
30.2317	483.094	30.2317	646.367	30.2317	764.583	30.2317	544.265
30.2419	482.38	30.2419	642.694	30.2419	760.146	30.2419	542.77
30.2521	482.295	30.2521	635.22	30.2521	753.951	30.2521	534.847
30.2623	480.825	30.2623	634.473	30.2623	758.255	30.2623	533.642
30.2726	480.277	30.2726	629.323	30.2726	754.964	30.2726	526.927
30.2828	478.093	30.2828	626.746	30.2828	757.022	30.2828	524.079
30.293	478.789	30.293	622.825	30.293	760.763	30.293	517.596
30.3033	477.034	30.3033	618.141	30.3033	761.635	30.3033	512.522
30.3135	477.447	30.3135	610.472	30.3135	757.657	30.3135	513.527
30.3237	474.759	30.3237	607.483	30.3237	757.284	30.3237	511.012
30.3339	472.582	30.3339	604.995	30.3339	754.158	30.3339	510.838
30.3442	470.485	30.3442	601.402	30.3442	750.16	30.3442	506.439
30.3544	470.576	30.3544	595.414	30.3544	749.838	30.3544	505.193
30.3646	468.086	30.3646	590.888	30.3646	748.14	30.3646	504.608
30.3749	465.515	30.3749	583.503	30.3749	747.595	30.3749	500.737
30.3851	466.179	30.3851	581.012	30.3851	747.235	30.3851	497.136
30.3953	465.213	30.3953	578.367	30.3953	745.214	30.3953	489.546
30.4055	461.606	30.4055	572.363	30.4055	743.677	30.4055	488.596
30.4158	458.339	30.4158	569.112	30.4158	739.383	30.4158	481.884
30.426	461.188	30.426	565.743	30.426	741.499	30.426	482.14
[truncated: 4,848 more rows]
