# Supplementary material for: Realizing four-electron conversion chemistry for all-solid-state Li||I2 batteries at room temperature
Source: Nat Commun. 2025 Feb 18;16:1723. doi: 10.1038/s41467-025-56932-5 (PMC11836363; doi:10.1038/s41467-025-56932-5)
Supplement: Supplementary file 6 — Source Data [file 41467_2025_56932_MOESM6_ESM.zip › Figure 5.xlsx]

## Sheet: Figure5a
Cycle	charge capacity/mAh g-1	discharge capacity/mAh g-1
1	449.302	466.187
2	443.442	452.746
3	440.072	447.36
4	436.37	442.667
5	433.549	441.889
6	420.886	430.666
7	415.832	415.647
8	410.472	409.433
9	406.619	407.186
10	405.344	406.53
11	370.04	400.568
12	365.466	361.7
13	359.655	358.335
14	357.888	356.896
15	355.586	352.487
16	287.595	317.996
17	302.176	294.123
18	295.064	292.946
19	290.22	290.061
20	285.376	285.998
21	397.918	344.491
22	397.371	396.355
23	390.523	390.755
24	387.93	390.195
25	388.769	387.942

## Sheet: Figure5b
Cycle	charge capacity/mAh g-1	discharge capacity/mAh g-1	Coulombic efficiency
1		265.12
2	314.48	308.29	98.03
3	311.74	307.84	98.75
4	310.21	307.46	99.11
5	308.96	307.11	99.4
6	308.36	306.79	99.49
7	307.47	306.51	99.69
8	307.07	306.28	99.74
9	306.67	306.02	99.79
10	306.32	305.83	99.84
11	305.98	305.64	99.89
12	305.65	305.47	99.94
13	305.49	305.3	99.94
14	305.19	305.16	99.99
15	304.9	305.05	100.05
16	304.81	304.97	100.05
17	304.58	304.89	100.1
18	304.38	304.87	100.16
19	304.5	304.8	100.1
20	304.45	304.75	100.1
21	304.4	304.7	100.1
22	304.34	304.64	100.1
23	304.11	304.6	100.16
24	304.2	304.54	100.11
25	304.17	304.48	100.1
26	304.11	304.42	100.1
27	304.02	304.35	100.11
28	304.12	304.28	100.05
29	303.88	304.21	100.11
30	303.99	304.14	100.05
31	303.74	304.07	100.11
32	303.69	304.03	100.11
33	303.8	303.96	100.05
34	303.4	303.92	100.17
35	303.7	303.85	100.05
36	303.48	303.82	100.11
37	303.46	303.79	100.11
38	303.42	303.75	100.11
39	303.2	303.71	100.17
40	303.34	303.68	100.11
41	303.31	303.64	100.11
42	303.27	303.6	100.11
43	303.4	303.56	100.05
44	303.35	303.51	100.05
45	303.13	303.47	100.11
46	303.08	303.42	100.11
47	303.2	303.35	100.05
48	303.16	303.32	100.05
49	303.1	303.25	100.05
50	302.87	303.2	100.11
51	303.01	303.15	100.05
52	302.94	303.09	100.05
53	303.06	303.03	99.99
54	302.81	302.97	100.05
55	302.75	302.9	100.05
56	302.69	302.84	100.05
57	302.62	302.78	100.05
58	302.76	302.73	99.99
59	302.52	302.66	100.05
60	302.45	302.6	100.05
61	302.58	302.56	99.99
62	302.31	302.49	100.06
63	302.26	302.44	100.06
64	302.22	302.4	100.06
65	302.17	302.35	100.06
66	302.15	302.3	100.05
67	302.08	302.25	100.06
68	302.04	302.21	100.06
69	301.99	302.16	100.06
70	302.14	302.11	99.99
71	301.9	302.08	100.06
72	301.86	302.05	100.06
73	301.65	302.02	100.12
74	301.8	301.98	100.06
75	301.78	301.97	100.06
76	301.6	301.96	100.12
77	301.75	301.93	100.06
78	301.56	301.92	100.12
79	301.55	301.9	100.12
80	301.74	301.89	100.05
81	301.68	301.87	100.06
82	301.49	301.85	100.12
83	301.69	301.84	100.05
84	301.48	301.84	100.12
85	301.63	301.82	100.06
86	301.61	301.79	100.06
87	301.43	301.79	100.12
88	301.6	301.78	100.06
89	301.6	301.78	100.06
90	301.41	301.76	100.12
91	301.58	301.75	100.06
92	301.55	301.73	100.06
93	301.53	301.7	100.06
94	301.51	301.69	100.06
95	301.49	301.66	100.06
96	301.46	301.64	100.06
97	301.27	301.62	100.12
98	301.63	301.6	99.99
99	301.41	301.6	100.06
100	301.39	301.57	100.06
101	301.37	301.56	100.06
102	301.34	301.52	100.06
103	301.31	301.49	100.06
104	301.49	301.46	99.99
105	301.25	301.43	100.06
106	301.21	301.39	100.06
107	301.38	301.35	99.99
108	301.14	301.33	100.06
109	301.32	301.29	99.99
110	301.28	301.25	99.99
111	301.05	301.23	100.06
112	301.22	301.19	99.99
113	301.18	301.15	99.99
114	301.14	301.11	99.99
115	300.91	301.1	100.06
116	301.08	301.05	99.99
117	300.84	301.02	100.06
118	301	300.97	99.99
119	300.97	300.94	99.99
120	300.73	300.92	100.06
121	300.91	300.88	99.99
122	300.67	300.85	100.06
123	300.85	300.81	99.99
124	300.81	300.78	99.99
125	300.59	300.76	100.06
126	300.76	300.73	99.99
127	300.54	300.71	100.06
128	300.69	300.66	99.99
129	300.67	300.64	99.99
130	300.44	300.62	100.06
131	300.61	300.58	99.99
132	300.59	300.56	99.99
133	300.55	300.52	99.99
134	300.51	300.48	99.99
135	300.27	300.46	100.06
136	300.45	300.42	99.99
137	300.42	300.39	99.99
138	300.38	300.35	99.99
139	300.14	300.33	100.06
140	300.33	300.3	99.99
141	300.31	300.28	99.99
142	300.27	300.24	99.99
143	299.22	299.59	100.12
144	299.31	299.67	100.12
145	299.28	299.85	100.19
146	299.55	300.03	100.16
147	299.71	300.29	100.19
148	300.06	300.51	100.15
149	300.2	300.77	100.19
150	300.56	301.12	100.19
151	300.82	301.52	100.23
152	300.98	302	100.34
153	302.28	302.53	100.08
154	302.42	302.58	100.05
155	302.12	302.49	100.12
156	302.16	302.53	100.12
157	302.36	302.49	100.04
158	302.1	302.35	100.08
159	302.1	302.35	100.08
160	302.11	302.26	100.05
161	301.94	302.17	100.08
162	301.97	302	100.01
163	301.67	301.83	100.05
164	301.55	301.69	100.05
165	301.48	301.39	99.97
166	301.11	301.25	100.05
167	300.93	301.08	100.05
168	300.78	300.81	100.01
169	300.6	300.51	99.97
170	300.18	300.33	100.05
171	300.09	300.12	100.01
172	299.77	299.89	100.04
173	299.64	299.67	100.01
174	299.43	299.59	100.05
175	299.25	299.5	100.08
176	299.15	299.63	100.16
177	299.4	299.76	100.12
178	299.46	299.94	100.16
179	299.7	300.07	100.12
180	299.82	300.07	100.08
181	299.82	300.07	100.08
182	299.87	300.02	100.05
183	299.82	300.07	100.08
184	299.78	300.02	100.08
185	299.78	299.94	100.05
186	299.77	299.8	100.01
187	299.68	299.71	100.01
188	299.48	299.63	100.05
189	299.35	299.5	100.05
190	299.35	299.15	99.93
191	298.84	298.74	99.97
192	298.52	298.31	99.93
193	298.05	297.96	99.97
194	297.69	297.61	99.97
195	297.31	297.34	100.01
196	297.1	297.13	100.01
197	296.8	296.95	100.05
198	296.74	296.77	100.01
199	296.57	296.6	100.01
200	296.3	296.33	100.01
201	296.05	296.29	100.08
202	296.05	296.2	100.05
203	295.92	296.16	100.08
204	295.96	296.2	100.08
205	295.89	296.24	100.12
206	296.02	296.37	100.12
207	296.16	296.51	100.12
208	296.31	296.55	100.08
209	296.4	296.55	100.05
210	296.31	296.55	100.08
211	296.31	296.55	100.08
212	296.36	296.51	100.05
213	296.27	296.42	100.05
214	296.1	296.33	100.08
215	296.21	296.12	99.97
216	295.91	295.94	100.01
217	295.62	295.76	100.05
218	295.47	295.5	100.01
219	295.29	295.32	100.01
220	295	295.15	100.05
221	295.06	294.97	99.97
222	294.73	294.75	100.01
223	294.58	294.49	99.97
224	294.17	294.31	100.05
225	294.19	294.1	99.97
226	293.84	293.96	100.04
227	293.73	293.87	100.05
228	293.61	293.87	100.09
229	293.64	293.78	100.05
230	293.52	293.78	100.09
231	293.55	293.78	100.08
232	293.47	293.82	100.12
233	293.64	293.78	100.05
234	293.55	293.78	100.08
235	293.64	293.78	100.05
236	293.6	293.75	100.05
237	293.55	293.7	100.05
238	293.62	293.65	100.01
239	293.37	293.52	100.05
240	293.33	293.48	100.05
241	293.31	293.34	100.01
242	292.99	293.34	100.12
243	293.16	293.3	100.05
244	293.04	293.39	100.12
245	293.05	293.52	100.16
246	293.55	293.7	100.05
247	293.51	293.75	100.08
248	293.51	293.66	100.05
249	293.41	293.65	100.08
250	293.42	293.57	100.05
251	293.3	293.57	100.09
252	293.4	293.43	100.01
253	293.2	293.34	100.05
254	293.02	293.17	100.05
255	292.92	292.95	100.01
256	292.79	292.82	100.01
257	292.51	292.78	100.09
258	292.6	292.86	100.09
259	292.68	292.82	100.05
260	292.56	292.9	100.12
261	292.72	292.86	100.05
262	292.68	292.82	100.05
263	292.7	292.73	100.01
264	292.47	292.82	100.12
265	292.7	292.73	100.01
266	292.6	292.51	99.97
267	292.35	292.38	100.01
268	292.22	292.25	100.01
269	292.01	292.16	100.05
270	291.98	292.25	100.09
271	292.15	292.29	100.05
272	292.03	292.37	100.12
273	292.12	292.47	100.12
274	292.44	292.47	100.01
275	292.28	292.42	100.05
276	292.24	292.38	100.05
277	292.3	292.33	100.01
278	292.06	292.21	100.05
279	292.25	292.16	99.97
280	291.86	291.89	100.01
281	291.71	291.85	100.05
282	291.59	291.85	100.09
283	291.75	291.89	100.05
284	291.85	292.12	100.09
285	291.97	292.21	100.08
286	292.03	292.29	100.09
287	291.94	292.29	100.12
288	292.15	292.29	100.05
289	292.12	292.38	100.09
290	292.29	292.21	99.97
291	292.27	292.29	100.01
292	292.13	292.16	100.01
293	291.95	291.98	100.01
294	291.67	291.8	100.05
295	292.09	292.12	100.01
296	291.44	291.59	100.05
297	291.32	291.59	100.09
298	291.49	291.63	100.05
299	291.38	291.77	100.13
300	291.61	291.98	100.13
301	291.79	292.25	100.16
302	292.12	292.38	100.09
303	292.36	292.51	100.05
304	292.24	292.47	100.08
305	292.44	292.47	100.01
306	292.39	292.42	100.01
307	292.19	292.33	100.05
308	292.19	292.33	100.05
309	292.25	292.16	99.97
310	292.21	292.12	99.97
311	291.91	291.94	100.01
312	291.88	291.68	99.93
313	291.52	291.55	100.01
314	291.42	291.45	100.01
315	291.44	291.24	99.93
316	291.12	291.15	100.01
317	290.84	291.11	100.09
318	291.03	291.06	100.01
319	290.97	290.97	100
320	290.64	291.02	100.13
321	290.97	290.88	99.97
322	290.55	290.93	100.13
323	290.82	290.84	100.01
324	290.74	290.88	100.05
325	290.72	290.97	100.09
326	291.06	290.97	99.97
327	290.93	290.84	99.97
328	290.88	290.8	99.97
329	290.76	290.67	99.97
330	290.8	290.71	99.97
331	290.68	290.71	100.01
332	290.82	290.62	99.93
333	290.82	290.62	99.93
334	290.82	290.62	99.93
335	290.67	290.58	99.97
336	290.87	290.67	99.93
337	290.91	290.71	99.93
338	291.24	290.8	99.85
339	291.24	290.8	99.85
340	291.16	290.84	99.89
341	291.39	290.84	99.81
342	291.28	290.84	99.85
343	291.27	291.06	99.93
344	291.75	291.2	99.81
345	292.02	291.24	99.73
346	292.29	291.15	99.61
347	291.86	291.2	99.77
348	292.12	291.32	99.73
349	292.43	291.41	99.65
350	292.44	291.77	99.77
351	293.1	291.98	99.62
352	293.56	292.21	99.54
353	293.68	292.21	99.5
354	292.61	292.31	99.9
355	292.43	292.15	99.9
356	292.28	291.98	99.9
357	291.98	291.83	99.95
358	291.83	291.69	99.95
359	291.57	291.57	100
360	291.45	291.45	100
361	291.17	291.34	100.06
362	291.07	291.25	100.06
363	291.14	291.14	100
364	290.71	291.06	100.12
365	290.81	290.98	100.06
366	290.55	290.9	100.12
367	290.65	290.82	100.06
368	290.57	290.75	100.06
369	290.33	290.69	100.12
370	290.43	290.61	100.06
371	290.19	290.54	100.12
372	290.27	290.47	100.07
373	290.2	290.4	100.07
374	290.29	290.32	100.01
375	290.04	290.25	100.07
376	290.18	290.18	100
377	289.89	290.1	100.07
378	289.82	290.02	100.07
379	289.75	289.95	100.07
380	289.88	289.88	100
381	289.81	289.81	100
382	289.54	289.75	100.07
383	289.47	289.68	100.07
384	289.61	289.61	100
385	289.19	289.56	100.13
386	289.31	289.51	100.07
387	289.25	289.45	100.07
388	289.01	289.41	100.14
389	288.97	289.37	100.14
390	288.93	289.34	100.14
391	289.08	289.29	100.07
392	289.04	289.25	100.07
393	288.99	289.2	100.07
394	288.94	289.15	100.07
395	288.67	289.11	100.15
396	288.63	289.06	100.15
397	288.79	289.02	100.08
398	289.18	288.98	99.93
399	288.48	288.92	100.15
400	288.64	288.87	100.08
401	288.59	288.83	100.08
402	288.55	288.79	100.08
403	288.51	288.75	100.08
404	288.28	288.71	100.15
405	288.43	288.67	100.08
406	288.21	288.64	100.15
407	287.97	288.64	100.23
408	288.41	288.62	100.07
409	288.1	288.56	100.16
410	288.29	288.52	100.08
411	287.85	288.51	100.23
412	288	288.46	100.16
413	288.2	288.43	100.08
414	287.94	288.41	100.16
415	287.92	288.38	100.16
416	287.68	288.37	100.24
417	288.34	288.34	100
418	288.08	288.32	100.08
419	287.81	288.27	100.16
420	287.79	288.25	100.16
421	287.76	288.22	100.16
422	287.96	288.2	100.08
423	287.72	288.18	100.16
424	289.87	289.15	99.75
425	289.45	289.14	99.89
426	289.38	289.19	99.93
427	289.34	289.19	99.95
428	289.45	289.02	99.85
429	289.18	288.91	99.91
430	289.15	288.89	99.91
431	289.55	288.5	99.64
432	288.34	288.07	99.91
433	288.2	288.32	100.04
434	288.63	288.37	99.91
435	288.55	288.43	99.96
436	288.64	288.35	99.9
437	288.89	288.14	99.74
438	288.26	287.9	99.88
439	288.05	287.65	99.86
440	288.03	287.6	99.85
441	288.06	287.4	99.77
442	287.81	287.29	99.82
443	287.78	287.23	99.81
444	287.18	287.12	99.98
445	287.23	287.08	99.95
446	287.25	287.2	99.98
447	287.26	287.14	99.96
448	287.36	287.13	99.92
449	287.38	286.78	99.79
450	286.94	286.66	99.9
451	286.7	286.73	100.01
452	287.08	286.48	99.79
453	286.6	286.6	100
454	286.67	286.64	99.99
455	287.25	286.31	99.67
456	286.25	286.08	99.94
457	286.59	285.98	99.79
458	286.5	285.47	99.64
459	285.77	285.45	99.89
460	285.61	285.73	100.04
461	285.82	285.73	99.97
462	285.86	285.8	99.98
463	285.93	285.91	99.99
464	286.02	285.89	99.95
465	285.96	285.77	99.93
466	285.87	285.69	99.94
467	285.82	285.68	99.95
468	285.85	285.67	99.94
469	285.92	285.66	99.91
470	285.92	285.72	99.93
471	286.22	285.68	99.81
472	286.19	285.67	99.82
473	286.25	285.68	99.8
474	286.24	285.61	99.78
475	286.24	285.61	99.78
476	286.27	285.58	99.76
477	286.27	285.58	99.76
478	286.31	285.59	99.75
479	286.34	285.56	99.73
480	286.27	285.58	99.76
481	286.36	285.59	99.73
482	286.3	285.56	99.74
483	286.35	285.57	99.73
484	286.26	285.57	99.76
485	286.34	285.57	99.73
486	286.31	285.59	99.75
487	286.38	285.51	99.7
488	286.23	285.43	99.72
489	286.14	285.41	99.74
490	286.12	285.43	99.76
491	286.11	285.51	99.79
492	286.34	285.51	99.71
493	286.24	285.55	99.76
494	286.26	285.54	99.75
495	286.31	285.51	99.72
496	286.22	285.5	99.75
497	286.35	285.45	99.69
498	286.14	285.35	99.72
499	286.14	285.34	99.72
500	286.1	285.33	99.73
501	286.04	285.34	99.75
502	286.12	285.42	99.75
503	286.19	285.4	99.72
504	286.15	285.41	99.74
505	286.22	285.43	99.72
506	286.2	285.38	99.71
507	286.13	285.37	99.73
508	286.19	285.34	99.7
509	286.09	285.33	99.73
510	286.08	285.29	99.72
511	286.11	285.29	99.71
512	286.02	285.31	99.75
513	286.14	285.29	99.7
514	286.01	285.25	99.73
515	286.04	285.28	99.73
516	286.16	285.27	99.69
517	286.01	285.21	99.72
518	286	285.23	99.73
519	286.01	285.15	99.7
520	285.91	285.07	99.71
521	285.81	285.01	99.72
522	285.8	284.99	99.72
523	285.78	285.03	99.74
524	285.9	285.01	99.69
525	285.84	285.04	99.72
526	285.9	285.09	99.72
527	285.95	285.09	99.7
528	285.97	285.06	99.68
529	285.92	285.06	99.7
530	285.92	284.89	99.64
531	285.76	284.91	99.7
532	285.78	284.9	99.69
533	285.82	284.94	99.69
534	285.77	284.94	99.71
535	285.82	285.05	99.73
536	285.98	285.07	99.68
537	286.01	285.07	99.67
538	285.93	285.02	99.68
539	285.92	285.05	99.7
540	286.11	285.05	99.63
541	285.89	284.92	99.66
542	285.82	284.88	99.67
543	285.79	284.79	99.65
544	285.73	284.82	99.68
545	285.7	284.93	99.73
546	285.96	284.96	99.65
547	285.93	284.94	99.65
548	285.95	284.93	99.64
549	285.92	284.89	99.64
550	285.84	284.84	99.65
551	285.8	284.83	99.66
552	285.81	284.75	99.63
553	285.69	284.75	99.67
554	285.66	284.75	99.68
555	285.68	284.74	99.67
556	285.62	284.77	99.7
557	285.72	284.75	99.66
558	285.72	284.78	99.67
559	285.61	284.7	99.68
560	285.57	284.75	99.71
561	285.11	284.75	99.87
562	284.97	284.63	99.88
563	285.25	284.51	99.74
564	284.72	284.23	99.83
565	284.71	284.03	99.76
566	284.69	283.96	99.74
567	285.33	283.56	99.38
568	285.36	283.56	99.37
569	285.64	283.33	99.19
570	285.65	283.02	99.08
571	285.57	282.8	99.03
572	285.68	282.71	98.96
573	285.85	282.28	98.75
574	285.43	282.12	98.84
575	285.57	281.88	98.71
576	285.4	281.67	98.69
577	285.08	281.38	98.7
578	285	281.47	98.76
579	285.13	281.2	98.62
580	284.9	280.86	98.58
581	284.35	280.71	98.72
582	284.56	280.41	98.54
583	284	279.94	98.57
584	283.84	279.81	98.58
585	283.42	279.6	98.65
586	283.08	279.29	98.66
587	283.16	279.11	98.57
588	283.12	279.13	98.59
589	283.07	278.88	98.52
590	283	278.59	98.44
591	282.19	278.16	98.57
592	282.55	278.57	98.59
593	283.04	278.52	98.4
594	283.5	278.57	98.26
595	283.11	278.26	98.29
596	283.25	278.12	98.19
597	283.37	278.7	98.35
598	284.77	278.88	97.93
599	285.02	278.95	97.87
600	285.98	278.57	97.41
601	285.35	277.96	97.41
602	284.23	277.58	97.66
603	284.81	277.78	97.53
604	285.01	277.54	97.38
605	284.24	277.13	97.5
606	284.11	276.36	97.27
607	282.31	275.37	97.54
608	281.23	275.04	97.8
609	281.18	275.28	97.9
610	281.46	275.04	97.72
611	281.1	274.66	97.71

## Sheet: Figure5c
Cycle	charge capacity/mAh g-1	discharge capacity/mAh g-1
1	445.473	429.337
2	432.628	423.738
3	427.482	420.517
4	422.998	416.98
5	422.254	414.284
6	350.739	383.889
7	346.372	346.527
8	341.194	342.06
9	339.322	338.849
10	338.775	337.787
11	224.267	281.557
12	219.212	221.495
13	217.173	217.973
14	216.301	216.902
15	213.629	215.507
16	114.125	162.189
17	116.716	119.911
18	116.249	117.089
19	115.103	115.167
20	113.491	113.244
21	331.598	220.409
22	330.296	331.142
23	325.629	325.436
24	325.163	323.275
25	323.285	323.974

## Sheet: Figure5d
Cycle	charge capacity/mAh g-1	discharge capacity/mAh g-1	Coulombic efficiency
1	233.2	233.56	99.85
2	230.67	231.38	99.69
3	228.89	229.01	99.95
4	226.33	226.94	99.73
5	228.28	227.21	100.47
6	226.67	227.85	99.48
7	226.07	226.38	99.86
8	225.36	225.69	99.85
9	225.3	225.36	99.97
10	225.58	225.58	100
11	225.31	225.54	99.9
12	224.35	225.08	99.68
13	222.85	223.82	99.57
14	220.95	221.96	99.54
15	220.11	220.51	99.82
16	220.02	220.09	99.97
17	220.05	220.01	100.02
18	219.49	220	99.77
19	218.1	218.97	99.6
20	217.83	217.73	100.04
21	218.57	218.64	99.97
22	218.06	218.23	99.92
23	218.62	218.53	100.04
24	217.75	218.54	99.64
25	216.41	217.26	99.61
26	214.98	215.84	99.6
27	215.21	215.12	100.04
28	216.47	215.79	100.32
29	216.94	217.24	99.86
30	216.69	216.97	99.87
31	216.35	216.73	99.83
32	215.55	216.2	99.7
33	214.44	215.07	99.71
34	214.04	214.33	99.86
35	214.15	214.3	99.93
36	213.71	214.18	99.78
37	213.35	213.65	99.86
38	212.86	213.32	99.78
39	211.86	212.55	99.68
40	211.63	211.89	99.88
41	211.15	211.5	99.83
42	210.77	211.17	99.81
43	210.35	210.81	99.78
44	209.51	210.19	99.68
45	207.11	209.15	99.02
46	208.12	206.64	100.71
47	206.64	208.11	99.29
48	203.84	205.11	99.38
49	201.47	202.71	99.39
50	201.01	200.7	100.16
51	200.74	201.08	99.83
52	199.2	200.42	99.4
53	198.1	198.22	99.94
54	198.26	198.36	99.95
55	193.71	195.1	99.29
56	195.61	195.38	100.12
57	198.84	197.17	100.85
58	200.03	200.31	99.86
59	197.54	198.69	99.42
60	195.49	196.56	99.45
61	194.34	194.6	99.87
62	194.46	194.51	99.98
63	195.32	195.15	100.09
64	195.55	195.62	99.97
65	194.98	195.32	99.83
66	193.31	194.28	99.5
67	191.7	192.37	99.66
68	191.5	191.63	99.93
69	192.3	191.86	100.23
70	193.6	193.14	100.24
71	194.26	194.34	99.96
72	194.33	194.18	100.08
73	196.2	195.75	100.23
74	196.86	196.85	100.01
75	197.81	197.47	100.17
76	197.71	198.09	99.81
77	197.57	197.7	99.94
78	197.81	197.87	99.97
79	197.95	198.11	99.92
80	197.34	197.78	99.77
81	197.98	197.84	100.07
82	199.25	199	100.12
83	199.81	200.06	99.88
84	200.08	200.49	99.8
85	200.1	200.68	99.71
86	200.22	200.98	99.62
87	200.5	201.25	99.63
88	200.88	201.65	99.62
89	201.04	202.26	99.4
90	200.47	201.8	99.34
91	200.34	201.73	99.31
92	199.89	201.38	99.26
93	200.48	201.69	99.4
94	200.44	201.98	99.24
95	201.97	202.66	99.66
96	202.71	204.29	99.23
97	202.4	204.1	99.17
98	202.23	204.03	99.12
99	202.61	203.77	99.43
100	203.33	204.79	99.29
101	203.34	204.9	99.24
102	203.98	205.33	99.34
103	203.28	205.67	98.84
104	202.02	204.21	98.93
105	200.96	203.05	98.97
106	201.52	203.12	99.21
107	201.84	203.57	99.15
108	202.46	203.92	99.29
109	203.06	204.85	99.13
110	202.7	204.69	99.03
111	201.9	204.25	98.85
112	200.86	203	98.95
113	200.84	202.7	99.08
114	201.43	202.86	99.3
115	200.89	203.33	98.8
116	198.3	201.48	98.42
117	197.2	199.26	98.97
118	196.28	198.29	98.99
119	195.96	197.68	99.13
120	195.27	197.42	98.91
121	194.65	196.33	99.15
122	195.16	196.56	99.29
123	194.26	196.58	98.82
124	193.03	195.21	98.88
125	191.66	193.93	98.83
126	190.59	192.59	98.96
127	191.12	192.31	99.39
128	192.44	193.52	99.44
129	193.77	194.98	99.38
130	193.36	195.68	98.82
131	191.99	194.39	98.77
132	190.47	192.91	98.74
133	189.12	191.42	98.8
134	188.91	190.36	99.24
135	189.88	191.22	99.3
136	190.83	192.25	99.26
137	190.73	193	98.83
138	188.71	191.62	98.48
139	187.16	189.58	98.73
140	187.62	189.23	99.15
141	188.12	189.93	99.05
142	188.55	190.55	98.95
143	188.61	190.68	98.92
144	188.22	190.65	98.72
145	187.78	189.98	98.84
146	186.86	189.17	98.78
147	185.44	187.71	98.79
148	186.44	187.9	99.22
149	186.84	188.47	99.14
150	188.35	189.83	99.22
151	187.97	190.45	98.69
152	186.53	189.33	98.52
153	185.42	187.81	98.73
154	185.84	187.32	99.21
155	187.02	188.66	99.13
156	188.1	189.84	99.08
157	188.87	191.07	98.85
158	187.27	190.9	98.1
159	184.17	187.55	98.2
160	181.79	184.97	98.28
161	181.81	183.27	99.2
162	182.67	184.95	98.77
163	181.66	184.43	98.5
164	180.43	183.36	98.41
165	179.91	182.47	98.6
166	178.65	181.45	98.46
167	177.24	180.07	98.43
168	176.11	178.53	98.64
169	176.35	178.47	98.81
170	176.31	178.78	98.62
171	176.64	178.81	98.79
172	176.19	178.87	98.5
173	174.33	177.65	98.13
174	172.22	175.21	98.3
175	170.79	173.47	98.45
176	169.83	172.31	98.56
177	169.12	171.39	98.68
178	168.04	170.49	98.56
179	167.27	169.53	98.67
180	167.15	168.97	98.92
181	167.38	169.26	98.89
182	167.03	169.49	98.55
183	166.02	168.27	98.66
184	164.79	167.52	98.37
185	163.31	165.59	98.62
186	163.5	165.31	98.9
187	164.4	165.44	99.37
188	163.68	165.39	98.96
189	163.78	165.74	98.81
190	164.05	166.13	98.75
191	164.4	165.65	99.25
192	164.33	165.33	99.4
193	164.53	165.57	99.37
194	164.4	165.59	99.28
195	162.78	165.19	98.54
196	163.38	165.07	98.98
197	163.64	166.29	98.41
198	163.34	165.09	98.94
199	164.5	165.11	99.63
200	164.88	165.12	99.85

## Sheet: Figure5e
10th		20th		30th		40th		50th
Areal capacity/mAh cm-2	Voltage/V	Areal capacity/mAh cm-2	Voltage/V	Areal capacity/mAh cm-2	Voltage/V	Areal capacity/mAh cm-2	Voltage/V	Areal capacity/mAh cm-2	Voltage/V
0	2.0011	0	2.0012	0	2.0013	0	2.0013	0	2.0015
0.0029	2.1862	0.0027	2.19	0.0027	2.1947	0.0025	2.2002	0.0024	2.2062
0.0057	2.2183	0.0055	2.2223	0.0053	2.2272	0.0051	2.2327	0.0048	2.239
0.0086	2.2403	0.0082	2.2443	0.008	2.2493	0.0076	2.255	0.0072	2.2613
0.0114	2.2575	0.0109	2.2615	0.0106	2.2667	0.0101	2.2724	0.0096	2.2788
0.0143	2.2717	0.0137	2.276	0.0133	2.2808	0.0127	2.2867	0.012	2.2931
0.0172	2.2838	0.0164	2.288	0.0159	2.2929	0.0152	2.2989	0.0144	2.3052
0.02	2.2944	0.0191	2.2985	0.0186	2.3036	0.0177	2.3095	0.0168	2.3159
0.0229	2.304	0.0219	2.3082	0.0212	2.3132	0.0202	2.3191	0.0192	2.3253
0.0258	2.3129	0.0246	2.3169	0.0239	2.322	0.0228	2.3278	0.0216	2.3343
0.0286	2.321	0.0273	2.3252	0.0265	2.3301	0.0253	2.336	0.024	2.3425
0.0315	2.3286	0.03	2.3327	0.0292	2.3378	0.0278	2.3437	0.0264	2.3501
0.0343	2.3357	0.0328	2.34	0.0318	2.3449	0.0304	2.3508	0.0288	2.3572
0.0372	2.3426	0.0355	2.3468	0.0345	2.3517	0.0329	2.3575	0.0312	2.3639
0.0401	2.3491	0.0382	2.3533	0.0371	2.3581	0.0354	2.364	0.0335	2.3704
0.0429	2.3552	0.0409	2.3595	0.0398	2.3643	0.038	2.37	0.0359	2.3765
0.0458	2.3612	0.0437	2.3653	0.0424	2.3703	0.0405	2.3759	0.0383	2.3823
0.0486	2.3668	0.0464	2.371	0.045	2.3757	0.043	2.3815	0.0407	2.3879
0.0515	2.3722	0.0491	2.3765	0.0477	2.3811	0.0455	2.387	0.0431	2.3934
0.0543	2.3776	0.0519	2.3816	0.0503	2.3864	0.0481	2.3922	0.0455	2.3987
0.0572	2.3826	0.0546	2.3867	0.053	2.3914	0.0506	2.3972	0.0479	2.4036
0.0601	2.3876	0.0573	2.3916	0.0556	2.3964	0.0531	2.4022	0.0503	2.4086
0.0629	2.3923	0.0601	2.3965	0.0583	2.401	0.0557	2.4069	0.0527	2.4133
0.0658	2.397	0.0628	2.401	0.0609	2.4058	0.0582	2.4115	0.0551	2.4181
0.0686	2.4017	0.0655	2.4056	0.0636	2.4103	0.0607	2.4161	0.0575	2.4225
0.0715	2.406	0.0683	2.41	0.0662	2.4147	0.0632	2.4205	0.0599	2.4269
0.0744	2.4104	0.071	2.4144	0.0689	2.419	0.0658	2.4248	0.0623	2.4312
0.0772	2.4146	0.0737	2.4186	0.0715	2.4232	0.0683	2.4291	0.0647	2.4355
0.0801	2.4188	0.0764	2.4227	0.0742	2.4274	0.0708	2.4332	0.0671	2.4397
0.083	2.4229	0.0792	2.4268	0.0768	2.4313	0.0734	2.4372	0.0695	2.4437
0.0858	2.4269	0.0819	2.4308	0.0795	2.4354	0.0759	2.4413	0.0719	2.4477
0.0887	2.4308	0.0846	2.4347	0.0821	2.4393	0.0784	2.4451	0.0743	2.4516
0.0915	2.4347	0.0874	2.4385	0.0848	2.4432	0.081	2.4489	0.0767	2.4555
0.0944	2.4385	0.0901	2.4423	0.0874	2.4469	0.0835	2.4527	0.0791	2.4593
0.0973	2.4422	0.0928	2.446	0.0901	2.4506	0.086	2.4563	0.0814	2.4629
0.1001	2.4459	0.0956	2.4497	0.0927	2.4543	0.0886	2.46	0.0838	2.4665
0.103	2.4494	0.0983	2.4533	0.0954	2.4579	0.0911	2.4636	0.0862	2.4701
0.1058	2.4532	0.101	2.4567	0.098	2.4614	0.0936	2.467	0.0886	2.4736
0.1087	2.4565	0.1038	2.4603	0.1007	2.4649	0.0962	2.4706	0.091	2.4771
0.1116	2.4599	0.1065	2.4638	0.1033	2.4682	0.0987	2.474	0.0934	2.4806
0.1144	2.4634	0.1092	2.4672	0.106	2.4717	0.1012	2.4773	0.0958	2.4837
0.1173	2.4668	0.112	2.4705	0.1086	2.475	0.1037	2.4807	0.0982	2.4872
0.1202	2.4702	0.1147	2.4738	0.1113	2.4782	0.1063	2.484	0.1006	2.4905
0.123	2.4735	0.1174	2.477	0.1139	2.4815	0.1088	2.4872	0.103	2.4937
0.1258	2.4766	0.1201	2.4803	0.1166	2.4847	0.1113	2.4904	0.1054	2.4969
0.1287	2.4797	0.1229	2.4835	0.1192	2.4878	0.1138	2.4936	0.1078	2.5
0.1316	2.4829	0.1256	2.4866	0.1219	2.4911	0.1164	2.4966	0.1102	2.5032
0.1344	2.4862	0.1283	2.4897	0.1245	2.4941	0.1189	2.4997	0.1126	2.5063
0.1373	2.4891	0.131	2.4928	0.1272	2.4972	0.1214	2.5028	0.115	2.5092
0.1402	2.4922	0.1338	2.496	0.1298	2.5001	0.124	2.5059	0.1174	2.5123
0.143	2.4954	0.1365	2.4988	0.1325	2.5032	0.1265	2.5088	0.1198	2.5152
0.1459	2.4983	0.1392	2.5018	0.1351	2.5061	0.129	2.5116	0.1222	2.5181
0.1487	2.5013	0.142	2.5047	0.1378	2.509	0.1316	2.5145	0.1246	2.5211
0.1516	2.5042	0.1447	2.5076	0.1404	2.5118	0.1341	2.5174	0.127	2.5239
0.1545	2.5071	0.1474	2.5104	0.1431	2.5146	0.1366	2.5203	0.1293	2.5267
0.1573	2.5097	0.1502	2.5132	0.1457	2.5174	0.1392	2.523	0.1317	2.5294
0.1602	2.5126	0.1529	2.516	0.1484	2.5202	0.1417	2.5258	0.1341	2.5322
0.163	2.5155	0.1556	2.5188	0.151	2.523	0.1442	2.5285	0.1365	2.5349
0.1659	2.5182	0.1584	2.5214	0.1537	2.5257	0.1467	2.5312	0.1389	2.5375
0.1688	2.5209	0.1611	2.5242	0.1563	2.5284	0.1493	2.5338	0.1413	2.5402
0.1716	2.5236	0.1638	2.5269	0.159	2.5308	0.1518	2.5365	0.1437	2.5429
0.1745	2.5262	0.1666	2.5295	0.1616	2.5336	0.1543	2.539	0.1461	2.5454
0.1774	2.5288	0.1693	2.5321	0.1643	2.5362	0.1569	2.5416	0.1485	2.5479
0.1802	2.5314	0.172	2.5346	0.1669	2.5387	0.1594	2.544	0.1509	2.5504
0.1831	2.5339	0.1747	2.5371	0.1696	2.5413	0.1619	2.5467	0.1533	2.5528
0.1859	2.5365	0.1775	2.5397	0.1722	2.5437	0.1645	2.549	0.1557	2.5553
0.1888	2.539	0.1802	2.5421	0.1749	2.5461	0.167	2.5514	0.1581	2.5576
0.1917	2.5415	0.1829	2.5447	0.1775	2.5486	0.1695	2.5539	0.1605	2.56
0.1945	2.5439	0.1856	2.547	0.1802	2.551	0.1721	2.5561	0.1629	2.5623
0.1974	2.5463	0.1884	2.5494	0.1828	2.5533	0.1746	2.5586	0.1653	2.5647
0.2002	2.5487	0.1911	2.5518	0.1854	2.5556	0.1771	2.5607	0.1677	2.5671
0.2031	2.5511	0.1938	2.5541	0.1881	2.5579	0.1796	2.5631	0.1701	2.5692
0.2059	2.5532	0.1966	2.5563	0.1907	2.5602	0.1822	2.5653	0.1725	2.5715
0.2088	2.5556	0.1993	2.5586	0.1934	2.5625	0.1847	2.5678	0.1749	2.5737
0.2117	2.5579	0.202	2.5608	0.196	2.5646	0.1872	2.5699	0.1773	2.5759
0.2145	2.5601	0.2048	2.5631	0.1987	2.5668	0.1897	2.572	0.1796	2.578
0.2174	2.5624	0.2075	2.5653	0.2013	2.5689	0.1923	2.5741	0.182	2.58
0.2202	2.5647	0.2102	2.5674	0.204	2.5712	0.1948	2.5761	0.1844	2.5823
0.2231	2.5668	0.213	2.5695	0.2066	2.5733	0.1973	2.5784	0.1868	2.5842
0.226	2.5689	0.2157	2.5718	0.2093	2.5753	0.1999	2.5804	0.1892	2.5863
0.2288	2.571	0.2184	2.5738	0.2119	2.5774	0.2024	2.5825	0.1916	2.5883
0.2317	2.5731	0.2212	2.5759	0.2146	2.5795	0.2049	2.5846	0.194	2.5902
0.2346	2.5751	0.2239	2.5779	0.2172	2.5815	0.2075	2.5865	0.1964	2.5923
0.2374	2.5772	0.2266	2.5799	0.2199	2.5835	0.21	2.5885	0.1988	2.5942
0.2403	2.5792	0.2293	2.582	0.2225	2.5854	0.2125	2.5904	0.2012	2.596
0.2431	2.5813	0.2321	2.584	0.2252	2.5874	0.2151	2.5924	0.2036	2.598
0.246	2.5832	0.2348	2.5858	0.2278	2.5893	0.2176	2.5942	0.206	2.6
0.2489	2.5852	0.2375	2.5878	0.2305	2.5913	0.2201	2.5962	0.2084	2.6019
0.2517	2.5873	0.2403	2.5898	0.2331	2.5932	0.2226	2.598	0.2108	2.6037
0.2546	2.5891	0.243	2.5915	0.2358	2.5951	0.2252	2.5999	0.2132	2.6056
0.2574	2.5909	0.2457	2.5936	0.2385	2.5969	0.2277	2.6018	0.2156	2.6074
0.2603	2.5929	0.2485	2.5954	0.2411	2.5988	0.2302	2.6035	0.218	2.6092
0.2632	2.5948	0.2512	2.5972	0.2438	2.6006	0.2328	2.6053	0.2204	2.6109
0.266	2.5966	0.2539	2.5989	0.2464	2.6024	0.2353	2.6071	0.2228	2.6126
0.2689	2.5983	0.2566	2.6009	0.2491	2.6043	0.2378	2.6088	0.2252	2.6145
0.2718	2.6002	0.2594	2.6025	0.2517	2.606	0.2404	2.6105	0.2275	2.6162
0.2746	2.602	0.2621	2.6044	0.2543	2.6077	0.2429	2.6125	0.2299	2.6178
0.2774	2.6037	0.2648	2.6061	0.257	2.6094	0.2454	2.614	0.2323	2.6195
0.2803	2.6055	0.2676	2.6078	0.2596	2.6112	0.2479	2.6157	0.2347	2.6212
0.2832	2.6072	0.2703	2.6096	0.2623	2.6129	0.2505	2.6175	0.2371	2.6227
0.286	2.609	0.273	2.6112	0.2649	2.6145	0.253	2.619	0.2395	2.6244
0.2889	2.6106	0.2758	2.613	0.2676	2.6163	0.2555	2.6207	0.2419	2.6259
0.2918	2.6124	0.2785	2.6147	0.2702	2.6177	0.2581	2.6224	0.2443	2.6277
0.2946	2.614	0.2812	2.6163	0.2729	2.6195	0.2606	2.6239	0.2467	2.6292
0.2975	2.6157	0.2839	2.6178	0.2755	2.6211	0.2631	2.6256	0.2491	2.6307
0.3003	2.6173	0.2867	2.6196	0.2782	2.6227	0.2657	2.6271	0.2515	2.6323
0.3032	2.619	0.2894	2.6211	0.2808	2.6242	0.2682	2.6287	0.2539	2.6339
0.3061	2.6205	0.2921	2.6227	0.2835	2.6258	0.2707	2.6302	0.2563	2.6355
0.3089	2.6221	0.2949	2.6242	0.2861	2.6275	0.2732	2.6318	0.2587	2.6369
0.3118	2.6237	0.2976	2.6258	0.2888	2.6289	0.2758	2.6333	0.2611	2.6385
0.3146	2.6253	0.3003	2.6274	0.2914	2.6305	0.2783	2.6349	0.2635	2.6398
0.3175	2.6268	0.3031	2.6289	0.2941	2.6319	0.2808	2.6363	0.2659	2.6414
0.3204	2.6284	0.3058	2.6305	0.2967	2.6335	0.2834	2.6378	0.2683	2.6428
0.3232	2.6298	0.3085	2.6319	0.2994	2.6349	0.2859	2.6392	0.2707	2.6444
0.3261	2.6313	0.3113	2.6335	0.302	2.6366	0.2884	2.6407	0.2731	2.6458
0.329	2.6329	0.314	2.6349	0.3047	2.638	0.291	2.6422	0.2755	2.6472
0.3318	2.6343	0.3167	2.6363	0.3073	2.6394	0.2935	2.6437	0.2779	2.6487
0.3347	2.6359	0.3195	2.6378	0.31	2.6408	0.296	2.645	0.2803	2.6501
0.3375	2.6373	0.3222	2.6394	0.3126	2.6423	0.2986	2.6464	0.2827	2.6515
0.3404	2.6388	0.3249	2.6407	0.3153	2.6437	0.3011	2.6479	0.2851	2.6529
0.3433	2.6401	0.3276	2.6421	0.3179	2.6451	0.3036	2.6493	0.2875	2.6543
0.3461	2.6417	0.3303	2.6436	0.3206	2.6465	0.3061	2.6507	0.2898	2.6558
0.349	2.643	0.3331	2.645	0.3232	2.648	0.3087	2.6521	0.2922	2.657
0.3518	2.6445	0.3358	2.6464	0.3259	2.6492	0.3112	2.6533	0.2946	2.6583
0.3547	2.6459	0.3385	2.6478	0.3285	2.6506	0.3137	2.6547	0.297	2.6598
0.3575	2.6473	0.3413	2.6491	0.3312	2.6521	0.3162	2.6563	0.2994	2.6611
0.3604	2.6487	0.344	2.6504	0.3338	2.6533	0.3188	2.6576	0.3018	2.6625
0.3633	2.6502	0.3467	2.6519	0.3365	2.6547	0.3213	2.6588	0.3042	2.6637
0.3661	2.6515	0.3495	2.6532	0.3391	2.6561	0.3238	2.6602	0.3066	2.6651
0.369	2.6529	0.3522	2.6546	0.3418	2.6573	0.3264	2.6614	0.309	2.6663
0.3718	2.6542	0.3549	2.6559	0.3444	2.6588	0.3289	2.6629	0.3114	2.6677
0.3747	2.6555	0.3577	2.6573	0.3471	2.6599	0.3314	2.6641	0.3138	2.6688
0.3776	2.6569	0.3604	2.6586	0.3497	2.6614	0.334	2.6654	0.3162	2.6702
0.3804	2.6583	0.3631	2.6599	0.3524	2.6627	0.3365	2.6667	0.3186	2.6715
0.3833	2.6595	0.3659	2.6612	0.355	2.664	0.339	2.668	0.321	2.6728
0.3862	2.6609	0.3686	2.6626	0.3577	2.6653	0.3416	2.6693	0.3234	2.674
0.389	2.6621	0.3713	2.6638	0.3603	2.6666	0.3441	2.6705	0.3258	2.6753
0.3919	2.6634	0.3741	2.6651	0.363	2.6678	0.3466	2.6718	0.3282	2.6766
0.3947	2.6647	0.3768	2.6664	0.3656	2.6692	0.3491	2.6731	0.3306	2.6778
0.3976	2.666	0.3795	2.6677	0.3683	2.6704	0.3517	2.6744	0.333	2.679
0.4005	2.6673	0.3822	2.6688	0.3709	2.6716	0.3542	2.6756	0.3354	2.6803
0.4033	2.6685	0.385	2.6701	0.3736	2.6728	0.3567	2.6768	0.3378	2.6815
0.4062	2.6698	0.3877	2.6715	0.3762	2.6742	0.3593	2.678	0.3401	2.6827
0.409	2.6711	0.3904	2.6726	0.3789	2.6753	0.3618	2.6792	0.3425	2.6842
0.4119	2.6723	0.3931	2.6739	0.3815	2.6766	0.3643	2.6805	0.3449	2.6854
0.4148	2.6736	0.3959	2.6751	0.3842	2.6778	0.3669	2.6817	0.3473	2.6867
0.4176	2.6749	0.3986	2.6764	0.3868	2.679	0.3694	2.683	0.3497	2.6878
0.4205	2.676	0.4013	2.6776	0.3895	2.6803	0.3719	2.6844	0.3521	2.689
0.4234	2.6774	0.4041	2.6788	0.3921	2.6816	0.3745	2.6857	0.3545	2.6903
0.4262	2.6786	0.4068	2.68	0.3947	2.6827	0.377	2.6868	0.3569	2.6914
0.429	2.6797	0.4095	2.6813	0.3974	2.6842	0.3795	2.6881	0.3593	2.6926
0.4319	2.681	0.4123	2.6824	0.4	2.6852	0.382	2.6892	0.3617	2.6938
0.4348	2.6822	0.415	2.6838	0.4027	2.6865	0.3846	2.6905	0.3641	2.6949
0.4376	2.6836	0.4177	2.6851	0.4053	2.6878	0.3871	2.6915	0.3665	2.6962
0.4405	2.6849	0.4205	2.6862	0.408	2.6889	0.3896	2.6928	0.3689	2.6974
0.4434	2.6861	0.4232	2.6874	0.4106	2.6901	0.3921	2.694	0.3713	2.6985
0.4462	2.6872	0.4259	2.6887	0.4133	2.6912	0.3947	2.6952	0.3737	2.6997
0.4491	2.6885	0.4286	2.6898	0.4159	2.6924	0.3972	2.6963	0.3761	2.7009
0.4519	2.6897	0.4314	2.6911	0.4186	2.6936	0.3997	2.6975	0.3785	2.7021
0.4548	2.6909	0.4341	2.6922	0.4212	2.6948	0.4023	2.6987	0.3809	2.7033
0.4577	2.6921	0.4368	2.6933	0.4239	2.696	0.4048	2.6999	0.3833	2.7043
0.4605	2.6933	0.4396	2.6946	0.4265	2.6972	0.4073	2.7011	0.3857	2.7055
0.4634	2.6945	0.4423	2.6958	0.4292	2.6984	0.4099	2.7023	0.388	2.7068
0.4662	2.6956	0.445	2.6969	0.4318	2.6995	0.4124	2.7034	0.3904	2.7078
0.4691	2.6968	0.4478	2.6982	0.4345	2.7007	0.4149	2.7045	0.3928	2.709
0.472	2.698	0.4505	2.6994	0.4371	2.7018	0.4175	2.7057	0.3952	2.7103
0.4748	2.6992	0.4532	2.7004	0.4398	2.703	0.42	2.7068	0.3976	2.7114
0.4777	2.7004	0.456	2.7016	0.4424	2.7041	0.4225	2.708	0.4	2.7126
0.4806	2.7016	0.4587	2.7028	0.4451	2.7053	0.4251	2.7091	0.4024	2.7138
0.4834	2.7026	0.4614	2.704	0.4477	2.7064	0.4276	2.7103	0.4048	2.7149
0.4863	2.7039	0.4641	2.7051	0.4504	2.7076	0.4301	2.7114	0.4072	2.7161
0.4891	2.705	0.4669	2.7062	0.453	2.7088	0.4326	2.7126	0.4096	2.7173
0.492	2.7063	0.4696	2.7075	0.4557	2.7099	0.4352	2.7138	0.412	2.7184
0.4949	2.7073	0.4723	2.7085	0.4583	2.711	0.4377	2.715	0.4144	2.7196
0.4977	2.7086	0.4751	2.7098	0.461	2.7122	0.4402	2.7161	0.4168	2.7208
0.5006	2.7098	0.4778	2.711	0.4636	2.7134	0.4428	2.7173	0.4192	2.7219
0.5034	2.7109	0.4805	2.7121	0.4663	2.7146	0.4453	2.7184	0.4216	2.7232
0.5063	2.7121	0.4832	2.7133	0.4689	2.7156	0.4478	2.7197	0.424	2.7242
0.5091	2.7133	0.486	2.7145	0.4716	2.7169	0.4503	2.7208	0.4264	2.7256
0.512	2.7144	0.4887	2.7156	0.4742	2.7181	0.4529	2.722	0.4288	2.7267
0.5149	2.7157	0.4914	2.7168	0.4769	2.7193	0.4554	2.7232	0.4312	2.7278
0.5177	2.7168	0.4942	2.718	0.4795	2.7204	0.4579	2.7244	0.4336	2.729
0.5206	2.7179	0.4969	2.7192	0.4822	2.7217	0.4605	2.7255	0.436	2.7302
0.5234	2.7193	0.4996	2.7204	0.4848	2.7228	0.463	2.7265	0.4383	2.7314
0.5263	2.7204	0.5024	2.7216	0.4875	2.7239	0.4655	2.7278	0.4407	2.7327
0.5292	2.7217	0.5051	2.7228	0.4901	2.7251	0.4681	2.729	0.4431	2.7339
0.532	2.7228	0.5078	2.724	0.4928	2.7263	0.4706	2.7302	0.4455	2.735
0.5349	2.724	0.5106	2.7251	0.4954	2.7276	0.4731	2.7314	0.4479	2.7363
0.5378	2.7252	0.5133	2.7263	0.4981	2.7287	0.4756	2.7326	0.4503	2.7376
0.5406	2.7264	0.516	2.7275	0.5007	2.7299	0.4782	2.7339	0.4527	2.7389
0.5435	2.7276	0.5188	2.7286	0.5034	2.7312	0.4807	2.7351	0.4551	2.7401
0.5463	2.7288	0.5215	2.73	0.506	2.7323	0.4832	2.7363	0.4575	2.7413
0.5492	2.7302	0.5242	2.7312	0.5087	2.7336	0.4858	2.7376	0.4599	2.7426
0.5521	2.7314	0.5269	2.7324	0.5113	2.7348	0.4883	2.7389	0.4623	2.7438
0.5549	2.7325	0.5297	2.7337	0.514	2.7361	0.4908	2.7401	0.4647	2.7451
0.5578	2.734	0.5324	2.7348	0.5166	2.7373	0.4934	2.7413	0.4671	2.7465
0.5606	2.7351	0.5351	2.7361	0.5193	2.7386	0.4959	2.7426	0.4695	2.7478
0.5635	2.7364	0.5378	2.7373	0.5219	2.7397	0.4984	2.7438	0.4719	2.749
0.5664	2.7376	0.5406	2.7387	0.5246	2.741	0.501	2.7451	0.4743	2.7502
0.5692	2.739	0.5433	2.7399	0.5272	2.7424	0.5035	2.7464	0.4767	2.7516
0.5721	2.7401	0.546	2.7412	0.5299	2.7436	0.506	2.7477	0.4791	2.7529
0.575	2.7415	0.5488	2.7425	0.5325	2.7448	0.5085	2.749	0.4815	2.7543
0.5778	2.7428	0.5515	2.7439	0.5352	2.7462	0.5111	2.7504	0.4839	2.7557
0.5807	2.7441	0.5542	2.7451	0.5378	2.7474	0.5136	2.7516	0.4862	2.757
0.5835	2.7455	0.557	2.7465	0.5405	2.7488	0.5161	2.7529	0.4886	2.7584
0.5864	2.7468	0.5597	2.7478	0.5431	2.75	0.5186	2.7543	0.491	2.7597
0.5892	2.7481	0.5624	2.7491	0.5458	2.7514	0.5212	2.7556	0.4934	2.7611
0.5921	2.7495	0.5652	2.7504	0.5484	2.7528	0.5237	2.7569	0.4958	2.7625
0.595	2.7509	0.5679	2.7519	0.5511	2.7541	0.5262	2.7583	0.4982	2.7639
0.5978	2.7522	0.5706	2.7532	0.5537	2.7555	0.5288	2.7597	0.5006	2.7653
0.6007	2.7536	0.5734	2.7546	0.5564	2.7569	0.5313	2.7611	0.503	2.7667
0.6035	2.755	0.5761	2.7559	0.559	2.7583	0.5338	2.7624	0.5054	2.7682
0.6064	2.7566	0.5788	2.7573	0.5617	2.7596	0.5364	2.764	0.5078	2.7696
0.6093	2.7579	0.5815	2.7588	0.5643	2.761	0.5389	2.7653	0.5102	2.7709
0.6121	2.7594	0.5843	2.7602	0.567	2.7625	0.5414	2.7667	0.5126	2.7724
0.615	2.7609	0.587	2.7616	0.5696	2.7639	0.544	2.7681	0.515	2.7739
0.6178	2.7623	0.5897	2.763	0.5723	2.7654	0.5465	2.7695	0.5174	2.7754
0.6207	2.7638	0.5925	2.7646	0.5749	2.7668	0.549	2.771	0.5198	2.7769
0.6236	2.7653	0.5952	2.7661	0.5776	2.7682	0.5515	2.7726	0.5222	2.7784
0.6264	2.7668	0.5979	2.7675	0.5802	2.7697	0.5541	2.774	0.5246	2.78
0.6293	2.7684	0.6007	2.7689	0.5829	2.7713	0.5566	2.7756	0.527	2.7815
0.6322	2.7698	0.6034	2.7706	0.5855	2.7728	0.5591	2.777	0.5294	2.7829
0.635	2.7714	0.6061	2.772	0.5882	2.7743	0.5617	2.7786	0.5318	2.7845
0.6379	2.7729	0.6088	2.7736	0.5908	2.7758	0.5642	2.7801	0.5342	2.7861
0.6407	2.7747	0.6116	2.7753	0.5935	2.7773	0.5667	2.7816	0.5366	2.7877
0.6436	2.7762	0.6143	2.7766	0.5961	2.7789	0.5693	2.7831	0.539	2.7893
0.6465	2.7778	0.617	2.7783	0.5987	2.7805	0.5718	2.7847	0.5413	2.7909
0.6493	2.7794	0.6198	2.78	0.6014	2.7821	0.5743	2.7863	0.5437	2.7926
0.6522	2.7811	0.6225	2.7814	0.604	2.7838	0.5769	2.788	0.5461	2.7942
0.655	2.7827	0.6252	2.7831	0.6067	2.7853	0.5794	2.7896	0.5485	2.7959
0.6579	2.7845	0.628	2.7848	0.6093	2.7869	0.5819	2.7912	0.5509	2.7975
0.6607	2.7861	0.6307	2.7864	0.612	2.7886	0.5844	2.7929	0.5533	2.7992
0.6636	2.7879	0.6334	2.7881	0.6146	2.7902	0.587	2.7945	0.5557	2.8009
0.6665	2.7895	0.6361	2.7898	0.6173	2.7919	0.5895	2.7962	0.5581	2.8026
0.6693	2.7912	0.6389	2.7916	0.6199	2.7936	0.592	2.798	0.5605	2.8044
0.6722	2.793	0.6416	2.7932	0.6226	2.7953	0.5946	2.7996	0.5629	2.8061
0.675	2.7947	0.6443	2.795	0.6252	2.7971	0.5971	2.8014	0.5653	2.808
0.6779	2.7966	0.6471	2.7967	0.6279	2.7988	0.5996	2.803	0.5677	2.8098
0.6808	2.7984	0.6498	2.7985	0.6305	2.8006	0.6021	2.8049	0.5701	2.8116
0.6836	2.8002	0.6525	2.8003	0.6332	2.8024	0.6047	2.8067	0.5725	2.8133
0.6865	2.8021	0.6553	2.8021	0.6358	2.8041	0.6072	2.8084	0.5749	2.8152
0.6894	2.804	0.658	2.8039	0.6385	2.8059	0.6097	2.8102	0.5773	2.8171
0.6922	2.8059	0.6607	2.8058	0.6411	2.8078	0.6123	2.8121	0.5797	2.8189
0.6951	2.8078	0.6635	2.8077	0.6438	2.8096	0.6148	2.814	0.5821	2.8208
0.6979	2.8098	0.6662	2.8095	0.6464	2.8115	0.6173	2.8159	0.5845	2.8228
0.7008	2.8117	0.6689	2.8116	0.6491	2.8134	0.6199	2.8178	0.5869	2.8247
0.7037	2.8137	0.6716	2.8133	0.6517	2.8153	0.6224	2.8197	0.5893	2.8266
0.7065	2.8156	0.6744	2.8153	0.6544	2.8173	0.6249	2.8216	0.5917	2.8285
0.7094	2.8176	0.6771	2.8173	0.657	2.8192	0.6275	2.8236	0.5941	2.8306
0.7122	2.8196	0.6798	2.8194	0.6597	2.8211	0.63	2.8256	0.5965	2.8326
0.7151	2.8218	0.6825	2.8214	0.6623	2.8231	0.6325	2.8275	0.5988	2.8347
0.718	2.8237	0.6853	2.8233	0.665	2.8251	0.635	2.8295	0.6012	2.8367
0.7208	2.826	0.688	2.8254	0.6676	2.8271	0.6376	2.8316	0.6036	2.8388
0.7237	2.8282	0.6907	2.8274	0.6703	2.8292	0.6401	2.8336	0.606	2.8409
0.7266	2.8303	0.6935	2.8295	0.6729	2.8312	0.6426	2.8357	0.6084	2.843
0.7294	2.8324	0.6962	2.8316	0.6756	2.8333	0.6451	2.8378	0.6108	2.8451
0.7323	2.8346	0.6989	2.8337	0.6782	2.8355	0.6477	2.8399	0.6132	2.8474
0.7351	2.8367	0.7017	2.8359	0.6809	2.8376	0.6502	2.8421	0.6156	2.8495
0.738	2.839	0.7044	2.838	0.6835	2.8398	0.6527	2.8442	0.618	2.8517
0.7408	2.8412	0.7071	2.8403	0.6862	2.842	0.6553	2.8465	0.6204	2.854
0.7437	2.8436	0.7099	2.8425	0.6888	2.8441	0.6578	2.8487	0.6228	2.8562
0.7466	2.8459	0.7126	2.8447	0.6915	2.8463	0.6603	2.8508	0.6252	2.8584
0.7494	2.8482	0.7153	2.8469	0.6941	2.8486	0.6629	2.8532	0.6276	2.8608
0.7523	2.8505	0.7181	2.8492	0.6968	2.8509	0.6654	2.8554	0.63	2.8631
0.7551	2.8529	0.7208	2.8516	0.6994	2.8532	0.6679	2.8576	0.6324	2.8655
0.758	2.8553	0.7235	2.8539	0.7021	2.8555	0.6705	2.8599	0.6348	2.8678
0.7609	2.8576	0.7262	2.8562	0.7047	2.8577	0.673	2.8623	0.6372	2.8702
0.7637	2.86	0.729	2.8584	0.7074	2.8601	0.6755	2.8648	0.6396	2.8727
0.7666	2.8624	0.7317	2.8608	0.71	2.8624	0.678	2.8671	0.642	2.8751
0.7694	2.8649	0.7344	2.8632	0.7127	2.8648	0.6806	2.8695	0.6444	2.8776
0.7723	2.8674	0.7372	2.8656	0.7153	2.8672	0.6831	2.872	0.6467	2.8801
0.7752	2.8698	0.7399	2.8681	0.718	2.8698	0.6856	2.8743	0.6491	2.8826
0.778	2.8723	0.7426	2.8705	0.7206	2.8723	0.6882	2.8769	0.6515	2.8852
0.7809	2.8749	0.7453	2.873	0.7233	2.8747	0.6907	2.8793	0.6539	2.8877
0.7838	2.8774	0.7481	2.8756	0.7259	2.8773	0.6932	2.882	0.6563	2.8903
0.7866	2.88	0.7508	2.8781	0.7286	2.8798	0.6958	2.8845	0.6587	2.893
0.7895	2.8826	0.7535	2.8807	0.7312	2.8824	0.6983	2.887	0.6611	2.8956
0.7923	2.8852	0.7563	2.8833	0.7339	2.885	0.7008	2.8897	0.6635	2.8983
0.7952	2.8878	0.759	2.8859	0.7365	2.8876	0.7034	2.8923	0.6659	2.901
0.7981	2.8905	0.7617	2.8885	0.7392	2.8903	0.7059	2.895	0.6683	2.9036
0.8009	2.8931	0.7645	2.8912	0.7418	2.8929	0.7084	2.8977	0.6707	2.9063
0.8038	2.8957	0.7672	2.8938	0.7445	2.8956	0.7109	2.9005	0.6731	2.9092
0.8066	2.8985	0.7699	2.8964	0.7471	2.8982	0.7135	2.9032	0.6755	2.912
0.8095	2.9011	0.7727	2.8991	0.7498	2.9009	0.716	2.9059	0.6779	2.9149
0.8123	2.9038	0.7754	2.9017	0.7524	2.9037	0.7185	2.9088	0.6803	2.9177
0.8152	2.9066	0.7781	2.9047	0.7551	2.9065	0.721	2.9116	0.6827	2.9206
0.8181	2.9094	0.7808	2.9074	0.7577	2.9092	0.7236	2.9145	0.6851	2.9235
0.8209	2.9122	0.7836	2.9102	0.7604	2.912	0.7261	2.9173	0.6875	2.9265
0.8238	2.9151	0.7863	2.913	0.763	2.9148	0.7286	2.9202	0.6899	2.9296
0.8266	2.9177	0.789	2.9158	0.7657	2.9177	0.7312	2.9231	0.6923	2.9325
0.8295	2.9207	0.7918	2.9186	0.7683	2.9205	0.7337	2.9262	0.6946	2.9355
0.8324	2.9235	0.7945	2.9214	0.771	2.9235	0.7362	2.9291	0.697	2.9386
0.8352	2.9265	0.7972	2.9242	0.7736	2.9265	0.7388	2.9321	0.6994	2.9418
0.8381	2.9293	0.8	2.9272	0.7763	2.9294	0.7413	2.9352	0.7018	2.9448
0.841	2.9323	0.8027	2.9302	0.7789	2.9324	0.7438	2.9383	0.7042	2.9481
0.8438	2.9353	0.8054	2.9332	0.7816	2.9354	0.7464	2.9413	0.7066	2.9514
0.8467	2.9382	0.8082	2.9361	0.7842	2.9385	0.7489	2.9445	0.709	2.9544
0.8495	2.9412	0.8109	2.9392	0.7869	2.9415	0.7514	2.9476	0.7114	2.9578
0.8524	2.9444	0.8136	2.9423	0.7895	2.9447	0.754	2.9508	0.7138	2.9611
0.8553	2.9475	0.8163	2.9453	0.7922	2.9479	0.7565	2.954	0.7162	2.9645
0.8581	2.9505	0.8191	2.9486	0.7948	2.951	0.759	2.9573	0.7186	2.9678
0.861	2.9536	0.8218	2.9516	0.7975	2.9542	0.7615	2.9606	0.721	2.9713
0.8638	2.9568	0.8245	2.9547	0.8001	2.9574	0.7641	2.9639	0.7234	2.9747
0.8667	2.9599	0.8273	2.958	0.8027	2.9607	0.7666	2.9672	0.7258	2.9783
0.8696	2.9631	0.83	2.9612	0.8054	2.9639	0.7691	2.9707	0.7282	2.9817
0.8724	2.9663	0.8327	2.9644	0.808	2.9673	0.7716	2.9742	0.7306	2.9852
0.8753	2.9696	0.8354	2.9677	0.8107	2.9707	0.7742	2.9775	0.733	2.9888
0.8782	2.973	0.8382	2.971	0.8133	2.974	0.7767	2.9811	0.7354	2.9923
0.881	2.9764	0.8409	2.9744	0.816	2.9775	0.7792	2.9845	0.7378	2.996
0.8839	2.9796	0.8436	2.9778	0.8186	2.981	0.7818	2.9882	0.7402	2.9996
0.8867	2.9831	0.8464	2.9813	0.8213	2.9845	0.7843	2.9916	0.7426	3.0033
0.8896	2.9865	0.8491	2.9848	0.8239	2.9879	0.7868	2.9953	0.7449	3.007
0.8924	2.99	0.8518	2.9882	0.8266	2.9916	0.7894	2.9988	0.7473	3.0107
0.8953	2.9935	0.8546	2.9916	0.8292	2.9951	0.7919	3.0025	0.7497	3.0145
0.8982	2.997	0.8573	2.9952	0.8319	2.9988	0.7944	3.0061	0.7521	3.0183
0.901	3.0005	0.86	2.9989	0.8345	3.0023	0.797	3.0099	0.7545	3.022
0.9039	3.0041	0.8628	3.0024	0.8372	3.0061	0.7995	3.0135	0.7569	3.0258
0.9067	3.0077	0.8655	3.0059	0.8398	3.0097	0.802	3.0173	0.7593	3.0296
0.9096	3.0114	0.8682	3.0097	0.8425	3.0133	0.8045	3.0211	0.7617	3.0336
0.9125	3.015	0.871	3.0132	0.8451	3.017	0.8071	3.0249	0.7641	3.0373
0.9153	3.0186	0.8737	3.0169	0.8478	3.0207	0.8096	3.0285	0.7665	3.0409
0.9182	3.0223	0.8764	3.0206	0.8504	3.0244	0.8121	3.0324	0.7689	3.0448
0.921	3.026	0.8791	3.0243	0.8531	3.028	0.8147	3.0361	0.7713	3.0486
0.9239	3.0296	0.8819	3.0279	0.8557	3.0319	0.8172	3.04	0.7737	3.0522
0.9268	3.0333	0.8846	3.0317	0.8584	3.0357	0.8197	3.0436	0.7761	3.056
0.9296	3.0369	0.8873	3.0354	0.861	3.0394	0.8223	3.0473	0.7785	3.0596
0.9325	3.0404	0.89	3.0389	0.8637	3.0429	0.8248	3.0509	0.7809	3.0631
0.9354	3.0441	0.8928	3.0426	0.8663	3.0466	0.8273	3.0545	0.7833	3.0666
0.9382	3.0476	0.8955	3.0461	0.869	3.0502	0.8299	3.0581	0.7857	3.07
0.9411	3.0511	0.8982	3.0496	0.8716	3.0537	0.8324	3.0615	0.7881	3.0734
0.9439	3.0545	0.901	3.0531	0.8743	3.0573	0.8349	3.065	0.7905	3.0769
0.9468	3.0578	0.9037	3.0566	0.8769	3.0608	0.8374	3.0685	0.7928	3.0801
0.9497	3.0611	0.9064	3.06	0.8796	3.0642	0.84	3.0719	0.7952	3.0833
0.9525	3.0644	0.9092	3.0635	0.8822	3.0675	0.8425	3.0751	0.7976	3.0864
0.9554	3.0676	0.9119	3.0666	0.8849	3.0708	0.845	3.0782	0.8	3.0896
0.9582	3.0708	0.9146	3.0699	0.8875	3.0739	0.8475	3.0815	0.8024	3.0926
0.9611	3.0737	0.9174	3.073	0.8902	3.0772	0.8501	3.0846	0.8048	3.0955
0.9639	3.0768	0.9201	3.0761	0.8928	3.0802	0.8526	3.0876	0.8072	3.0985
0.9668	3.0798	0.9228	3.0791	0.8955	3.0832	0.8551	3.0906	0.8096	3.1013
0.9697	3.0827	0.9256	3.0821	0.8981	3.0862	0.8577	3.0934	0.812	3.1041
0.9725	3.0855	0.9283	3.0849	0.9008	3.0892	0.8602	3.0964	0.8144	3.1068
0.9754	3.0882	0.931	3.0878	0.9034	3.092	0.8627	3.0991	0.8168	3.1095
0.9782	3.091	0.9337	3.0907	0.9061	3.0948	0.8653	3.1019	0.8192	3.1121
0.9811	3.0936	0.9365	3.0934	0.9087	3.0975	0.8678	3.1045	0.8216	3.1147
0.984	3.0962	0.9392	3.096	0.9114	3.1001	0.8703	3.1071	0.824	3.1172
0.9868	3.0989	0.9419	3.0988	0.914	3.1028	0.8729	3.1097	0.8264	3.1197
0.9897	3.1012	0.9447	3.1013	0.9167	3.1054	0.8754	3.1122	0.8288	3.1221
0.9926	3.1038	0.9474	3.1038	0.9193	3.1079	0.8779	3.1147	0.8312	3.1246
0.9954	3.1062	0.9501	3.1062	0.922	3.1103	0.8804	3.117	0.8336	3.1267
0.9983	3.1085	0.9528	3.1087	0.9246	3.1128	0.883	3.1195	0.836	3.1291
1.0011	3.1108	0.9556	3.1111	0.9273	3.1152	0.8855	3.1218	0.8384	3.1313
1.004	3.1131	0.9583	3.1134	0.9299	3.1175	0.888	3.124	0.8408	3.1334
1.0069	3.1154	0.961	3.1157	0.9326	3.1199	0.8906	3.1263	0.8432	3.1356
1.0097	3.1176	0.9638	3.1179	0.9352	3.122	0.8931	3.1285	0.8456	3.1376
1.0126	3.1198	0.9665	3.1201	0.9378	3.1242	0.8956	3.1306	0.848	3.1397
1.0154	3.1219	0.9692	3.1222	0.9405	3.1264	0.8982	3.1327	0.8504	3.1417
1.0183	3.1239	0.972	3.1245	0.9431	3.1286	0.9007	3.1348	0.8528	3.1436
1.0212	3.1259	0.9747	3.1265	0.9458	3.1306	0.9032	3.1369	0.8551	3.1456
1.024	3.128	0.9774	3.1284	0.9484	3.1326	0.9057	3.1388	0.8575	3.1474
1.0269	3.1298	0.9802	3.1305	0.9511	3.1345	0.9083	3.1407	0.8599	3.1492
1.0298	3.1317	0.9829	3.1324	0.9537	3.1365	0.9108	3.1426	0.8623	3.151
1.0326	3.1337	0.9856	3.1343	0.9564	3.1385	0.9133	3.1445	0.8647	3.1528
1.0355	3.1354	0.9883	3.1363	0.959	3.1403	0.9159	3.1463	0.8671	3.1545
1.0383	3.1372	0.9911	3.1381	0.9617	3.1421	0.9184	3.1481	0.8695	3.1561
1.0412	3.1389	0.9938	3.1399	0.9643	3.1439	0.9209	3.1498	0.8719	3.1578
1.044	3.1408	0.9965	3.1417	0.967	3.1457	0.9235	3.1515	0.8743	3.1594
1.0469	3.1425	0.9993	3.1434	0.9697	3.1474	0.926	3.1531	0.8767	3.1608
1.0498	3.1441	1.002	3.145	0.9723	3.1491	0.9285	3.1548	0.8791	3.1625
1.0526	3.1459	1.0047	3.1468	0.975	3.1508	0.931	3.1565	0.8815	3.164
1.0555	3.1473	1.0075	3.1484	0.9776	3.1523	0.9336	3.158	0.8839	3.1655
1.0583	3.149	1.0102	3.15	0.9803	3.154	0.9361	3.1595	0.8863	3.1668
1.0612	3.1506	1.0129	3.1516	0.9829	3.1555	0.9386	3.1608	0.8887	3.1683
1.0641	3.152	1.0157	3.153	0.9856	3.1571	0.9412	3.1624	0.8911	3.1697
1.0669	3.1535	1.0184	3.1546	0.9882	3.1585	0.9437	3.1638	0.8935	3.1708
1.0698	3.1551	1.0211	3.1561	0.9909	3.1599	0.9462	3.1653	0.8959	3.1722
1.0726	3.1565	1.0238	3.1576	0.9935	3.1612	0.9488	3.1667	0.8983	3.1735
1.0755	3.1579	1.0266	3.1591	0.9962	3.1628	0.9513	3.168	0.9007	3.1748
1.0784	3.1592	1.0293	3.1604	0.9988	3.1641	0.9538	3.1693	0.9031	3.1761
1.0812	3.1605	1.032	3.1617	1.0014	3.1654	0.9564	3.1706	0.9054	3.1773
1.0841	3.1619	1.0347	3.1631	1.0041	3.1668	0.9589	3.1718	0.9078	3.1785
1.087	3.1632	1.0375	3.1643	1.0067	3.1681	0.9614	3.173	0.9102	3.1797
1.0898	3.1646	1.0402	3.1656	1.0094	3.1693	0.9639	3.1743	0.9126	3.1807
1.0927	3.1658	1.0429	3.167	1.012	3.1705	0.9665	3.1755	0.915	3.1818
1.0955	3.1669	1.0457	3.1683	1.0147	3.1718	0.969	3.1765	0.9174	3.1829
1.0984	3.1683	1.0484	3.1695	1.0173	3.173	0.9715	3.1778	0.9198	3.184
1.1013	3.1694	1.0511	3.1707	1.02	3.1742	0.974	3.1788	0.9222	3.1849
1.1041	3.1705	1.0539	3.1718	1.0226	3.1753	0.9766	3.1799	0.9246	3.186
1.107	3.1717	1.0566	3.173	1.0253	3.1764	0.9791	3.181	0.927	3.1871
1.1098	3.1728	1.0593	3.1742	1.0279	3.1775	0.9816	3.182	0.9294	3.1881
1.1127	3.174	1.0621	3.1752	1.0306	3.1787	0.9842	3.1831	0.9318	3.189
1.1155	3.1751	1.0648	3.1764	1.0332	3.1798	0.9867	3.1842	0.9342	3.1901
1.1184	3.1761	1.0675	3.1774	1.0359	3.1808	0.9892	3.1851	0.9366	3.1909
1.1213	3.1771	1.0703	3.1783	1.0385	3.1818	0.9918	3.1862	0.939	3.1919
1.1241	3.1783	1.073	3.1795	1.0412	3.1828	0.9943	3.1871	0.9414	3.1927
1.127	3.1792	1.0757	3.1805	1.0438	3.1838	0.9968	3.188	0.9438	3.1936
1.1298	3.1802	1.0784	3.1816	1.0465	3.1848	0.9994	3.189	0.9462	3.1946
1.1327	3.1813	1.0812	3.1825	1.0491	3.1857	1.0019	3.1899	0.9486	3.1954
1.1356	3.1822	1.0839	3.1835	1.0518	3.1867	1.0044	3.1908	0.951	3.1963
1.1384	3.1831	1.0866	3.1845	1.0544	3.1877	1.0069	3.1917	0.9533	3.1971
1.1413	3.1841	1.0893	3.1854	1.0571	3.1885	1.0095	3.1925	0.9557	3.1979
1.1442	3.185	1.0921	3.1863	1.0597	3.1893	1.012	3.1934	0.9581	3.1986
1.147	3.186	1.0948	3.1872	1.0624	3.1903	1.0145	3.1942	0.9605	3.1994
1.1499	3.1868	1.0975	3.1882	1.065	3.1913	1.0171	3.1951	0.9629	3.2002
1.1527	3.1877	1.1003	3.189	1.0677	3.1921	1.0196	3.1959	0.9653	3.201
1.1556	3.1885	1.103	3.1899	1.0703	3.1929	1.0221	3.1967	0.9677	3.2017
1.1585	3.1894	1.1057	3.1907	1.073	3.1937	1.0247	3.1975	0.9701	3.2025
1.1613	3.1903	1.1085	3.1916	1.0756	3.1945	1.0272	3.1982	0.9725	3.2032
1.1642	3.1911	1.1112	3.1924	1.0783	3.1954	1.0297	3.1991	0.9749	3.2037
1.167	3.1919	1.1139	3.1932	1.0809	3.1961	1.0322	3.1997	0.9773	3.2045
1.1699	3.1927	1.1167	3.194	1.0836	3.1969	1.0348	3.2005	0.9797	3.2053
1.1728	3.1934	1.1194	3.1948	1.0862	3.1977	1.0373	3.2012	0.9821	3.206
1.1756	3.1943	1.1221	3.1955	1.0889	3.1984	1.0398	3.202	0.9845	3.2066
1.1785	3.195	1.1249	3.1964	1.0915	3.1992	1.0424	3.2027	0.9869	3.2073
1.1813	3.1958	1.1276	3.197	1.0942	3.1998	1.0449	3.2033	0.9893	3.208
1.1842	3.1964	1.1303	3.1979	1.0968	3.2005	1.0474	3.2039	0.9917	3.2086
1.187	3.1972	1.133	3.1985	1.0995	3.2012	1.0499	3.2046	0.9941	3.2091
1.1899	3.198	1.1358	3.1992	1.1021	3.2019	1.0525	3.2052	0.9965	3.2099
1.1928	3.1987	1.1385	3.1999	1.1048	3.2027	1.055	3.2059	0.9989	3.2104
1.1956	3.1995	1.1412	3.2006	1.1074	3.2033	1.0575	3.2066	1.0013	3.2111
1.1985	3.2001	1.144	3.2013	1.1101	3.2039	1.0601	3.2072	1.0036	3.2117
1.2014	3.2007	1.1467	3.202	1.1127	3.2044	1.0626	3.2079	1.006	3.2124
1.2042	3.2014	1.1494	3.2026	1.1154	3.2051	1.0651	3.2084	1.0084	3.2128
1.2071	3.202	1.1522	3.2032	1.118	3.2057	1.0677	3.2091	1.0108	3.2134
1.2099	3.2027	1.1549	3.2038	1.1207	3.2063	1.0702	3.2097	1.0132	3.214
1.2128	3.2033	1.1576	3.2044	1.1233	3.207	1.0727	3.2102	1.0156	3.2145
1.2157	3.2039	1.1603	3.2051	1.126	3.2077	1.0753	3.2109	1.018	3.2152
1.2185	3.2045	1.1631	3.2056	1.1286	3.2083	1.0778	3.2114	1.0204	3.2157
1.2214	3.2051	1.1658	3.2063	1.1313	3.2089	1.0803	3.2121	1.0228	3.2162
1.2242	3.2058	1.1685	3.2069	1.1339	3.2094	1.0829	3.2126	1.0252	3.2168
1.2271	3.2063	1.1713	3.2076	1.1365	3.2099	1.0854	3.2131	1.0276	3.2174
1.23	3.2069	1.174	3.2081	1.1392	3.2105	1.0879	3.2137	1.03	3.2178
1.2328	3.2074	1.1767	3.2086	1.1418	3.2111	1.0904	3.2141	1.0324	3.2184
1.2357	3.208	1.1795	3.2093	1.1445	3.2117	1.093	3.2147	1.0348	3.2189
1.2386	3.2086	1.1822	3.2098	1.1471	3.2121	1.0955	3.2153	1.0372	3.2193
1.2414	3.2091	1.1849	3.2104	1.1498	3.2127	1.098	3.2158	1.0396	3.2199
1.2443	3.2097	1.1876	3.2109	1.1524	3.2133	1.1005	3.2164	1.042	3.2205
1.2471	3.2102	1.1904	3.2115	1.1551	3.2138	1.1031	3.2168	1.0444	3.2209
1.25	3.2107	1.1931	3.2121	1.1577	3.2144	1.1056	3.2173	1.0468	3.2214
1.2528	3.2112	1.1958	3.2125	1.1604	3.2148	1.1081	3.2179	1.0492	3.2219
1.2557	3.2119	1.1986	3.213	1.163	3.2153	1.1107	3.2184	1.0515	3.2223
1.2586	3.2124	1.2013	3.2137	1.1657	3.2158	1.1132	3.2188	1.0539	3.2228
1.2614	3.2129	1.204	3.2141	1.1683	3.2164	1.1157	3.2193	1.0563	3.2234
1.2643	3.2135	1.2068	3.2146	1.171	3.2168	1.1183	3.2199	1.0587	3.2237
1.2671	3.2139	1.2095	3.2151	1.1736	3.2173	1.1208	3.2204	1.0611	3.2242
1.27	3.2144	1.2122	3.2157	1.1763	3.2178	1.1233	3.2208	1.0635	3.2247
1.2729	3.2149	1.215	3.2161	1.1789	3.2182	1.1259	3.2212	1.0659	3.2251
1.2757	3.2154	1.2177	3.2165	1.1816	3.2187	1.1284	3.2218	1.0683	3.2255
1.2786	3.2158	1.2204	3.2171	1.1842	3.2192	1.1309	3.2221	1.0707	3.2259
1.2814	3.2163	1.2231	3.2175	1.1869	3.2196	1.1334	3.2226	1.0731	3.2264
1.2843	3.2169	1.2259	3.218	1.1895	3.2201	1.136	3.223	1.0755	3.2268
1.2872	3.2173	1.2286	3.2184	1.1922	3.2205	1.1385	3.2236	1.0779	3.2274
1.29	3.2178	1.2313	3.2189	1.1948	3.221	1.141	3.2239	1.0803	3.2277
1.2929	3.2182	1.2341	3.2193	1.1975	3.2216	1.1436	3.2244	1.0827	3.2281
1.2958	3.2188	1.2368	3.2199	1.2001	3.2219	1.1461	3.2248	1.0851	3.2285
1.2986	3.2192	1.2395	3.2204	1.2028	3.2223	1.1486	3.2253	1.0875	3.229
1.3015	3.2197	1.2422	3.2207	1.2054	3.2228	1.1512	3.2257	1.0899	3.2295
1.3043	3.2201	1.245	3.2211	1.2081	3.2232	1.1537	3.2261	1.0923	3.2298
1.3072	3.2205	1.2477	3.2216	1.2107	3.2236	1.1562	3.2265	1.0947	3.2302
1.3101	3.2209	1.2504	3.222	1.2134	3.2242	1.1588	3.227	1.0971	3.2306
1.3129	3.2214	1.2532	3.2224	1.216	3.2246	1.1613	3.2274	1.0994	3.231
1.3158	3.2218	1.2559	3.2229	1.2187	3.2249	1.1638	3.2276	1.1018	3.2315
1.3186	3.2222	1.2586	3.2233	1.2213	3.2253	1.1663	3.228	1.1042	3.2318
1.3215	3.2226	1.2614	3.2237	1.224	3.2256	1.1689	3.2286	1.1066	3.2322
1.3243	3.2231	1.2641	3.224	1.2266	3.2262	1.1714	3.2289	1.109	3.2326
1.3272	3.2234	1.2668	3.2246	1.2293	3.2266	1.1739	3.2293	1.1114	3.2331
1.3301	3.2238	1.2696	3.2249	1.2319	3.2269	1.1764	3.2298	1.1138	3.2334
1.3329	3.2243	1.2723	3.2253	1.2346	3.2273	1.179	3.2301	1.1162	3.2338
1.3358	3.2247	1.275	3.2256	1.2372	3.2277	1.1815	3.2305	1.1186	3.2341
1.3386	3.2252	1.2778	3.2261	1.2399	3.228	1.184	3.2309	1.121	3.2344
1.3415	3.2254	1.2805	3.2265	1.2425	3.2285	1.1866	3.2313	1.1234	3.2349
1.3444	3.2258	1.2832	3.2269	1.2452	3.229	1.1891	3.2317	1.1258	3.2353
1.3472	3.2262	1.2859	3.2273	1.2478	3.2293	1.1916	3.232	1.1282	3.2357
1.3501	3.2266	1.2886	3.2276	1.2505	3.2297	1.1942	3.2324	1.1306	3.2359
1.353	3.227	1.2914	3.228	1.2531	3.23	1.1967	3.2327	1.133	3.2363
1.3558	3.2273	1.2941	3.2284	1.2558	3.2305	1.1992	3.233	1.1354	3.2367
1.3587	3.2277	1.2968	3.2287	1.2584	3.2307	1.2018	3.2334	1.1378	3.2369
1.3615	3.2281	1.2996	3.2292	1.2611	3.231	1.2043	3.2339	1.1402	3.2374
1.3644	3.2285	1.3023	3.2297	1.2637	3.2314	1.2068	3.2341	1.1426	3.2378
1.3673	3.2289	1.305	3.23	1.2664	3.2318	1.2093	3.2346	1.145	3.2381
1.3701	3.2291	1.3078	3.2303	1.269	3.2323	1.2119	3.2349	1.1474	3.2385
1.373	3.2296	1.3105	3.2307	1.2717	3.2327	1.2144	3.2352	1.1498	3.2389
1.3758	3.23	1.3132	3.231	1.2743	3.2329	1.2169	3.2356	1.1522	3.2391
1.3787	3.2303	1.316	3.2312	1.277	3.2334	1.2195	3.2359	1.1546	3.2395
1.3816	3.2307	1.3187	3.2317	1.2796	3.2336	1.222	3.2362	1.1569	3.2397
1.3844	3.2311	1.3214	3.232	1.2823	3.234	1.2245	3.2365	1.1593	3.2401
1.3873	3.2313	1.3242	3.2324	1.2849	3.2343	1.227	3.2369	1.1617	3.2405
1.3901	3.2316	1.3269	3.2327	1.2876	3.2346	1.2296	3.2373	1.1641	3.2408
1.393	3.2321	1.3296	3.2331	1.2902	3.2349	1.2321	3.2375	1.1665	3.2411
1.3958	3.2324	1.3324	3.2334	1.2929	3.2353	1.2346	3.2379	1.1689	3.2414
1.3987	3.2327	1.3351	3.2338	1.2955	3.2357	1.2372	3.2382	1.1713	3.2418
1.4016	3.2329	1.3378	3.234	1.2982	3.236	1.2397	3.2386	1.1737	3.2422
1.4044	3.2334	1.3405	3.2344	1.3008	3.2362	1.2422	3.2389	1.1761	3.2423
1.4073	3.2337	1.3433	3.2348	1.3035	3.2366	1.2448	3.2392	1.1785	3.2426
1.4102	3.2341	1.346	3.2351	1.3061	3.237	1.2473	3.2396	1.1809	3.243
1.413	3.2344	1.3487	3.2354	1.3088	3.2373	1.2498	3.2399	1.1833	3.2433
1.4159	3.2348	1.3515	3.2358	1.3114	3.2376	1.2524	3.2402	1.1857	3.2436
1.4187	3.2351	1.3542	3.2361	1.3141	3.2379	1.2549	3.2405	1.1881	3.244
1.4216	3.2354	1.3569	3.2364	1.3167	3.2382	1.2574	3.2409	1.1905	3.2442
1.4245	3.2356	1.3596	3.2366	1.3194	3.2385	1.2599	3.2411	1.1929	3.2446
1.4273	3.236	1.3624	3.237	1.322	3.2388	1.2625	3.2415	1.1953	3.2449
1.4302	3.2363	1.3651	3.2372	1.3247	3.2391	1.265	3.2418	1.1977	3.2452
1.433	3.2365	1.3678	3.2377	1.3273	3.2395	1.2675	3.242	1.2001	3.2455
1.4359	3.2368	1.3706	3.238	1.33	3.2399	1.2701	3.2423	1.2025	3.2458
1.4388	3.2372	1.3733	3.2383	1.3326	3.2401	1.2726	3.2426	1.2049	3.2461
1.4416	3.2374	1.376	3.2385	1.3352	3.2405	1.2751	3.2429	1.2073	3.2465
1.4445	3.2378	1.3788	3.2389	1.3379	3.2407	1.2777	3.2433	1.2097	3.2466
1.4474	3.2381	1.3815	3.2392	1.3405	3.2411	1.2802	3.2435	1.212	3.247
1.4502	3.2385	1.3842	3.2395	1.3432	3.2413	1.2827	3.2439	1.2144	3.2472
1.4531	3.2388	1.3869	3.2397	1.3458	3.2416	1.2853	3.2441	1.2168	3.2475
1.4559	3.2391	1.3897	3.24	1.3485	3.2419	1.2878	3.2445	1.2192	3.2477
1.4588	3.2394	1.3924	3.2405	1.3511	3.2422	1.2903	3.2447	1.2216	3.2481
1.4617	3.2397	1.3951	3.2407	1.3538	3.2424	1.2928	3.245	1.224	3.2483
1.4645	3.2399	1.3979	3.241	1.3564	3.2427	1.2954	3.2453	1.2264	3.2487
1.4674	3.2402	1.4006	3.2413	1.3591	3.243	1.2979	3.2456	1.2288	3.2489
1.4702	3.2405	1.4033	3.2416	1.3617	3.2434	1.3004	3.2459	1.2312	3.2492
1.4731	3.2409	1.4061	3.2418	1.3644	3.2436	1.3029	3.2462	1.2336	3.2495
1.4759	3.2412	1.4088	3.2422	1.367	3.2438	1.3055	3.2465	1.236	3.2498
1.4788	3.2414	1.4115	3.2425	1.3697	3.2442	1.308	3.2467	1.2384	3.25
1.4817	3.2417	1.4143	3.2427	1.3723	3.2445	1.3105	3.247	1.2408	3.2504
1.4845	3.242	1.417	3.243	1.375	3.2448	1.3131	3.2473	1.2432	3.2506
1.4874	3.2423	1.4197	3.2433	1.3776	3.245	1.3156	3.2475	1.2456	3.2509
1.4902	3.2426	1.4225	3.2435	1.3803	3.2452	1.3181	3.2478	1.248	3.251
1.4931	3.2428	1.4252	3.2438	1.3829	3.2456	1.3207	3.2481	1.2504	3.2514
1.496	3.2431	1.4279	3.2442	1.3856	3.2459	1.3232	3.2483	1.2528	3.2517
1.4988	3.2434	1.4306	3.2444	1.3882	3.2461	1.3257	3.2486	1.2552	3.252
1.5017	3.2437	1.4334	3.2447	1.3909	3.2465	1.3283	3.2489	1.2576	3.2522
1.5046	3.2439	1.4361	3.245	1.3935	3.2467	1.3308	3.2492	1.2599	3.2526
1.5074	3.2442	1.4388	3.2453	1.3962	3.247	1.3333	3.2495	1.2623	3.2527
1.5103	3.2445	1.4415	3.2455	1.3988	3.2472	1.3358	3.2498	1.2647	3.2531
1.5131	3.2446	1.4443	3.2458	1.4015	3.2475	1.3384	3.25	1.2671	3.2532
1.516	3.245	1.447	3.2461	1.4041	3.2479	1.3409	3.2503	1.2695	3.2536
1.5189	3.2453	1.4497	3.2464	1.4068	3.2479	1.3434	3.2506	1.2719	3.2538
1.5217	3.2454	1.4525	3.2466	1.4094	3.2483	1.346	3.2507	1.2743	3.2541
1.5246	3.2457	1.4552	3.2468	1.4121	3.2486	1.3485	3.2511	1.2767	3.2544
1.5274	3.246	1.4579	3.247	1.4147	3.2488	1.351	3.2513	1.2791	3.2546
1.5303	3.2464	1.4607	3.2473	1.4174	3.2491	1.3535	3.2516	1.2815	3.2548
1.5331	3.2466	1.4634	3.2476	1.42	3.2493	1.3561	3.2518	1.2839	3.2551
1.536	3.2468	1.4661	3.2479	1.4227	3.2497	1.3586	3.2521	1.2863	3.2554
1.5389	3.2471	1.4689	3.2481	1.4253	3.2499	1.3611	3.2524	1.2887	3.2556
1.5417	3.2472	1.4716	3.2485	1.428	3.2501	1.3637	3.2526	1.2911	3.2558
1.5446	3.2476	1.4743	3.2487	1.4306	3.2505	1.3662	3.2529	1.2935	3.2561
1.5475	3.2478	1.4771	3.249	1.4333	3.2506	1.3687	3.2531	1.2959	3.2564
1.5503	3.248	1.4798	3.2493	1.4359	3.2509	1.3713	3.2533	1.2983	3.2566
1.5532	3.2484	1.4825	3.2495	1.4386	3.2511	1.3738	3.2536	1.3007	3.2568
1.556	3.2487	1.4852	3.2497	1.4412	3.2514	1.3763	3.2539	1.3031	3.2571
1.5589	3.2489	1.488	3.25	1.4439	3.2517	1.3788	3.2541	1.3055	3.2575
1.5618	3.249	1.4907	3.2502	1.4465	3.2519	1.3814	3.2544	1.3079	3.2577
1.5646	3.2494	1.4934	3.2504	1.4492	3.2522	1.3839	3.2547	1.3102	3.2578
1.5675	3.2496	1.4961	3.2507	1.4518	3.2523	1.3864	3.2549	1.3126	3.2581
1.5703	3.2497	1.4989	3.251	1.4545	3.2526	1.389	3.2552	1.315	3.2582
1.5732	3.2501	1.5016	3.2512	1.4571	3.2529	1.3915	3.2554	1.3174	3.2586
1.5761	3.2503	1.5043	3.2514	1.4598	3.2531	1.394	3.2556	1.3198	3.2588
1.5789	3.2506	1.5071	3.2517	1.4624	3.2534	1.3966	3.2559	1.3222	3.259
1.5818	3.2508	1.5098	3.252	1.4651	3.2535	1.3991	3.2561	1.3246	3.2593
1.5846	3.2511	1.5125	3.2522	1.4677	3.2539	1.4016	3.2564	1.327	3.2595
1.5875	3.2514	1.5153	3.2524	1.4704	3.2542	1.4042	3.2566	1.3294	3.2598
1.5904	3.2517	1.518	3.2527	1.473	3.2544	1.4067	3.2569	1.3318	3.2599
1.5932	3.2519	1.5207	3.2529	1.4757	3.2546	1.4092	3.257	1.3342	3.2603
1.5961	3.2521	1.5235	3.2532	1.4783	3.2548	1.4118	3.2573	1.3366	3.2605
1.599	3.2524	1.5262	3.2534	1.481	3.2551	1.4143	3.2575	1.339	3.2607
1.6018	3.2526	1.5289	3.2536	1.4836	3.2553	1.4168	3.2577	1.3414	3.261
1.6047	3.2528	1.5317	3.2538	1.4863	3.2556	1.4193	3.258	1.3438	3.2611
1.6075	3.2531	1.5344	3.254	1.4889	3.2558	1.4218	3.2583	1.3462	3.2614
1.6104	3.2533	1.5371	3.2542	1.4916	3.2561	1.4244	3.2586	1.3486	3.2616
1.6132	3.2535	1.5398	3.2545	1.4942	3.2563	1.4269	3.2587	1.351	3.2619
1.6161	3.2537	1.5426	3.2549	1.4969	3.2566	1.4294	3.259	1.3534	3.262
1.619	3.2539	1.5453	3.255	1.4995	3.2568	1.432	3.2592	1.3558	3.2623
1.6218	3.2541	1.548	3.2552	1.5022	3.257	1.4345	3.2595	1.3581	3.2626
1.6247	3.2544	1.5508	3.2555	1.5048	3.2572	1.437	3.2597	1.3605	3.2628
1.6275	3.2547	1.5535	3.2557	1.5075	3.2574	1.4396	3.2599	1.3629	3.263
1.6304	3.2549	1.5562	3.2558	1.5101	3.2577	1.4421	3.26	1.3653	3.2632
1.6333	3.2551	1.5589	3.2561	1.5128	3.258	1.4446	3.2604	1.3677	3.2634
1.6361	3.2554	1.5617	3.2563	1.5154	3.2582	1.4472	3.2605	1.3701	3.2637
1.639	3.2557	1.5644	3.2567	1.5181	3.2583	1.4497	3.2608	1.3725	3.264
1.6418	3.2558	1.5671	3.2569	1.5207	3.2586	1.4522	3.2612	1.3749	3.2641
1.6447	3.2561	1.5699	3.257	1.5234	3.2588	1.4548	3.2613	1.3773	3.2643
1.6476	3.2563	1.5726	3.2573	1.526	3.259	1.4573	3.2614	1.3797	3.2646
1.6504	3.2566	1.5753	3.2576	1.5287	3.2592	1.4598	3.2617	1.3821	3.2648
1.6533	3.2567	1.5781	3.2578	1.5313	3.2595	1.4623	3.262	1.3845	3.265
1.6562	3.2571	1.5808	3.258	1.534	3.2596	1.4649	3.2621	1.3869	3.2652
1.659	3.2571	1.5835	3.2582	1.5366	3.2599	1.4674	3.2625	1.3893	3.2654
1.6619	3.2574	1.5863	3.2584	1.5392	3.2602	1.4699	3.2626	1.3917	3.2657
1.6647	3.2576	1.589	3.2586	1.5419	3.2604	1.4725	3.2628	1.3941	3.2659
1.6676	3.2579	1.5917	3.2588	1.5445	3.2606	1.475	3.263	1.3965	3.2661
1.6705	3.2581	1.5944	3.2591	1.5472	3.2608	1.4775	3.2632	1.3989	3.2664
1.6733	3.2582	1.5972	3.2593	1.5498	3.2611	1.4801	3.2635	1.4013	3.2665
1.6762	3.2585	1.5999	3.2595	1.5525	3.2612	1.4826	3.2636	1.4037	3.2668
1.679	3.2587	1.6026	3.2597	1.5551	3.2615	1.4851	3.2639	1.406	3.2669
1.6819	3.2589	1.6054	3.26	1.5578	3.2617	1.4876	3.2642	1.4084	3.2672
1.6847	3.2592	1.6081	3.2602	1.5604	3.262	1.4902	3.2644	1.4108	3.2674
1.6876	3.2594	1.6108	3.2604	1.5631	3.2622	1.4927	3.2646	1.4132	3.2676
1.6905	3.2596	1.6136	3.2607	1.5657	3.2623	1.4952	3.2647	1.4156	3.2677
1.6933	3.2598	1.6163	3.2609	1.5684	3.2626	1.4978	3.265	1.418	3.2681
1.6962	3.26	1.619	3.2611	1.571	3.2626	1.5003	3.2653	1.4204	3.2683
1.6991	3.2602	1.6218	3.2612	1.5737	3.2629	1.5028	3.2654	1.4228	3.2685
1.7019	3.2605	1.6245	3.2615	1.5763	3.2632	1.5053	3.2656	1.4252	3.2687
1.7048	3.2606	1.6272	3.2617	1.579	3.2635	1.5079	3.2659	1.4276	3.269
1.7076	3.2608	1.6299	3.2619	1.5816	3.2636	1.5104	3.266	1.43	3.2692
1.7105	3.261	1.6327	3.262	1.5843	3.2638	1.5129	3.2662	1.4324	3.2694
1.7134	3.2612	1.6354	3.2623	1.5869	3.264	1.5155	3.2666	1.4348	3.2696
1.7162	3.2615	1.6381	3.2625	1.5896	3.2643	1.518	3.2666	1.4372	3.2698
1.7191	3.2617	1.6408	3.2628	1.5922	3.2646	1.5205	3.267	1.4396	3.2699
1.7219	3.2619	1.6436	3.2629	1.5949	3.2647	1.5231	3.2672	1.442	3.2701
1.7248	3.2622	1.6463	3.2632	1.5975	3.265	1.5256	3.2674	1.4444	3.2704
1.7277	3.2623	1.649	3.2634	1.6002	3.2651	1.5281	3.2677	1.4468	3.2706
1.7305	3.2626	1.6518	3.2635	1.6028	3.2653	1.5307	3.2677	1.4492	3.2709
1.7334	3.2627	1.6545	3.2638	1.6055	3.2655	1.5332	3.2681	1.4516	3.271
1.7362	3.2629	1.6572	3.2639	1.6081	3.2657	1.5357	3.2682	1.454	3.2713
1.7391	3.2632	1.66	3.2642	1.6108	3.266	1.5382	3.2684	1.4563	3.2715
1.742	3.2634	1.6627	3.2644	1.6134	3.2662	1.5408	3.2687	1.4587	3.2717
1.7448	3.2636	1.6654	3.2645	1.6161	3.2664	1.5433	3.2688	1.4611	3.2718
1.7477	3.2637	1.6682	3.2648	1.6187	3.2667	1.5458	3.269	1.4635	3.2721
1.7505	3.264	1.6709	3.265	1.6214	3.2668	1.5483	3.2692	1.4659	3.2722
1.7534	3.2643	1.6736	3.2652	1.624	3.267	1.5509	3.2694	1.4683	3.2725
1.7563	3.2644	1.6764	3.2654	1.6267	3.2672	1.5534	3.2697	1.4707	3.2727
1.7591	3.2646	1.6791	3.2656	1.6293	3.2674	1.5559	3.2699	1.4731	3.2729
1.762	3.2649	1.6818	3.2659	1.632	3.2677	1.5585	3.2701	1.4755	3.2731
1.7648	3.2649	1.6846	3.266	1.6346	3.2678	1.561	3.2703	1.4779	3.2734
1.7677	3.2652	1.6873	3.2662	1.6373	3.268	1.5635	3.2704	1.4803	3.2735
1.7706	3.2654	1.69	3.2663	1.6399	3.2682	1.5661	3.2707	1.4827	3.2737
1.7734	3.2656	1.6927	3.2666	1.6426	3.2684	1.5686	3.271	1.4851	3.2739
1.7763	3.2658	1.6954	3.2667	1.6452	3.2686	1.5711	3.271	1.4875	3.2741
1.7791	3.2659	1.6982	3.267	1.6479	3.2689	1.5737	3.2714	1.4899	3.2743
1.782	3.2662	1.7009	3.2672	1.6505	3.269	1.5762	3.2714	1.4923	3.2745
1.7849	3.2664	1.7036	3.2674	1.6532	3.2692	1.5787	3.2716	1.4947	3.2746
1.7877	3.2666	1.7064	3.2676	1.6558	3.2693	1.5813	3.2718	1.4971	3.2749
1.7906	3.2668	1.7091	3.2678	1.6585	3.2696	1.5838	3.2721	1.4995	3.2751
1.7934	3.2669	1.7118	3.268	1.6611	3.2699	1.5863	3.2723	1.5019	3.2753
1.7963	3.2672	1.7146	3.2681	1.6638	3.2701	1.5888	3.2725	1.5043	3.2755
1.7992	3.2673	1.7173	3.2684	1.6664	3.2702	1.5914	3.2727	1.5067	3.2756
1.802	3.2676	1.72	3.2686	1.6691	3.2704	1.5939	3.2728	1.5091	3.2759
1.8049	3.2678	1.7228	3.2687	1.6717	3.2706	1.5964	3.2731	1.5115	3.2761
1.8078	3.268	1.7255	3.269	1.6743	3.2708	1.599	3.2732	1.5139	3.2763
1.8106	3.2682	1.7282	3.2692	1.677	3.271	1.6015	3.2735	1.5162	3.2765
1.8135	3.2684	1.731	3.2693	1.6796	3.2711	1.604	3.2737	1.5186	3.2765
1.8163	3.2686	1.7337	3.2696	1.6823	3.2714	1.6066	3.2738	1.521	3.2769
1.8192	3.2688	1.7364	3.2698	1.6849	3.2715	1.6091	3.274	1.5234	3.2772
1.822	3.269	1.7391	3.27	1.6876	3.2718	1.6116	3.2742	1.5258	3.2773
1.8249	3.2691	1.7419	3.2701	1.6902	3.272	1.6142	3.2744	1.5282	3.2775
1.8278	3.2693	1.7446	3.2703	1.6929	3.2722	1.6167	3.2746	1.5306	3.2777
1.8306	3.2696	1.7473	3.2705	1.6955	3.2724	1.6192	3.2748	1.533	3.2778
1.8335	3.2697	1.7501	3.2708	1.6982	3.2726	1.6217	3.2751	1.5354	3.2781
1.8363	3.2699	1.7528	3.271	1.7008	3.2727	1.6243	3.2752	1.5378	3.2783
1.8392	3.2702	1.7555	3.2712	1.7035	3.273	1.6268	3.2753	1.5402	3.2785
1.8421	3.2704	1.7583	3.2714	1.7062	3.2731	1.6293	3.2756	1.5426	3.2787
1.8449	3.2704	1.761	3.2715	1.7088	3.2734	1.6318	3.2758	1.545	3.2788
1.8478	3.2707	1.7637	3.2717	1.7115	3.2735	1.6344	3.276	1.5474	3.2791
1.8507	3.2708	1.7664	3.2719	1.7141	3.2737	1.6369	3.2763	1.5498	3.2793
1.8535	3.271	1.7692	3.2721	1.7168	3.2739	1.6394	3.2764	1.5522	3.2795
1.8564	3.2712	1.7719	3.2722	1.7194	3.2742	1.642	3.2765	1.5546	3.2796
1.8592	3.2714	1.7746	3.2725	1.7221	3.2743	1.6445	3.2767	1.557	3.2798
1.8621	3.2717	1.7774	3.2726	1.7247	3.2744	1.647	3.2769	1.5594	3.28
1.865	3.2718	1.7801	3.2727	1.7274	3.2746	1.6496	3.2771	1.5618	3.2802
1.8678	3.2721	1.7828	3.273	1.73	3.2749	1.6521	3.2774	1.5642	3.2803
1.8707	3.2723	1.7856	3.2732	1.7327	3.2751	1.6546	3.2774	1.5666	3.2806
1.8735	3.2724	1.7883	3.2734	1.7353	3.2752	1.6572	3.2777	1.5689	3.2807
1.8764	3.2727	1.791	3.2736	1.738	3.2754	1.6597	3.2779	1.5713	3.2809
1.8793	3.2728	1.7937	3.2738	1.7406	3.2757	1.6622	3.2781	1.5737	3.2812
1.8821	3.273	1.7965	3.2741	1.7432	3.2758	1.6647	3.2783	1.5761	3.2813
1.885	3.2731	1.7992	3.2742	1.7459	3.276	1.6673	3.2785	1.5785	3.2816
1.8878	3.2733	1.8019	3.2744	1.7485	3.2762	1.6698	3.2786	1.5809	3.2816
1.8907	3.2735	1.8047	3.2745	1.7512	3.2764	1.6723	3.2788	1.5833	3.2818
1.8935	3.2737	1.8074	3.2747	1.7538	3.2766	1.6749	3.279	1.5857	3.282
1.8964	3.2739	1.8101	3.2748	1.7565	3.2768	1.6774	3.2791	1.5881	3.2822
1.8993	3.2741	1.8129	3.2751	1.7591	3.277	1.6799	3.2793	1.5905	3.2824
1.9021	3.2743	1.8156	3.2753	1.7618	3.2771	1.6824	3.2796	1.5929	3.2826
1.905	3.2744	1.8183	3.2756	1.7644	3.2773	1.685	3.2797	1.5953	3.2829
1.9079	3.2746	1.8211	3.2757	1.7671	3.2775	1.6875	3.2799	1.5977	3.283
1.9107	3.2747	1.8238	3.2758	1.7697	3.2776	1.69	3.2801	1.6001	3.2832
1.9136	3.275	1.8265	3.2761	1.7724	3.2779	1.6926	3.2802	1.6025	3.2834
1.9164	3.2752	1.8292	3.2762	1.775	3.278	1.6951	3.2804	1.6049	3.2836
1.9193	3.2754	1.832	3.2764	1.7777	3.2782	1.6976	3.2806	1.6073	3.2838
1.9222	3.2756	1.8347	3.2766	1.7803	3.2785	1.7002	3.2808	1.6097	3.2839
1.925	3.2756	1.8374	3.2768	1.783	3.2785	1.7027	3.2811	1.6121	3.2841
1.9279	3.2759	1.8402	3.2769	1.7856	3.2788	1.7052	3.2812	1.6145	3.2843
1.9307	3.2761	1.8429	3.2772	1.7883	3.279	1.7077	3.2814	1.6168	3.2845
1.9336	3.2763	1.8456	3.2773	1.7909	3.2792	1.7103	3.2815	1.6192	3.2846
1.9365	3.2765	1.8483	3.2775	1.7936	3.2794	1.7128	3.2817	1.6216	3.2849
1.9393	3.2767	1.8511	3.2777	1.7962	3.2795	1.7153	3.2819	1.624	3.285
1.9422	3.2768	1.8538	3.2778	1.7989	3.2797	1.7179	3.2821	1.6264	3.2852
1.9451	3.2769	1.8565	3.278	1.8015	3.2799	1.7204	3.2823	1.6288	3.2853
1.9479	3.2772	1.8593	3.2781	1.8042	3.2801	1.7229	3.2825	1.6312	3.2856
1.9508	3.2774	1.862	3.2784	1.8068	3.2802	1.7255	3.2826	1.6336	3.2858
1.9536	3.2775	1.8647	3.2786	1.8095	3.2804	1.728	3.2828	1.636	3.286
1.9565	3.2777	1.8675	3.2788	1.8121	3.2806	1.7305	3.283	1.6384	3.2861
1.9594	3.2779	1.8702	3.2789	1.8148	3.2807	1.7331	3.2832	1.6408	3.2864
1.9622	3.278	1.8729	3.2792	1.8174	3.2809	1.7356	3.2833	1.6432	3.2865
1.9651	3.2782	1.8757	3.2793	1.8201	3.2811	1.7381	3.2835	1.6456	3.2867
1.9679	3.2785	1.8784	3.2795	1.8227	3.2813	1.7407	3.2837	1.648	3.2869
1.9708	3.2785	1.8811	3.2797	1.8254	3.2815	1.7432	3.2839	1.6504	3.287
1.9736	3.2788	1.8839	3.2799	1.828	3.2816	1.7457	3.284	1.6528	3.2873
1.9765	3.279	1.8866	3.28	1.8307	3.2819	1.7482	3.2843	1.6552	3.2873
1.9794	3.2791	1.8893	3.2802	1.8333	3.282	1.7507	3.2844	1.6576	3.2876
1.9822	3.2792	1.892	3.2804	1.836	3.2822	1.7533	3.2846	1.66	3.2878
1.9851	3.2795	1.8948	3.2806	1.8386	3.2824	1.7558	3.2849	1.6624	3.288
1.9879	3.2796	1.8975	3.2807	1.8413	3.2826	1.7583	3.285	1.6647	3.288
1.9908	3.2799	1.9002	3.2809	1.8439	3.2828	1.7609	3.2852	1.6671	3.2882
1.9937	3.28	1.9029	3.2811	1.8466	3.2829	1.7634	3.2854	1.6695	3.2885
1.9965	3.2802	1.9057	3.2812	1.8492	3.2831	1.7659	3.2855	1.6719	3.2886
1.9994	3.2803	1.9084	3.2814	1.8519	3.2832	1.7685	3.2857	1.6743	3.2888
2.0023	3.2805	1.9111	3.2817	1.8545	3.2836	1.771	3.2859	1.6767	3.2889
2.0051	3.2806	1.9139	3.2819	1.8572	3.2836	1.7735	3.286	1.6791	3.289
2.008	3.2809	1.9166	3.2819	1.8598	3.2838	1.7761	3.2862	1.6815	3.2893
2.0108	3.2811	1.9193	3.2822	1.8625	3.2839	1.7786	3.2864	1.6839	3.2895
2.0137	3.2812	1.9221	3.2823	1.8651	3.2841	1.7811	3.2866	1.6863	3.2896
2.0166	3.2814	1.9248	3.2825	1.8678	3.2844	1.7837	3.2869	1.6887	3.2898
2.0194	3.2816	1.9275	3.2826	1.8704	3.2845	1.7862	3.287	1.6911	3.29
2.0223	3.2817	1.9303	3.2829	1.8731	3.2847	1.7887	3.2871	1.6935	3.2901
2.0251	3.2819	1.933	3.283	1.8757	3.2849	1.7912	3.2874	1.6959	3.2903
2.028	3.2822	1.9357	3.2832	1.8783	3.2849	1.7938	3.2876	1.6983	3.2905
2.0309	3.2824	1.9385	3.2834	1.881	3.2852	1.7963	3.2877	1.7007	3.2907
2.0337	3.2825	1.9412	3.2836	1.8836	3.2854	1.7988	3.2878	1.7031	3.2908
2.0366	3.2826	1.9439	3.2837	1.8863	3.2855	1.8014	3.288	1.7055	3.291
2.0394	3.2828	1.9466	3.2839	1.8889	3.2856	1.8039	3.2881	1.7079	3.2913
2.0423	3.283	1.9494	3.2841	1.8916	3.2859	1.8064	3.2884	1.7103	3.2914
2.0451	3.2831	1.9521	3.2843	1.8942	3.286	1.8089	3.2885	1.7126	3.2916
2.048	3.2833	1.9548	3.2844	1.8969	3.2863	1.8115	3.2887	1.715	3.2919
2.0509	3.2836	1.9576	3.2845	1.8995	3.2864	1.814	3.2889	1.7174	3.292
2.0537	3.2837	1.9603	3.2848	1.9022	3.2866	1.8165	3.289	1.7198	3.2921
2.0566	3.2838	1.963	3.2849	1.9048	3.2867	1.8191	3.2893	1.7222	3.2923
2.0595	3.284	1.9657	3.2852	1.9075	3.2869	1.8216	3.2894	1.7246	3.2925
2.0623	3.2842	1.9685	3.2853	1.9101	3.2871	1.8241	3.2896	1.727	3.2927
2.0652	3.2843	1.9712	3.2853	1.9128	3.2874	1.8267	3.2897	1.7294	3.2928
2.068	3.2845	1.9739	3.2857	1.9154	3.2875	1.8292	3.2899	1.7318	3.2931
2.0709	3.2847	1.9767	3.2857	1.9181	3.2875	1.8317	3.2901	1.7342	3.2933
2.0738	3.2849	1.9794	3.2859	1.9207	3.2877	1.8342	3.2902	1.7366	3.2933
2.0766	3.2851	1.9821	3.2861	1.9234	3.288	1.8368	3.2904	1.739	3.2935
2.0795	3.2853	1.9849	3.2863	1.926	3.2882	1.8393	3.2906	1.7414	3.2938
2.0823	3.2855	1.9876	3.2864	1.9287	3.2883	1.8418	3.2908	1.7438	3.2939
2.0852	3.2856	1.9903	3.2865	1.9313	3.2884	1.8444	3.291	1.7462	3.2942
2.0881	3.2857	1.993	3.2868	1.934	3.2887	1.8469	3.2912	1.7486	3.2943
2.0909	3.2859	1.9958	3.287	1.9366	3.2888	1.8494	3.2914	1.751	3.2945
2.0938	3.2861	1.9985	3.2871	1.9393	3.289	1.852	3.2915	1.7534	3.2947
2.0967	3.2862	2.0012	3.2872	1.942	3.2891	1.8545	3.2917	1.7558	3.2948
2.0995	3.2864	2.004	3.2874	1.9446	3.2893	1.857	3.2918	1.7582	3.295
2.1024	3.2865	2.0067	3.2876	1.9472	3.2895	1.8596	3.292	1.7606	3.2953
2.1052	3.2867	2.0094	3.2878	1.9499	3.2897	1.8621	3.2921	1.7629	3.2954
2.1081	3.2869	2.0122	3.2879	1.9525	3.2898	1.8646	3.2924	1.7653	3.2955
2.1109	3.287	2.0149	3.2881	1.9552	3.29	1.8671	3.2924	1.7677	3.2956
2.1138	3.2873	2.0176	3.2883	1.9578	3.2901	1.8697	3.2927	1.7701	3.2958
2.1167	3.2874	2.0204	3.2884	1.9605	3.2904	1.8722	3.2929	1.7725	3.2961
2.1195	3.2875	2.0231	3.2887	1.9631	3.2904	1.8747	3.293	1.7749	3.2962
2.1224	3.2877	2.0258	3.2888	1.9658	3.2907	1.8772	3.2931	1.7773	3.2965
2.1252	3.2879	2.0286	3.2891	1.9684	3.2907	1.8798	3.2934	1.7797	3.2965
2.1281	3.2881	2.0313	3.2891	1.9711	3.2909	1.8823	3.2935	1.7821	3.2968
2.131	3.2882	2.034	3.2891	1.9737	3.2911	1.8848	3.2937	1.7845	3.2969
2.1338	3.2885	2.0367	3.2895	1.9764	3.2913	1.8874	3.2938	1.7869	3.297
2.1367	3.2886	2.0395	3.2896	1.979	3.2916	1.8899	3.2941	1.7893	3.2972
2.1395	3.2888	2.0422	3.2898	1.9817	3.2917	1.8924	3.2942	1.7917	3.2975
2.1424	3.2888	2.0449	3.29	1.9843	3.2919	1.895	3.2944	1.7941	3.2977
2.1453	3.2891	2.0476	3.2901	1.987	3.2921	1.8975	3.2946	1.7965	3.2978
2.1481	3.2893	2.0504	3.2903	1.9896	3.2922	1.9	3.2947	1.7989	3.298
2.151	3.2894	2.0531	3.2904	1.9923	3.2924	1.9026	3.2948	1.8013	3.2981
2.1539	3.2896	2.0558	3.2906	1.9949	3.2926	1.9051	3.2951	1.8037	3.2984
2.1567	3.2897	2.0586	3.2908	1.9976	3.2927	1.9076	3.2953	1.8061	3.2985
2.1596	3.2898	2.0613	3.291	2.0002	3.2928	1.9102	3.2954	1.8085	3.2987
2.1624	3.29	2.064	3.2911	2.0029	3.293	1.9127	3.2955	1.8108	3.2989
2.1653	3.2903	2.0668	3.2913	2.0055	3.2933	1.9152	3.2957	1.8132	3.2991
2.1682	3.2904	2.0695	3.2914	2.0082	3.2934	1.9177	3.2959	1.8156	3.2992
2.171	3.2906	2.0722	3.2917	2.0108	3.2934	1.9203	3.2961	1.818	3.2993
2.1739	3.2907	2.075	3.2918	2.0135	3.2937	1.9228	3.2963	1.8204	3.2996
2.1767	3.2909	2.0777	3.292	2.0161	3.2939	1.9253	3.2965	1.8228	3.2996
2.1796	3.291	2.0804	3.2921	2.0188	3.2941	1.9279	3.2965	1.8252	3.2999
2.1824	3.2912	2.0832	3.2923	2.0214	3.2941	1.9304	3.2968	1.8276	3.3002
2.1853	3.2914	2.0859	3.2924	2.0241	3.2944	1.9329	3.2969	1.83	3.3002
2.1882	3.2915	2.0886	3.2926	2.0267	3.2946	1.9355	3.2971	1.8324	3.3005
2.191	3.2917	2.0913	3.2929	2.0294	3.2947	1.938	3.2974	1.8348	3.3006
2.1939	3.2919	2.0941	3.2931	2.032	3.2948	1.9405	3.2974	1.8372	3.3008
2.1967	3.292	2.0968	3.2931	2.0347	3.2951	1.943	3.2976	1.8396	3.301
2.1996	3.2921	2.0995	3.2932	2.0373	3.2951	1.9456	3.2978	1.842	3.3011
2.2025	3.2924	2.1022	3.2934	2.04	3.2954	1.9481	3.2979	1.8444	3.3013
2.2053	3.2925	2.105	3.2937	2.0426	3.2955	1.9506	3.2981	1.8468	3.3014
2.2082	3.2928	2.1077	3.2937	2.0453	3.2957	1.9532	3.2984	1.8492	3.3016
2.2111	3.2928	2.1104	3.294	2.0479	3.2959	1.9557	3.2985	1.8516	3.3018
2.2139	3.2931	2.1132	3.2941	2.0506	3.296	1.9582	3.2986	1.854	3.3019
2.2168	3.2932	2.1159	3.2942	2.0532	3.2962	1.9607	3.2988	1.8564	3.3022
2.2196	3.2934	2.1186	3.2944	2.0559	3.2963	1.9633	3.2989	1.8588	3.3023
2.2225	3.2935	2.1214	3.2947	2.0585	3.2965	1.9658	3.2991	1.8612	3.3025
2.2254	3.2937	2.1241	3.2948	2.0612	3.2967	1.9683	3.2992	1.8636	3.3027
2.2282	3.2939	2.1268	3.295	2.0638	3.2968	1.9709	3.2994	1.866	3.3029
2.2311	3.294	2.1296	3.2951	2.0665	3.2971	1.9734	3.2995	1.8684	3.3029
2.2339	3.2942	2.1323	3.2954	2.0691	3.2972	1.9759	3.2998	1.8708	3.3032
2.2368	3.2944	2.135	3.2955	2.0718	3.2973	1.9785	3.2999	1.8731	3.3034
2.2397	3.2946	2.1378	3.2955	2.0744	3.2975	1.981	3.3002	1.8755	3.3035
2.2425	3.2947	2.1405	3.2957	2.0771	3.2978	1.9835	3.3003	1.8779	3.3036
2.2454	3.2948	2.1432	3.296	2.0797	3.2979	1.9861	3.3004	1.8803	3.3038
2.2483	3.2949	2.1459	3.2961	2.0823	3.298	1.9886	3.3006	1.8827	3.304
2.2511	3.2953	2.1487	3.2963	2.085	3.2981	1.9911	3.3008	1.8851	3.3042
2.2539	3.2954	2.1514	3.2964	2.0876	3.2982	1.9936	3.3009	1.8875	3.3044
2.2568	3.2956	2.1541	3.2966	2.0903	3.2985	1.9962	3.3012	1.8899	3.3044
2.2597	3.2957	2.1569	3.2968	2.0929	3.2987	1.9987	3.3012	1.8923	3.3047
2.2625	3.2958	2.1596	3.2969	2.0956	3.2988	2.0012	3.3015	1.8947	3.3049
2.2654	3.296	2.1623	3.2971	2.0982	3.299	2.0037	3.3017	1.8971	3.305
2.2683	3.2962	2.165	3.2971	2.1009	3.2991	2.0063	3.3018	1.8995	3.3052
2.2711	3.2963	2.1678	3.2975	2.1035	3.2993	2.0088	3.3019	1.9019	3.3053
2.274	3.2965	2.1705	3.2976	2.1062	3.2995	2.0113	3.3021	1.9043	3.3056
2.2768	3.2966	2.1732	3.2978	2.1088	3.2997	2.0139	3.3023	1.9067	3.3058
2.2797	3.2969	2.176	3.2979	2.1115	3.2998	2.0164	3.3024	1.9091	3.3059
2.2826	3.297	2.1787	3.2981	2.1141	3.2999	2.0189	3.3026	1.9115	3.306
2.2854	3.2972	2.1814	3.2983	2.1168	3.3002	2.0215	3.3029	1.9139	3.3062
2.2883	3.2973	2.1842	3.2984	2.1194	3.3002	2.024	3.3028	1.9163	3.3064
2.2911	3.2975	2.1869	3.2986	2.1221	3.3005	2.0265	3.3031	1.9187	3.3065
2.294	3.2977	2.1896	3.2988	2.1247	3.3006	2.0291	3.3033	1.9211	3.3067
2.2969	3.2978	2.1924	3.2989	2.1274	3.3008	2.0316	3.3034	1.9234	3.3069
2.2997	3.298	2.1951	3.2992	2.13	3.3011	2.0341	3.3036	1.9258	3.3071
2.3026	3.2982	2.1978	3.2992	2.1327	3.3011	2.0366	3.3038	1.9282	3.3072
2.3055	3.2982	2.2005	3.2993	2.1353	3.3012	2.0392	3.3039	1.9306	3.3074
2.3083	3.2985	2.2033	3.2995	2.138	3.3015	2.0417	3.3041	1.933	3.3075
2.3112	3.2986	2.206	3.2997	2.1406	3.3016	2.0442	3.3044	1.9354	3.3077
2.314	3.2988	2.2087	3.2999	2.1433	3.3018	2.0468	3.3044	1.9378	3.308
2.3169	3.2989	2.2115	3.3001	2.1459	3.3019	2.0493	3.3046	1.9402	3.3082
2.3198	3.2991	2.2142	3.3003	2.1486	3.302	2.0518	3.3047	1.9426	3.3082
2.3226	3.2992	2.2169	3.3004	2.1512	3.3022	2.0544	3.3049	1.945	3.3085
2.3255	3.2995	2.2197	3.3006	2.1539	3.3025	2.0569	3.3051	1.9474	3.3086
2.3283	3.2996	2.2224	3.3008	2.1565	3.3026	2.0594	3.3053	1.9498	3.3087
2.3312	3.2996	2.2251	3.3009	2.1592	3.3028	2.062	3.3055	1.9522	3.3089
2.334	3.3	2.2278	3.3011	2.1618	3.303	2.0645	3.3056	1.9546	3.3091
2.3369	3.3001	2.2306	3.3012	2.1645	3.3031	2.067	3.3059	1.957	3.3093
2.3398	3.3002	2.2333	3.3015	2.1671	3.3033	2.0695	3.306	1.9594	3.3094
2.3426	3.3003	2.236	3.3015	2.1698	3.3035	2.0721	3.3061	1.9618	3.3096
2.3455	3.3006	2.2388	3.3017	2.1724	3.3036	2.0746	3.3062	1.9642	3.3097
2.3483	3.3008	2.2415	3.3019	2.1751	3.3038	2.0771	3.3064	1.9666	3.31
2.3512	3.3008	2.2442	3.302	2.1777	3.304	2.0796	3.3066	1.969	3.3102
2.3541	3.3009	2.247	3.3022	2.1804	3.3041	2.0822	3.3067	1.9713	3.3103
2.3569	3.3011	2.2497	3.3023	2.183	3.3043	2.0847	3.307	1.9737	3.3104
2.3598	3.3013	2.2524	3.3025	2.1857	3.3045	2.0872	3.3071	1.9761	3.3105
2.3627	3.3015	2.2551	3.3027	2.1883	3.3046	2.0898	3.3073	1.9785	3.3108
2.3655	3.3018	2.2579	3.3028	2.191	3.3049	2.0923	3.3074	1.9809	3.311
2.3684	3.3018	2.2606	3.303	2.1936	3.3049	2.0948	3.3077	1.9833	3.311
2.3712	3.3019	2.2633	3.3032	2.1963	3.3051	2.0974	3.3078	1.9857	3.3114
2.3741	3.3022	2.2661	3.3034	2.1989	3.3053	2.0999	3.308	1.9881	3.3115
2.377	3.3022	2.2688	3.3035	2.2016	3.3055	2.1024	3.3081	1.9905	3.3116
2.3798	3.3025	2.2715	3.3036	2.2042	3.3057	2.105	3.3084	1.9929	3.3118
2.3827	3.3026	2.2743	3.3038	2.2069	3.3058	2.1075	3.3084	1.9953	3.312
2.3855	3.3028	2.277	3.3039	2.2095	3.306	2.11	3.3087	1.9977	3.3121
2.3884	3.3029	2.2797	3.3042	2.2122	3.306	2.1126	3.3088	2.0001	3.3123
2.3913	3.3031	2.2825	3.3043	2.2148	3.3063	2.1151	3.309	2.0025	3.3125
2.3941	3.3033	2.2852	3.3046	2.2175	3.3065	2.1176	3.3091	2.0049	3.3125
2.397	3.3035	2.2879	3.3047	2.2201	3.3066	2.1201	3.3094	2.0073	3.3127
2.3998	3.3037	2.2907	3.3048	2.2228	3.3068	2.1227	3.3095	2.0097	3.3129
2.4027	3.3038	2.2934	3.305	2.2254	3.3069	2.1252	3.3096	2.0121	3.3131
2.4055	3.304	2.2961	3.3052	2.2281	3.3071	2.1277	3.3098	2.0145	3.3134
2.4084	3.3041	2.2988	3.3053	2.2307	3.3073	2.1303	3.3099	2.0169	3.3135
2.4113	3.3043	2.3015	3.3055	2.2334	3.3074	2.1328	3.3101	2.0193	3.3136
2.4141	3.3044	2.3043	3.3056	2.236	3.3076	2.1353	3.3104	2.0216	3.3138
2.417	3.3046	2.307	3.3059	2.2387	3.3078	2.1378	3.3105	2.024	3.314
2.4199	3.3048	2.3097	3.306	2.2413	3.308	2.1404	3.3106	2.0264	3.3142
2.4227	3.3049	2.3125	3.3063	2.244	3.3081	2.1429	3.3108	2.0288	3.3143
2.4256	3.3052	2.3152	3.3063	2.2466	3.3084	2.1454	3.3111	2.0312	3.3145
2.4284	3.3053	2.3179	3.3065	2.2493	3.3084	2.148	3.3112	2.0336	3.3147
2.4313	3.3054	2.3207	3.3067	2.2519	3.3087	2.1505	3.3113	2.036	3.3149
2.4342	3.3056	2.3234	3.3068	2.2546	3.3088	2.153	3.3114	2.0384	3.3151
2.437	3.3057	2.3261	3.307	2.2572	3.309	2.1556	3.3116	2.0408	3.3153
2.4399	3.306	2.3289	3.3071	2.2599	3.3091	2.1581	3.3117	2.0432	3.3153
2.4427	3.306	2.3316	3.3073	2.2625	3.3092	2.1606	3.312	2.0456	3.3156
2.4456	3.3063	2.3343	3.3074	2.2652	3.3094	2.1631	3.3121	2.048	3.3157
2.4485	3.3064	2.3371	3.3076	2.2678	3.3096	2.1657	3.3122	2.0504	3.3159
2.4513	3.3065	2.3398	3.3079	2.2705	3.3098	2.1682	3.3124	2.0528	3.3161
2.4542	3.3067	2.3425	3.308	2.2731	3.31	2.1707	3.3126	2.0552	3.3162
2.4571	3.307	2.3452	3.3082	2.2758	3.31	2.1733	3.3128	2.0576	3.3165
2.4599	3.3071	2.348	3.3082	2.2784	3.3102	2.1758	3.313	2.06	3.3166
2.4628	3.3072	2.3507	3.3085	2.2811	3.3105	2.1783	3.3132	2.0624	3.3168
2.4656	3.3073	2.3534	3.3087	2.2837	3.3107	2.1809	3.3133	2.0648	3.3169
2.4685	3.3076	2.3562	3.3087	2.2863	3.3108	2.1834	3.3135	2.0672	3.3171
2.4713	3.3077	2.3589	3.3089	2.289	3.311	2.1859	3.3137	2.0695	3.3173
2.4742	3.3078	2.3616	3.309	2.2916	3.3111	2.1885	3.314	2.0719	3.3175
2.4771	3.3081	2.3643	3.3093	2.2943	3.3113	2.191	3.3141	2.0743	3.3176
2.4799	3.3081	2.3671	3.3095	2.2969	3.3114	2.1935	3.3143	2.0767	3.3178
2.4828	3.3083	2.3698	3.3096	2.2996	3.3116	2.196	3.3144	2.0791	3.318
2.4856	3.3085	2.3725	3.3097	2.3022	3.3118	2.1986	3.3146	2.0815	3.3181
2.4885	3.3087	2.3753	3.31	2.3049	3.3119	2.2011	3.3146	2.0839	3.3184
2.4914	3.3089	2.378	3.31	2.3075	3.312	2.2036	3.3149	2.0863	3.3185
2.4942	3.3091	2.3807	3.3104	2.3102	3.3122	2.2061	3.315	2.0887	3.3186
2.4971	3.3092	2.3835	3.3104	2.3128	3.3123	2.2087	3.3152	2.0911	3.3189
2.4999	3.3093	2.3862	3.3105	2.3155	3.3125	2.2112	3.3154	2.0935	3.3191
2.5028	3.3095	2.3889	3.3107	2.3181	3.3127	2.2137	3.3155	2.0959	3.3191
2.5057	3.3097	2.3917	3.3109	2.3208	3.3128	2.2163	3.3157	2.0983	3.3194
2.5085	3.3099	2.3944	3.3111	2.3234	3.3131	2.2188	3.3159	2.1007	3.3196
2.5114	3.3101	2.3971	3.3113	2.3261	3.3132	2.2213	3.316	2.1031	3.3198
2.5143	3.3103	2.3998	3.3114	2.3287	3.3133	2.2239	3.3162	2.1055	3.3199
2.5171	3.3104	2.4026	3.3116	2.3314	3.3136	2.2264	3.3165	2.1079	3.32
2.52	3.3105	2.4053	3.3117	2.334	3.3137	2.2289	3.3166	2.1103	3.3202
2.5228	3.3108	2.408	3.312	2.3367	3.3139	2.2315	3.3168	2.1127	3.3205
2.5257	3.3108	2.4108	3.3121	2.3393	3.3141	2.234	3.3169	2.1151	3.3206
2.5286	3.3111	2.4135	3.3122	2.342	3.3142	2.2365	3.3171	2.1174	3.3208
2.5314	3.3113	2.4162	3.3123	2.3446	3.3144	2.2391	3.3172	2.1198	3.3209
2.5343	3.3114	2.419	3.3125	2.3473	3.3146	2.2416	3.3174	2.1222	3.3211
2.5371	3.3116	2.4217	3.3128	2.3499	3.3147	2.2441	3.3176	2.1246	3.3213
2.54	3.3117	2.4244	3.3128	2.3526	3.3148	2.2466	3.3178	2.127	3.3216
2.5428	3.3118	2.4272	3.3131	2.3552	3.315	2.2492	3.3179	2.1294	3.3216
2.5457	3.3121	2.4299	3.3133	2.3579	3.3152	2.2517	3.3181	2.1318	3.3219
2.5486	3.3121	2.4326	3.3135	2.3605	3.3154	2.2542	3.3183	2.1342	3.322
2.5514	3.3124	2.4353	3.3137	2.3632	3.3156	2.2568	3.3184	2.1366	3.3222
2.5543	3.3125	2.4381	3.3137	2.3658	3.3157	2.2593	3.3187	2.139	3.3224
2.5571	3.3127	2.4408	3.3139	2.3685	3.3159	2.2618	3.3188	2.1414	3.3225
2.56	3.3128	2.4435	3.3141	2.3711	3.3161	2.2643	3.3191	2.1438	3.3227
2.5629	3.313	2.4463	3.3142	2.3738	3.3162	2.2669	3.3192	2.1462	3.323
2.5657	3.3132	2.449	3.3144	2.3764	3.3164	2.2694	3.3194	2.1486	3.323
2.5686	3.3133	2.4517	3.3146	2.3791	3.3166	2.2719	3.3195	2.151	3.3232
2.5715	3.3134	2.4544	3.3147	2.3817	3.3167	2.2745	3.3197	2.1534	3.3234
2.5743	3.3136	2.4572	3.315	2.3844	3.3169	2.277	3.3199	2.1558	3.3236
2.5772	3.3138	2.4599	3.315	2.387	3.317	2.2795	3.3201	2.1582	3.3237
2.58	3.314	2.4626	3.3152	2.3897	3.3173	2.2821	3.3203	2.1606	3.3239
2.5829	3.3141	2.4654	3.3154	2.3923	3.3175	2.2846	3.3204	2.163	3.3241
2.5858	3.3144	2.4681	3.3157	2.395	3.3175	2.2871	3.3207	2.1654	3.3243
2.5886	3.3146	2.4708	3.3158	2.3976	3.3178	2.2896	3.3208	2.1678	3.3245
2.5915	3.3146	2.4736	3.3159	2.4003	3.3179	2.2922	3.3208	2.1701	3.3246
2.5943	3.3149	2.4763	3.3162	2.4029	3.3181	2.2947	3.3211	2.1725	3.3248
2.5972	3.315	2.479	3.3163	2.4056	3.3183	2.2972	3.3213	2.1749	3.325
2.6001	3.3153	2.4818	3.3165	2.4082	3.3185	2.2998	3.3215	2.1773	3.3253
2.6029	3.3153	2.4845	3.3165	2.4109	3.3186	2.3023	3.3217	2.1797	3.3254
2.6058	3.3155	2.4872	3.3167	2.4135	3.3188	2.3048	3.3219	2.1821	3.3256
2.6086	3.3157	2.49	3.3169	2.4161	3.319	2.3074	3.3221	2.1845	3.3258
2.6115	3.3159	2.4927	3.3171	2.4188	3.3192	2.3099	3.3222	2.1869	3.326
2.6143	3.3159	2.4954	3.3172	2.4214	3.3192	2.3124	3.3224	2.1893	3.3262
2.6172	3.3162	2.4981	3.3175	2.4241	3.3195	2.315	3.3226	2.1917	3.3263
2.6201	3.3165	2.5009	3.3175	2.4267	3.3196	2.3175	3.3228	2.1941	3.3264
2.6229	3.3165	2.5036	3.3178	2.4294	3.3199	2.32	3.3229	2.1965	3.3267
2.6258	3.3166	2.5063	3.3179	2.432	3.32	2.3225	3.3231	2.1989	3.3269
2.6287	3.3168	2.509	3.3182	2.4347	3.3202	2.3251	3.3233	2.2013	3.327
2.6315	3.3169	2.5118	3.3183	2.4374	3.3204	2.3276	3.3234	2.2037	3.3273
2.6344	3.3172	2.5145	3.3185	2.44	3.3205	2.3301	3.3235	2.2061	3.3274
2.6372	3.3174	2.5172	3.3186	2.4427	3.3206	2.3326	3.3238	2.2085	3.3277
2.6401	3.3175	2.52	3.3189	2.4453	3.3209	2.3352	3.3239	2.2109	3.3278
2.643	3.3177	2.5227	3.3189	2.448	3.3211	2.3377	3.3243	2.2133	3.328
2.6458	3.3178	2.5254	3.3192	2.4506	3.3212	2.3402	3.3244	2.2157	3.3281
2.6487	3.3181	2.5282	3.3195	2.4533	3.3213	2.3428	3.3245	2.2181	3.3284
2.6515	3.3182	2.5309	3.3194	2.4559	3.3216	2.3453	3.3247	2.2205	3.3286
2.6544	3.3182	2.5336	3.3197	2.4586	3.3218	2.3478	3.3249	2.2229	3.3287
2.6573	3.3186	2.5364	3.3199	2.4612	3.3219	2.3504	3.325	2.2253	3.3289
2.6601	3.3187	2.5391	3.3201	2.4639	3.3222	2.3529	3.3253	2.2277	3.3291
2.663	3.3188	2.5418	3.3201	2.4665	3.3222	2.3554	3.3255	2.23	3.3292
2.6659	3.3191	2.5446	3.3203	2.4692	3.3225	2.358	3.3257	2.2324	3.3295
2.6687	3.3192	2.5473	3.3206	2.4718	3.3226	2.3605	3.3259	2.2348	3.3296
2.6716	3.3194	2.55	3.3208	2.4745	3.3228	2.363	3.326	2.2372	3.3298
2.6744	3.3195	2.5527	3.3209	2.4771	3.3229	2.3655	3.3263	2.2396	3.33
2.6773	3.3197	2.5555	3.3212	2.4798	3.3232	2.3681	3.3265	2.242	3.3302
2.6801	3.3199	2.5582	3.3212	2.4824	3.3233	2.3706	3.3266	2.2444	3.3303
2.683	3.3201	2.5609	3.3215	2.485	3.3236	2.3731	3.3268	2.2468	3.3305
2.6859	3.3202	2.5637	3.3216	2.4877	3.3237	2.3757	3.3269	2.2492	3.3307
2.6887	3.3205	2.5664	3.3219	2.4903	3.3238	2.3782	3.3272	2.2516	3.331
2.6916	3.3206	2.5691	3.3219	2.493	3.324	2.3807	3.3273	2.254	3.3311
2.6944	3.3208	2.5718	3.3222	2.4956	3.3243	2.3833	3.3276	2.2564	3.3313
2.6973	3.321	2.5746	3.3223	2.4983	3.3244	2.3858	3.3277	2.2588	3.3316
2.7002	3.3212	2.5773	3.3224	2.5009	3.3246	2.3883	3.3278	2.2612	3.3317
2.703	3.3213	2.58	3.3226	2.5036	3.3248	2.3908	3.328	2.2636	3.3319
2.7059	3.3214	2.5828	3.3229	2.5062	3.325	2.3934	3.3283	2.266	3.3321
2.7087	3.3216	2.5855	3.323	2.5089	3.3252	2.3959	3.3284	2.2684	3.3323
2.7116	3.3218	2.5882	3.3232	2.5115	3.3254	2.3984	3.3287	2.2708	3.3324
2.7145	3.3221	2.591	3.3233	2.5142	3.3256	2.401	3.3287	2.2732	3.3327
2.7173	3.3221	2.5937	3.3236	2.5168	3.3257	2.4035	3.329	2.2756	3.3329
2.7202	3.3223	2.5964	3.3237	2.5195	3.3259	2.406	3.3291	2.2779	3.333
2.7231	3.3225	2.5991	3.3239	2.5221	3.326	2.4085	3.3293	2.2803	3.3332
2.7259	3.3227	2.6019	3.3241	2.5248	3.3262	2.4111	3.3296	2.2827	3.3334
2.7288	3.3229	2.6046	3.3244	2.5274	3.3264	2.4136	3.3297	2.2851	3.3336
2.7316	3.323	2.6073	3.3244	2.5301	3.3267	2.4161	3.3299	2.2875	3.3337
2.7345	3.3232	2.6101	3.3247	2.5327	3.3269	2.4187	3.33	2.2899	3.3341
2.7374	3.3234	2.6128	3.3248	2.5354	3.327	2.4212	3.3304	2.2923	3.3341
2.7402	3.3236	2.6155	3.3251	2.538	3.3272	2.4237	3.3305	2.2947	3.3343
2.7431	3.3239	2.6183	3.3252	2.5407	3.3274	2.4263	3.3307	2.2971	3.3346
2.7459	3.324	2.621	3.3253	2.5433	3.3276	2.4288	3.3309	2.2995	3.3348
2.7488	3.3242	2.6237	3.3256	2.546	3.3277	2.4313	3.3311	2.3019	3.3349
2.7517	3.3243	2.6265	3.3257	2.5486	3.328	2.4339	3.3313	2.3043	3.3351
2.7545	3.3246	2.6292	3.3259	2.5513	3.3282	2.4364	3.3315	2.3067	3.3353
2.7574	3.3247	2.6319	3.3262	2.5539	3.3284	2.4389	3.3318	2.3091	3.3356
2.7602	3.3249	2.6347	3.3263	2.5566	3.3285	2.4415	3.3318	2.3115	3.3358
2.7631	3.3251	2.6374	3.3266	2.5592	3.3287	2.444	3.3321	2.3139	3.3358
2.7659	3.3253	2.6401	3.3267	2.5619	3.3289	2.4465	3.3323	2.3163	3.336
2.7688	3.3255	2.6428	3.3269	2.5645	3.3291	2.449	3.3325	2.3187	3.3363
2.7717	3.3257	2.6456	3.327	2.5672	3.3293	2.4516	3.3326	2.3211	3.3365
2.7745	3.3259	2.6483	3.3273	2.5698	3.3295	2.4541	3.333	2.3235	3.3368
2.7774	3.3259	2.651	3.3274	2.5725	3.3298	2.4566	3.3331	2.3259	3.337
2.7803	3.3262	2.6537	3.3276	2.5751	3.3297	2.4591	3.3332	2.3282	3.3371
2.7831	3.3263	2.6565	3.3279	2.5778	3.3301	2.4617	3.3335	2.3306	3.3373
2.786	3.3265	2.6592	3.328	2.5804	3.3302	2.4642	3.3336	2.333	3.3375
2.7888	3.3267	2.6619	3.3282	2.5831	3.3305	2.4667	3.3338	2.3354	3.3378
2.7917	3.3269	2.6647	3.3284	2.5857	3.3306	2.4693	3.334	2.3378	3.3379
2.7946	3.3271	2.6674	3.3286	2.5884	3.3308	2.4718	3.3342	2.3402	3.3382
2.7974	3.3273	2.6701	3.3289	2.591	3.3311	2.4743	3.3344	2.3426	3.3384
2.8003	3.3275	2.6729	3.329	2.5937	3.3312	2.4769	3.3345	2.345	3.3386
2.8031	3.3277	2.6756	3.3291	2.5963	3.3314	2.4794	3.3347	2.3474	3.3388
2.806	3.3279	2.6783	3.3294	2.599	3.3317	2.4819	3.335	2.3498	3.339
2.8089	3.328	2.6811	3.3296	2.6016	3.3318	2.4845	3.3351	2.3522	3.3392
2.8117	3.3283	2.6838	3.3297	2.6043	3.332	2.487	3.3354	2.3546	3.3394
2.8146	3.3284	2.6865	3.33	2.6069	3.3322	2.4895	3.3356	2.357	3.3395
2.8175	3.3287	2.6893	3.3301	2.6096	3.3324	2.492	3.3358	2.3594	3.3398
2.8203	3.3289	2.692	3.3303	2.6122	3.3325	2.4946	3.3359	2.3618	3.3401
2.8231	3.3291	2.6947	3.3305	2.6149	3.3328	2.4971	3.3362	2.3642	3.3402
2.826	3.3292	2.6974	3.3306	2.6175	3.333	2.4996	3.3365	2.3666	3.3404
2.8289	3.3294	2.7002	3.3309	2.6201	3.3332	2.5022	3.3365	2.369	3.3406
2.8317	3.3297	2.7029	3.3311	2.6228	3.3334	2.5047	3.3368	2.3714	3.3409
2.8346	3.3298	2.7056	3.3313	2.6254	3.3337	2.5072	3.337	2.3738	3.3411
2.8375	3.33	2.7083	3.3315	2.6281	3.3338	2.5098	3.3372	2.3761	3.3412
2.8403	3.3302	2.7111	3.3317	2.6307	3.3339	2.5123	3.3374	2.3785	3.3415
2.8432	3.3303	2.7138	3.3319	2.6334	3.3341	2.5148	3.3376	2.3809	3.3418
2.846	3.3307	2.7165	3.3321	2.636	3.3343	2.5173	3.3378	2.3833	3.3419
2.8489	3.3308	2.7193	3.3324	2.6387	3.3345	2.5199	3.3379	2.3857	3.3422
2.8518	3.3311	2.722	3.3324	2.6413	3.3347	2.5224	3.3382	2.3881	3.3424
2.8546	3.3313	2.7247	3.3328	2.644	3.3349	2.5249	3.3384	2.3905	3.3426
2.8575	3.3314	2.7275	3.3329	2.6466	3.3351	2.5275	3.3386	2.3929	3.3428
2.8603	3.3317	2.7302	3.333	2.6493	3.3354	2.53	3.3388	2.3953	3.343
2.8632	3.3319	2.7329	3.3332	2.6519	3.3355	2.5325	3.3391	2.3977	3.3433
2.8661	3.332	2.7357	3.3335	2.6546	3.3358	2.535	3.3393	2.4001	3.3434
2.8689	3.3322	2.7384	3.3336	2.6572	3.336	2.5376	3.3395	2.4025	3.3437
2.8718	3.3324	2.7411	3.3338	2.6599	3.3362	2.5401	3.3397	2.4049	3.3439
2.8747	3.3326	2.7439	3.334	2.6625	3.3365	2.5426	3.3399	2.4073	3.3442
2.8775	3.3328	2.7466	3.3342	2.6652	3.3365	2.5452	3.3401	2.4097	3.3443
2.8804	3.3331	2.7493	3.3344	2.6678	3.3368	2.5477	3.3403	2.4121	3.3446
2.8832	3.3332	2.752	3.3346	2.6705	3.337	2.5502	3.3406	2.4145	3.3447
2.8861	3.3334	2.7548	3.3348	2.6732	3.3372	2.5528	3.3407	2.4169	3.345
2.889	3.3335	2.7575	3.3351	2.6758	3.3375	2.5553	3.341	2.4193	3.3452
2.8918	3.3338	2.7602	3.3352	2.6785	3.3376	2.5578	3.3412	2.4217	3.3454
2.8947	3.334	2.763	3.3354	2.6811	3.3379	2.5604	3.3414	2.424	3.3457
2.8975	3.3342	2.7657	3.3356	2.6838	3.338	2.5629	3.3416	2.4264	3.3459
2.9004	3.3343	2.7684	3.3359	2.6864	3.3382	2.5654	3.3419	2.4288	3.3461
2.9032	3.3345	2.7711	3.3362	2.689	3.3385	2.568	3.3422	2.4312	3.3464
2.9061	3.3348	2.7739	3.3362	2.6917	3.3387	2.5705	3.3423	2.4336	3.3465
2.909	3.335	2.7766	3.3365	2.6943	3.3389	2.573	3.3426	2.436	3.3467
2.9118	3.3351	2.7793	3.3366	2.697	3.3391	2.5755	3.3427	2.4384	3.347
2.9147	3.3353	2.7821	3.3368	2.6996	3.3393	2.5781	3.3429	2.4408	3.3473
2.9175	3.3356	2.7848	3.3371	2.7023	3.3395	2.5806	3.3432	2.4432	3.3474
2.9204	3.3357	2.7875	3.3372	2.7049	3.3397	2.5831	3.3433	2.4456	3.3477
2.9233	3.3359	2.7903	3.3375	2.7076	3.3399	2.5856	3.3437	2.448	3.348
2.9261	3.3362	2.793	3.3377	2.7102	3.3401	2.5882	3.3438	2.4504	3.3482
2.929	3.3365	2.7957	3.3379	2.7129	3.3405	2.5907	3.344	2.4528	3.3483
2.9319	3.3366	2.7985	3.3381	2.7155	3.3406	2.5932	3.3443	2.4552	3.3487
2.9347	3.3369	2.8012	3.3385	2.7182	3.3408	2.5958	3.3444	2.4576	3.3489
2.9376	3.337	2.8039	3.3385	2.7208	3.3411	2.5983	3.3447	2.46	3.3491
2.9404	3.3372	2.8066	3.3388	2.7235	3.3413	2.6008	3.345	2.4624	3.3494
2.9433	3.3375	2.8094	3.3389	2.7261	3.3415	2.6034	3.3452	2.4648	3.3497
2.9462	3.3376	2.8121	3.3392	2.7288	3.3418	2.6059	3.3454	2.4672	3.3499
2.949	3.3378	2.8148	3.3394	2.7314	3.3419	2.6084	3.3456	2.4696	3.35
2.9519	3.338	2.8176	3.3396	2.7341	3.3422	2.611	3.3459	2.472	3.3503
2.9547	3.3383	2.8203	3.3399	2.7367	3.3424	2.6135	3.3461	2.4743	3.3505
2.9576	3.3385	2.823	3.34	2.7394	3.3427	2.616	3.3463	2.4767	3.3507
2.9605	3.3388	2.8258	3.3403	2.742	3.3429	2.6185	3.3465	2.4791	3.3511
2.9633	3.3389	2.8285	3.3405	2.7447	3.343	2.6211	3.3467	2.4815	3.3512
2.9662	3.3391	2.8312	3.3407	2.7473	3.3433	2.6236	3.347	2.4839	3.3515
2.969	3.3393	2.834	3.3409	2.75	3.3435	2.6261	3.3472	2.4863	3.3517
2.9719	3.3397	2.8367	3.3412	2.7526	3.3437	2.6287	3.3474	2.4887	3.3521
2.9747	3.3398	2.8394	3.3413	2.7553	3.344	2.6312	3.3476	2.4911	3.3523
2.9776	3.34	2.8421	3.3416	2.7579	3.3442	2.6337	3.348	2.4935	3.3525
2.9805	3.3402	2.8449	3.3419	2.7606	3.3444	2.6363	3.348	2.4959	3.3527
2.9833	3.3405	2.8476	3.3421	2.7632	3.3446	2.6388	3.3484	2.4983	3.3529
2.9862	3.3406	2.8503	3.3422	2.7659	3.3448	2.6413	3.3487	2.5007	3.3532
2.9891	3.3409	2.8531	3.3425	2.7685	3.345	2.6439	3.3489	2.5031	3.3534
2.9919	3.341	2.8558	3.3426	2.7712	3.3453	2.6464	3.349	2.5055	3.3537
2.9948	3.3413	2.8585	3.3429	2.7738	3.3455	2.6489	3.3493	2.5079	3.3541
2.9976	3.3415	2.8612	3.3433	2.7765	3.3459	2.6514	3.3496	2.5103	3.3542
3.0005	3.3417	2.864	3.3434	2.7791	3.346	2.654	3.3498	2.5127	3.3545
3.0034	3.342	2.8667	3.3436	2.7818	3.3463	2.6565	3.3501	2.5151	3.3548
3.0062	3.3422	2.8694	3.3439	2.7844	3.3464	2.659	3.3504	2.5175	3.355
3.0091	3.3423	2.8722	3.3441	2.7871	3.3467	2.6615	3.3505	2.5199	3.3552
3.0119	3.3427	2.8749	3.3443	2.7897	3.347	2.6641	3.3508	2.5223	3.3555
3.0148	3.3428	2.8776	3.3446	2.7924	3.3472	2.6666	3.351	2.5247	3.3557
3.0177	3.3431	2.8804	3.3447	2.795	3.3473	2.6691	3.3513	2.5271	3.356
3.0205	3.3433	2.8831	3.345	2.7977	3.3478	2.6717	3.3515	2.5294	3.3563
3.0234	3.3435	2.8858	3.3451	2.8003	3.3478	2.6742	3.3518	2.5318	3.3565
3.0263	3.3437	2.8886	3.3455	2.803	3.3481	2.6767	3.3521	2.5342	3.3568
3.0291	3.3439	2.8913	3.3457	2.8056	3.3483	2.6793	3.3523	2.5366	3.3571
3.0319	3.3443	2.894	3.3459	2.8083	3.3486	2.6818	3.3526	2.539	3.3573
3.0348	3.3445	2.8968	3.3461	2.8109	3.3488	2.6843	3.3528	2.5414	3.3576
3.0377	3.3447	2.8995	3.3463	2.8136	3.3491	2.6869	3.353	2.5438	3.3579
3.0405	3.3449	2.9022	3.3466	2.8162	3.3494	2.6894	3.3533	2.5462	3.3582
3.0434	3.3451	2.9049	3.3469	2.8189	3.3495	2.6919	3.3536	2.5486	3.3584
3.0463	3.3454	2.9077	3.3471	2.8215	3.3498	2.6944	3.3538	2.551	3.3587
3.0491	3.3456	2.9104	3.3473	2.8241	3.35	2.697	3.3541	2.5534	3.3589
3.052	3.3459	2.9131	3.3476	2.8268	3.3502	2.6995	3.3543	2.5558	3.3593
3.0548	3.3461	2.9158	3.3477	2.8294	3.3506	2.702	3.3546	2.5582	3.3595
3.0577	3.3464	2.9186	3.348	2.8321	3.3508	2.7046	3.3549	2.5606	3.3597
3.0606	3.3466	2.9213	3.3483	2.8347	3.3511	2.7071	3.3551	2.563	3.3602
3.0634	3.3469	2.924	3.3484	2.8374	3.3512	2.7096	3.3552	2.5654	3.3603
3.0663	3.347	2.9268	3.3487	2.84	3.3515	2.7122	3.3555	2.5678	3.3605
3.0691	3.3473	2.9295	3.3489	2.8427	3.3518	2.7147	3.3558	2.5702	3.3609
3.072	3.3476	2.9322	3.3493	2.8453	3.3521	2.7172	3.3561	2.5726	3.3612
3.0749	3.3477	2.935	3.3495	2.848	3.3523	2.7197	3.3563	2.575	3.3615
3.0777	3.3479	2.9377	3.3496	2.8506	3.3526	2.7223	3.3567	2.5774	3.3617
3.0806	3.3483	2.9404	3.35	2.8533	3.3528	2.7248	3.3569	2.5798	3.362
3.0835	3.3485	2.9432	3.3502	2.8559	3.3529	2.7273	3.3572	2.5822	3.3623
3.0863	3.3488	2.9459	3.3504	2.8586	3.3533	2.7299	3.3574	2.5845	3.3626
3.0892	3.3489	2.9486	3.3507	2.8612	3.3535	2.7324	3.3577	2.5869	3.3629
3.092	3.3492	2.9513	3.3509	2.8639	3.3537	2.7349	3.358	2.5893	3.3631
3.0949	3.3495	2.9541	3.3511	2.8665	3.3541	2.7374	3.3582	2.5917	3.3634
3.0978	3.3498	2.9568	3.3514	2.8692	3.3543	2.74	3.3585	2.5941	3.3637
3.1006	3.35	2.9595	3.3516	2.8718	3.3545	2.7425	3.3588	2.5965	3.364
3.1035	3.3504	2.9623	3.3518	2.8745	3.3548	2.745	3.359	2.5989	3.3643
3.1063	3.3504	2.965	3.3521	2.8771	3.3551	2.7476	3.3593	2.6013	3.3645
3.1092	3.3508	2.9677	3.3524	2.8798	3.3554	2.7501	3.3597	2.6037	3.3649
3.112	3.351	2.9705	3.3526	2.8824	3.3555	2.7526	3.3599	2.6061	3.3652
3.1149	3.3512	2.9732	3.3528	2.8851	3.3558	2.7552	3.3601	2.6085	3.3654
3.1178	3.3514	2.9759	3.3531	2.8877	3.3561	2.7577	3.3604	2.6109	3.3657
3.1206	3.3517	2.9786	3.3534	2.8904	3.3564	2.7602	3.3607	2.6133	3.3661
3.1235	3.352	2.9814	3.3537	2.893	3.3566	2.7628	3.3609	2.6157	3.3663
3.1263	3.3522	2.9841	3.3539	2.8957	3.3569	2.7653	3.3612	2.6181	3.3666
3.1292	3.3524	2.9868	3.3541	2.8983	3.3572	2.7678	3.3615	2.6205	3.3669
3.1321	3.3528	2.9896	3.3545	2.901	3.3575	2.7704	3.3617	2.6229	3.3672
3.1349	3.3531	2.9923	3.3547	2.9036	3.3577	2.7729	3.3621	2.6253	3.3675
3.1378	3.3533	2.995	3.3549	2.9063	3.3579	2.7754	3.3624	2.6277	3.3679
3.1407	3.3536	2.9978	3.3552	2.9089	3.3582	2.7779	3.3626	2.6301	3.3681
3.1435	3.3538	3.0005	3.3555	2.9116	3.3585	2.7805	3.3629	2.6325	3.3684
3.1464	3.354	3.0032	3.3557	2.9142	3.3587	2.783	3.3633	2.6348	3.3686
3.1492	3.3543	3.0059	3.3559	2.9169	3.359	2.7855	3.3636	2.6372	3.369
3.1521	3.3545	3.0087	3.3562	2.9195	3.3592	2.788	3.3638	2.6396	3.3693
3.155	3.3549	3.0114	3.3566	2.9222	3.3596	2.7906	3.3642	2.642	3.3697
3.1578	3.3551	3.0141	3.3568	2.9248	3.3598	2.7931	3.3642	2.6444	3.3699
3.1607	3.3553	3.0169	3.3571	2.9275	3.3602	2.7956	3.3646	2.6468	3.3703
3.1635	3.3556	3.0196	3.3574	2.9301	3.3604	2.7982	3.3649	2.6492	3.3706
3.1664	3.3558	3.0223	3.3576	2.9328	3.3607	2.8007	3.3652	2.6516	3.3708
3.1692	3.3561	3.0251	3.3579	2.9354	3.361	2.8032	3.3655	2.654	3.3711
3.1721	3.3564	3.0278	3.3582	2.9381	3.3613	2.8058	3.3658	2.6564	3.3714
3.175	3.3568	3.0305	3.3584	2.9407	3.3615	2.8083	3.3661	2.6588	3.3719
3.1778	3.357	3.0333	3.3587	2.9434	3.3619	2.8108	3.3664	2.6612	3.3721
3.1807	3.3573	3.036	3.359	2.946	3.362	2.8134	3.3668	2.6636	3.3724
3.1835	3.3575	3.0387	3.3593	2.9487	3.3624	2.8159	3.3669	2.666	3.3728
3.1864	3.3578	3.0415	3.3596	2.9513	3.3626	2.8184	3.3672	2.6684	3.3731
3.1893	3.3581	3.0442	3.3599	2.954	3.3629	2.8209	3.3677	2.6708	3.3735
3.1921	3.3584	3.0469	3.3601	2.9566	3.3634	2.8235	3.3679	2.6732	3.3738
3.195	3.3587	3.0496	3.3603	2.9593	3.3636	2.826	3.3683	2.6756	3.3741
3.1979	3.3589	3.0524	3.3607	2.9619	3.3639	2.8285	3.3684	2.678	3.3744
3.2007	3.3592	3.0551	3.361	2.9646	3.3642	2.8311	3.3687	2.6804	3.3748
3.2036	3.3595	3.0578	3.3612	2.9672	3.3643	2.8336	3.3691	2.6827	3.3751
3.2064	3.3598	3.0605	3.3616	2.9699	3.3647	2.8361	3.3694	2.6851	3.3755
3.2093	3.3601	3.0633	3.3618	2.9725	3.365	2.8387	3.3697	2.6875	3.3758
3.2122	3.3604	3.066	3.3621	2.9752	3.3654	2.8412	3.37	2.6899	3.3761
3.215	3.3607	3.0687	3.3624	2.9778	3.3656	2.8437	3.3704	2.6923	3.3765
3.2179	3.3609	3.0715	3.3626	2.9805	3.3659	2.8462	3.3707	2.6947	3.3768
3.2207	3.3612	3.0742	3.3629	2.9831	3.3662	2.8488	3.371	2.6971	3.3771
3.2236	3.3615	3.0769	3.3632	2.9858	3.3666	2.8513	3.3713	2.6995	3.3774
3.2265	3.3619	3.0797	3.3636	2.9884	3.3669	2.8538	3.3715	2.7019	3.3776
3.2293	3.3621	3.0824	3.3639	2.9911	3.3671	2.8564	3.3719	2.7043	3.3781
3.2322	3.3623	3.0851	3.3642	2.9937	3.3674	2.8589	3.3722	2.7067	3.3786
3.2351	3.3627	3.0879	3.3644	2.9964	3.3678	2.8614	3.3725	2.7091	3.379
3.2379	3.363	3.0906	3.3647	2.999	3.368	2.8639	3.3729	2.7115	3.3794
3.2407	3.3633	3.0933	3.3651	3.0017	3.3683	2.8665	3.3732	2.7139	3.3797
3.2436	3.3636	3.0961	3.3654	3.0043	3.3687	2.869	3.3736	2.7163	3.38
3.2465	3.3639	3.0988	3.3657	3.007	3.369	2.8715	3.3738	2.7187	3.3805
3.2493	3.3642	3.1015	3.3661	3.0096	3.3693	2.8741	3.3743	2.7211	3.3808
3.2522	3.3644	3.1042	3.3664	3.0123	3.3697	2.8766	3.3746	2.7235	3.3811
3.2551	3.3648	3.107	3.3666	3.0149	3.3699	2.8791	3.3748	2.7259	3.3817
3.2579	3.3651	3.1097	3.3668	3.0176	3.3702	2.8817	3.3752	2.7283	3.3819
3.2608	3.3653	3.1124	3.3672	3.0202	3.3706	2.8842	3.3755	2.7306	3.3823
3.2636	3.3657	3.1151	3.3675	3.0228	3.371	2.8867	3.3759	2.733	3.3826
3.2665	3.366	3.1179	3.3678	3.0255	3.3711	2.8893	3.3762	2.7354	3.3829
3.2694	3.3663	3.1206	3.3681	3.0281	3.3715	2.8918	3.3765	2.7378	3.3832
3.2722	3.3666	3.1233	3.3684	3.0308	3.3718	2.8943	3.3769	2.7402	3.3837
3.2751	3.367	3.1261	3.3688	3.0334	3.3722	2.8968	3.3772	2.7426	3.384
3.2779	3.3672	3.1288	3.3691	3.0361	3.3726	2.8994	3.3775	2.745	3.3845
3.2808	3.3676	3.1315	3.3694	3.0387	3.3729	2.9019	3.3779	2.7474	3.3849
3.2837	3.3679	3.1343	3.3698	3.0414	3.3731	2.9044	3.3784	2.7498	3.3853
3.2865	3.3683	3.137	3.37	3.044	3.3734	2.9069	3.3788	2.7522	3.3856
3.2894	3.3686	3.1397	3.3704	3.0467	3.3738	2.9095	3.3792	2.7546	3.386
3.2923	3.3689	3.1425	3.3707	3.0493	3.3742	2.912	3.3795	2.757	3.3864
3.2951	3.3693	3.1452	3.3711	3.052	3.3745	2.9145	3.3799	2.7594	3.3868
3.298	3.3695	3.1479	3.3714	3.0546	3.3749	2.9171	3.3802	2.7618	3.3871
3.3008	3.3699	3.1507	3.3716	3.0573	3.3751	2.9196	3.3806	2.7642	3.3876
3.3037	3.3702	3.1534	3.3721	3.0599	3.3755	2.9221	3.381	2.7666	3.388
3.3066	3.3706	3.1561	3.3724	3.0626	3.3758	2.9247	3.3813	2.769	3.3883
3.3094	3.3709	3.1588	3.3727	3.0652	3.3762	2.9272	3.3817	2.7714	3.3887
3.3123	3.3712	3.1616	3.373	3.0679	3.3766	2.9297	3.382	2.7738	3.3891
3.3151	3.3715	3.1643	3.3734	3.0705	3.377	2.9323	3.3824	2.7762	3.3894
3.318	3.3718	3.167	3.3738	3.0732	3.3772	2.9348	3.3827	2.7786	3.39
3.3208	3.3723	3.1698	3.374	3.0758	3.3775	2.9373	3.3831	2.7809	3.3903
3.3237	3.3725	3.1725	3.3745	3.0785	3.378	2.9399	3.3835	2.7833	3.3907
3.3266	3.3728	3.1752	3.3748	3.0811	3.3785	2.9424	3.3838	2.7857	3.3911
3.3294	3.3732	3.178	3.3751	3.0838	3.3789	2.9449	3.3843	2.7881	3.3915
3.3323	3.3735	3.1807	3.3755	3.0864	3.3793	2.9474	3.3847	2.7905	3.392
3.3351	3.3739	3.1834	3.3757	3.0891	3.3796	2.95	3.385	2.7929	3.3924
3.338	3.3742	3.1861	3.3761	3.0917	3.3799	2.9525	3.3853	2.7953	3.3928
3.3409	3.3747	3.1889	3.3765	3.0944	3.3803	2.955	3.3859	2.7977	3.3932
3.3437	3.3749	3.1916	3.3768	3.097	3.3806	2.9576	3.3862	2.8001	3.3937
3.3466	3.3754	3.1943	3.3771	3.0997	3.381	2.9601	3.3866	2.8025	3.3941
3.3495	3.3757	3.1971	3.3773	3.1023	3.3814	2.9626	3.387	2.8049	3.3945
3.3523	3.3761	3.1998	3.3779	3.105	3.3818	2.9652	3.3874	2.8073	3.3949
3.3552	3.3765	3.2025	3.3784	3.1076	3.3822	2.9677	3.3877	2.8097	3.3954
3.358	3.3767	3.2053	3.3788	3.1103	3.3826	2.9702	3.3882	2.8121	3.3958
3.3609	3.3771	3.208	3.3792	3.1129	3.3829	2.9727	3.3886	2.8145	3.3963
3.3638	3.3772	3.2107	3.3795	3.1156	3.3833	2.9753	3.389	2.8169	3.3967
3.3666	3.3777	3.2134	3.3799	3.1182	3.3836	2.9778	3.3893	2.8193	3.3972
3.3695	3.3783	3.2162	3.3802	3.1209	3.384	2.9803	3.3898	2.8217	3.3976
3.3723	3.3788	3.2189	3.3806	3.1235	3.3845	2.9829	3.3902	2.8241	3.3981
3.3752	3.3791	3.2216	3.3809	3.1262	3.3849	2.9854	3.3907	2.8265	3.3985
3.378	3.3794	3.2244	3.3814	3.1288	3.3853	2.9879	3.391	2.8289	3.3989
3.3809	3.3799	3.2271	3.3818	3.1315	3.3856	2.9904	3.3915	2.8312	3.3993
3.3838	3.3802	3.2298	3.3821	3.1341	3.386	2.993	3.3919	2.8336	3.3999
3.3866	3.3806	3.2326	3.3825	3.1368	3.3864	2.9955	3.3924	2.836	3.4002
3.3895	3.381	3.2353	3.3829	3.1394	3.3868	2.998	3.3927	2.8384	3.4008
3.3923	3.3814	3.238	3.3833	3.1421	3.3872	3.0006	3.3932	2.8408	3.4013
3.3952	3.3818	3.2408	3.3837	3.1447	3.3876	3.0031	3.3936	2.8432	3.4018
3.3981	3.3822	3.2435	3.3841	3.1474	3.388	3.0056	3.394	2.8456	3.4021
3.4009	3.3825	3.2462	3.3844	3.15	3.3884	3.0082	3.3945	2.848	3.4026
3.4038	3.3829	3.2489	3.3849	3.1527	3.3888	3.0107	3.3949	2.8504	3.4032
3.4067	3.3833	3.2517	3.3852	3.1553	3.3892	3.0132	3.3954	2.8528	3.4037
3.4095	3.3837	3.2544	3.3856	3.1579	3.3897	3.0158	3.3958	2.8552	3.4041
3.4124	3.3841	3.2571	3.386	3.1606	3.3901	3.0183	3.3962	2.8576	3.4046
3.4152	3.3845	3.2598	3.3864	3.1632	3.3906	3.0208	3.3968	2.86	3.4052
3.4181	3.3849	3.2626	3.3868	3.1659	3.3909	3.0233	3.3971	2.8624	3.4057
3.421	3.3853	3.2653	3.3873	3.1686	3.3914	3.0259	3.3976	2.8648	3.4061
3.4238	3.3857	3.268	3.3877	3.1712	3.3917	3.0284	3.3981	2.8672	3.4067
3.4267	3.3861	3.2708	3.388	3.1739	3.3922	3.0309	3.3985	2.8696	3.4071
3.4295	3.3865	3.2735	3.3884	3.1765	3.3926	3.0334	3.3989	2.872	3.4077
3.4324	3.3869	3.2762	3.3889	3.1792	3.3931	3.036	3.3995	2.8744	3.4082
3.4353	3.3874	3.279	3.3892	3.1818	3.3935	3.0385	3.3999	2.8768	3.4087
3.4381	3.3877	3.2817	3.3897	3.1845	3.3939	3.041	3.4004	2.8792	3.4093
3.441	3.3882	3.2844	3.3901	3.1871	3.3943	3.0436	3.4008	2.8816	3.4097
3.4439	3.3886	3.2872	3.3906	3.1898	3.3948	3.0461	3.4013	2.884	3.4103
3.4467	3.389	3.2899	3.3909	3.1924	3.3954	3.0486	3.4018	2.8864	3.4108
3.4495	3.3895	3.2926	3.3914	3.1951	3.3958	3.0512	3.4023	2.8888	3.4114
3.4524	3.3898	3.2954	3.3919	3.1977	3.3962	3.0537	3.4027	2.8912	3.4118
3.4553	3.3904	3.2981	3.3924	3.2004	3.3965	3.0562	3.4033	2.8935	3.4124
3.4581	3.3907	3.3008	3.3927	3.203	3.3971	3.0588	3.4038	2.8959	3.4129
3.461	3.3912	3.3035	3.3932	3.2057	3.3975	3.0613	3.4043	2.8983	3.4135
3.4639	3.3915	3.3063	3.3937	3.2083	3.398	3.0638	3.4046	2.9007	3.4141
3.4667	3.3921	3.309	3.3941	3.211	3.3985	3.0663	3.4053	2.9031	3.4146
3.4696	3.3925	3.3117	3.3945	3.2136	3.3989	3.0689	3.4058	2.9055	3.4152
3.4724	3.393	3.3144	3.3948	3.2163	3.3994	3.0714	3.4063	2.9079	3.4158
3.4753	3.3935	3.3172	3.3955	3.2189	3.3999	3.0739	3.4067	2.9103	3.4162
3.4782	3.3939	3.3199	3.3959	3.2215	3.4003	3.0765	3.4073	2.9127	3.4168
3.481	3.3942	3.3226	3.3965	3.2242	3.4009	3.079	3.4078	2.9151	3.4173
3.4839	3.3947	3.3254	3.3968	3.2268	3.4013	3.0815	3.4084	2.9175	3.4179
3.4867	3.3952	3.3281	3.3972	3.2295	3.4018	3.0841	3.4089	2.9199	3.4186
3.4896	3.3957	3.3308	3.3979	3.2321	3.4023	3.0866	3.4094	2.9223	3.4192
3.4925	3.3961	3.3336	3.3982	3.2348	3.4028	3.0891	3.4099	2.9247	3.4197
3.4953	3.3966	3.3363	3.3987	3.2374	3.4033	3.0917	3.4105	2.9271	3.4204
3.4982	3.397	3.339	3.3991	3.2401	3.4038	3.0942	3.411	2.9295	3.4207
3.5011	3.3976	3.3418	3.3997	3.2427	3.4043	3.0967	3.4115	2.9319	3.4215
3.5039	3.3981	3.3445	3.4001	3.2454	3.4048	3.0992	3.412	2.9343	3.4221
3.5068	3.3985	3.3472	3.4005	3.248	3.4054	3.1018	3.4128	2.9367	3.4226
3.5096	3.3991	3.35	3.4012	3.2507	3.4058	3.1043	3.4131	2.9391	3.4232
3.5125	3.3995	3.3527	3.4016	3.2533	3.4064	3.1068	3.4138	2.9414	3.4237
3.5154	3.3999	3.3554	3.4021	3.256	3.4069	3.1094	3.4143	2.9438	3.4244
3.5182	3.4005	3.3581	3.4026	3.2586	3.4075	3.1119	3.4148	2.9462	3.425
3.5211	3.4009	3.3609	3.4032	3.2613	3.408	3.1144	3.4154	2.9486	3.4257
3.5239	3.4014	3.3636	3.4036	3.2639	3.4085	3.1169	3.416	2.951	3.4264
3.5268	3.4019	3.3663	3.4041	3.2666	3.4091	3.1195	3.4166	2.9534	3.4269
3.5296	3.4025	3.3691	3.4046	3.2692	3.4096	3.122	3.4172	2.9558	3.4275
3.5325	3.403	3.3718	3.4051	3.2719	3.4101	3.1245	3.4178	2.9582	3.4281
3.5354	3.4034	3.3745	3.4057	3.2745	3.4106	3.1271	3.4183	2.9606	3.4288
3.5382	3.404	3.3773	3.4062	3.2772	3.4111	3.1296	3.4189	2.963	3.4294
3.5411	3.4045	3.38	3.4068	3.2798	3.4118	3.1321	3.4195	2.9654	3.4301
3.5439	3.4051	3.3827	3.4073	3.2825	3.4123	3.1347	3.42	2.9678	3.4308
3.5468	3.4056	3.3854	3.4079	3.2851	3.4128	3.1372	3.4206	2.9702	3.4314
3.5497	3.4061	3.3882	3.4084	3.2878	3.4135	3.1397	3.4211	2.9726	3.4321
3.5525	3.4067	3.3909	3.409	3.2904	3.414	3.1423	3.4218	2.975	3.4328
3.5554	3.4072	3.3936	3.4094	3.2931	3.4145	3.1448	3.4224	2.9774	3.4334
3.5583	3.4077	3.3964	3.41	3.2957	3.4152	3.1473	3.4231	2.9798	3.4341
3.5611	3.4083	3.3991	3.4105	3.2984	3.4157	3.1498	3.4237	2.9822	3.4347
3.564	3.4089	3.4018	3.4111	3.301	3.4163	3.1524	3.4243	2.9846	3.4354
3.5668	3.4094	3.4046	3.4117	3.3037	3.4168	3.1549	3.425	2.987	3.4361
3.5697	3.41	3.4073	3.4121	3.3063	3.4176	3.1574	3.4255	2.9893	3.4366
3.5726	3.4105	3.41	3.4128	3.309	3.4181	3.16	3.4262	2.9917	3.4373
3.5754	3.4111	3.4127	3.4133	3.3116	3.4187	3.1625	3.4268	2.9941	3.4381
3.5783	3.4117	3.4155	3.4138	3.3143	3.4192	3.165	3.4275	2.9965	3.4387
3.5811	3.4122	3.4182	3.4145	3.3169	3.4199	3.1675	3.4281	2.9989	3.4395
3.584	3.4128	3.4209	3.4151	3.3196	3.4205	3.1701	3.4288	3.0013	3.4401
3.5869	3.4134	3.4237	3.4158	3.3222	3.4209	3.1726	3.4295	3.0037	3.4408
3.5897	3.414	3.4264	3.4164	3.3249	3.4216	3.1751	3.4301	3.0061	3.4415
3.5926	3.4147	3.4291	3.4169	3.3275	3.4223	3.1777	3.4307	3.0085	3.4422
3.5954	3.4151	3.4319	3.4175	3.3302	3.4229	3.1802	3.4314	3.0109	3.443
3.5983	3.4158	3.4346	3.418	3.3328	3.4236	3.1827	3.4319	3.0133	3.4437
3.6011	3.4164	3.4373	3.4187	3.3355	3.4241	3.1853	3.4327	3.0157	3.4443
3.604	3.417	3.4401	3.4194	3.3381	3.4248	3.1878	3.4335	3.0181	3.445
3.6069	3.4176	3.4428	3.4198	3.3408	3.4254	3.1903	3.4341	3.0205	3.4458
3.6097	3.4182	3.4455	3.4206	3.3434	3.426	3.1928	3.4347	3.0229	3.4465
3.6126	3.4189	3.4483	3.4211	3.3461	3.4267	3.1954	3.4354	3.0253	3.4472
3.6155	3.4196	3.451	3.4217	3.3487	3.4274	3.1979	3.4361	3.0277	3.448
3.6183	3.4202	3.4537	3.4224	3.3514	3.428	3.2004	3.4368	3.0301	3.4486
3.6212	3.4207	3.4564	3.4231	3.354	3.4287	3.203	3.4375	3.0325	3.4494
3.624	3.4214	3.4592	3.4237	3.3566	3.4294	3.2055	3.4382	3.0349	3.4502
3.6269	3.4221	3.4619	3.4243	3.3593	3.4301	3.208	3.4389	3.0372	3.4509
3.6298	3.4227	3.4646	3.425	3.3619	3.4308	3.2106	3.4396	3.0396	3.4516
3.6326	3.4235	3.4673	3.4256	3.3646	3.4314	3.2131	3.4403	3.042	3.4524
3.6355	3.4241	3.4701	3.4262	3.3672	3.4321	3.2156	3.4411	3.0444	3.4531
3.6383	3.4247	3.4728	3.427	3.3699	3.4328	3.2182	3.4418	3.0468	3.4539
3.6412	3.4253	3.4755	3.4277	3.3725	3.4334	3.2207	3.4425	3.0492	3.4546
3.6441	3.426	3.4783	3.4283	3.3752	3.4341	3.2232	3.4432	3.0516	3.4554
3.6469	3.4267	3.481	3.429	3.3778	3.4348	3.2257	3.444	3.054	3.4561
3.6498	3.4274	3.4837	3.4297	3.3805	3.4355	3.2283	3.4447	3.0564	3.4568
3.6527	3.4282	3.4865	3.4303	3.3831	3.4362	3.2308	3.4455	3.0588	3.4576
3.6555	3.4288	3.4892	3.4311	3.3858	3.437	3.2333	3.4462	3.0612	3.4585
3.6584	3.4295	3.4919	3.4317	3.3884	3.4377	3.2358	3.4469	3.0636	3.4592
3.6612	3.4303	3.4947	3.4325	3.3911	3.4384	3.2384	3.4477	3.066	3.4599
3.6641	3.431	3.4974	3.4331	3.3937	3.439	3.2409	3.4485	3.0684	3.4608
3.6669	3.4316	3.5001	3.4338	3.3964	3.4399	3.2434	3.4492	3.0708	3.4615
3.6698	3.4324	3.5029	3.4344	3.399	3.4406	3.246	3.45	3.0732	3.4622
3.6727	3.4331	3.5056	3.4353	3.4017	3.4413	3.2485	3.4508	3.0756	3.4631
3.6755	3.4338	3.5083	3.436	3.4044	3.442	3.251	3.4514	3.078	3.4638
3.6784	3.4346	3.511	3.4367	3.407	3.4427	3.2536	3.4522	3.0804	3.4645
3.6812	3.4353	3.5138	3.4374	3.4097	3.4434	3.2561	3.453	3.0828	3.4653
3.6841	3.4362	3.5165	3.4382	3.4123	3.4442	3.2586	3.4537	3.0852	3.4661
3.687	3.4367	3.5192	3.4389	3.415	3.445	3.2612	3.4545	3.0875	3.4671
3.6898	3.4376	3.5219	3.4398	3.4176	3.4458	3.2637	3.4553	3.0899	3.4679
3.6927	3.4384	3.5247	3.4405	3.4203	3.4465	3.2662	3.4561	3.0923	3.4686
3.6955	3.4391	3.5274	3.4413	3.4229	3.4472	3.2688	3.4568	3.0947	3.4694
3.6984	3.4399	3.5301	3.442	3.4255	3.448	3.2713	3.4577	3.0971	3.4702
3.7013	3.4407	3.5329	3.4427	3.4282	3.4487	3.2738	3.4584	3.0995	3.4711
3.7041	3.4415	3.5356	3.4434	3.4308	3.4495	3.2763	3.4593	3.1019	3.4718
3.707	3.4422	3.5383	3.4442	3.4335	3.4503	3.2789	3.46	3.1043	3.4726
3.7099	3.443	3.5411	3.4452	3.4361	3.4511	3.2814	3.4609	3.1067	3.4735
3.7127	3.4439	3.5438	3.4458	3.4388	3.4519	3.2839	3.4617	3.1091	3.4743
3.7156	3.4447	3.5465	3.4466	3.4414	3.4527	3.2865	3.4623	3.1115	3.4752
3.7184	3.4453	3.5493	3.4474	3.4441	3.4534	3.289	3.4633	3.1139	3.4759
3.7213	3.4463	3.552	3.4481	3.4467	3.4543	3.2915	3.464	3.1163	3.4767
3.7242	3.447	3.5547	3.449	3.4494	3.4552	3.294	3.4648	3.1187	3.4776
3.727	3.448	3.5575	3.4498	3.452	3.4559	3.2966	3.4657	3.1211	3.4785
3.7299	3.4488	3.5602	3.4505	3.4547	3.4566	3.2991	3.4665	3.1235	3.4793
3.7327	3.4497	3.5629	3.4514	3.4573	3.4575	3.3016	3.4673	3.1259	3.4802
3.7356	3.4505	3.5656	3.4523	3.46	3.4582	3.3042	3.4682	3.1283	3.4809
3.7384	3.4514	3.5684	3.4531	3.4626	3.4592	3.3067	3.4691	3.1307	3.4819
3.7413	3.4521	3.5711	3.4539	3.4653	3.4599	3.3092	3.4697	3.1331	3.4827
3.7442	3.4531	3.5738	3.4548	3.4679	3.4607	3.3118	3.4708	3.1354	3.4836
3.747	3.4538	3.5766	3.4556	3.4706	3.4616	3.3143	3.4715	3.1378	3.4844
3.7499	3.4548	3.5793	3.4564	3.4732	3.4624	3.3168	3.4724	3.1402	3.4853
3.7528	3.4557	3.582	3.4573	3.4759	3.4633	3.3193	3.4732	3.1426	3.486
3.7556	3.4565	3.5848	3.4581	3.4785	3.464	3.3219	3.4742	3.145	3.487
3.7585	3.4574	3.5875	3.459	3.4812	3.465	3.3244	3.4748	3.1474	3.4878
3.7613	3.4584	3.5902	3.4599	3.4838	3.4659	3.3269	3.4757	3.1498	3.4887
3.7642	3.4593	3.5929	3.4607	3.4865	3.4667	3.3295	3.4767	3.1522	3.4896
3.7671	3.4602	3.5957	3.4616	3.4891	3.4677	3.332	3.4776	3.1546	3.4905
3.7699	3.461	3.5984	3.4624	3.4918	3.4684	3.3345	3.4785	3.157	3.4914
3.7728	3.4621	3.6011	3.4633	3.4944	3.4693	3.3371	3.4792	3.1594	3.4923
3.7756	3.4629	3.6039	3.4642	3.4971	3.4702	3.3396	3.4801	3.1618	3.4931
3.7785	3.4639	3.6066	3.4651	3.4997	3.4711	3.3421	3.4809	3.1642	3.494
3.7814	3.4648	3.6093	3.466	3.5024	3.4719	3.3447	3.4818	3.1666	3.4949
3.7842	3.4658	3.612	3.4669	3.505	3.4728	3.3472	3.4828	3.169	3.4958
3.7871	3.4668	3.6148	3.4679	3.5077	3.4737	3.3497	3.4837	3.1714	3.4967
3.7899	3.4677	3.6175	3.4688	3.5103	3.4745	3.3522	3.4846	3.1738	3.4976
3.7928	3.4687	3.6202	3.4697	3.513	3.4755	3.3548	3.4854	3.1762	3.4986
3.7957	3.4697	3.623	3.4707	3.5156	3.4764	3.3573	3.4863	3.1786	3.4994
3.7985	3.4706	3.6257	3.4716	3.5183	3.4772	3.3598	3.4873	3.181	3.5004
3.8014	3.4717	3.6284	3.4725	3.5209	3.4782	3.3623	3.4881	3.1834	3.5013
3.8042	3.4726	3.6312	3.4734	3.5236	3.4792	3.3649	3.489	3.1858	3.5022
3.8071	3.4737	3.6339	3.4744	3.5262	3.48	3.3674	3.49	3.1882	3.503
3.81	3.4746	3.6366	3.4753	3.5289	3.4809	3.3699	3.4908	3.1906	3.5039
3.8128	3.4756	3.6394	3.4763	3.5315	3.4819	3.3725	3.4917	3.193	3.5049
3.8157	3.4767	3.6421	3.4773	3.5342	3.4827	3.375	3.4927	3.1954	3.5059
3.8185	3.4776	3.6448	3.4782	3.5368	3.4837	3.3775	3.4936	3.1977	3.5068
3.8214	3.4786	3.6476	3.4792	3.5395	3.4846	3.3801	3.4945	3.2001	3.5077
3.8243	3.4798	3.6503	3.4802	3.5421	3.4856	3.3826	3.4955	3.2025	3.5086
3.8271	3.4807	3.653	3.4812	3.5448	3.4864	3.3851	3.4964	3.2049	3.5096
3.83	3.4819	3.6557	3.4822	3.5474	3.4875	3.3877	3.4973	3.2073	3.5106
3.8328	3.4829	3.6585	3.483	3.5501	3.4884	3.3902	3.4983	3.2097	3.5115
3.8357	3.484	3.6612	3.4841	3.5527	3.4894	3.3927	3.4993	3.2121	3.5124
3.8386	3.4851	3.6639	3.4851	3.5554	3.4904	3.3952	3.5002	3.2145	3.5133
3.8414	3.4861	3.6666	3.4861	3.558	3.4914	3.3978	3.5012	3.2169	3.5144
3.8443	3.4873	3.6694	3.4872	3.5606	3.4924	3.4003	3.5022	3.2193	3.5152
3.8471	3.4884	3.6721	3.4882	3.5633	3.4933	3.4028	3.5031	3.2217	3.5162
3.85	3.4894	3.6748	3.4891	3.5659	3.4942	3.4054	3.5041	3.2241	3.5172
3.8529	3.4905	3.6776	3.4902	3.5686	3.4954	3.4079	3.5051	3.2265	3.5182
3.8557	3.4917	3.6803	3.4912	3.5712	3.4962	3.4104	3.506	3.2289	3.5191
3.8586	3.4928	3.683	3.4923	3.5739	3.4973	3.413	3.5071	3.2313	3.5201
3.8615	3.4939	3.6858	3.4934	3.5765	3.4982	3.4155	3.5079	3.2337	3.5211
3.8643	3.4951	3.6885	3.4943	3.5792	3.4993	3.418	3.509	3.2361	3.5221
3.8672	3.4962	3.6912	3.4955	3.5818	3.5004	3.4205	3.5098	3.2385	3.523
3.87	3.4974	3.694	3.4965	3.5845	3.5014	3.4231	3.5111	3.2409	3.5242
3.8729	3.4985	3.6967	3.4976	3.5871	3.5023	3.4256	3.5119	3.2433	3.5251
3.8757	3.4996	3.6994	3.4986	3.5898	3.5034	3.4281	3.5129	3.2457	3.5261
3.8786	3.5008	3.7022	3.4998	3.5924	3.5044	3.4307	3.5141	3.248	3.5271
3.8815	3.502	3.7049	3.5009	3.5951	3.5055	3.4332	3.515	3.2504	3.528
3.8843	3.5032	3.7076	3.502	3.5977	3.5066	3.4357	3.5161	3.2528	3.5291
3.8872	3.5043	3.7103	3.5031	3.6004	3.5076	3.4383	3.5171	3.2552	3.5301
3.89	3.5057	3.7131	3.5042	3.603	3.5086	3.4408	3.518	3.2576	3.5311
3.8929	3.5069	3.7158	3.5052	3.6057	3.5098	3.4433	3.5192	3.26	3.532
3.8958	3.508	3.7185	3.5065	3.6083	3.5107	3.4458	3.5201	3.2624	3.533
3.8986	3.5092	3.7213	3.5075	3.611	3.5118	3.4484	3.5212	3.2648	3.5341
3.9015	3.5104	3.724	3.5085	3.6136	3.5129	3.4509	3.5222	3.2672	3.5352
3.9044	3.5116	3.7267	3.5098	3.6163	3.5139	3.4534	3.5233	3.2696	3.5362
3.9072	3.5129	3.7294	3.5109	3.6189	3.515	3.456	3.5243	3.272	3.5373
3.9101	3.5142	3.7322	3.5119	3.6216	3.5162	3.4585	3.5254	3.2744	3.5383
3.9129	3.5155	3.7349	3.5132	3.6242	3.5173	3.461	3.5265	3.2768	3.5392
3.9158	3.5168	3.7376	3.5144	3.6269	3.5183	3.4636	3.5275	3.2792	3.5402
3.9187	3.5182	3.7404	3.5156	3.6295	3.5194	3.4661	3.5286	3.2816	3.5413
3.9215	3.5191	3.7431	3.5168	3.6322	3.5205	3.4686	3.5297	3.284	3.5424
3.9244	3.5206	3.7458	3.5179	3.6348	3.5216	3.4712	3.5308	3.2864	3.5434
3.9272	3.5217	3.7486	3.5191	3.6375	3.5228	3.4737	3.5319	3.2888	3.5446
3.9301	3.5231	3.7513	3.5203	3.6401	3.524	3.4762	3.5329	3.2912	3.5455
3.933	3.5244	3.754	3.5215	3.6428	3.525	3.4787	3.5341	3.2936	3.5466
3.9358	3.5257	3.7568	3.5227	3.6454	3.5263	3.4813	3.5351	3.2959	3.5476
3.9387	3.5271	3.7595	3.524	3.6481	3.5274	3.4838	3.5362	3.2983	3.5487
3.9415	3.5284	3.7622	3.5252	3.6507	3.5285	3.4863	3.5374	3.3007	3.5498
3.9444	3.5297	3.7649	3.5264	3.6534	3.5296	3.4888	3.5384	3.3031	3.5508
3.9472	3.531	3.7677	3.5276	3.656	3.5308	3.4914	3.5396	3.3055	3.5518
3.9501	3.5323	3.7704	3.5289	3.6587	3.532	3.4939	3.5407	3.3079	3.553
3.953	3.5337	3.7731	3.5301	3.6613	3.5332	3.4964	3.5419	3.3103	3.5541
3.9558	3.5351	3.7759	3.5314	3.664	3.5345	3.499	3.543	3.3127	3.5552
3.9587	3.5363	3.7786	3.5326	3.6666	3.5356	3.5015	3.5441	3.3151	3.5563
3.9616	3.5378	3.7813	3.5339	3.6693	3.5367	3.504	3.5453	3.3175	3.5573
3.9644	3.5391	3.7841	3.5352	3.6719	3.538	3.5066	3.5464	3.3199	3.5585
3.9673	3.5404	3.7868	3.5364	3.6746	3.5392	3.5091	3.5475	3.3223	3.5595
3.9701	3.5417	3.7895	3.5377	3.6772	3.5404	3.5116	3.5487	3.3247	3.5607
3.973	3.5433	3.7922	3.539	3.6799	3.5416	3.5142	3.5498	3.3271	3.5617
3.9759	3.5445	3.795	3.5402	3.6825	3.5429	3.5167	3.5509	3.3295	3.5629
3.9787	3.5459	3.7977	3.5416	3.6852	3.544	3.5192	3.5522	3.3319	3.564
3.9816	3.5472	3.8004	3.5428	3.6878	3.5453	3.5217	3.5532	3.3343	3.5651
3.9844	3.5487	3.8032	3.5442	3.6905	3.5465	3.5243	3.5545	3.3367	3.5664
3.9873	3.5499	3.8059	3.5455	3.6931	3.5477	3.5268	3.5556	3.3391	3.5674
3.9902	3.5512	3.8086	3.5467	3.6958	3.549	3.5293	3.5569	3.3415	3.5685
3.993	3.5527	3.8114	3.5481	3.6984	3.5502	3.5319	3.558	3.3439	3.5696
3.9959	3.554	3.8141	3.5493	3.7011	3.5513	3.5344	3.5593	3.3462	3.5708
3.9988	3.5556	3.8168	3.5508	3.7037	3.5527	3.5369	3.5603	3.3486	3.572
4.0016	3.5568	3.8195	3.552	3.7064	3.5539	3.5395	3.5616	3.351	3.573
4.0045	3.5582	3.8223	3.5533	3.709	3.5552	3.542	3.5628	3.3534	3.5742
4.0073	3.5596	3.825	3.5546	3.7117	3.5565	3.5445	3.564	3.3558	3.5754
4.0102	3.561	3.8277	3.5559	3.7143	3.5577	3.5471	3.5652	3.3582	3.5765
4.013	3.5623	3.8305	3.5573	3.717	3.559	3.5496	3.5664	3.3606	3.5777
4.0159	3.5638	3.8332	3.5585	3.7196	3.5603	3.5521	3.5676	3.363	3.5789
4.0188	3.5652	3.8359	3.5599	3.7223	3.5615	3.5546	3.5688	3.3654	3.58
4.0216	3.5665	3.8387	3.5613	3.7249	3.5628	3.5572	3.57	3.3678	3.5813
4.0245	3.5679	3.8414	3.5626	3.7276	3.5641	3.5597	3.5713	3.3702	3.5824
4.0273	3.5693	3.8441	3.5638	3.7302	3.5653	3.5622	3.5725	3.3726	3.5835
4.0302	3.5708	3.8469	3.5653	3.7329	3.5666	3.5647	3.5738	3.375	3.5848
4.0331	3.5722	3.8496	3.5666	3.7355	3.5678	3.5673	3.575	3.3774	3.5858
4.0359	3.5735	3.8523	3.5679	3.7382	3.5692	3.5698	3.5762	3.3798	3.587
4.0388	3.5748	3.8551	3.5691	3.7408	3.5704	3.5723	3.5773	3.3822	3.5883
4.0416	3.5762	3.8578	3.5705	3.7435	3.5717	3.5749	3.5787	3.3846	3.5895
4.0445	3.5777	3.8605	3.5718	3.7461	3.573	3.5774	3.5799	3.387	3.5906
4.0474	3.5789	3.8632	3.5732	3.7488	3.5743	3.5799	3.5812	3.3894	3.5918
4.0502	3.5804	3.8659	3.5746	3.7514	3.5756	3.5825	3.5824	3.3918	3.593
4.0531	3.5817	3.8687	3.5758	3.7541	3.5768	3.585	3.5836	3.3941	3.5942
4.056	3.5831	3.8714	3.5773	3.7567	3.5782	3.5875	3.5848	3.3965	3.5953
4.0588	3.5844	3.8741	3.5785	3.7594	3.5794	3.5901	3.5861	3.3989	3.5965
4.0617	3.5858	3.8769	3.5799	3.762	3.5807	3.5926	3.5873	3.4013	3.5977
4.0645	3.5872	3.8796	3.5813	3.7646	3.582	3.5951	3.5885	3.4037	3.5989
4.0674	3.5886	3.8823	3.5826	3.7673	3.5833	3.5977	3.5897	3.4061	3.6001
4.0703	3.5899	3.8851	3.5839	3.7699	3.5845	3.6002	3.5911	3.4085	3.6013
4.0731	3.5912	3.8878	3.5851	3.7726	3.586	3.6027	3.5923	3.4109	3.6024
4.076	3.5925	3.8905	3.5864	3.7752	3.5872	3.6052	3.5935	3.4133	3.6036
4.0788	3.594	3.8933	3.5878	3.7779	3.5885	3.6078	3.5946	3.4157	3.6049
4.0817	3.5953	3.896	3.5891	3.7805	3.5898	3.6103	3.596	3.4181	3.606
4.0845	3.5966	3.8987	3.5904	3.7832	3.591	3.6128	3.5973	3.4205	3.6072
4.0874	3.598	3.9015	3.5918	3.7858	3.5924	3.6154	3.5984	3.4229	3.6084
4.0903	3.5993	3.9042	3.5931	3.7885	3.5935	3.6179	3.5996	3.4253	3.6096
4.0931	3.6006	3.9069	3.5944	3.7911	3.5948	3.6204	3.601	3.4277	3.6108
4.096	3.602	3.9096	3.5957	3.7938	3.5961	3.6229	3.6021	3.4301	3.612
4.0988	3.6033	3.9124	3.597	3.7964	3.5975	3.6255	3.6033	3.4325	3.6131
4.1017	3.6047	3.9151	3.5984	3.7991	3.5987	3.628	3.6046	3.4349	3.6144
4.1046	3.6059	3.9178	3.5997	3.8017	3.5999	3.6305	3.6058	3.4373	3.6155
4.1074	3.6071	3.9206	3.601	3.8044	3.6012	3.6331	3.607	3.4397	3.6167
4.1103	3.6085	3.9233	3.6024	3.807	3.6025	3.6356	3.6082	3.4421	3.6179
4.1132	3.6098	3.926	3.6037	3.8097	3.6038	3.6381	3.6094	3.4444	3.6192
4.116	3.6112	3.9287	3.605	3.8123	3.605	3.6407	3.6107	3.4468	3.6202
4.1189	3.6124	3.9315	3.6061	3.815	3.6063	3.6432	3.612	3.4492	3.6215
4.1217	3.6138	3.9342	3.6075	3.8176	3.6076	3.6457	3.6132	3.4516	3.6226
4.1246	3.615	3.9369	3.6088	3.8203	3.6088	3.6482	3.6144	3.454	3.6238
4.1275	3.6163	3.9397	3.6101	3.8229	3.6101	3.6508	3.6156	3.4564	3.625
4.1303	3.6175	3.9424	3.6113	3.8256	3.6112	3.6533	3.6167	3.4588	3.6262
4.1332	3.6187	3.9451	3.6127	3.8282	3.6126	3.6558	3.618	3.4612	3.6273
4.136	3.62	3.9479	3.6139	3.8309	3.6138	3.6584	3.6192	3.4636	3.6284
4.1389	3.6214	3.9506	3.6152	3.8335	3.6152	3.6609	3.6204	3.466	3.6297
4.1418	3.6225	3.9533	3.6165	3.8362	3.6163	3.6634	3.6217	3.4684	3.6308
4.1446	3.6238	3.9561	3.6178	3.8388	3.6176	3.666	3.6229	3.4708	3.6321
4.1475	3.6249	3.9588	3.619	3.8415	3.6189	3.6685	3.6241	3.4732	3.6331
4.1504	3.6262	3.9615	3.6202	3.8441	3.6201	3.671	3.6254	3.4756	3.6342
4.1532	3.6274	3.9642	3.6215	3.8468	3.6214	3.6736	3.6265	3.478	3.6354
4.156	3.6286	3.967	3.6228	3.8494	3.6225	3.6761	3.6277	3.4804	3.6366
4.1589	3.6298	3.9697	3.6241	3.8521	3.6239	3.6786	3.6289	3.4828	3.6377
4.1618	3.6311	3.9724	3.6253	3.8547	3.625	3.6811	3.6302	3.4852	3.6389
4.1646	3.6322	3.9752	3.6266	3.8574	3.6262	3.6837	3.6313	3.4876	3.6401
4.1675	3.6334	3.9779	3.6277	3.86	3.6275	3.6862	3.6324	3.49	3.6412
4.1704	3.6346	3.9806	3.6289	3.8627	3.6287	3.6887	3.6338	3.4924	3.6424
4.1732	3.6357	3.9834	3.6302	3.8653	3.6299	3.6912	3.6349	3.4948	3.6434
4.1761	3.6369	3.9861	3.6314	3.868	3.6311	3.6938	3.636	3.4972	3.6447
4.1789	3.638	3.9888	3.6325	3.8706	3.6322	3.6963	3.6373	3.4996	3.6457
4.1818	3.6393	3.9916	3.6338	3.8733	3.6335	3.6988	3.6384	3.502	3.6468
4.1847	3.6403	3.9943	3.6349	3.8759	3.6348	3.7014	3.6396	3.5044	3.6481
4.1875	3.6415	3.997	3.6362	3.8786	3.636	3.7039	3.6407	3.5067	3.6491
4.1904	3.6427	3.9997	3.6373	3.8812	3.6372	3.7064	3.642	3.5091	3.6502
4.1932	3.6439	4.0025	3.6385	3.8839	3.6383	3.709	3.6431	3.5115	3.6514
4.1961	3.6449	4.0052	3.6397	3.8865	3.6397	3.7115	3.6443	3.5139	3.6525
4.199	3.6461	4.0079	3.6409	3.8892	3.6408	3.714	3.6454	3.5163	3.6535
4.2018	3.6471	4.0107	3.6421	3.8918	3.642	3.7166	3.6466	3.5187	3.6546
4.2047	3.6482	4.0134	3.6432	3.8944	3.643	3.7191	3.6478	3.5211	3.6558
4.2076	3.6492	4.0161	3.6444	3.8971	3.6443	3.7216	3.6488	3.5235	3.657
4.2104	3.6503	4.0188	3.6454	3.8998	3.6454	3.7241	3.65	3.5259	3.6581
4.2133	3.6515	4.0216	3.6466	3.9024	3.6465	3.7267	3.6512	3.5283	3.6591
4.2161	3.6525	4.0243	3.6476	3.9051	3.6477	3.7292	3.6523	3.5307	3.6602
4.219	3.6536	4.027	3.6488	3.9077	3.6488	3.7317	3.6535	3.5331	3.6613
4.2218	3.6546	4.0298	3.6499	3.9104	3.6501	3.7343	3.6546	3.5355	3.6623
4.2247	3.6557	4.0325	3.651	3.913	3.6512	3.7368	3.6557	3.5379	3.6634
4.2276	3.6568	4.0352	3.6522	3.9157	3.6523	3.7393	3.6568	3.5403	3.6645
4.2304	3.6578	4.038	3.6533	3.9183	3.6533	3.7419	3.658	3.5427	3.6656
4.2333	3.6588	4.0407	3.6543	3.921	3.6544	3.7444	3.6592	3.5451	3.6666
4.2361	3.6597	4.0434	3.6554	3.9236	3.6556	3.7469	3.6602	3.5475	3.6677
4.239	3.6608	4.0462	3.6565	3.9263	3.6567	3.7494	3.6612	3.5499	3.6689
4.2419	3.6619	4.0489	3.6575	3.9289	3.6577	3.752	3.6623	3.5523	3.6698
4.2447	3.6629	4.0516	3.6586	3.9316	3.659	3.7545	3.6634	3.5546	3.6709
4.2476	3.6639	4.0544	3.6597	3.9342	3.66	3.757	3.6645	3.557	3.6719
4.2504	3.6648	4.0571	3.6606	3.9369	3.661	3.7596	3.6655	3.5594	3.6729
4.2533	3.6658	4.0598	3.6617	3.9395	3.6621	3.7621	3.6667	3.5618	3.674
4.2562	3.6668	4.0625	3.6627	3.9422	3.6632	3.7646	3.6678	3.5642	3.6749
4.259	3.6678	4.0653	3.6637	3.9448	3.6643	3.7672	3.6688	3.5666	3.6761
4.2619	3.6688	4.068	3.6648	3.9475	3.6653	3.7697	3.6699	3.569	3.6772
4.2648	3.6698	4.0707	3.6658	3.9501	3.6663	3.7722	3.6708	3.5714	3.6781
4.2676	3.6706	4.0734	3.6668	3.9528	3.6674	3.7747	3.6719	3.5738	3.6792
4.2705	3.6715	4.0762	3.6678	3.9554	3.6684	3.7773	3.6729	3.5762	3.6802
4.2733	3.6725	4.0789	3.6687	3.9581	3.6693	3.7798	3.6739	3.5786	3.681
4.2762	3.6734	4.0816	3.6698	3.9607	3.6704	3.7823	3.675	3.581	3.6821
4.2791	3.6743	4.0844	3.6707	3.9633	3.6714	3.7849	3.676	3.5834	3.6831
4.2819	3.6752	4.0871	3.6717	3.966	3.6725	3.7874	3.677	3.5858	3.6842
4.2848	3.6762	4.0898	3.6726	3.9686	3.6735	3.7899	3.6781	3.5882	3.6851
4.2876	3.677	4.0926	3.6736	3.9713	3.6744	3.7925	3.679	3.5906	3.686
4.2905	3.6779	4.0953	3.6745	3.9739	3.6754	3.795	3.68	3.593	3.687
4.2933	3.6789	4.098	3.6756	3.9766	3.6763	3.7975	3.681	3.5954	3.688
4.2962	3.6797	4.1008	3.6763	3.9792	3.6773	3.8001	3.682	3.5978	3.6889
4.2991	3.6805	4.1035	3.6773	3.9819	3.6783	3.8026	3.683	3.6002	3.69
4.3019	3.6814	4.1062	3.6783	3.9845	3.6792	3.8051	3.684	3.6025	3.6909
4.3048	3.6821	4.109	3.6792	3.9872	3.6803	3.8076	3.6849	3.6049	3.6919
4.3076	3.6831	4.1117	3.6801	3.9898	3.6811	3.8102	3.6859	3.6073	3.6928
4.3105	3.684	4.1144	3.681	3.9925	3.682	3.8127	3.6868	3.6097	3.6938
4.3134	3.6848	4.1171	3.6818	3.9951	3.683	3.8152	3.6879	3.6121	3.6946
4.3162	3.6857	4.1199	3.6828	3.9978	3.684	3.8177	3.6887	3.6145	3.6956
4.3191	3.6864	4.1226	3.6836	4.0004	3.6848	3.8203	3.6898	3.6169	3.6965
4.322	3.6873	4.1253	3.6845	4.0031	3.6858	3.8228	3.6906	3.6193	3.6974
4.3248	3.688	4.1281	3.6854	4.0057	3.6867	3.8253	3.6916	3.6217	3.6983
4.3277	3.689	4.1308	3.6863	4.0084	3.6876	3.8279	3.6925	3.6241	3.6993
4.3305	3.6899	4.1335	3.6871	4.011	3.6884	3.8304	3.6935	3.6265	3.7002
4.3334	3.6906	4.1362	3.6879	4.0137	3.6894	3.8329	3.6943	3.6289	3.701
4.3363	3.6914	4.139	3.6888	4.0163	3.6902	3.8355	3.6951	3.6313	3.702
4.3391	3.6922	4.1417	3.6897	4.019	3.6911	3.838	3.696	3.6337	3.7028
4.342	3.6929	4.1444	3.6905	4.0216	3.6921	3.8405	3.697	3.6361	3.7036
4.3448	3.6937	4.1472	3.6914	4.0243	3.6929	3.8431	3.6978	3.6385	3.7045
4.3477	3.6946	4.1499	3.6921	4.0269	3.6938	3.8456	3.6986	3.6409	3.7054
4.3506	3.6953	4.1526	3.6929	4.0296	3.6946	3.8481	3.6996	3.6433	3.7063
4.3534	3.696	4.1554	3.6938	4.0322	3.6955	3.8506	3.7005	3.6457	3.7072
4.3563	3.6969	4.1581	3.6947	4.0349	3.6964	3.8532	3.7014	3.6481	3.708
4.3592	3.6975	4.1608	3.6955	4.0375	3.6972	3.8557	3.7022	3.6505	3.7088
4.362	3.6983	4.1636	3.6963	4.0402	3.698	3.8582	3.703	3.6528	3.7096
4.3648	3.6991	4.1663	3.697	4.0428	3.6989	3.8608	3.7038	3.6552	3.7105
4.3677	3.6998	4.169	3.6979	4.0455	3.6997	3.8633	3.7047	3.6576	3.7114
4.3706	3.7005	4.1717	3.6987	4.0481	3.7006	3.8658	3.7056	3.66	3.7122
4.3734	3.7013	4.1745	3.6994	4.0508	3.7014	3.8684	3.7064	3.6624	3.713
4.3763	3.702	4.1772	3.7002	4.0534	3.7022	3.8709	3.7072	3.6648	3.7138
4.3792	3.7027	4.1799	3.701	4.0561	3.703	3.8734	3.708	3.6672	3.7146
4.382	3.7034	4.1827	3.7018	4.0587	3.7039	3.8759	3.7088	3.6696	3.7154
4.3849	3.7043	4.1854	3.7026	4.0614	3.7046	3.8785	3.7098	3.672	3.7162
4.3877	3.7049	4.1881	3.7034	4.064	3.7054	3.881	3.7104	3.6744	3.717
4.3906	3.7055	4.1909	3.704	4.0667	3.7061	3.8835	3.7113	3.6768	3.7178
4.3935	3.7062	4.1936	3.7047	4.0693	3.7069	3.8861	3.7121	3.6792	3.7187
4.3963	3.707	4.1963	3.7055	4.072	3.7078	3.8886	3.7129	3.6816	3.7194
4.3992	3.7076	4.199	3.7063	4.0746	3.7085	3.8911	3.7137	3.684	3.7202
4.402	3.7085	4.2018	3.7069	4.0773	3.7092	3.8936	3.7144	3.6864	3.721
4.4049	3.709	4.2045	3.7077	4.0799	3.7101	3.8962	3.7153	3.6888	3.7217
4.4078	3.7097	4.2072	3.7085	4.0826	3.7109	3.8987	3.7159	3.6912	3.7224
4.4106	3.7105	4.21	3.7092	4.0852	3.7116	3.9012	3.7166	3.6936	3.7233
4.4135	3.7112	4.2127	3.7099	4.0879	3.7124	3.9038	3.7176	3.696	3.724
4.4164	3.7118	4.2154	3.7106	4.0905	3.7132	3.9063	3.7183	3.6984	3.7247
4.4192	3.7125	4.2181	3.7113	4.0932	3.7139	3.9088	3.7191	3.7007	3.7256
4.4221	3.7131	4.2209	3.7121	4.0958	3.7147	3.9114	3.7198	3.7031	3.7265
4.4249	3.7137	4.2236	3.7128	4.0985	3.7154	3.9139	3.7206	3.7055	3.7271
4.4278	3.7145	4.2263	3.7135	4.1011	3.7161	3.9164	3.7211	3.7079	3.7278
4.4306	3.7151	4.2291	3.7141	4.1037	3.7169	3.919	3.722	3.7103	3.7285
4.4335	3.7157	4.2318	3.7148	4.1064	3.7176	3.9215	3.7227	3.7127	3.7293
4.4364	3.7164	4.2345	3.7156	4.109	3.7184	3.924	3.7234	3.7151	3.73
4.4392	3.717	4.2373	3.7162	4.1117	3.7191	3.9266	3.7242	3.7175	3.7308
4.4421	3.7176	4.24	3.7169	4.1143	3.7197	3.9291	3.7249	3.7199	3.7315
4.4449	3.7182	4.2427	3.7176	4.117	3.7204	3.9316	3.7258	3.7223	3.7324
4.4478	3.7189	4.2455	3.7182	4.1196	3.7212	3.9341	3.7264	3.7247	3.7329
4.4507	3.7195	4.2482	3.7189	4.1223	3.7218	3.9366	3.7272	3.7271	3.7337
4.4535	3.7202	4.2509	3.7196	4.1249	3.7226	3.9392	3.7279	3.7295	3.7343
4.4564	3.7208	4.2537	3.7204	4.1276	3.7233	3.9417	3.7286	3.7319	3.735
4.4592	3.7213	4.2564	3.7209	4.1302	3.724	3.9442	3.7293	3.7343	3.7357
4.4621	3.7221	4.2591	3.7216	4.1329	3.7246	3.9468	3.73	3.7367	3.7363
4.465	3.7227	4.2618	3.7222	4.1355	3.7254	3.9493	3.7308	3.7391	3.737
4.4678	3.7233	4.2646	3.723	4.1382	3.7262	3.9518	3.7314	3.7415	3.7378
4.4707	3.724	4.2673	3.7235	4.1409	3.7269	3.9544	3.7321	3.7439	3.7385
4.4736	3.7244	4.27	3.7242	4.1435	3.7275	3.9569	3.7329	3.7463	3.7391
4.4764	3.7251	4.2727	3.7248	4.1462	3.7281	3.9594	3.7335	3.7486	3.7399
4.4793	3.7258	4.2755	3.7255	4.1488	3.7288	3.962	3.7341	3.751	3.7405
4.4821	3.7265	4.2782	3.7261	4.1515	3.7296	3.9645	3.7348	3.7534	3.7412
4.485	3.7271	4.2809	3.7269	4.1541	3.7302	3.967	3.7355	3.7558	3.7419
4.4879	3.7277	4.2837	3.7276	4.1568	3.7308	3.9696	3.7361	3.7582	3.7425
4.4907	3.7282	4.2864	3.7282	4.1594	3.7315	3.9721	3.7367	3.7606	3.7431
4.4936	3.7288	4.2891	3.7288	4.1621	3.7322	3.9746	3.7374	3.763	3.7439
4.4964	3.7295	4.2919	3.7294	4.1647	3.7327	3.9771	3.7381	3.7654	3.7444
4.4993	3.7301	4.2946	3.73	4.1673	3.7333	3.9797	3.7387	3.7678	3.7451
4.5021	3.7305	4.2973	3.7306	4.17	3.7341	3.9822	3.7393	3.7702	3.7457
4.505	3.7311	4.3001	3.7312	4.1726	3.7347	3.9847	3.74	3.7726	3.7464
4.5079	3.7317	4.3028	3.7319	4.1753	3.7354	3.9873	3.7408	3.775	3.7471
4.5107	3.7322	4.3055	3.7324	4.1779	3.7359	3.9898	3.7413	3.7774	3.7477
4.5136	3.7329	4.3083	3.7331	4.1806	3.7366	3.9923	3.742	3.7798	3.7483
4.5164	3.7336	4.311	3.7338	4.1832	3.7373	3.9949	3.7426	3.7822	3.7489
4.5193	3.734	4.3137	3.7344	4.1859	3.738	3.9974	3.7432	3.7846	3.7496
4.5222	3.7345	4.3164	3.735	4.1885	3.7385	3.9999	3.7438	3.787	3.7502
4.525	3.735	4.3192	3.7356	4.1912	3.7392	4.0024	3.7446	3.7894	3.7508
4.5279	3.7357	4.3219	3.7361	4.1938	3.7398	4.005	3.7451	3.7918	3.7514
4.5308	3.7362	4.3246	3.7368	4.1965	3.7404	4.0075	3.7458	3.7942	3.7522
4.5336	3.7367	4.3273	3.7374	4.1991	3.741	4.01	3.7463	3.7966	3.7528
4.5365	3.7374	4.3301	3.738	4.2018	3.7416	4.0126	3.747	3.799	3.7535
4.5393	3.7379	4.3328	3.7386	4.2044	3.7421	4.0151	3.7475	3.8013	3.754
4.5422	3.7384	4.3355	3.7391	4.2071	3.7427	4.0176	3.7482	3.8037	3.7546
4.5451	3.739	4.3383	3.7398	4.2097	3.7433	4.0201	3.7489	3.8061	3.7553
4.5479	3.7395	4.341	3.7404	4.2124	3.744	4.0227	3.7495	3.8085	3.7557
4.5508	3.7401	4.3437	3.7409	4.215	3.7446	4.0252	3.7501	3.8109	3.7564
4.5536	3.7407	4.3465	3.7413	4.2177	3.7452	4.0277	3.7506	3.8133	3.7571
4.5565	3.741	4.3492	3.742	4.2203	3.7458	4.0303	3.7512	3.8157	3.7577
4.5594	3.7417	4.3519	3.7426	4.223	3.7463	4.0328	3.7519	3.8181	3.7583
4.5622	3.7422	4.3547	3.7432	4.2256	3.747	4.0353	3.7525	3.8205	3.7589
4.5651	3.7428	4.3574	3.7438	4.2283	3.7476	4.0379	3.7531	3.8229	3.7595
4.568	3.7432	4.3601	3.7443	4.2309	3.7482	4.0404	3.7537	3.8253	3.7601
4.5708	3.7438	4.3629	3.745	4.2336	3.7487	4.0429	3.7542	3.8277	3.7607
4.5736	3.7443	4.3656	3.7455	4.2362	3.7492	4.0455	3.7548	3.8301	3.7614
4.5765	3.7449	4.3683	3.7461	4.2389	3.7498	4.048	3.7555	3.8325	3.7619
4.5794	3.7454	4.371	3.7466	4.2415	3.7505	4.0505	3.7561	3.8349	3.7625
4.5822	3.7458	4.3738	3.7471	4.2442	3.751	4.053	3.7567	3.8373	3.7631
4.5851	3.7464	4.3765	3.7477	4.2468	3.7515	4.0556	3.7572	3.8397	3.7636
4.588	3.7469	4.3792	3.7482	4.2495	3.7521	4.0581	3.7577	3.8421	3.7643
4.5908	3.7474	4.382	3.7488	4.2521	3.7527	4.0606	3.7584	3.8445	3.7649
4.5937	3.7479	4.3847	3.7495	4.2548	3.7533	4.0631	3.759	3.8469	3.7655
4.5965	3.7484	4.3874	3.7499	4.2574	3.7539	4.0657	3.7595	3.8493	3.7661
4.5994	3.7491	4.3902	3.7505	4.2601	3.7544	4.0682	3.76	3.8517	3.7667
4.6023	3.7495	4.3929	3.751	4.2627	3.7549	4.0707	3.7606	3.8541	3.7672
4.6051	3.7499	4.3956	3.7517	4.2654	3.7556	4.0733	3.7612	3.8565	3.7678
4.608	3.7505	4.3983	3.7522	4.268	3.7561	4.0758	3.7617	3.8589	3.7683
4.6108	3.7511	4.4011	3.7526	4.2707	3.7566	4.0783	3.7623	3.8612	3.7689
4.6137	3.7515	4.4038	3.7532	4.2733	3.7572	4.0809	3.763	3.8636	3.7695
4.6166	3.7519	4.4065	3.7538	4.276	3.7578	4.0834	3.7635	3.866	3.7702
4.6194	3.7525	4.4093	3.7543	4.2786	3.7584	4.0859	3.764	3.8684	3.7707
4.6223	3.7531	4.412	3.7549	4.2813	3.7589	4.0885	3.7646	3.8708	3.7713
4.6252	3.7536	4.4147	3.7553	4.2839	3.7595	4.091	3.7652	3.8732	3.7719
4.628	3.7539	4.4175	3.7559	4.2866	3.76	4.0935	3.7657	3.8756	3.7724
4.6309	3.7546	4.4202	3.7565	4.2892	3.7606	4.0961	3.7662	3.878	3.7731
4.6337	3.755	4.4229	3.757	4.2919	3.7611	4.0986	3.767	3.8804	3.7736
4.6366	3.7554	4.4256	3.7575	4.2945	3.7617	4.1011	3.7674	3.8828	3.7741
4.6394	3.7559	4.4284	3.758	4.2972	3.7622	4.1036	3.7679	3.8852	3.7747
4.6423	3.7565	4.4311	3.7585	4.2998	3.7627	4.1062	3.7685	3.8876	3.7753
4.6452	3.757	4.4338	3.759	4.3024	3.7632	4.1087	3.7691	3.89	3.7759
4.648	3.7574	4.4366	3.7597	4.3051	3.7639	4.1112	3.7696	3.8924	3.7764
4.6509	3.758	4.4393	3.7601	4.3077	3.7644	4.1138	3.7701	3.8948	3.7769
4.6537	3.7584	4.442	3.7607	4.3104	3.7649	4.1163	3.7707	3.8972	3.7775
4.6566	3.759	4.4448	3.7612	4.313	3.7654	4.1188	3.7713	3.8996	3.7781
4.6595	3.7594	4.4475	3.7617	4.3157	3.766	4.1214	3.7717	3.902	3.7787
4.6623	3.76	4.4502	3.7621	4.3183	3.7665	4.1239	3.7723	3.9044	3.7792
4.6652	3.7604	4.453	3.7627	4.321	3.767	4.1264	3.773	3.9068	3.7798
4.668	3.7608	4.4557	3.7633	4.3236	3.7675	4.1289	3.7734	3.9092	3.7804
4.6709	3.7614	4.4584	3.7638	4.3263	3.768	4.1315	3.7739	3.9115	3.781
4.6738	3.7618	4.4612	3.7642	4.3289	3.7686	4.134	3.7746	3.9139	3.7814
4.6766	3.7623	4.4639	3.7649	4.3316	3.7691	4.1365	3.7751	3.9163	3.782
4.6795	3.7628	4.4666	3.7653	4.3342	3.7696	4.1391	3.7757	3.9187	3.7826
4.6824	3.7632	4.4693	3.7658	4.3369	3.7702	4.1416	3.7762	3.9211	3.7832
4.6852	3.7637	4.472	3.7661	4.3395	3.7707	4.1441	3.7767	3.9235	3.7838
4.6881	3.7642	4.4748	3.7668	4.3422	3.7712	4.1466	3.7772	3.9259	3.7842
4.6909	3.7647	4.4775	3.7673	4.3448	3.7718	4.1492	3.7779	3.9283	3.7848
4.6938	3.7652	4.4802	3.7678	4.3475	3.7723	4.1517	3.7783	3.9307	3.7854
4.6967	3.7657	4.483	3.7682	4.3501	3.7728	4.1542	3.7789	3.9331	3.7859
4.6995	3.7662	4.4857	3.7688	4.3528	3.7733	4.1568	3.7793	3.9355	3.7865
4.7024	3.7668	4.4884	3.7691	4.3554	3.7737	4.1593	3.78	3.9379	3.7871
4.7052	3.7672	4.4912	3.7698	4.3581	3.7743	4.1618	3.7804	3.9403	3.7877
4.7081	3.7676	4.4939	3.7702	4.3607	3.7749	4.1644	3.781	3.9427	3.7881
4.7109	3.7681	4.4966	3.7708	4.3634	3.7753	4.1669	3.7815	3.9451	3.7888
4.7138	3.7685	4.4994	3.7712	4.366	3.7758	4.1694	3.7821	3.9475	3.7892
4.7167	3.769	4.5021	3.7718	4.3687	3.7764	4.172	3.7826	3.9499	3.7898
4.7195	3.7694	4.5048	3.7723	4.3713	3.7769	4.1745	3.7831	3.9523	3.7904
4.7224	3.7699	4.5076	3.7728	4.374	3.7773	4.177	3.7837	3.9547	3.7908
4.7252	3.7704	4.5103	3.7732	4.3766	3.7778	4.1795	3.7843	3.9571	3.7914
4.7281	3.7709	4.513	3.7738	4.3793	3.7785	4.1821	3.7847	3.9594	3.792
4.731	3.7713	4.5158	3.7743	4.3819	3.779	4.1846	3.7852	3.9618	3.7925
4.7338	3.7717	4.5185	3.7747	4.3846	3.7794	4.1871	3.7858	3.9642	3.7931
4.7367	3.7723	4.5212	3.7753	4.3872	3.78	4.1896	3.7863	3.9666	3.7936
4.7396	3.7728	4.5239	3.7757	4.3899	3.7804	4.1922	3.7868	3.969	3.7942
4.7424	3.7732	4.5267	3.7762	4.3925	3.781	4.1947	3.7873	3.9714	3.7947
4.7453	3.7737	4.5294	3.7767	4.3952	3.7815	4.1972	3.7879	3.9738	3.7954
4.7481	3.7742	4.5321	3.7772	4.3978	3.7821	4.1998	3.7883	3.9762	3.7959
4.751	3.7746	4.5348	3.7777	4.4005	3.7826	4.2023	3.7889	3.9786	3.7965
4.7539	3.7751	4.5376	3.7782	4.4031	3.783	4.2048	3.7895	3.981	3.7969
4.7567	3.7756	4.5403	3.7787	4.4058	3.7837	4.2074	3.7899	3.9834	3.7976
4.7596	3.776	4.543	3.7791	4.4084	3.784	4.2099	3.7905	3.9858	3.7981
4.7624	3.7764	4.5458	3.7798	4.4111	3.7846	4.2124	3.7911	3.9882	3.7986
4.7653	3.777	4.5485	3.7801	4.4137	3.785	4.215	3.7915	3.9906	3.7991
4.7682	3.7775	4.5512	3.7806	4.4164	3.7856	4.2175	3.7921	3.993	3.7998
4.771	3.778	4.554	3.7812	4.419	3.786	4.22	3.7926	3.9954	3.8003
4.7739	3.7783	4.5567	3.7817	4.4217	3.7866	4.2225	3.7932	3.9978	3.8008
4.7768	3.7788	4.5594	3.7821	4.4243	3.7871	4.2251	3.7937	4.0002	3.8014
4.7796	3.7793	4.5622	3.7825	4.427	3.7876	4.2276	3.7942	4.0026	3.8019
4.7824	3.7798	4.5649	3.7831	4.4296	3.7881	4.2301	3.7947	4.005	3.8025
4.7853	3.7802	4.5676	3.7836	4.4323	3.7886	4.2327	3.7953	4.0073	3.8031
4.7882	3.7806	4.5703	3.784	4.4349	3.7892	4.2352	3.7959	4.0097	3.8037
4.791	3.7811	4.5731	3.7845	4.4376	3.7895	4.2377	3.7964	4.0121	3.8042
4.7939	3.7817	4.5758	3.785	4.4402	3.7901	4.2403	3.797	4.0145	3.8048
4.7968	3.7821	4.5785	3.7855	4.4429	3.7906	4.2428	3.7974	4.0169	3.8053
4.7996	3.7826	4.5813	3.7859	4.4455	3.7911	4.2453	3.798	4.0193	3.8059
4.8025	3.7831	4.584	3.7865	4.4482	3.7917	4.2479	3.7984	4.0217	3.8065
4.8053	3.7835	4.5867	3.7869	4.4508	3.7922	4.2504	3.799	4.0241	3.8071
4.8082	3.784	4.5895	3.7874	4.4535	3.7926	4.2529	3.7996	4.0265	3.8076
4.8111	3.7844	4.5922	3.7879	4.4561	3.7931	4.2554	3.8	4.0289	3.8082
4.8139	3.7848	4.5949	3.7884	4.4588	3.7936	4.258	3.8006	4.0313	3.8089
4.8168	3.7854	4.5976	3.7889	4.4614	3.794	4.2605	3.8011	4.0337	3.8094
4.8196	3.7858	4.6004	3.7894	4.4641	3.7946	4.263	3.8015	4.0361	3.81
4.8225	3.7862	4.6031	3.7899	4.4667	3.7951	4.2655	3.8021	4.0385	3.8104
4.8254	3.7868	4.6058	3.7903	4.4694	3.7957	4.2681	3.8027	4.0409	3.811
4.8282	3.7873	4.6086	3.7908	4.472	3.7961	4.2706	3.8032	4.0433	3.8116
4.8311	3.7877	4.6113	3.7913	4.4747	3.7966	4.2731	3.8038	4.0457	3.8122
4.834	3.7881	4.614	3.7918	4.4773	3.7971	4.2757	3.8043	4.0481	3.8128
4.8368	3.7885	4.6168	3.7922	4.48	3.7976	4.2782	3.8048	4.0505	3.8134
4.8397	3.7891	4.6195	3.7927	4.4826	3.7981	4.2807	3.8054	4.0529	3.8139
4.8425	3.7895	4.6222	3.7932	4.4853	3.7986	4.2833	3.8059	4.0552	3.8146
4.8454	3.7899	4.6249	3.7937	4.4879	3.7991	4.2858	3.8064	4.0576	3.8152
4.8483	3.7904	4.6277	3.7942	4.4906	3.7996	4.2883	3.807	4.06	3.8159
4.8511	3.7909	4.6304	3.7947	4.4932	3.8002	4.2909	3.8075	4.0624	3.8165
4.854	3.7913	4.6331	3.7951	4.4959	3.8006	4.2934	3.8081	4.0648	3.8169
4.8568	3.7919	4.6359	3.7956	4.4985	3.8012	4.2959	3.8085	4.0672	3.8177
4.8597	3.7923	4.6386	3.7962	4.5012	3.8017	4.2985	3.8093	4.0696	3.8182
4.8625	3.7927	4.6413	3.7966	4.5038	3.8021	4.301	3.8098	4.072	3.8189
4.8654	3.7933	4.6441	3.797	4.5065	3.8026	4.3035	3.8103	4.0744	3.8194
4.8683	3.7938	4.6468	3.7976	4.5091	3.8032	4.306	3.8108	4.0768	3.82
4.8711	3.7941	4.6495	3.798	4.5117	3.8038	4.3086	3.8113	4.0792	3.8206
4.874	3.7946	4.6523	3.7986	4.5144	3.8043	4.3111	3.8118	4.0816	3.8212
4.8768	3.795	4.655	3.7991	4.517	3.8048	4.3136	3.8126	4.084	3.8218
4.8797	3.7955	4.6577	3.7995	4.5197	3.8053	4.3161	3.8131	4.0864	3.8224
4.8826	3.796	4.6605	3.8	4.5223	3.8057	4.3187	3.8137	4.0888	3.823
4.8854	3.7965	4.6632	3.8004	4.525	3.8064	4.3212	3.8142	4.0912	3.8237
4.8883	3.797	4.6659	3.801	4.5276	3.8069	4.3237	3.8147	4.0936	3.8243
4.8912	3.7974	4.6686	3.8015	4.5303	3.8073	4.3263	3.8153	4.096	3.825
4.894	3.7979	4.6714	3.8019	4.5329	3.8079	4.3288	3.8159	4.0984	3.8257
4.8969	3.7983	4.6741	3.8024	4.5356	3.8085	4.3313	3.8165	4.1008	3.8263
4.8997	3.7988	4.6768	3.8029	4.5382	3.8089	4.3339	3.817	4.1032	3.8268
4.9026	3.7993	4.6795	3.8033	4.5409	3.8096	4.3364	3.8176	4.1055	3.8275
4.9055	3.7997	4.6823	3.8039	4.5435	3.81	4.3389	3.8182	4.1079	3.8282
4.9083	3.8002	4.685	3.8044	4.5462	3.8105	4.3415	3.8187	4.1103	3.8288
4.9112	3.8007	4.6877	3.8049	4.5488	3.811	4.344	3.8193	4.1127	3.8295
4.914	3.8012	4.6905	3.8055	4.5515	3.8116	4.3465	3.8199	4.1151	3.8301
4.9169	3.8017	4.6932	3.8058	4.5541	3.8122	4.349	3.8205	4.1175	3.8308
4.9197	3.8022	4.6959	3.8065	4.5568	3.8127	4.3516	3.8211	4.1199	3.8314
4.9226	3.8026	4.6987	3.8069	4.5594	3.8132	4.3541	3.8217	4.1223	3.8321
4.9255	3.803	4.7014	3.8074	4.5621	3.8137	4.3566	3.8222	4.1247	3.8327
4.9283	3.8035	4.7041	3.8079	4.5647	3.8143	4.3592	3.8228	4.1271	3.8334
4.9312	3.804	4.7069	3.8084	4.5674	3.8148	4.3617	3.8235	4.1295	3.8341
4.934	3.8045	4.7096	3.809	4.57	3.8154	4.3642	3.8241	4.1319	3.8347
4.9369	3.805	4.7123	3.8094	4.5727	3.8159	4.3668	3.8247	4.1343	3.8355
4.9398	3.8056	4.7151	3.8099	4.5753	3.8164	4.3693	3.8252	4.1367	3.8361
4.9426	3.8059	4.7178	3.8104	4.578	3.8171	4.3718	3.8259	4.1391	3.8368
4.9455	3.8065	4.7205	3.811	4.5806	3.8175	4.3744	3.8265	4.1415	3.8374
4.9484	3.807	4.7232	3.8114	4.5833	3.8182	4.3769	3.8271	4.1439	3.8382
4.9512	3.8074	4.726	3.8119	4.5859	3.8187	4.3794	3.8278	4.1463	3.8387
4.9541	3.8079	4.7287	3.8126	4.5886	3.8192	4.3819	3.8284	4.1487	3.8396
4.9569	3.8085	4.7314	3.813	4.5912	3.8198	4.3845	3.8289	4.1511	3.8403
4.9598	3.8088	4.7341	3.8136	4.5939	3.8203	4.387	3.8296	4.1535	3.841
4.9627	3.8094	4.7369	3.814	4.5965	3.8209	4.3895	3.8302	4.1559	3.8417
4.9655	3.8099	4.7396	3.8146	4.5992	3.8215	4.392	3.8309	4.1583	3.8424
4.9684	3.8104	4.7423	3.8151	4.6018	3.822	4.3946	3.8316	4.1607	3.8431
4.9712	3.8109	4.7451	3.8156	4.6045	3.8227	4.3971	3.8321	4.163	3.8439
4.9741	3.8113	4.7478	3.8162	4.6071	3.8232	4.3996	3.8328	4.1654	3.8445
4.977	3.8119	4.7505	3.8167	4.6098	3.8238	4.4022	3.8334	4.1678	3.8453
4.9798	3.8124	4.7533	3.8173	4.6124	3.8243	4.4047	3.8341	4.1702	3.846
4.9827	3.8129	4.756	3.8178	4.6151	3.8249	4.4072	3.8347	4.1726	3.8467
4.9856	3.8134	4.7587	3.8184	4.6177	3.8255	4.4098	3.8354	4.175	3.8475
4.9884	3.814	4.7615	3.8189	4.6204	3.8261	4.4123	3.8361	4.1774	3.8482
4.9912	3.8143	4.7642	3.8194	4.623	3.8268	4.4148	3.8367	4.1798	3.849
4.9941	3.8149	4.7669	3.8199	4.6257	3.8274	4.4174	3.8374	4.1822	3.8497
4.997	3.8156	4.7697	3.8205	4.6283	3.828	4.4199	3.8381	4.1846	3.8506
4.9998	3.816	4.7724	3.8211	4.631	3.8285	4.4224	3.8388	4.187	3.8513
5.0027	3.8165	4.7751	3.8216	4.6336	3.8292	4.4249	3.8394	4.1894	3.8521
5.0056	3.817	4.7778	3.8221	4.6363	3.8299	4.4275	3.8401	4.1918	3.8529
5.0084	3.8176	4.7806	3.8227	4.6389	3.8304	4.43	3.8409	4.1942	3.8536
5.0113	3.8181	4.7833	3.8234	4.6416	3.831	4.4325	3.8415	4.1966	3.8543
5.0141	3.8186	4.786	3.8239	4.6442	3.8316	4.4351	3.8421	4.199	3.8551
5.017	3.8191	4.7888	3.8245	4.6469	3.8323	4.4376	3.8428	4.2014	3.8559
5.0199	3.8197	4.7915	3.8251	4.6495	3.8329	4.4401	3.8436	4.2038	3.8567
5.0227	3.8202	4.7942	3.8256	4.6522	3.8334	4.4426	3.8443	4.2062	3.8575
5.0256	3.8208	4.797	3.8262	4.6548	3.8342	4.4452	3.8451	4.2086	3.8582
5.0284	3.8213	4.7997	3.8268	4.6575	3.8347	4.4477	3.8457	4.211	3.8591
5.0313	3.8219	4.8024	3.8275	4.6601	3.8354	4.4502	3.8464	4.2134	3.8599
5.0342	3.8223	4.8051	3.828	4.6628	3.8361	4.4528	3.8472	4.2158	3.8607
5.037	3.8228	4.8079	3.8286	4.6654	3.8367	4.4553	3.8478	4.2181	3.8616
5.0399	3.8234	4.8106	3.8292	4.6681	3.8374	4.4578	3.8486	4.2205	3.8623
5.0428	3.8241	4.8133	3.8298	4.6707	3.8381	4.4604	3.8493	4.2229	3.8631
5.0456	3.8246	4.8161	3.8304	4.6734	3.8387	4.4629	3.8501	4.2253	3.864
5.0485	3.8251	4.8188	3.831	4.676	3.8395	4.4654	3.8508	4.2277	3.8648
5.0513	3.8257	4.8215	3.8316	4.6787	3.8401	4.468	3.8516	4.2301	3.8656
5.0542	3.8262	4.8242	3.8322	4.6813	3.8407	4.4705	3.8524	4.2325	3.8665
5.0571	3.8269	4.827	3.8329	4.684	3.8414	4.473	3.853	4.2349	3.8673
5.0599	3.8275	4.8297	3.8334	4.6866	3.8421	4.4755	3.8539	4.2373	3.8683
5.0628	3.828	4.8324	3.8341	4.6893	3.8428	4.4781	3.8546	4.2397	3.869
5.0656	3.8286	4.8352	3.8347	4.6919	3.8435	4.4806	3.8554	4.2421	3.87
5.0685	3.8291	4.8379	3.8353	4.6946	3.8442	4.4831	3.856	4.2445	3.8708
5.0713	3.8296	4.8406	3.836	4.6972	3.8449	4.4857	3.8568	4.2469	3.8716
5.0742	3.8303	4.8434	3.8366	4.6999	3.8456	4.4882	3.8577	4.2493	3.8725
5.0771	3.8309	4.8461	3.8373	4.7025	3.8463	4.4907	3.8584	4.2517	3.8733
5.0799	3.8315	4.8488	3.838	4.7052	3.847	4.4933	3.8592	4.2541	3.8743
5.0828	3.8321	4.8516	3.8385	4.7078	3.8477	4.4958	3.86	4.2565	3.8751
5.0856	3.8327	4.8543	3.8392	4.7104	3.8484	4.4983	3.8609	4.2589	3.876
5.0885	3.8332	4.857	3.84	4.7131	3.8492	4.5009	3.8616	4.2613	3.8769
5.0914	3.8338	4.8598	3.8406	4.7157	3.8499	4.5034	3.8625	4.2637	3.8779
5.0942	3.8345	4.8625	3.8413	4.7184	3.8506	4.5059	3.8633	4.266	3.8787
5.0971	3.8351	4.8652	3.8421	4.721	3.8515	4.5084	3.8641	4.2684	3.8796
5.1	3.8358	4.8679	3.8425	4.7237	3.8522	4.511	3.8649	4.2708	3.8805
5.1028	3.8364	4.8707	3.8434	4.7263	3.8529	4.5135	3.8658	4.2732	3.8814
5.1057	3.837	4.8734	3.844	4.729	3.8537	4.516	3.8665	4.2756	3.8824
5.1085	3.8376	4.8761	3.8446	4.7316	3.8544	4.5185	3.8674	4.278	3.8832
5.1114	3.8383	4.8788	3.8454	4.7343	3.8551	4.5211	3.8683	4.2804	3.8843
5.1143	3.8389	4.8816	3.8461	4.7369	3.856	4.5236	3.8691	4.2828	3.8851
5.1171	3.8395	4.8843	3.8468	4.7396	3.8567	4.5261	3.8701	4.2852	3.8862
5.12	3.8402	4.887	3.8475	4.7422	3.8575	4.5287	3.8709	4.2876	3.8871
5.1228	3.8409	4.8898	3.8483	4.7449	3.8582	4.5312	3.8718	4.29	3.8881
5.1257	3.8415	4.8925	3.8489	4.7475	3.859	4.5337	3.8726	4.2924	3.8889
5.1286	3.8422	4.8952	3.8497	4.7502	3.8598	4.5363	3.8735	4.2948	3.8898
5.1314	3.8429	4.898	3.8505	4.7528	3.8606	4.5388	3.8743	4.2972	3.8909
5.1343	3.8435	4.9007	3.8511	4.7555	3.8614	4.5413	3.8753	4.2996	3.892
5.1371	3.8442	4.9034	3.8518	4.7581	3.8623	4.5439	3.8761	4.302	3.8928
5.14	3.8449	4.9062	3.8526	4.7608	3.8631	4.5464	3.877	4.3044	3.8939
5.1428	3.8456	4.9089	3.8533	4.7634	3.8639	4.5489	3.878	4.3068	3.8949
5.1457	3.8462	4.9116	3.8542	4.7661	3.8647	4.5514	3.8789	4.3092	3.8959
5.1486	3.8469	4.9144	3.8548	4.7687	3.8655	4.554	3.8797	4.3116	3.8969
5.1514	3.8476	4.9171	3.8557	4.7714	3.8664	4.5565	3.8806	4.3139	3.8979
5.1543	3.8483	4.9198	3.8564	4.774	3.8673	4.559	3.8815	4.3163	3.8987
5.1572	3.849	4.9225	3.8571	4.7767	3.8682	4.5616	3.8824	4.3187	3.8998
5.16	3.8498	4.9253	3.858	4.7793	3.8689	4.5641	3.8834	4.3211	3.9008
5.1629	3.8505	4.928	3.8587	4.782	3.8697	4.5666	3.8843	4.3235	3.9018
5.1657	3.8512	4.9307	3.8595	4.7846	3.8706	4.5692	3.8853	4.3259	3.9028
5.1686	3.8518	4.9335	3.8603	4.7873	3.8715	4.5717	3.8862	4.3283	3.9039
5.1715	3.8526	4.9362	3.8611	4.7899	3.8724	4.5742	3.8872	4.3307	3.905
5.1743	3.8534	4.9389	3.8618	4.7926	3.8733	4.5767	3.8881	4.3331	3.9059
5.1772	3.8541	4.9416	3.8626	4.7952	3.874	4.5793	3.8892	4.3355	3.9071
5.18	3.8548	4.9444	3.8635	4.7979	3.8749	4.5818	3.8902	4.3379	3.9082
5.1829	3.8556	4.9471	3.8644	4.8005	3.8759	4.5843	3.8912	4.3403	3.9092
5.1858	3.8565	4.9498	3.8652	4.8032	3.8768	4.5869	3.8922	4.3427	3.9103
5.1886	3.8572	4.9526	3.866	4.8058	3.8777	4.5894	3.8931	4.3451	3.9113
5.1915	3.8579	4.9553	3.867	4.8085	3.8786	4.5919	3.894	4.3475	3.9124
5.1944	3.8588	4.958	3.8677	4.8111	3.8795	4.5944	3.895	4.3499	3.9136
5.1972	3.8595	4.9608	3.8685	4.8138	3.8805	4.597	3.896	4.3523	3.9147
5.2	3.8603	4.9635	3.8693	4.8164	3.8814	4.5995	3.8971	4.3547	3.9158
5.2029	3.8612	4.9662	3.8703	4.8191	3.8822	4.602	3.8981	4.3571	3.917
5.2058	3.8619	4.969	3.8711	4.8217	3.8834	4.6046	3.899	4.3595	3.9182
5.2086	3.8628	4.9717	3.872	4.8244	3.8842	4.6071	3.9001	4.3619	3.9191
5.2115	3.8635	4.9744	3.8729	4.827	3.8852	4.6096	3.9011	4.3642	3.9204
5.2144	3.8644	4.9771	3.8739	4.8297	3.8862	4.6122	3.9023	4.3666	3.9215
5.2172	3.8652	4.9799	3.8747	4.8323	3.8872	4.6147	3.9034	4.369	3.9227
5.2201	3.866	4.9826	3.8756	4.835	3.8881	4.6172	3.9044	4.3714	3.9238
5.2229	3.8668	4.9853	3.8765	4.8376	3.8891	4.6198	3.9054	4.3738	3.9252
5.2258	3.8678	4.9881	3.8774	4.8403	3.8901	4.6223	3.9065	4.3762	3.9262
5.2287	3.8686	4.9908	3.8783	4.8429	3.8911	4.6248	3.9076	4.3786	3.9275
5.2315	3.8695	4.9935	3.8793	4.8455	3.8921	4.6274	3.9087	4.381	3.9287
5.2344	3.8705	4.9963	3.8803	4.8482	3.8931	4.6299	3.9098	4.3834	3.9299
5.2372	3.8713	4.999	3.8812	4.8508	3.8942	4.6324	3.9109	4.3858	3.9311
5.2401	3.8721	5.0017	3.8821	4.8535	3.8952	4.6349	3.912	4.3882	3.9323
5.243	3.873	5.0045	3.8831	4.8561	3.8962	4.6375	3.9131	4.3906	3.9335
5.2458	3.8739	5.0072	3.8841	4.8588	3.8973	4.64	3.9143	4.393	3.9349
5.2487	3.8749	5.0099	3.885	4.8614	3.8982	4.6425	3.9154	4.3954	3.9361
5.2516	3.8758	5.0126	3.886	4.8641	3.8993	4.645	3.9165	4.3978	3.9373
5.2544	3.8766	5.0154	3.8871	4.8667	3.9004	4.6476	3.9177	4.4002	3.9386
5.2573	3.8776	5.0181	3.888	4.8694	3.9015	4.6501	3.9189	4.4026	3.94
5.2601	3.8786	5.0208	3.8889	4.8721	3.9025	4.6526	3.9201	4.405	3.9412
5.263	3.8795	5.0236	3.8901	4.8747	3.9037	4.6552	3.9213	4.4074	3.9425
5.2659	3.8804	5.0263	3.891	4.8774	3.9048	4.6577	3.9224	4.4098	3.9439
5.2687	3.8815	5.029	3.8921	4.88	3.9059	4.6602	3.9238	4.4121	3.9453
5.2716	3.8824	5.0317	3.8931	4.8827	3.907	4.6628	3.925	4.4145	3.9466
5.2744	3.8835	5.0345	3.8942	4.8853	3.9082	4.6653	3.9262	4.4169	3.9478
5.2773	3.8845	5.0372	3.8953	4.888	3.9093	4.6678	3.9275	4.4193	3.9493
5.2801	3.8855	5.0399	3.8963	4.8906	3.9104	4.6704	3.9288	4.4217	3.9507
5.283	3.8864	5.0427	3.8974	4.8933	3.9117	4.6729	3.93	4.4241	3.9522
5.2859	3.8875	5.0454	3.8984	4.8959	3.9128	4.6754	3.9312	4.4265	3.9535
5.2887	3.8885	5.0481	3.8994	4.8986	3.914	4.6779	3.9325	4.4289	3.9548
5.2916	3.8895	5.0509	3.9005	4.9012	3.9151	4.6805	3.9338	4.4313	3.9564
5.2944	3.8906	5.0536	3.9017	4.9039	3.9163	4.683	3.9351	4.4337	3.9578
5.2973	3.8917	5.0563	3.9029	4.9065	3.9176	4.6855	3.9365	4.4361	3.9592
5.3002	3.8928	5.0591	3.9039	4.9092	3.9188	4.6881	3.9379	4.4385	3.9607
5.303	3.894	5.0618	3.9051	4.9118	3.9201	4.6906	3.9392	4.4409	3.9622
5.3059	3.895	5.0645	3.9062	4.9144	3.9213	4.6931	3.9405	4.4433	3.9636
5.3088	3.896	5.0673	3.9074	4.9171	3.9226	4.6956	3.9419	4.4457	3.9653
5.3116	3.8973	5.07	3.9085	4.9197	3.9238	4.6982	3.9433	4.4481	3.9668
5.3145	3.8981	5.0727	3.9098	4.9224	3.9251	4.7007	3.9447	4.4505	3.9684
5.3173	3.8993	5.0754	3.911	4.925	3.9264	4.7032	3.9462	4.4529	3.97
5.3202	3.9004	5.0782	3.9123	4.9277	3.9277	4.7058	3.9475	4.4553	3.9716
5.3231	3.9016	5.0809	3.9134	4.9303	3.9292	4.7083	3.9489	4.4577	3.9731
5.3259	3.9028	5.0836	3.9146	4.933	3.9304	4.7108	3.9506	4.4601	3.9747
5.3288	3.9041	5.0863	3.9161	4.9356	3.9318	4.7134	3.9519	4.4624	3.9764
5.3316	3.9052	5.0891	3.9172	4.9383	3.9331	4.7159	3.9534	4.4648	3.978
5.3345	3.9064	5.0918	3.9186	4.9409	3.9344	4.7184	3.955	4.4672	3.9797
5.3374	3.9076	5.0945	3.9199	4.9436	3.9359	4.7209	3.9565	4.4696	3.9813
5.3402	3.9089	5.0973	3.9211	4.9462	3.9374	4.7235	3.958	4.472	3.9831
5.3431	3.9102	5.1	3.9224	4.9489	3.9387	4.726	3.9597	4.4744	3.9848
5.3459	3.9114	5.1027	3.9238	4.9515	3.9402	4.7285	3.9612	4.4768	3.9866
5.3488	3.9126	5.1055	3.9251	4.9542	3.9416	4.7311	3.9629	4.4792	3.9883
5.3516	3.914	5.1082	3.9265	4.9568	3.9432	4.7336	3.9644	4.4816	3.9902
5.3545	3.9153	5.1109	3.9279	4.9595	3.9446	4.7361	3.966	4.484	3.9919
5.3574	3.9166	5.1137	3.9293	4.9621	3.9461	4.7387	3.9677	4.4864	3.9937
5.3602	3.918	5.1164	3.9308	4.9648	3.9476	4.7412	3.9694	4.4888	3.9955
5.3631	3.9194	5.1191	3.9321	4.9674	3.9493	4.7437	3.971	4.4912	3.9973
5.366	3.9206	5.1219	3.9336	4.9701	3.9508	4.7463	3.9729	4.4936	3.999
5.3688	3.9221	5.1246	3.935	4.9727	3.9522	4.7488	3.9746	4.4942	3.9998
5.3717	3.9236	5.1273	3.9366	4.9754	3.954	4.7513	3.9764	--
5.3745	3.9249	5.13	3.9381	4.978	3.9556	4.7538	3.9781	0	3.9943
5.3774	3.9264	5.1328	3.9396	4.9807	3.9573	4.7564	3.9799	0.0024	3.6467
5.3803	3.9279	5.1355	3.9412	4.9833	3.9589	4.7589	3.9818	0.0048	3.6461
5.3831	3.9293	5.1382	3.9427	4.986	3.9607	4.7614	3.9835	0.0071	3.6457
5.386	3.9308	5.141	3.9443	4.9886	3.9623	4.7639	3.9854	0.0095	3.6453
5.3888	3.9324	5.1437	3.9458	4.9913	3.964	4.7665	3.9874	0.0119	3.6448
5.3917	3.9339	5.1464	3.9475	4.9939	3.9658	4.769	3.9893	0.0143	3.6441
5.3946	3.9356	5.1491	3.9492	4.9966	3.9676	4.7715	3.9911	0.0166	3.6435
5.3974	3.937	5.1519	3.9509	4.9992	3.9694	4.7741	3.9931	0.019	3.6429
5.4003	3.9387	5.1546	3.9526	5.0019	3.9712	4.7766	3.995	0.0214	3.6422
5.4032	3.9403	5.1573	3.9543	5.0045	3.9731	4.7791	3.997	0.0238	3.6416
5.406	3.9418	5.1601	3.9561	5.0072	3.9749	4.7817	3.9989	0.0262	3.641
5.4089	3.9435	5.1628	3.9578	5.0098	3.9769	4.7827	3.9998	0.0285	3.6402
5.4117	3.9453	5.1655	3.9598	5.0125	3.9787	--		0.0309	3.6396
5.4146	3.947	5.1683	3.9615	5.0151	3.9807	0	3.9945	0.0333	3.639
5.4174	3.9487	5.171	3.9634	5.0178	3.9826	0.0025	3.6543	0.0357	3.6383
5.4203	3.9505	5.1737	3.9653	5.0204	3.9846	0.005	3.6535	0.038	3.6376
5.4232	3.9523	5.1764	3.9672	5.0231	3.9867	0.0076	3.6528	0.0404	3.637
5.426	3.9541	5.1792	3.9691	5.0257	3.9888	0.0101	3.6524	0.0428	3.6366
5.4289	3.956	5.1819	3.971	5.0284	3.9908	0.0126	3.6516	0.0452	3.6359
5.4317	3.9578	5.1846	3.9731	5.031	3.9928	0.0151	3.651	0.0476	3.6353
5.4346	3.9598	5.1874	3.975	5.0337	3.995	0.0176	3.6503	0.0499	3.6347
5.4375	3.9618	5.1901	3.9772	5.0363	3.9971	0.0202	3.6495	0.0523	3.6341
5.4403	3.9637	5.1928	3.9792	5.039	3.9993	0.0227	3.6488	0.0547	3.6335
5.4432	3.9657	5.1956	3.9812	5.0394	3.9997	0.0252	3.6482	0.0571	3.6329
5.446	3.9678	5.1983	3.9834	--		0.0277	3.6475	0.0595	3.6324
5.4489	3.9699	5.201	3.9856	0	3.9948	0.0302	3.6468	0.0618	3.6318
5.4518	3.972	5.2038	3.9877	0.0026	3.6617	0.0328	3.646	0.0642	3.6313
5.4546	3.9741	5.2065	3.9901	0.0053	3.6606	0.0353	3.6454	0.0666	3.6308
5.4575	3.9764	5.2092	3.9924	0.0079	3.6597	0.0378	3.6447	0.069	3.6304
5.4604	3.9786	5.2119	3.9946	0.0106	3.6589	0.0403	3.6441	0.0713	3.6297
5.4632	3.9808	5.2147	3.9969	0.0132	3.6581	0.0428	3.6434	0.0737	3.6292
5.4661	3.983	5.2174	3.9992	0.0158	3.6573	0.0454	3.6427	0.0761	3.6286
5.4689	3.9853	5.2179	3.9998	0.0185	3.6566	0.0479	3.6421	0.0785	3.628
5.4718	3.9878	--		0.0212	3.6558	0.0504	3.6416	0.0808	3.6275
5.4747	3.9901	0	3.995	0.0238	3.6551	0.0529	3.6408	0.0832	3.6271
5.4775	3.9925	0.0027	3.6686	0.0264	3.6543	0.0554	3.6403	0.0856	3.6266
5.4804	3.995	0.0055	3.6669	0.0291	3.6535	0.0579	3.6397	0.088	3.6261
5.4832	3.9975	0.0082	3.666	0.0317	3.6528	0.0605	3.6392	0.0904	3.6257
5.4857	3.9997	0.0109	3.665	0.0344	3.652	0.063	3.6385	0.0927	3.6252
--		0.0136	3.6641	0.037	3.6512	0.0655	3.638	0.0951	3.6246
0	3.9953	0.0164	3.6633	0.0396	3.6506	0.068	3.6373	0.0975	3.6241
0.0029	3.6749	0.0191	3.6624	0.0423	3.6498	0.0706	3.6368	0.0999	3.6237
0.0057	3.6728	0.0218	3.6615	0.0449	3.6492	0.0731	3.6363	0.1023	3.6232
0.0086	3.6715	0.0246	3.6606	0.0476	3.6486	0.0756	3.6356	0.1046	3.6225
0.0114	3.6703	0.0273	3.6598	0.0502	3.6479	0.0781	3.6352	0.107	3.6221
0.0143	3.6694	0.03	3.6591	0.0528	3.6473	0.0806	3.6347	0.1094	3.6217
0.0171	3.6683	0.0327	3.6583	0.0555	3.6468	0.0832	3.634	0.1118	3.621
0.02	3.6674	0.0355	3.6576	0.0581	3.646	0.0857	3.6335	0.1141	3.6206
0.0229	3.6664	0.0382	3.6568	0.0608	3.6455	0.0882	3.6329	0.1165	3.6201
0.0258	3.6657	0.0409	3.6561	0.0634	3.6448	0.0907	3.6325	0.1189	3.6196
0.0286	3.6647	0.0436	3.6553	0.0661	3.6443	0.0932	3.6319	0.1213	3.6192
0.0315	3.6639	0.0464	3.6546	0.0687	3.6436	0.0957	3.6315	0.1236	3.6187
0.0343	3.6631	0.0491	3.654	0.0714	3.6431	0.0983	3.6309	0.126	3.6182
0.0372	3.6623	0.0518	3.6533	0.074	3.6424	0.1008	3.6303	0.1284	3.6178
0.04	3.6614	0.0545	3.6527	0.0766	3.642	0.1033	3.6299	0.1308	3.6172
0.0429	3.6607	0.0573	3.6519	0.0793	3.6414	0.1058	3.6293	0.1331	3.6168
0.0458	3.6599	0.06	3.6512	0.0819	3.6408	0.1084	3.6289	0.1355	3.6164
0.0486	3.6592	0.0627	3.6507	0.0846	3.6402	0.1109	3.6284	0.1379	3.6159
0.0515	3.6586	0.0654	3.65	0.0872	3.6397	0.1134	3.6279	0.1403	3.6154
0.0543	3.6578	0.0682	3.6494	0.0898	3.6392	0.1159	3.6274	0.1427	3.6149
0.0572	3.6571	0.0709	3.6488	0.0925	3.6386	0.1184	3.6268	0.1451	3.6145
0.06	3.6564	0.0736	3.6481	0.0951	3.6381	0.121	3.6264	0.1474	3.614
0.0629	3.6558	0.0764	3.6476	0.0978	3.6376	0.1235	3.626	0.1498	3.6134
0.0658	3.655	0.0791	3.6471	0.1004	3.6372	0.126	3.6254	0.1522	3.6129
0.0686	3.6545	0.0818	3.6465	0.1031	3.6366	0.1285	3.6249	0.1546	3.6126
0.0715	3.6539	0.0845	3.6459	0.1057	3.636	0.131	3.6245	0.1569	3.6121
0.0743	3.6532	0.0873	3.6454	0.1083	3.6355	0.1335	3.624	0.1593	3.6115
0.0772	3.6526	0.09	3.6448	0.111	3.635	0.1361	3.6235	0.1617	3.6112
0.0801	3.6519	0.0927	3.6443	0.1136	3.6345	0.1386	3.623	0.1641	3.6106
0.0829	3.6514	0.0954	3.6436	0.1163	3.6339	0.1411	3.6225	0.1664	3.6102
0.0858	3.6508	0.0982	3.6431	0.1189	3.6335	0.1436	3.622	0.1688	3.6097
0.0887	3.6502	0.1009	3.6426	0.1216	3.6329	0.1462	3.6215	0.1712	3.6091
0.0915	3.6498	0.1036	3.642	0.1242	3.6325	0.1487	3.6211	0.1736	3.6087
0.0944	3.6491	0.1063	3.6414	0.1268	3.632	0.1512	3.6206	0.1759	3.6082
0.0972	3.6485	0.1091	3.641	0.1295	3.6315	0.1537	3.6201	0.1783	3.6077
0.1001	3.648	0.1118	3.6405	0.1321	3.631	0.1562	3.6197	0.1807	3.6072
0.1029	3.6476	0.1145	3.64	0.1348	3.6305	0.1588	3.6192	0.1831	3.6067
0.1058	3.6469	0.1173	3.6395	0.1374	3.6301	0.1613	3.6188	0.1855	3.6063
0.1087	3.6463	0.12	3.6389	0.1401	3.6296	0.1638	3.6183	0.1879	3.6057
0.1115	3.6458	0.1227	3.6383	0.1427	3.6291	0.1663	3.6178	0.1902	3.6052
0.1144	3.6453	0.1254	3.6379	0.1453	3.6286	0.1688	3.6173	0.1926	3.6049
0.1172	3.6448	0.1282	3.6374	0.148	3.6282	0.1713	3.6169	0.195	3.6043
0.1201	3.6442	0.1309	3.6369	0.1506	3.6276	0.1739	3.6163	0.1974	3.6039
0.123	3.6437	0.1336	3.6363	0.1533	3.6271	0.1764	3.6159	0.1997	3.6033
0.1258	3.6432	0.1363	3.6359	0.1559	3.6267	0.1789	3.6154	0.2021	3.6028
0.1287	3.6427	0.1391	3.6354	0.1586	3.6263	0.1814	3.6149	0.2045	3.6024
0.1316	3.6422	0.1418	3.635	0.1612	3.6257	0.1839	3.6144	0.2069	3.6019
0.1344	3.6415	0.1445	3.6345	0.1639	3.6253	0.1865	3.6139	0.2092	3.6013
0.1373	3.6412	0.1472	3.6341	0.1665	3.6247	0.189	3.6135	0.2116	3.6008
0.1401	3.6406	0.15	3.6334	0.1691	3.6244	0.1915	3.613	0.214	3.6003
0.143	3.6402	0.1527	3.6331	0.1718	3.6238	0.194	3.6125	0.2164	3.5999
0.1459	3.6396	0.1554	3.6325	0.1744	3.6234	0.1966	3.6121	0.2188	3.5993
0.1487	3.6391	0.1581	3.632	0.1771	3.6229	0.1991	3.6114	0.2211	3.5988
0.1516	3.6386	0.1609	3.6316	0.1797	3.6224	0.2016	3.6112	0.2235	3.5983
0.1544	3.638	0.1636	3.6311	0.1823	3.6219	0.2041	3.6106	0.2259	3.5978
0.1573	3.6378	0.1663	3.6308	0.185	3.6214	0.2066	3.6101	0.2283	3.5973
0.1601	3.6372	0.1691	3.6302	0.1876	3.621	0.2091	3.6097	0.2307	3.5968
0.163	3.6368	0.1718	3.6298	0.1903	3.6206	0.2117	3.6092	0.233	3.5962
0.1659	3.6362	0.1745	3.6292	0.1929	3.62	0.2142	3.6088	0.2354	3.5958
0.1687	3.6357	0.1772	3.6288	0.1955	3.6194	0.2167	3.6082	0.2378	3.5952
0.1716	3.6352	0.18	3.6283	0.1982	3.619	0.2192	3.6077	0.2402	3.5946
0.1744	3.6347	0.1827	3.6277	0.2009	3.6186	0.2217	3.6073	0.2425	3.5942
0.1773	3.6343	0.1854	3.6274	0.2035	3.6181	0.2243	3.6068	0.2449	3.5936
0.1802	3.6339	0.1881	3.6269	0.2061	3.6176	0.2268	3.6063	0.2473	3.5932
0.183	3.6333	0.1909	3.6265	0.2088	3.6172	0.2293	3.6058	0.2497	3.5927
0.1859	3.6328	0.1936	3.626	0.2114	3.6167	0.2318	3.6053	0.252	3.5921
0.1888	3.6324	0.1963	3.6254	0.2141	3.6162	0.2343	3.6049	0.2544	3.5917
0.1916	3.6319	0.199	3.6249	0.2167	3.6158	0.2369	3.6044	0.2568	3.5911
0.1945	3.6315	0.2018	3.6246	0.2193	3.6153	0.2394	3.604	0.2592	3.5905
0.1973	3.6309	0.2045	3.6241	0.222	3.6148	0.2419	3.6034	0.2616	3.5899
0.2002	3.6305	0.2072	3.6236	0.2246	3.6142	0.2444	3.6028	0.2639	3.5895
0.203	3.6301	0.21	3.6231	0.2273	3.6139	0.2469	3.6023	0.2663	3.5889
0.2059	3.6295	0.2127	3.6227	0.2299	3.6133	0.2495	3.6019	0.2687	3.5883
0.2088	3.629	0.2154	3.622	0.2325	3.6129	0.252	3.6013	0.2711	3.5878
0.2116	3.6286	0.2181	3.6218	0.2352	3.6125	0.2545	3.6008	0.2735	3.5872
0.2145	3.6281	0.2209	3.6211	0.2378	3.6119	0.257	3.6003	0.2758	3.5867
0.2173	3.6277	0.2236	3.6207	0.2405	3.6115	0.2595	3.5997	0.2782	3.586
0.2202	3.6272	0.2263	3.6203	0.2431	3.611	0.2621	3.5993	0.2806	3.5855
[truncated: 1,839 more rows]

## Sheet: Figure5f
Cycle	discharge capacity/mAh cm-2	charge capacity/mA cm-2	Coulombic efficiency
1	4.938
2	6.7745	7.1407	94.8716
3	6.7438	6.8448	98.5245
4	6.6541	6.7351	98.7975
5	5.4791	5.7652	95.0367
6	5.5085	5.5298	99.6142
7	5.489	5.4979	99.8374
8	5.469	5.4715	99.9543
9	5.506	5.5123	99.8856
10	5.479	5.4857	99.8773
11	5.4551	5.4603	99.905
12	5.4333	5.4382	99.9106
13	5.388	5.391	99.9445
14	5.3511	5.3553	99.921
15	5.3277	5.332	99.9197
16	5.308	5.3096	99.9701
17	5.2825	5.2872	99.9107
18	5.2619	5.2656	99.9298
19	5.2389	5.2424	99.9341
20	5.2136	5.2179	99.9168
21	5.1948	5.1971	99.9557
22	5.1741	5.1774	99.9363
23	5.1487	5.1524	99.9294
24	5.1309	5.1335	99.95
25	5.1109	5.1118	99.9837
26	5.1314	5.136	99.9101
27	5.1045	5.1108	99.8775
28	5.0822	5.086	99.9257
29	5.0594	5.0649	99.8915
30	5.0338	5.0394	99.89
31	5.0081	5.0134	99.8942
32	4.983	4.9886	99.8873
33	4.9585	4.9635	99.8977
34	4.9318	4.9383	99.867
35	4.9004	4.9083	99.84
36	4.8787	4.8829	99.914
37	4.8529	4.8597	99.8614
38	4.8256	4.8336	99.8353
39	4.8009	4.8072	99.8701
40	4.7748	4.7826	99.8359
41	4.7457	4.7588	99.7253
42	4.7126	4.7287	99.6586
43	4.6825	4.6969	99.6927
44	4.6492	4.6657	99.6454
45	4.6166	4.6316	99.6762
46	4.581	4.5968	99.656
47	4.5464	4.5637	99.621
48	4.511	4.5295	99.5914
49	4.4767	4.4942	99.6092
50	4.4458	4.4615	99.6479
51	4.4073	4.4255	99.5888
52	4.3757	4.3895	99.6847
53	4.3434	4.3614	99.5885
54	4.2924	4.3263	99.215
55	4.2631	4.2734	99.7602
56	4.2281	4.2426	99.6566
57	4.1827	4.2093	99.3692
58	4.1647	4.1653	99.9857
59	4.1457	4.1452	100.013
60	4.1173	4.1256	99.8
61	4.0822	4.0962	99.6578
62	4.0578	4.0649	99.8265
63	4.032	4.0417	99.7595
64	4.0006	4.0126	99.6989
65	3.9726	3.9827	99.7464
66	3.9016	3.955	98.6485
67	3.8703	3.8829	99.6756
68	3.8578	3.8494	100.22
69	3.8486	3.8406	100.207
70	3.8283	3.8312	99.9252
71	3.7635	3.8118	98.7342
72	3.7561	3.7481	100.211
73	3.6853	3.7376	98.6013
74	3.6444	3.6696	99.3128
75	3.6271	3.6301	99.918
76	3.6143	3.6099	100.122
77	3.583	3.5967	99.6187
78	3.5765	3.5671	100.264
79	3.4899	3.5605	98.0181
80	3.4723	3.4774	99.8529

## Sheet: Figure5g
Systems	Areal capacity/mAh cm-2	Cycle
Li-I2 ref11	1.5	100
Li-S ref10	3.46	100
Li-S ref38	4.1	50
Li-S ref35	4.3	50
Li-S ref34	5.6	20
Li-O2 ref36	0.2	81
Li-O2 ref37	0.5	20
Li-I2 this work	6.75	80
